# Supplementary material for: NOTCH1 acts as a tumor suppressor that induces early differentiation in head and neck cancer
Source: JCI Insight. 2026 Apr 16;11(11):e202414. doi: 10.1172/jci.insight.202414 (PMC13313506; doi:10.1172/jci.insight.202414)
Supplement: Supplemental tables 1-14 [file jciinsight-11-202414-s187.xlsx]

## Sheet: S1
Table S1 Cell line Genotype and RPPA data
Cell line	Cleaved Notch1		NOTCH1 mutated	NOTCH1 mut	NOTCH1 AA change	NOTCH1 Zygosity	NOTCH2 mut	NOTCH2 AA change	NOTCH2 Zygosity	Cleaved NOTCH1 rank	Cleaved Notch1	Notch1	14-3-3-Zeta	4EBP-1	4EBP-1-pS65	4EBP-1-pT37-46	4EBP-1-pT70	53BP1	ACC1	ACC-pS79	AIB-1	AKT	AKT-pS473	AKT-pT308	AMPKa	AMPKa-pT172	AR	ATM	ATM-pS1981	ATR	ATR-pS428	AXL	BAD-pS112	BAD-pS155	BAP1	BAX	b-Catenin	b-Catenin-pS33	Bcl-2	Bcl-xL	BIM	BRCA2	CA-IX	Caspase3	Caspase7	Caveolin	CD274	CD31	CHK1
MDA1686	-1.03424		Yes	frameshift deletion	H2018fs,E2008X,L1995fs,P110S	HM	WT	WT	WT	49	-1.03424	-1.21716	2.53944	0.190415	1.61486	1.55188	0.124117	-0.107142	0.968825	1.30377	1.54455	1.1726	0.546456	-0.285223	0.304638	1.45621	-0.552268	0.963943	-2.11316	-0.353578	0.343583	0.399269	0.523816	0.0675427	-0.0277583	0.923969	2.5176	-0.290385	-2.16986	0.345989	0.628307	-0.102991	-1.02492	-0.71078	-1.13738	4.18135	-0.687231	-2.40856	-0.0109636
UMSCC22A	-0.693346		Yes	stopgain	E1679X	HM	WT	WT	WT	13	-0.693346	-1.07392	2.33384	1.77487	1.8981	2.6309	1.19986	0.639376	0.841854	1.567	0.916667	1.72246	-0.317221	-0.271791	-0.131005	1.83856	-0.48653	1.39945	-1.95094	-0.332666	-0.0561671	0.63189	0.831015	0	0.224522	0.664368	2.89496	-0.413324	-1.83353	0.336801	-0.260367	-0.125504	-0.90919	-0.558423	-0.837352	3.16774	-1.83165	-2.38884	0.250813
UMSCC22B	-0.909659		Yes	stopgain	E1679X	HM	WT	WT	WT	41	-0.909659	-1.2267	2.49246	1.47544	1.7223	2.35787	1.05162	0.0941846	1.5068	1.78326	1.18529	0.299764	0.417728	-0.0825118	-0.214162	1.95598	-0.583466	1.53185	-1.96252	-0.244596	0.363477	-0.216866	0.242746	-0.0234402	0.204931	0.235919	1.43159	-0.17937	-2.17654	0.0714956	0.4122	-0.0313004	-1.16138	-0.953595	-0.988254	4.3336	-1.80549	-2.58252	0.149059
HN4	-0.894274		Yes	frameshift insertion	C344fs	HM	WT	WT	WT	37	-0.894274	-1.1538	1.89064	0.825541	0.882223	1.95619	0.384854	0.339533	2.49668	1.16519	0.628562	1.61622	-0.623644	-0.600956	-0.00786707	1.33698	-0.426564	1.46971	-1.95065	-0.329703	0.523762	0.584188	0.475291	-0.12063	0.0922186	0.388494	2.3233	-0.324022	-1.90883	0.264775	0.101489	-0.241779	-1.25158	-0.685021	-1.13144	2.83434	-1.0841	-2.28138	-0.0443849
UMSCC25	-0.86297		Yes	frameshift deletion	V489fs, E488A	HM	missense	S879F	HZ	32	-0.86297	-1.36864	2.31098	1.10076	1.24072	2.17455	0.436775	0.831375	1.91285	2.33437	0.753679	1.36296	0.893005	-0.225495	0.173865	2.53013	-0.687931	2.33601	-2.05875	-0.231365	-0.144767	1.4504	0.520936	-0.0159578	0.383384	0.775761	2.27733	-0.371789	-2.13789	0.324905	0.0329399	-0.179445	-1.15612	-0.81038	-1.18338	3.60207	-0.395238	-2.56717	-0.132488
PCI15A	-1.01257		Yes	stopgain	Q1957X	HZ	WT	WT	WT	47	-1.01257	-1.46168	2.61133	0.768181	1.01749	1.8542	0.181035	0	1.74288	1.23866	1.05839	1.44677	1.4037	0.170568	-0.28897	1.4273	-0.555442	1.32918	-2.11219	-0.45235	-0.174969	0.58877	0.407476	0.0825702	0.109772	0.570335	2.33752	-0.279766	-2.15822	0.0281534	0.327497	-0.408811	-1.32286	-0.773838	-1.19118	2.85384	-2.00411	-2.51184	-0.0606122
PCI15B	-1.01168		Yes	stopgain	Q1957X	HM	WT	WT	WT	46	-1.01168	-1.44215	2.58752	0.718409	0.891849	1.60879	0.18649	0.101846	1.7968	1.03603	0.978021	1.35809	1.34992	0.18224	-0.228889	1.26008	-0.629783	1.45097	-2.03327	-0.382739	-0.0442373	0.664979	0.503963	0.163882	0.066827	0.803949	2.56406	-0.195662	-2.43728	0.0913053	0.403323	-0.34171	-1.23406	-0.843649	-1.15768	3.09991	-1.47594	-2.50258	0.0279819
HN31	-0.980262		Yes	missense	C478F	HM	WT	WT	WT	43	-0.980262	-0.678026	1.45495	1.44408	1.51893	2.24808	0.607395	0.335121	2.58756	0.612055	1.08525	1.74644	0.819187	0.101518	-0.306993	0.831913	-0.664458	1.72664	-2.11877	-0.285671	-0.31779	1.2144	0.592042	-0.0581225	0.367987	0.717725	3.07065	-0.493671	-2.20642	0.228504	-0.868846	-0.401748	-1.15561	-0.828649	-1.47295	3.80546	-0.630456	-2.59534	-0.0109859
HN30	-0.747849		Yes	missense	C478F	HM	WT	WT	WT	19	-0.747849	0.0327398	1.90909	1.44383	1.34819	2.41108	1.03285	-0.134486	1.92593	0.803266	0.882717	1.8231	1.30059	1.18311	-0.131476	1.01509	-0.788228	2.22143	-2.27602	-0.556225	-0.781971	0.611359	0.697049	-0.173988	-0.105902	1.34893	3.36276	-0.734734	-2.37708	0.158867	-1.04667	-0.581423	-1.58158	-0.920153	-1.56966	3.50617	-1.17187	-2.66153	-0.480014
UMSCC47	-1.28508		Yes	stopgain	G192X	HM	stopgain	Q720X	HZ	53	-1.28508	-1.53988	2.20591	1.22032	1.32822	2.12444	0.530955	0.58356	1.49714	2.13746	1.03011	1.0147	1.23452	0.253035	0.0475323	2.28967	-0.809198	1.05071	-2.23698	-0.385131	0.336356	0.605928	0.351973	-0.288162	-0.132983	0.826831	2.74023	-0.476539	-2.52941	-0.0266235	-0.144219	-0.490635	-1.51321	-0.965564	-1.4299	3.35107	-1.91692	-2.80259	-0.0180445
1483	-0.857365		Yes	nonframeshift deletion	357_358del	HM	WT	WT	WT	30	-0.857365	-0.148121	2.02471	1.20079	0.906848	1.9721	0.395465	0.0268868	2.49378	1.93484	1.33812	1.07844	0.507227	-0.177037	0.187673	2.18116	-0.536283	2.15601	-1.84412	-0.088411	0.564293	-0.116152	-0.320703	-0.232514	0.233987	0.605994	3.66156	-0.479618	-2.05676	0.392732	1.17093	-0.246172	-1.2342	-0.660469	-0.955556	3.89026	-1.79627	-2.30285	0.353597
JHU029	-0.962286		Yes	nonframeshift deletion	414_419del	HZ	WT	WT	WT	42	-0.962286	-0.621064	2.1508	0.764145	1.83477	2.43595	0.376943	0.00359403	1.21855	1.73056	1.25481	0.0702157	1.99773	1.18078	0.0489347	1.89842	-0.782576	2.07826	-2.1675	-0.30145	0.450459	0.740705	0.318349	0	0.493179	0.284771	3.10607	-0.428466	-2.31126	0.237483	-0.211866	-0.398515	-1.13575	-0.839264	-1.30302	4.40396	-1.27312	-2.82988	0.457881
MSK922	-0.748114		Yes	missense	C1536Y	HM	WT	WT	WT	20	-0.748114	-0.118127	1.74757	0.766108	1.21506	1.43804	0.190672	0.201995	1.24606	1.44872	0.653751	1.19258	1.49646	0.462791	0.116376	1.64142	-0.466144	1.55109	-2.07488	-0.318808	-0.10504	0.739066	0.367209	-0.324848	0.142133	0.390443	1.92026	-0.163426	-1.70845	0.124464	0.0824194	-0.144565	-1.15142	-0.741455	-0.989028	2.19495	-1.23628	-2.4965	0.138038
PCI13	-0.83738		Yes	missense	G1753W	HM	WT	WT	WT	26	-0.83738	-0.747658	2.20728	0.941001	1.16526	1.93395	0.270581	0.145154	2.3028	1.1301	1.10301	1.55634	1.01345	0.147385	-0.27743	1.32325	-0.506207	2.00002	-2.06068	-0.241727	0.380044	0.50897	0.509352	-0.101042	0.214792	0.549904	2.56888	-0.376872	-2.16865	0.147953	0.397234	-0.358624	-1.30141	-0.666193	-1.08322	3.42397	-1.21006	-2.40495	0.527715
TR146	-0.649594		Yes	missense	A1524V	HZ	WT	WT	WT	10	-0.649594	-0.803223	1.96827	0.580741	1.03968	1.44724	0.119385	0.162864	1.12076	1.35377	0.177983	1.22266	1.71518	0.983349	-0.00428194	1.49711	-0.414495	1.36242	-2.04637	-0.154243	0.336396	0.674447	0.389276	-0.20412	-0.198788	1.19745	2.13582	-0.384885	-1.86893	0.190281	-0.572785	-0.0619852	-0.928232	-0.686715	-1.08343	2.82937	-0.827052	-2.24259	0.26642
HOSC1-1	-0.89686		No	N.D.	N.D.	N.D.	N.D.	N.D.	N.D.	39	-0.89686	-0.976364	2.52774	1.11958	0.910937	2.15241	0.93005	-0.367841	1.32393	0.862956	0.015806	1.51875	1.5699	1.06087	-0.142504	1.09229	-0.357022	0.88681	-2.10584	-0.356343	-0.567809	0.0573775	0.723528	-0.311327	-0.728238	1.32911	3.53041	-0.464849	-2.49961	0.066604	0	-0.104301	-0.946746	-0.766492	-1.03608	1.80375	-1.55558	-2.71371	-0.18422
183	-0.881516		No	WT	WT	WT	WT	WT	WT	34	-0.881516	-0.894526	2.30319	0.781218	0.890836	1.86372	0.277923	0.528956	3.31076	1.65759	1.24208	1.36043	-1.67726	-1.04964	-0.0777261	1.8775	-0.514631	0.645811	-1.77189	-0.14924	-0.415393	0.144152	-0.0394448	-0.0610655	0.179408	0.665144	2.75366	-0.273562	-2.35744	0.270551	1.33133	-0.333389	-1.32597	-0.736614	-1.6729	1.25843	-1.76185	-2.50849	-0.266005
584A2	-0.89928		No	WT	WT	WT	WT	WT	WT	40	-0.89928	-1.4344	2.47007	1.11918	1.26761	2.41081	0.65187	0.942149	2.00771	1.39836	0.667181	1.88415	-0.84216	-0.772213	0.39849	1.60486	1.15674	1.95108	-1.79121	-0.106598	-0.138951	2.258	0.185218	0.152404	0.477045	0.53518	2.53511	-0.167998	-1.41447	0.369699	-0.569492	-0.0174571	-1.30248	-0.754756	-1.3288	4.43031	-0.898931	-2.37381	-0.186333
CAL27	-0.518635		No	WT	WT	WT	WT	WT	WT	5	-0.518635	-0.231073	2.16344	1.131	1.0596	1.7101	0.129062	-0.15118	2.67485	1.80859	1.15214	1.8122	-0.371346	-0.684484	0.0916358	2.04523	-0.258654	1.38218	-1.95582	-0.0271928	0.217916	0.463143	0.687268	0.0838448	0	0.858755	2.89224	-0.307969	-1.81551	0.148106	0.730215	-0.483617	-0.932121	-0.661948	-0.909606	4.0309	-1.41237	-2.30902	-0.163909
FaDu	-0.502538		No	WT	WT	WT	WT	WT	WT	4	-0.502538	0.166185	2.6321	0.846271	0.459117	1.42053	-0.133556	0.281754	2.41642	1.39588	0.565641	1.18701	0.617193	-0.235272	-0.0401132	1.57791	-0.378902	1.88226	-1.90603	-0.280774	0.565515	0.117052	0.219976	-0.143657	0.554673	0.773838	3.06397	-0.441578	-1.8477	0.0305494	0.663283	-0.272791	-1.19361	-0.542352	-1.04667	2.65572	-1.45677	-2.22828	0.0880467
HN5	-0.730838		No	WT	WT	WT	WT	WT	WT	18	-0.730838	-0.874299	1.83063	0.857788	1.21917	1.72738	0.204737	-0.0164728	1.78638	1.12086	1.11005	0.41614	1.12344	0.842097	-0.000613841	1.33768	-0.678463	2.68706	-2.34531	-0.320396	0.101471	-0.460438	0.588038	-0.00882235	0.214118	0.58522	2.32482	-0.54855	-1.31017	0.0031901	0.062147	-0.371446	-1.21135	-0.741739	-1.25345	2.84797	-2.35561	-2.51256	0.0349063
JHU011	-0.805088		No	WT	WT	WT	WT	WT	WT	22	-0.805088	-0.863644	1.96931	0.873581	1.40647	2.01873	0.397786	0.306438	1.30445	1.34895	1.00545	0.866395	1.22987	0.459339	-0.197671	1.50428	-0.884813	0.66748	-2.04333	-0.42276	0.0504463	0.51812	-0.0525989	-0.624475	0	0.365129	3.11654	-0.520163	-2.2712	-0.00998219	-0.232669	-0.545902	-1.49897	-0.971483	-1.401	3.53056	-1.15701	-2.60428	-0.0538715
JHU022	-0.894608		No	WT	WT	WT	WT	WT	WT	38	-0.894608	-0.965767	2.29712	1.32682	0.997455	1.87048	0.185278	0.217846	2.23546	1.14063	1.17682	1.56371	0.530921	-0.661982	0.00148386	1.32163	-0.725634	1.82763	-2.15948	-0.655586	0.188077	0.982663	0.317183	-0.312142	0.254627	0.508694	2.72641	-0.338465	-2.32588	0.449556	0.771248	-0.196798	-1.29804	-0.720454	-0.971161	4.24395	-2.02657	-2.6866	-0.28083
MDA1186	-0.662298		No	WT	WT	WT	WT	WT	WT	11	-0.662298	-0.61301	2.56671	1.40257	1.95153	2.57563	0.918908	1.07497	1.97582	2.62823	0.758132	1.32642	-0.0710201	-0.442008	0.127224	2.82169	-0.622712	2.14322	-2.1513	-0.467233	0.36614	-0.229557	0.0905098	-0.0296545	0.241794	0.757161	2.76862	-0.299558	-1.78623	0.0214883	0.496247	-0.321849	-0.491104	-0.727172	-1.17329	2.53871	-2.12014	-2.52044	-0.0551947
MDA1386TU	-0.848966		No	WT	WT	WT	missense	E1224D, C1232F	HM	28	-0.848966	-0.995129	1.11139	0.500141	1.11599	1.32795	-0.232018	1.45639	1.54609	1.13776	0.793938	1.85553	-0.521423	-0.713764	0.0717142	1.36238	-0.50632	2.08858	-2.0311	-0.500335	-0.397151	0.471212	-0.0987816	-0.291237	-1.03837	0.695391	1.69556	-0.382935	-1.25923	0.136648	0.100099	-0.170967	-0.886848	-0.716238	-1.01133	0.355024	-2.00754	-2.35536	0.18295
MDA1386LN	-1.18133		No	WT	WT	WT	missense	E1224D, C1232F	HM	52	-1.18133	-1.26334	0.928693	0.247172	0.941462	1.19248	0.165403	0.604998	1.49394	2.18796	0.988592	1.61971	0.102937	-0.868735	0.123443	2.3995	-0.705663	1.67179	-2.27105	-0.52752	-0.00405784	0.829644	0.0887083	-0.300544	0.148125	0.364465	0.849408	-0.584066	-2.05097	0.0806862	0.487971	-0.392896	-1.25122	-0.965763	-1.28553	0.912449	-1.87215	-2.81747	0
MDA1586	-1.0432		No	WT	WT	WT	WT	WT	WT	50	-1.0432	-1.11337	1.98666	0.798177	1.00706	1.69458	0.253946	-0.163228	2.48813	1.11995	0.930678	1.85171	0.016363	-0.720655	-0.260775	1.29197	-0.117895	0.932185	-2.35323	-0.389424	0.201484	0.501078	-0.0392518	-0.507348	-0.566094	0.688536	1.76034	-0.37504	-2.3333	0.17143	0.215143	-0.282112	-1.24864	-0.924967	-1.14078	1.94803	-1.69933	-2.63322	-0.0193689
MDA1986LN	-0.346011		No	WT	WT	WT	WT	WT	WT	1	-0.346011	-0.290466	2.06942	-0.0839046	0.922145	1.18764	-0.0186654	0.846265	1.4892	0.5619	0.898765	0.831593	1.07594	0.786421	0.0666655	0.790939	-0.314458	0.836706	-1.97212	-0.32469	0.41529	-0.215563	0.0475927	-0.253525	0.00842474	0.788565	2.67845	-0.365623	-1.73948	-0.0522975	0.238645	-0.0567139	-0.76268	-0.609707	-0.836104	2.17314	-1.6866	-2.09028	0.129892
MDA686LN	-0.676559		No	WT	WT	WT	missense	E454K	HZ	12	-0.676559	-0.632963	2.77097	1.0295	1.25167	2.06984	0.51716	0.258983	2.20486	2.29253	0.8057	1.73475	-0.618462	-0.870181	0.232472	2.52111	-0.373633	1.39545	-2.04105	0.161103	0.315292	-0.0142185	0.280433	-0.0728516	0.106893	0.731536	3.41257	-0.259078	-2.06867	0.286891	0.766949	-0.17562	-0.831048	-0.676831	-0.91043	2.24841	-2.23858	-2.40984	-0.000522569
MDA686TU	-0.836078		No	WT	WT	WT	missense	E454K	HZ	25	-0.836078	-1.10683	1.9069	1.08115	1.19518	1.90658	0.551981	0.435975	1.84699	1.66338	1.07966	0.95031	1.93673	1.19736	0	1.83197	-0.494681	1.24434	-2.11987	-0.116689	0.152057	0.461575	0.245432	-0.0305065	0.354642	0.715943	2.90428	-0.326246	-2.29547	0.138296	0.829053	-0.0833252	-1.01994	-0.842871	-1.20695	4.121	-1.6587	-2.55603	0.171249
MDA886LN	-0.720058		No	WT	WT	WT	WT	WT	WT	17	-0.720058	-0.78234	1.88051	0.854466	1.44702	1.52823	0.266906	0.775834	2.74469	1.6694	0.717166	1.12976	1.1148	0.370025	-0.0253407	1.88864	0.237344	1.43053	-2.02614	-0.240968	0.0917649	-0.220082	-0.0643664	-0.274553	0.0713068	0.315992	2.00046	-0.360434	-2.10924	-0.214389	0.873278	-0.268544	-0.995121	-0.709349	-1.02121	-0.463387	-2.35215	-2.45698	0.00612942
OSC19	-0.623117		No	WT	WT	WT	WT	WT	WT	9	-0.623117	-1.16356	1.72321	0.504001	1.0705	1.79417	0.125475	0.392749	1.46614	1.05775	0.598171	1.08794	0.16957	-0.228079	-0.103514	1.19155	-0.537896	1.58577	-1.91171	0.0581895	0.369859	0.418266	0.17514	-0.0484777	-0.148019	0.398673	2.28278	-0.190532	-2.0726	0	-0.461026	-0.155347	-1.16586	-0.795522	-1.0623	3.61808	0.365641	-2.35759	0.0620361
PCI24	-0.393532		No	WT	WT	WT	WT	WT	WT	2	-0.393532	-0.182741	2.4896	1.30906	1.55503	2.44769	0.660538	-0.057611	0.779766	1.00092	0.967519	2.41888	-0.0415045	-0.270763	0.0439818	1.26145	-0.544052	1.04155	-1.88461	-0.440814	0.239181	-0.279334	0.644906	0.235871	0.160399	1.08355	2.25775	-0.272058	-2.19888	0.115681	0.363889	-0.0563445	1.14903	-0.630182	-1.15851	3.26207	-1.81578	-2.15456	0.0966251
PJ34	-0.695079		No	WT	WT	WT	WT	WT	WT	14	-0.695079	-0.496269	2.19995	0.935579	0.908838	1.71591	0.25019	0.505848	1.90573	0.589475	0.449514	1.52114	0.469493	-0.506308	-0.265034	0.776266	-0.547658	0.873195	-2.16193	-0.430915	0.143787	-0.221509	0.155966	-0.224163	0.162992	0.36384	2.53852	-0.388357	-1.8913	-0.145283	0.110747	-0.416334	-0.928546	-0.756577	-1.08985	2.89111	-1.83071	-2.34081	0.0157987
SCC15	-0.458125		No	WT	WT	WT	WT	WT	WT	3	-0.458125	-0.679203	2.02289	0.606988	0.784839	1.62625	0.321843	-0.0694309	1.66319	0.80941	0.362658	1.04099	0.386851	-0.00883747	-0.115881	0.992193	-0.388678	0.583537	-1.92447	-0.443835	0.278797	0.128758	0.515169	-0.221503	-0.259253	0.430059	2.37728	-0.325561	-1.53248	0.151251	-0.466646	0.00121447	-0.520986	-0.621158	-0.892203	2.13287	-1.44421	-1.87212	-0.00147508
SCC25	-0.575303		No	WT	WT	WT	WT	WT	WT	7	-0.575303	-0.596519	2.6941	1.23743	1.71276	2.48342	0.949451	-0.035135	1.41615	1.36359	0.850015	1.7795	-0.193149	-0.322536	-0.0552346	1.62068	-0.398628	1.44424	-1.96952	-0.472351	0.190615	0	1.01908	-0.0200082	-0.0637563	0.799489	2.86959	-0.198758	-1.71167	0.368137	0.0332375	-0.068741	-0.686452	-0.540634	-0.838821	2.75188	-1.64806	-2.02618	0.171039
SCC4	-0.806769		No	WT	WT	WT	WT	WT	WT	23	-0.806769	-0.796443	2.11881	0.873386	1.05819	2.02608	0.308704	-0.049944	1.81191	0.351663	0.288966	2.74173	1.25388	0.66409	0.0887343	0.582239	-0.622198	1.37018	-2.11453	-0.412996	-0.167668	0.301803	0.660923	-0.0985697	0	0.6727	2.23548	-0.330638	-1.95456	0.0385451	-0.295794	-0.234821	-0.855473	-0.807099	-1.1622	3.46108	-1.84216	-2.4694	-0.116848
SCC61	-0.549122		No	WT	WT	WT	WT	WT	WT	6	-0.549122	-0.543866	2.24786	0.74776	1.22483	1.98707	0.346223	-0.960918	1.45866	1.56044	1.43558	0.233829	1.66995	0.585177	0.0502195	1.80534	-0.639277	1.75253	-2.19544	-0.0854686	0.518673	-0.0654118	0.43807	-0.155354	-0.116857	0.425155	1.30579	-0.223345	-2.13316	0.435887	0.195623	-0.186942	-1.25063	-0.838066	-1.20594	2.51178	-2.2009	-2.6153	0.349409
SCC9	-0.824298		No	WT	WT	WT	WT	WT	WT	24	-0.824298	-1.04659	2.58097	0.761452	1.21989	1.95361	0.350261	-0.530219	0.265741	1.64858	0.901268	2.22655	0.104239	-0.237765	-0.105762	1.80787	-0.595149	1.71943	-2.1766	-0.385424	0.367429	0.884778	0.261627	0.00159051	0.254516	0.693885	3.19306	-0.25425	-2.29387	0.257877	-0.472532	-0.111668	2.48814	-0.824395	-1.21394	4.45637	-1.58357	-2.5373	0.0292803
SQCCY1	-0.889953		No	WT	WT	WT	WT	WT	WT	35	-0.889953	-1.36116	1.74918	1.54655	1.11833	1.86272	0.470277	-0.309735	2.16554	1.15929	1.36298	1.67928	0.361933	-0.727913	-0.114225	1.36845	-0.500163	2.38718	-2.09456	-0.0727432	0.14314	0.771942	0.224654	-0.361195	-0.210455	0.84355	3.03798	-0.400399	-2.28809	0.19982	0.812979	-0.326009	-1.25892	-0.690403	-1.09041	3.35422	-1.09177	-2.53896	0.133497
UMSCC1	-0.700392		No	WT	WT	WT	WT	WT	WT	15	-0.700392	-0.665096	1.99539	0.544129	1.20949	1.77799	0.217192	0.783245	0.898743	2.06151	0.910531	1.74646	0.246548	0.602992	-0.0230864	2.24619	-0.342206	1.46541	-1.98136	-0.051374	0.69485	0.325634	0.107824	-0.12064	0.037429	0.568173	2.95196	-0.339481	-2.04887	0.193604	-0.306425	-0.117886	-1.01189	-0.663941	-0.975852	1.80022	-0.415998	-2.5128	0.362375
UMSCC10A	-0.881187		No	WT	WT	WT	WT	WT	WT	33	-0.881187	-1.15421	1.98664	0.591284	1.40725	1.80624	0.431735	0.05985	1.20993	1.13506	0.810123	1.13793	1.14929	0.323538	0.0476726	1.33274	-0.428574	1.15512	-2.01418	-0.671738	-0.0911634	1.62364	0.501196	-0.0445197	-0.210702	1.05584	3.05862	-0.536836	-2.18605	0.124343	-0.184122	-0.161967	-1.20039	-0.817187	-1.29702	5.06926	-1.92189	-2.4392	-0.112595
UMSCC10B	-1.01953		No	WT	WT	WT	WT	WT	WT	48	-1.01953	-1.1119	1.99037	1.30211	1.59765	2.57292	1.02287	-0.339573	0.702561	2.02896	0.239536	0.698669	0.513097	0.0482585	0.0190996	2.25014	-0.555792	2.05726	-1.70469	-0.401001	0.131595	1.09722	0.717569	0.0319075	-0.168824	1.24838	2.80774	-0.532709	-2.26343	0.347181	-0.365279	-0.327689	-1.5068	-1.15007	-1.60911	3.41622	-1.28252	-2.44464	-0.0299279
UMSCC11A	-1.08447		No	WT	WT	WT	WT	WT	WT	51	-1.08447	-0.872977	2.35734	1.01095	1.27709	2.19754	0.606932	0.670506	1.85893	1.35294	1.2072	1.50518	0.474566	-0.351166	0.0175012	1.50854	-0.740916	1.25279	-1.77266	-0.183077	-0.462433	0.80502	-0.0212083	-0.158758	0.141324	0.730224	2.64978	-0.235589	-2.56517	-0.220641	-0.421846	-0.452945	-0.52306	-0.900157	-1.65151	1.14976	-1.08377	-2.55703	-0.348488
UMSCC11B	-1.00944		No	WT	WT	WT	WT	WT	WT	45	-1.00944	-0.859593	1.73981	1.53605	1.42932	2.52509	0.748361	0.373499	1.67317	1.98002	1.05628	1.80483	0.570303	-0.400985	0.039755	2.06032	-0.552148	1.56915	-1.6821	-0.270647	-0.293169	1.11261	0.337009	-0.111569	0.277497	1.00345	2.799	-0.341447	-2.08614	0.0802505	-0.132416	-0.209663	0.0617189	-0.614742	-0.847984	-2.47364	-0.834041	-2.22708	0.0365328
UMSCC14A	-0.854334		No	WT	WT	WT	WT	WT	WT	29	-0.854334	-0.831684	1.88188	0.707861	1.22878	1.66087	-0.287709	-0.00384483	1.37343	0.255268	0.587662	1.83736	1.31772	0.634018	0.078087	0.522685	-0.215795	1.36747	-1.93679	-0.340075	-0.18505	1.32403	0.140413	0.0160091	0.056606	0.360209	2.22152	-0.367087	-2.07351	0	-0.615839	-0.353891	-1.55412	-0.814639	-1.33453	2.42813	-1.69762	-2.31546	-0.120439
UMSCC14B	-0.83763		No	WT	WT	WT	WT	WT	WT	27	-0.83763	-0.780757	2.52127	1.08663	1.21632	1.76522	-0.154347	0.522094	1.35638	1.48789	0.664361	1.72744	1.7415	0.413751	0.226246	1.6938	0.126583	1.46277	-1.89007	-0.300582	-0.0675541	1.15892	0.432246	0.0745701	-0.295601	0.159149	2.53629	-0.0540704	-1.9435	0.234853	-0.634474	-0.244868	-1.25957	-0.758157	-1.13497	2.44321	-0.595548	-2.31114	0.109122
UMSCC17A	-0.713109		No	WT	WT	WT	WT	WT	WT	16	-0.713109	-0.756121	2.23106	1.32505	2.02828	1.64964	0.327893	-0.0424209	2.37651	1.90983	0.821379	2.41369	-0.871585	-0.9568	0.187559	2.13537	-0.468511	2.52163	-1.9289	-0.272349	-0.284479	-0.236956	-0.0822464	0	0.136733	1.13834	3.371	-0.492357	-1.81597	0.308744	-0.0384191	-0.146302	-0.301894	-0.632952	-1.07395	2.04866	-1.72219	-2.27023	0.425945
UMSCC17B	-0.579314		No	WT	WT	WT	WT	WT	WT	8	-0.579314	-0.16632	1.54762	0.967256	1.90124	1.66888	0.377621	0.5827	1.52391	1.87292	0.407757	0.847599	1.46716	0.288412	-0.00534227	2.05622	-0.635615	1.73859	-2.13613	-0.0512848	0.0604488	-0.297253	0.55914	-0.0149166	0.267426	0.797177	2.78794	-0.179026	-2.36857	-0.0920711	-0.285721	-0.490631	0.549605	-0.753572	-1.29358	1.4789	-2.04564	-2.51609	0.147274
UMSCC19	-0.891837		No	WT	WT	WT	WT	WT	WT	36	-0.891837	-1.04316	2.42875	0.895368	1.08511	1.85225	0.141091	0.447899	2.229	0.301169	0.422081	1.10721	1.02213	0.160399	-0.144481	0.545235	-0.43698	1.71706	-2.12375	-0.242129	0.451922	0.323822	-0.0236875	-0.189767	-0.0537118	0.737977	3.37099	-0.251125	-2.19458	0.0101745	-0.173317	-0.200075	-1.13918	-0.732789	-1.17702	1.85198	-1.45802	-2.44044	-0.0359554
UMSCC4	-1.00755		No	WT	WT	WT	WT	WT	WT	44	-1.00755	-1.31911	2.59191	0.285568	1.17105	1.38372	-0.050998	0	1.63968	1.88565	1.18901	0.292536	1.39465	1.01867	0.0811444	1.99309	-0.626209	1.81786	-2.00439	-0.547083	-0.183638	-0.0935054	0.331696	0.166402	0.280474	0.67972	4.05488	-0.34183	-2.4439	0.203504	0.285791	-0.172524	-1.11101	-0.699551	-1.21847	2.62812	-2.21313	-2.51424	-0.0885246
UMSCC6	-0.760043		No	WT	WT	WT	WT	WT	WT	21	-0.760043	-0.478607	2.3649	0.881715	1.64543	2.01817	0.336322	0.880762	1.50163	1.65837	0.927405	0.801666	1.35027	0.0547838	-0.0775954	1.7919	-0.854509	-0.185582	-2.18613	-0.504732	0.435398	0.179205	0.190627	-0.0953296	0.123627	0.674097	3.78947	-0.312195	-2.02426	0.167909	0.857256	-0.301786	-1.16075	-0.827478	-1.20363	2.29412	-2.08603	-2.73952	-0.124297
DETROIT562	-0.862274		No	WT	WT	WT	WT	WT	WT	31	-0.862274	-0.888971	1.6631	1.02138	1.02893	1.22026	0.246113	0.46118	1.81423	1.52222	0.613644	1.39479	1.62205	0.681854	-0.146816	1.71786	0.257616	2.04386	-1.95386	-0.308393	-0.0797065	-0.317366	0.606728	0.0459175	-0.027918	0.16698	2.96661	-0.668151	-1.9694	0.252974	-0.0974544	-0.418097	-1.10727	-0.957954	-1.11588	3.11701	-1.8548	-2.5195	-0.26062
[truncated: 118 more columns]

## Sheet: S2
Table S2 RPPA analyte correlations with cleaved NOTCH1
Protein	Correlation	Raw P	Adj P	AdjP <0.1
Cleaved Notch1	1			100
Notch1	0.679321	2.24157e-08	3.49686e-06	1
Fbxw7	0.6128	1.07558e-06	6.86456e-05	1
EZH2	0.608797	1.32011e-06	6.86456e-05	1
CD31	0.602802	1.78486e-06	6.96095e-05	1
EGFR-pY1173	0.597025	2.37318e-06	7.40434e-05	1
FGFR1	0.591045	3.16876e-06	8.23878e-05	1
Caspase3	0.568236	9.0673e-06	0.000202071	1
Kras	0.560266	1.2857e-05	0.000250711	1
EGFR-pY992	0.476545	0.000309476	0.00528136	1
PI3K-p85	0.473835	0.000338549	0.00528136	1
Bcl-2	0.466545	0.000429465	0.00609059	1
Caspase7	0.460529	0.000520565	0.00641089	1
LKB1	0.457807	0.000567244	0.00641089	1
Nrf2	0.449622	0.000731303	0.00760555	1
Mre11	0.440658	0.000958995	0.00935021	1
p90RSK-pT359	0.438446	0.00102416	0.00939822	1
PARP--cleaved-	0.434811	0.00113995	0.00987953	1
PDK1-pS241	0.41264	0.00213684	0.0175446	1
TTF1	0.399782	0.00301879	0.0235466	1
PDGFRa	0.395403	0.00338552	0.0251495	1
NF-kB-p65	0.381879	0.00477803	0.0324075	1
XRCC1	0.36668	0.00692164	0.0449906	1
MSH2	0.35133	0.00989333	0.0615715	1
Src-pY527	0.349716	0.0102619	0.0615715	1
TRAIL	0.339474	0.0128894	0.0718126	1
KEAP1	0.330658	0.0155943	0.0838867	1
IGFBP2	0.324107	0.0179051	0.0931067	1
cJUN-pS73	0.321903	0.0187456	0.0943326	1
EIK1-pS383	0.319203	0.0198204	0.0966244	1
Fibronectin	-0.347958	0.010677	0.0616894	1
VEGFR2	-0.385733	0.00433742	0.0307563	1
AXL	-0.457356	0.000575337	0.00641089	1
Snail	0.315348	0.0214449	0.101376	0
BRCA2	0.311129	0.0233507	0.107139	0
CA-IX	0.308393	0.0246614	0.109919	0
ATR-pS428	0.300394	0.0288517	0.123488	0
p90RSK	0.296993	0.0308061	0.126467	0
PI3K-p110a	0.28427	0.0391181	0.155272	0
IDH2	0.283311	0.0398132	0.155272	0
cKit	0.276979	0.0446618	0.169933	0
MEK1	0.257062	0.0631437	0.22908	0
PARP-Ab-3	0.25354	0.0669748	0.237456	0
XIAP	0.247252	0.074273	0.25748	0
CHK1	0.242194	0.0805906	0.268611	0
eEF2K	0.232114	0.0944351	0.291283	0
Notch3	0.231574	0.0952271	0.291283	0
FANCD2	0.2262	0.103381	0.308999	0
TSC2	0.225184	0.10498	0.308999	0
ATR	0.221786	0.110473	0.319144	0
MEK2	0.219202	0.114794	0.319782	0
LKB1-pS428	0.21752	0.117675	0.322059	0
E2F1	0.207189	0.136594	0.344115	0
eIF4E	0.207101	0.136763	0.344115	0
COLLAGEN-VI	0.198088	0.15507	0.383984	0
Vimentin	0.191586	0.169356	0.412805	0
b-Catenin-pS33	0.184155	0.186828	0.423565	0
CHK1-pS345	0.184052	0.187079	0.423565	0
Rb	0.183942	0.187346	0.423565	0
cMyc-pT58	0.181633	0.193042	0.430207	0
DDR2	0.1789	0.199939	0.439302	0
FAK	0.17329	0.214643	0.46506	0
E-Cadherin	0.165431	0.236485	0.505365	0
PYGB	0.156665	0.262596	0.553582	0
ZO-1	0.150322	0.28265	0.578103	0
PGC1	0.149492	0.285346	0.578103	0
p21	0.144499	0.301925	0.590048	0
p38	0.141458	0.312319	0.601504	0
BAD-pS112	0.139939	0.317599	0.604212	0
PTEN	0.129651	0.354819	0.65895	0
Rab25	0.122436	0.382454	0.701305	0
14-3-3-Zeta	0.121376	0.386617	0.701305	0
ATM-pS1981	0.115855	0.408742	0.732917	0
AR	0.11415	0.415716	0.736951	0
HER2	0.10252	0.465092	0.755226	0
PGD	0.102153	0.466702	0.755226	0
IRS1	0.101402	0.469998	0.755226	0
mTOR	0.0971443	0.488939	0.755226	0
DNA-PKcs	0.082459	0.557206	0.812375	0
BAD-pS155	0.0811822	0.563347	0.813723	0
PCNA	0.0776342	0.580576	0.825569	0
MEK1-2-pS217-221	0.0763962	0.586644	0.825569	0
p53	0.07361	0.600402	0.829308	0
AKT-pT308	0.0660051	0.638656	0.858882	0
cMyc	0.0569589	0.685398	0.897947	0
IDH1	0.0559423	0.690729	0.897947	0
Ku80	0.052261	0.710155	0.908067	0
BAX	0.0424272	0.762923	0.927945	0
AMPKa	0.0402988	0.774495	0.927945	0
AKT	0.0400703	0.77574	0.927945	0
Rb-pS807-811	0.0397151	0.777677	0.927945	0
CHK2	0.0377127	0.788621	0.927945	0
G6PD	0.0366166	0.794629	0.927945	0
BAP1	0.0357779	0.799235	0.927945	0
TSC2-pT1462	0.0350878	0.803029	0.927945	0
BIM	0.0330226	0.814411	0.934177	0
Stathmin	0.028561	0.839127	0.947482	0
b-Catenin	0.0257844	0.854588	0.947482	0
Slug	0.0236336	0.866602	0.951903	0
mTOR-pS2448	0.0160143	0.909386	0.971673	0
STAT5-pY694	0.00304628	0.982728	0.999798	0
Caveolin	0.00258319	0.985354	0.999798	0
MACC1	0.00116599	0.993389	0.999798	0
CHK2-pT68	-1.72651e-05	0.999902	0.999902	0
4EBP-1-pS65	-0.00134596	0.992368	0.999798	0
STAT3-pY705	-0.00198254	0.988759	0.999798	0
N-Cadherin	-0.00363789	0.979375	0.999798	0
S6	-0.0111097	0.937069	0.981093	0
HER2-pY1248	-0.0135528	0.923269	0.973175	0
EGFR	-0.0147278	0.916638	0.972759	0
p70S6K	-0.0178342	0.899139	0.96735	0
TAZ	-0.0184421	0.89572	0.96735	0
Rad50	-0.0225659	0.872577	0.951903	0
GSK-3a	-0.0254635	0.856378	0.947482	0
PKM2	-0.0257821	0.854601	0.947482	0
53BP1	-0.0283701	0.840188	0.947482	0
Rad51	-0.0371226	0.791854	0.927945	0
Bcl-xL	-0.0396589	0.777984	0.927945	0
Src-pY416	-0.0409317	0.771048	0.927945	0
ACC1	-0.0436229	0.756444	0.927945	0
Malic-Enzyme	-0.0460953	0.7431	0.927945	0
Cyclin-D1	-0.0540577	0.70065	0.903317	0
4EBP-1	-0.0564604	0.68801	0.897947	0
4EBP-1-pT70	-0.0640484	0.648657	0.864876	0
PDGFRb	-0.0690243	0.62335	0.845588	0
CD274	-0.0724779	0.606033	0.829308	0
IGFR1	-0.0728468	0.604196	0.829308	0
p38-pT180-Y182	-0.0762374	0.587424	0.825569	0
ATM	-0.0828477	0.555343	0.812375	0
Cyclin-B1	-0.0830659	0.554298	0.812375	0
COX2	-0.0879648	0.531092	0.796639	0
ERK1-2-pT202-Y204	-0.0905015	0.519268	0.786464	0
4EBP-1-pT37-46	-0.0946219	0.500345	0.765234	0
JNK2	-0.0971396	0.48896	0.755226	0
ER-pS118	-0.0974241	0.487682	0.755226	0
LCN2a	-0.0984248	0.483202	0.755226	0
AKT-pS473	-0.0993767	0.478959	0.755226	0
TCF-ZEB1	-0.103023	0.462895	0.755226	0
Smad3	-0.103292	0.461721	0.755226	0
MAPK-pT202-Y204	-0.105029	0.45418	0.755226	0
p16	-0.107	0.445706	0.755226	0
Src	-0.112738	0.421547	0.738891	0
AMPKa-pT172	-0.130013	0.353469	0.65895	0
CyclinE1	-0.144303	0.302589	0.590048	0
Stat5	-0.146128	0.296449	0.590048	0
ACC-pS79	-0.151333	0.279387	0.578103	0
p70S6K-pT389	-0.184322	0.186422	0.423565	0
S6-pS235-236	-0.186547	0.181068	0.423565	0
Met	-0.209433	0.132302	0.343986	0
cRaf	-0.212118	0.127301	0.336591	0
Thymidilate-Synthase	-0.214417	0.123134	0.331189	0
S6-pS240-244	-0.219537	0.114226	0.319782	0
GSK3a-b-pS21-9	-0.233314	0.0926972	0.291283	0
Met-pY1234-1235	-0.240613	0.0826494	0.268611	0
AIB-1	-0.241476	0.0815202	0.268611	0
PKCa-pS657	-0.265318	0.0548509	0.203732	0
PKCa	-0.299617	0.0292887	0.123488	0

## Sheet: S3
Table S3 Genes downregualted after growth on JAG1
Symbol	Signature candidate	Final Signature	JAG_trt adjP<0.1	PJ34_JAG adjP<0.1	183_JAG AdjP<0.1	min FC*	FCPJ34<0	FC183<0	FC_PJ34	FC_183	PJ34_JAG_ave	PJ34_crl_ave	183_JAG_ave	183_crl_ave	p_cell	p_jag	p_interaction	p_cell_adj	p_jag_adj	p_interaction_adj	PJ34_JAG P-value	183_JAG_P-value	PJ34_JAG AdjP	183_JAG AdjP	PJ34_JAG_1	PJ34_JAG_2	PJ34_JAG_3	PJ34_Crl_1	PJ34_Crl2	PJ34_Crl_3	183_JAG_1	183_JAG_2	183_JAG_3	183_Crl_1	183_Crl2	183_Crl_3
AXL	1	1	1	1	1	-2.74054	1	1	-2.74054	-3.55042	5.52599	6.97991	6.21395	8.0422	1.39285e-07	9.76149e-10	0.00643509	1.13355e-06	1.64105e-06	0.0953855	1.86695e-07	3.07058e-08	0.000366046	3.28385e-05	5.62039	5.53513	5.42245	6.85218	7.03412	7.05344	6.14681	6.29028	6.20475	7.98492	8.031	8.11069
LAMC2	1	1	1	1	1	-2.60195	1	1	-2.60195	-4.66026	9.30309	10.6839	7.89435	10.1153	9.43719e-10	7.94043e-12	7.85818e-07	3.58248e-08	9.3443e-08	0.000483478	4.95223e-09	1.12637e-10	5.82581e-05	6.62534e-07	9.21884	9.37391	9.31652	10.6784	10.7167	10.6565	7.8342	7.90195	7.9469	10.1175	10.1461	10.0822
SERPINE1	1	1	1	1	1	-2.21689	1	1	-2.73794	-2.21689	5.88839	7.34176	7.22985	8.3817	5.53899e-07	2.76092e-07	0.107525	3.28708e-06	9.55604e-05	0.41343	8.06495e-06	4.62843e-05	0.00225895	0.00508868	5.80986	5.76417	6.09115	7.13649	7.44673	7.44205	7.15537	7.38064	7.15355	8.40381	8.31902	8.42227
CTNNAL1	1	1	1	1	1	-2.12149	1	1	-2.12149	-24.8561	7.35631	8.43801	3.53369	8.17496	2.7254e-09	1.87166e-10	8.1171e-09	7.24047e-08	5.50641e-07	4.7761e-05	2.66072e-05	2.98603e-10	0.00408641	1.17092e-06	7.36097	7.34352	7.36443	8.29686	8.50281	8.51435	3.53929	3.72166	3.34012	8.05147	8.24928	8.22414
OLR1	1	0	1	1	1	-2.07902	1	1	-6.59301	-2.07902	6.44195	9.19007	7.96086	9.01787	0.000214888	9.26283e-08	4.34785e-05	0.000452137	5.45025e-05	0.00581426	3.71331e-07	0.000477152	0.00048537	0.0233975	6.24557	6.2477	6.83259	9.14739	9.2099	9.21293	7.9587	7.85514	8.06874	9.09338	8.93121	9.02901
CAVIN1	1	1	1	1	1	-2.01851	1	1	-2.01851	-2.16015	7.81633	8.83806	8.16537	9.28219	0.00157038	1.44714e-06	0.589677	0.00259445	0.000239858	0.83788	0.000126271	6.60074e-05	0.00996944	0.0063131	7.80603	7.61447	8.02848	8.74653	8.86837	8.89929	8.34532	8.15437	7.9964	9.35668	9.2023	9.2876
FST	1	1	1	1	1	-1.98515	1	1	-1.98515	-5.31539	7.47737	8.45692	5.94198	8.35658	4.12596e-05	1.64788e-07	0.000104649	0.00010872	7.18234e-05	0.00968388	0.000609538	7.42678e-07	0.023131	0.000329691	7.31686	7.57211	7.54314	8.16616	8.60696	8.59763	5.97693	5.75413	6.09487	8.23793	8.4159	8.4159
DRAM1	1	1	1	1	1	-1.88475	1	1	-1.88475	-2.08255	7.12618	8.03522	5.07296	6.13282	7.29739e-09	1.68892e-06	0.370693	1.38512e-07	0.00025097	0.70782	0.000186733	6.12805e-05	0.0124814	0.00621468	7.10833	7.0145	7.2557	7.80723	8.15593	8.1425	5.06265	5.19713	4.95909	6.21054	6.15122	6.0367
CAV1	1	1	1	1	1	-1.87986	1	1	-1.87986	-2.21328	8.53275	9.44403	8.15111	9.29798	7.77126e-06	1.86806e-10	0.00195625	2.70489e-05	5.50641e-07	0.0498253	3.64466e-08	5.89925e-09	0.000173369	9.9141e-06	8.55782	8.57195	8.46848	9.42421	9.45101	9.45686	8.20794	8.16033	8.08506	9.28233	9.27962	9.33199
FGFBP1	1	0	1	1	1	-1.84378	1	1	-1.84378	-2.19448	5.73159	6.63389	6.38384	7.51285	6.11364e-05	7.73039e-06	0.291162	0.000152977	0.00061467	0.64435	0.000986406	0.00020867	0.030219	0.01292	5.42238	6.01274	5.75964	6.65752	6.58812	6.65603	6.3269	6.36067	6.46394	7.3439	7.66755	7.52711
ABCG2	1	0	1	1	1	-1.84099	1	1	-1.84099	-6.59593	4.56652	5.46271	6.31695	9.04081	4.93905e-09	1.03706e-07	1.90975e-05	1.08438e-07	5.67375e-05	0.00340514	0.00115144	3.01647e-07	0.0330378	0.000188607	4.83913	4.29993	4.56051	5.39842	5.45486	5.53484	6.50753	6.25756	6.18576	9.19827	8.94786	8.9763
NAV3	1	1	1	1	1	-1.8401	1	1	-2.0153	-1.8401	4.80827	5.82252	4.04166	4.91778	3.46491e-06	1.3559e-06	0.379083	1.40458e-05	0.000230118	0.712942	5.08096e-05	0.000147875	0.00586004	0.0104153	4.73599	4.95717	4.73164	5.88265	5.78456	5.80036	3.91198	4.05498	4.15801	4.72747	5.07774	4.94813
FOSL1	1	0	1	0	0	-1.81634	1	1	-2.53718	-1.81634	6.32908	7.75503	6.65263	7.5179	0.891362	0.00572059	0.387064	0.892272	0.0330811	0.718336	0.0442016	0.26527	0.26209	0.931436	5.40431	6.476	7.10694	7.09466	8.24212	7.92831	6.4655	6.72498	6.76741	7.46665	7.61939	7.46766
SLC16A2	1	1	1	1	1	-1.80214	1	1	-1.80214	-2.57295	6.31744	7.16577	6.98599	8.35055	1.28474e-06	3.27013e-07	0.00725028	6.34443e-06	0.000103877	0.100598	0.000153751	4.4311e-06	0.011165	0.00113321	6.31307	6.23029	6.40896	7.07419	7.29844	7.12468	7.14523	6.96843	6.84432	8.49782	8.31715	8.23669
LOXL4	1	0	1	1	1	-1.79793	1	1	-3.12222	-1.79793	7.3173	8.96105	5.86054	6.68936	3.1042e-08	7.63649e-07	0.0019366	3.80127e-07	0.00017264	0.0497655	5.76841e-06	0.000845154	0.00199587	0.032598	7.19952	7.34674	7.40563	9.02851	8.87558	8.97906	5.8135	5.8774	5.89072	6.40138	6.70674	6.95996
FHL2	1	1	1	1	1	-1.79365	1	1	-1.79365	-2.05053	5.89249	6.73708	6.70358	7.73517	2.74053e-07	2.0652e-07	0.143894	1.91739e-06	8.00664e-05	0.471029	3.06824e-05	6.77782e-06	0.0044018	0.00143024	5.80523	5.84588	6.02637	6.82273	6.72881	6.65971	6.70575	6.70372	6.70128	7.57627	7.83656	7.79268
KLK6	1	0	1	1	1	-1.76143	1	1	-1.83355	-1.76143	6.35108	7.22644	8.92151	9.73914	7.48068e-09	3.47071e-05	0.78539	1.40627e-07	0.00150159	0.921669	0.00139384	0.00217327	0.0368476	0.0570736	6.40505	6.13619	6.51201	7.38344	7.02231	7.27357	9.09323	8.9182	8.75311	9.88449	9.76411	9.56882
PLAUR	1	1	1	1	1	-1.74356	1	1	-1.91043	-1.74356	6.74753	7.66223	7.99653	8.79835	5.63011e-06	6.29207e-05	0.630597	2.08219e-05	0.00214898	0.853826	0.00196579	0.00450191	0.042577	0.0909973	6.59518	6.73972	6.90771	7.27396	7.85042	7.86233	7.9015	8.06511	8.02298	8.84261	8.85805	8.69441
TMCC3	1	1	1	1	1	-1.7188	1	1	-1.7188	-1.87976	5.6379	6.42712	5.81466	6.72384	0.021055	6.95653e-06	0.488902	0.0256391	0.000580599	0.786188	0.000660662	0.000246549	0.0239535	0.0146485	5.69843	5.82884	5.38643	6.28976	6.54744	6.44416	5.88484	5.77074	5.78841	6.61504	6.74811	6.80837
CCN1	1	1	1	1	0	-1.6975	1	1	-1.91707	-1.6975	6.39496	7.3412	7.45589	8.22656	0.000136961	0.000321943	0.556287	0.000305953	0.00552278	0.82107	0.00687845	0.0214878	0.0873104	0.229385	6.02433	6.67716	6.4834	7.01565	7.47842	7.52954	7.22859	7.63009	7.50899	8.10931	8.2789	8.29146
ZBED2	1	1	1	1	1	-1.69646	1	1	-1.89226	-1.69646	5.2236	6.14938	6.48695	7.24758	4.69328e-07	6.1379e-06	0.336398	2.913e-06	0.000539036	0.685732	0.000182968	0.000722509	0.012393	0.0298232	5.29609	5.38	4.99472	6.03288	6.28051	6.13476	6.46817	6.57679	6.41589	7.12987	7.37405	7.23881
LOXL2	1	1	1	1	1	-1.62764	1	1	-2.49447	-1.62764	5.60158	6.91625	5.79226	6.4992	0.191985	1.36882e-06	0.00504956	0.194565	0.000230118	0.0819631	1.21573e-05	0.00105965	0.00286038	0.0372224	5.69649	5.62038	5.48787	6.72186	6.98305	7.04385	5.93975	5.61644	5.8206	6.39258	6.55859	6.54642
SYT16	1	1	1	1	1	-1.62143	1	1	-1.76261	-1.62143	3.96546	4.7883	4.89326	5.59465	2.86726e-06	7.58379e-06	0.441938	1.20464e-05	0.000607116	0.756579	0.000252047	0.000763931	0.0148254	0.0307791	3.90132	3.82438	4.17069	4.67813	4.79451	4.89227	5.03348	4.89876	4.74754	5.54401	5.59392	5.64601
IL6R	1	0	1	0	0	-1.6135	1	1	-1.6135	-1.63176	6.20133	6.90185	5.30799	6.00683	0.000877068	0.00379958	0.996276	0.00155325	0.0253048	0.998866	0.0820413	0.0828342	0.382383	0.498956	6.55301	5.90611	6.14486	7.15903	6.65399	6.89253	5.59879	5.04336	5.28181	6.31051	6.06586	5.64413
PLEK2	1	1	1	1	1	-1.60502	1	1	-1.7869	-1.60502	8.76158	9.59281	8.7747	9.46772	0.57516	4.55548e-05	0.491338	0.577861	0.00173492	0.787057	0.00125742	0.00402902	0.0350811	0.0855846	8.66282	8.70966	8.91226	9.37128	9.79493	9.61223	8.53829	8.96222	8.82359	9.44409	9.49761	9.46146
MMP9	1	0	1	1	1	-1.59871	1	1	-1.59871	-2.52877	5.32907	6.00691	6.23871	7.57705	7.53936e-08	3.78619e-07	0.0011564	7.12065e-07	0.000114246	0.0371009	0.000444646	2.9081e-06	0.0197389	0.000877203	5.39938	5.23832	5.34952	5.98628	6.0666	5.96783	6.07617	6.36971	6.27026	7.4713	7.74706	7.51278
NETO2	1	0	1	1	1	-1.59137	1	1	-1.78677	-1.59137	8.22824	9.06566	8.35902	9.04112	0.444126	2.9379e-06	0.273097	0.44728	0.000368852	0.627575	8.78621e-05	0.00038085	0.00851787	0.0200911	8.23704	8.20595	8.24174	9.05534	9.07376	9.06789	8.12352	8.37626	8.57728	9.0354	9.05241	9.03555
VLDLR	1	0	1	0	1	-1.58282	1	1	-1.58282	-2.03475	5.04437	5.68937	6.06455	7.08247	1.4173e-05	0.000202282	0.187207	4.41939e-05	0.00430463	0.532524	0.0317264	0.00236276	0.212368	0.0600334	5.12236	4.91044	5.1003	5.42786	5.62933	6.01092	5.93053	6.27301	5.99011	6.79746	7.15494	7.295
SEMA7A	1	1	1	1	1	-1.57211	1	1	-1.57211	-1.59366	5.60646	6.24941	7.24185	7.91419	6.938e-09	8.63494e-06	0.829181	1.34128e-07	0.00066118	0.937979	0.000569151	0.000417759	0.0225438	0.0215549	5.64843	5.58815	5.58279	6.0057	6.35412	6.3884	7.24556	7.18545	7.29456	7.87557	7.97671	7.8903
ANKRD2	1	0	1	1	0	-1.56302	1	1	-1.66578	-1.56302	6.32794	7.069	6.1258	6.78224	0.0369284	9.74096e-05	0.676627	0.041923	0.00268458	0.876909	0.0030081	0.00631706	0.0548641	0.110942	6.32955	6.47754	6.17673	7.1132	7.0561	7.03771	6.24289	5.8176	6.3169	6.88293	6.63027	6.83351
ITGA3	1	1	1	1	1	-1.56194	1	1	-1.56194	-1.88256	8.41399	9.07093	7.98331	8.89683	0.00350013	5.43476e-06	0.121163	0.00528686	0.000504746	0.435016	0.00107655	0.000107254	0.0320518	0.00858326	8.35553	8.20637	8.68005	9.04171	9.09596	9.07511	7.92031	8.05872	7.9709	8.92812	8.90659	8.85578
ITGA5	1	1	1	1	1	-1.54809	1	1	-1.54809	-1.66591	5.97961	6.61687	6.57917	7.31323	1.08432e-05	7.11102e-06	0.490395	3.55738e-05	0.000585192	0.786777	0.000673814	0.000251798	0.0240204	0.0147397	5.92337	5.84229	6.17316	6.65024	6.60828	6.59209	6.48955	6.59514	6.65283	7.45957	7.2559	7.22424
EMP3	1	1	1	1	0	-1.53376	1	1	-2.13165	-1.53376	5.37877	6.48012	7.79744	8.41179	7.54422e-07	0.000628294	0.162266	4.1525e-06	0.00841282	0.498558	0.00507895	0.0951632	0.0729368	0.539778	5.25232	5.07878	5.80521	6.09112	6.6678	6.68143	7.67257	7.92343	7.79634	8.59834	8.34944	8.2876
NXPE3	1	0	1	0	1	-1.52035	1	1	-1.52035	-1.6905	6.61384	7.21414	6.12617	6.88884	0.00528596	0.000218327	0.470396	0.00760649	0.0045075	0.774401	0.0175427	0.00444396	0.149329	0.0902914	6.37274	6.67998	6.78881	6.93233	7.28223	7.42786	5.95693	6.26649	6.15509	6.84054	6.90752	6.91845
MOB3B	1	1	1	1	1	-1.51974	1	1	-1.58489	-1.51974	6.96006	7.62836	8.41728	9.01804	1.22246e-07	5.48857e-05	0.690899	1.02537e-06	0.00196321	0.882444	0.00187502	0.00368617	0.0416491	0.0816651	6.92555	6.78403	7.1706	7.54595	7.54223	7.7969	8.40615	8.36116	8.48452	8.90193	9.15911	8.99309
PKP2	1	1	1	1	1	-1.50998	1	1	-1.50998	-1.5423	8.76719	9.36582	9.02065	9.64515	0.00461959	1.96777e-05	0.854925	0.00675405	0.0010923	0.950597	0.00119786	0.000902453	0.0339557	0.0342466	8.65596	8.67694	8.96869	9.26115	9.34598	9.49033	8.9421	9.04405	9.0758	9.54608	9.70446	9.6849
PXN	1	1	1	1	1	-1.50997	1	1	-1.50997	-1.8319	6.67877	7.2794	7.88126	8.75501	3.94384e-08	3.99244e-06	0.0747296	4.45404e-07	0.000437392	0.346555	0.000977476	6.94532e-05	0.0300328	0.00653638	6.6686	6.49325	6.87447	7.18538	7.26805	7.38477	7.95695	7.83978	7.84706	8.81371	8.72888	8.72243
P3H2	1	1	1	1	0	-1.50544	1	1	-1.62928	-1.50544	6.83781	7.55264	4.43336	5.02948	6.27546e-09	0.000145811	0.558332	1.25169e-07	0.00349472	0.822025	0.00362779	0.0106604	0.0611423	0.15205	6.80665	6.62157	7.08522	7.44262	7.59575	7.61953	4.37015	4.65046	4.27947	4.98439	4.94856	5.1555
SLC7A2	1	0	1	1	1	-1.50429	1	1	-1.50429	-2.24084	4.4581	5.04621	5.40422	6.57168	5.52739e-08	7.92197e-07	0.00197736	5.72591e-07	0.00017264	0.0498253	0.000876471	5.96791e-06	0.0281139	0.00135013	4.48523	4.45242	4.43664	5.05842	4.97135	5.10885	5.33638	5.59853	5.27776	6.56565	6.45279	6.69661
VEGFC	1	1	1	1	0	-1.49721	1	1	-2.01403	-1.49721	6.34797	7.38056	6.25299	6.8333	0.0150288	5.51122e-05	0.0616521	0.0190807	0.00196534	0.316929	0.000507985	0.0180365	0.0213426	0.204021	6.14749	6.18789	6.70853	7.30842	7.43016	7.4031	6.31775	6.30349	6.13772	6.98656	6.73458	6.77875
THSD4	1	1	1	1	1	-1.49718	1	1	-1.49718	-1.54261	5.91426	6.5027	5.07053	5.69637	2.15302e-06	2.13877e-05	0.79264	9.57674e-06	0.00114927	0.92455	0.00137893	0.000914445	0.0367201	0.0345901	5.72153	5.97638	6.04486	6.53872	6.51075	6.45861	5.1965	5.05383	4.96127	5.59341	5.68373	5.81197
HEG1	1	0	1	0	1	-1.48928	1	1	-1.48928	-1.8671	7.35766	7.93418	8.11197	9.01338	1.83423e-05	8.68083e-05	0.148936	5.46322e-05	0.00250597	0.479445	0.0164834	0.00109077	0.144926	0.0377406	7.38311	7.14428	7.54559	8.13436	7.873	7.79517	7.93104	8.15079	8.25408	8.83769	9.13963	9.06282
AFAP1L2	1	1	1	1	1	-1.48813	1	1	-1.48813	-1.59948	7.02806	7.60262	6.25752	6.9362	5.83711e-07	1.67057e-06	0.333115	3.42258e-06	0.00025097	0.682586	0.000194372	5.80195e-05	0.012846	0.0059872	6.96909	6.96243	7.15268	7.53955	7.69888	7.56944	6.153	6.30007	6.3195	6.87524	6.93936	6.99399
EPHA2	1	0	1	0	0	-1.48538	1	1	-1.48538	-1.61678	7.73704	8.28752	7.55913	8.25798	0.553232	0.00581416	0.669796	0.556019	0.0334732	0.874336	0.171781	0.0715636	0.582256	0.458288	7.35984	7.89594	7.95533	7.77092	8.60289	8.48877	7.37641	7.67645	7.62453	8.27517	8.23541	8.26336
CLTRN	1	0	1	1	0	-1.48481	1	1	-1.63391	-1.48481	5.03482	5.74612	5.52651	6.10933	0.00115848	7.24093e-05	0.480437	0.0019876	0.00229542	0.781057	0.00182807	0.00632004	0.0412771	0.110942	5.00608	5.20028	4.89809	5.75937	5.84292	5.63607	5.26349	5.72115	5.5949	6.09794	6.1011	6.12895
NT5E	1	1	1	0	1	-1.48017	1	1	-1.48017	-2.33797	6.08632	6.64498	7.37048	8.60701	1.7524e-06	0.000135889	0.0329747	8.1286e-06	0.00331771	0.233045	0.06663	0.000739981	0.337714	0.0303315	5.89488	6.24114	6.12294	6.35478	6.81017	6.76998	7.03898	7.51227	7.56019	8.44175	8.79071	8.58859
RAB32	1	1	1	0	1	-1.47902	1	1	-1.47902	-1.80196	6.27829	6.83934	5.15873	6.01838	2.89565e-05	0.000259702	0.228861	8.0387e-05	0.0048526	0.584597	0.0347576	0.00320857	0.22514	0.074449	6.3142	6.3956	6.12507	6.62644	6.98255	6.90904	4.91112	5.44745	5.1176	5.8915	5.94874	6.21489
MFAP5	1	1	1	0	1	-1.47882	1	1	-1.47882	-3.13903	4.35311	4.91228	6.06371	7.71252	1.99843e-08	5.05058e-06	0.000738339	2.79637e-07	0.000485128	0.029157	0.0207165	1.56629e-05	0.163242	0.00242445	4.35314	4.39915	4.30702	4.7696	4.88618	5.08105	5.86261	6.0394	6.28913	7.44367	7.8289	7.86499
KLHL22	1	0	1	1	1	-1.46711	1	1	-1.46711	-1.62103	9.30238	9.85602	11.1232	11.8195	3.35003e-11	2.14829e-07	0.102278	5.13473e-09	8.00664e-05	0.403772	3.59322e-05	6.3785e-06	0.00469673	0.00140676	9.20819	9.35737	9.34159	9.78503	9.88601	9.89703	11.1224	11.0766	11.1706	11.7444	11.888	11.8259
HOMER3	1	1	1	1	1	-1.4641	1	1	-1.60548	-1.4641	5.97882	6.6639	7.41832	7.9686	1.03389e-08	5.05857e-06	0.276006	1.78661e-07	0.000485128	0.63081	0.000141429	0.000660094	0.010758	0.0282376	5.90999	6.09585	5.93063	6.61894	6.69143	6.68133	7.28244	7.45711	7.51543	8.09396	7.86752	7.94433
KIAA0040	1	1	1	1	0	-1.46195	1	1	-1.55138	-1.46195	7.96426	8.60785	7.4804	8.02732	0.000693837	0.000333234	0.640652	0.00126316	0.00564447	0.859253	0.00793695	0.0195582	0.0955683	0.215724	7.77224	7.84472	8.27582	8.40468	8.65911	8.75977	7.47727	7.42143	7.5425	7.93533	8.11267	8.03396
EREG	1	1	1	0	0	-1.4618	1	1	-1.93112	-1.4618	5.67916	6.62025	8.94328	9.50505	2.00527e-07	0.00401869	0.343657	1.4926e-06	0.02626	0.68987	0.0315698	0.229261	0.211896	0.866931	5.23521	5.79936	6.00293	6.10968	6.81176	6.93932	8.65072	9.05171	9.1274	9.4947	9.5617	9.45874
B4GALT6	1	0	1	0	0	-1.46161	1	1	-1.46161	-1.49786	4.80347	5.30766	4.29483	4.87003	0.0149522	0.00782762	0.822606	0.0189957	0.041068	0.935643	0.170842	0.108375	0.580919	0.581098	4.84223	4.74488	4.82329	4.80647	5.66835	5.44816	4.46338	4.166	4.25512	5.14016	4.76044	4.7095
SLC39A14	1	1	1	1	1	-1.46045	1	1	-1.46045	-2.26128	6.43221	6.97467	5.45234	6.63304	9.33672e-06	1.2525e-06	0.00141158	3.1555e-05	0.000220656	0.0411174	0.00196022	7.48539e-06	0.042577	0.00151824	6.37035	6.45196	6.47431	6.80943	7.05904	7.05554	5.45984	5.59989	5.29728	6.57893	6.58841	6.73178
KIRREL1	1	1	1	1	0	-1.45578	1	1	-1.77039	-1.45578	7.04339	7.88899	7.48168	8.02419	0.0227056	0.000136287	0.175292	0.0273714	0.00332054	0.519213	0.00168306	0.0229037	0.039363	0.23802	7.04931	6.71379	7.36708	7.83638	7.81204	8.01854	7.40856	7.52989	7.50658	8.05984	7.99949	8.01322
CPA4	1	1	1	0	0	-1.45274	1	1	-1.45274	-1.55529	4.52397	5.06309	7.5539	8.2292	6.23407e-09	0.00108856	0.592309	1.25039e-07	0.0117095	0.839133	0.0559668	0.0187719	0.305426	0.209676	4.49909	4.47391	4.59891	5.11185	5.07233	5.00509	8.02117	7.34834	7.29219	8.30829	8.14104	8.23827
RFLNB	1	1	1	1	0	-1.45054	1	1	-2.27726	-1.45054	6.60867	7.82487	7.9977	8.53686	2.16328e-05	7.89928e-05	0.0218231	6.29357e-05	0.00239584	0.187022	0.00041717	0.0503039	0.0190957	0.371019	6.1923	6.90426	6.72946	7.7543	7.91501	7.80531	8.07051	8.08311	7.83948	8.62836	8.45897	8.52325
CDH13	1	1	1	0	0	-1.44668	1	1	-1.61414	-1.44668	7.37797	8.07592	5.5307	6.06114	6.68602e-07	0.00215967	0.561389	3.78274e-06	0.0176139	0.823641	0.0299245	0.0997173	0.205027	0.554383	7.40003	7.17347	7.56041	8.00616	8.05902	8.16257	5.18498	5.70024	5.70689	5.76212	6.04185	6.37943
HBEGF	1	0	1	0	0	-1.442	1	1	-1.442	-1.72279	7.44507	7.97552	6.94074	7.73812	0.0542071	0.0037592	0.440687	0.0586799	0.0250926	0.755758	0.182015	0.0364901	0.6035	0.309719	7.02581	7.58313	7.72626	7.57261	8.24208	8.11187	6.6653	7.12557	7.03135	7.7853	7.68192	7.74713
FHOD1	1	1	1	1	1	-1.4414	1	1	-1.4414	-1.46725	5.11507	5.63941	6.88684	7.44101	1.21237e-09	1.32836e-05	0.801109	4.20861e-08	0.000873305	0.927168	0.000876586	0.000601538	0.0281139	0.0267038	5.20081	5.01418	5.13022	5.56326	5.54459	5.81037	6.84404	6.83683	6.97966	7.48255	7.44681	7.39368
UPP1	1	0	1	1	1	-1.43252	1	1	-1.43252	-1.54833	6.5977	7.11497	6.03277	6.6669	0.000156111	6.35754e-05	0.463175	0.000341852	0.0021623	0.771992	0.00574986	0.00160135	0.0783793	0.0469782	6.46862	6.68623	6.63825	7.01852	7.26904	7.05735	5.92543	5.95457	6.21833	6.65507	6.78065	6.56499
AP2B1	1	1	1	1	1	-1.43166	1	1	-1.43166	-2.22299	9.67726	10.1999	8.95882	10.1119	2.40049e-05	9.10159e-08	0.00013906	6.84991e-05	5.45025e-05	0.0112002	0.000208072	5.32501e-07	0.0134492	0.000261014	9.80525	9.51334	9.71318	10.2191	10.2058	10.1747	8.98314	8.89864	8.99467	10.1268	10.1165	10.0923
COL17A1	1	1	1	1	1	-1.43025	1	1	-1.43025	-3.36921	7.58129	8.10638	5.59307	7.34702	3.03472e-08	1.31478e-07	1.47111e-05	3.75922e-07	6.38821e-05	0.00293423	0.00224625	3.2065e-07	0.0454817	0.000188607	7.73906	7.35165	7.65317	8.05729	8.15266	8.10917	5.59503	5.50402	5.68015	7.30901	7.37003	7.362
CD55	1	0	1	0	1	-1.42096	1	1	-1.42096	-1.72848	7.02835	7.52134	7.48013	8.2677	0.000117307	7.34684e-05	0.125444	0.000266913	0.00230574	0.44331	0.0155818	0.000880356	0.140034	0.033625	6.96235	6.9987	7.12399	7.22017	7.63167	7.71218	7.46555	7.44709	7.52775	8.15184	8.31052	8.34072
SIRPA	1	1	1	1	0	-1.41679	1	1	-1.79887	-1.41679	6.55919	7.40803	5.1957	5.69166	1.60851e-07	8.1632e-05	0.0906993	1.26785e-06	0.00243345	0.38011	0.00081679	0.0211759	0.0273753	0.227293	6.46207	6.44713	6.76838	7.22062	7.51902	7.48444	5.28374	5.15571	5.14766	5.80861	5.47373	5.79264
TENT5B	1	0	1	0	0	-1.4148	1	1	-1.4148	-1.64936	5.22353	5.72898	6.63012	7.36031	4.56323e-06	0.00223235	0.444874	1.74919e-05	0.0179642	0.759286	0.12435	0.0252872	0.485997	0.251469	5.50122	5.29375	4.87561	5.78929	5.42152	5.97612	6.43507	6.8542	6.60109	7.31138	7.30021	7.46933
TIMP3	1	1	1	0	0	-1.40736	1	1	-1.53539	-1.40736	4.72817	5.33857	8.37302	8.86733	2.25671e-09	0.00216133	0.653064	6.3253e-08	0.0176139	0.866515	0.034316	0.0868609	0.223043	0.513741	4.75811	4.97945	4.44693	5.70167	5.0929	5.22114	8.26741	8.42441	8.42724	8.90196	8.89119	8.80883
TIMP4	1	0	1	0	0	-1.40422	1	1	-1.40422	-1.46094	4.14501	4.63504	6.52149	7.07007	6.0664e-09	0.000576331	0.764591	1.23085e-07	0.00801686	0.913565	0.0261678	0.0144659	0.18881	0.180229	4.04896	4.33709	4.04898	4.62999	4.80208	4.47306	6.58389	6.65578	6.3248	7.23771	7.01774	6.95477
SOX15	1	0	1	1	1	-1.40253	1	1	-1.76168	-1.40253	7.15604	7.97342	7.96906	8.45638	3.06e-06	2.90819e-06	0.0193966	1.27154e-05	0.000368852	0.177205	3.37997e-05	0.00131886	0.00460433	0.0418178	7.21747	7.06015	7.19051	8.03558	7.99008	7.89461	8.08897	7.9351	7.88311	8.57392	8.46356	8.33167
PI4K2A	1	1	1	1	0	-1.40004	1	1	-1.4942	-1.40004	8.3262	8.91996	8.14493	8.63301	0.0244113	0.000210642	0.549681	0.0291351	0.0044029	0.817781	0.00484237	0.0149826	0.0713855	0.183217	8.25533	8.12143	8.60184	8.90444	8.91173	8.94371	8.16618	8.26606	8.00255	8.68488	8.54163	8.67254
ABCC3	0	0	1	1	1	-1.39755	1	1	-1.39755	-1.76149	6.17322	6.65802	6.34116	7.16175	0.000356317	2.97764e-06	0.0182477	0.000705203	0.000368852	0.171246	0.00139802	3.37282e-05	0.036875	0.0040905	6.04262	6.25984	6.21721	6.73831	6.61535	6.62039	6.35975	6.19652	6.46722	7.20496	7.11493	7.16536
CXCL16	0	0	1	1	0	-1.39527	1	1	-1.42212	-1.39527	8.44154	8.96545	7.90716	8.38808	0.000134853	0.000269425	0.798612	0.000302103	0.00494632	0.926545	0.00814736	0.0132271	0.0965219	0.171901	8.54881	8.13167	8.64413	9.007	8.90251	8.98684	7.87598	7.95797	7.88752	8.38521	8.4084	8.37062
NEK3	0	0	1	0	1	-1.39338	1	1	-1.39338	-1.5365	5.06931	5.55219	5.44939	6.06663	0.000848118	0.000217262	0.459354	0.00150947	0.00449339	0.769491	0.0177963	0.00435251	0.150508	0.0896058	4.86336	5.09904	5.24554	5.42177	5.69073	5.54409	5.3924	5.37964	5.57613	5.96729	6.23812	5.99449
BNC1	0	0	1	0	1	-1.39127	1	1	-1.39127	-1.80412	7.23562	7.71454	5.33194	6.20875	8.10666e-07	0.000632837	0.150521	4.40033e-06	0.00844474	0.481021	0.100675	0.00488692	0.433191	0.0951529	7.07334	7.29935	7.33418	7.62334	7.81034	7.70996	4.90477	5.50474	5.58631	6.12954	6.12245	6.37426
ARHGDIB	0	0	1	1	1	-1.39118	1	1	-1.96602	-1.39118	6.48502	7.46691	8.38938	8.86754	1.82937e-09	1.10535e-06	0.00196416	5.59707e-08	0.000206473	0.0498253	7.62418e-06	0.00136117	0.00225895	0.0425873	6.34367	6.43999	6.67142	7.45412	7.46604	7.48056	8.43554	8.28338	8.44921	8.86675	8.84995	8.88591
NFE2L3	0	0	1	1	1	-1.38942	1	1	-1.38942	-1.46206	7.55765	8.03116	7.98015	8.52575	0.000152121	7.26821e-05	0.612464	0.000334673	0.00229542	0.846264	0.00526035	0.00217405	0.073934	0.0570736	7.41653	7.61094	7.64548	7.89012	8.1677	8.03565	7.91955	8.06303	7.95785	8.56083	8.38496	8.63147
CDY2A	0	0	1	0	0	-1.38682	1	1	-1.50911	-1.38682	3.28065	3.87836	3.67523	4.1413	0.0329286	0.00314713	0.620245	0.0379496	0.022405	0.84943	0.0430495	0.120198	0.258122	0.622649	3.54533	3.01499	3.28164	4.0841	3.9235	3.62749	3.79941	3.50598	3.7203	4.3076	3.89076	4.22552
TINAGL1	0	0	1	1	1	-1.38617	1	1	-1.40976	-1.38617	8.2649	8.76358	8.69887	9.16978	3.05433e-05	1.06493e-05	0.788175	8.40779e-05	0.000753462	0.922892	0.000486683	0.000721236	0.0208194	0.0298232	8.26155	8.13194	8.40122	8.69648	8.76911	8.82517	8.65599	8.67514	8.76549	9.23936	9.15999	9.11
MICB	0	0	1	1	1	-1.38556	1	1	-1.38556	-1.60835	8.5379	9.00802	7.48217	8.16738	1.61477e-08	7.74713e-07	0.034101	2.43624e-07	0.00017264	0.236606	0.000222817	1.39333e-05	0.0139427	0.00226379	8.54995	8.48395	8.57981	8.99892	8.9505	9.07464	7.3961	7.55866	7.49177	8.06688	8.19024	8.24502
ARID3B	0	0	1	0	1	-1.37686	1	1	-1.37686	-1.82343	5.04145	5.49695	6.75267	7.62386	2.59309e-08	8.21337e-05	0.050935	3.38972e-07	0.00243345	0.289987	0.0305459	0.000627672	0.207619	0.0271468	5.17152	5.0236	4.92923	5.26277	5.63486	5.59322	6.76122	6.9238	6.57299	7.70154	7.50335	7.66669
SERINC2	0	0	1	1	0	-1.37628	1	1	-1.61848	-1.37628	7.52376	8.22287	8.17316	8.6331	0.000131499	7.0029e-05	0.160869	0.000295434	0.00227545	0.496878	0.000958843	0.0127213	0.0298408	0.168909	7.66406	7.33446	7.57276	8.30106	8.11589	8.25167	8.30963	8.07136	8.13848	8.78573	8.59067	8.52292
AMIGO2	0	0	1	0	1	-1.37006	1	1	-1.37006	-2.65454	4.13871	4.58341	5.49009	6.92059	1.70303e-06	0.000235971	0.0107732	7.93401e-06	0.00470046	0.124906	0.229058	0.000638185	0.681615	0.0275004	4.15801	3.96632	4.29181	4.31014	4.83228	4.60781	5.08706	5.57564	5.80758	6.70629	6.98574	7.06976
SERPINE2	0	0	1	0	1	-1.36972	1	1	-1.36972	-1.59897	6.07785	6.53709	4.9464	5.62397	1.50545e-06	0.000113954	0.21639	7.21047e-06	0.00294729	0.568119	0.0168223	0.00164081	0.146213	0.0475864	5.89554	6.10057	6.23743	6.6199	6.46488	6.52649	4.77165	5.01775	5.04981	5.57513	5.78528	5.51151
PLOD3	0	0	1	1	1	-1.36955	1	1	-1.36955	-1.9765	7.23657	7.69278	6.04773	7.02761	4.56109e-08	3.35428e-07	0.000529458	4.98792e-07	0.000103877	0.0240566	0.00059037	2.08512e-06	0.0229971	0.00072145	7.14013	7.21412	7.35546	7.65381	7.70647	7.71807	6.05198	6.03862	6.0526	7.14522	6.91446	7.02315
STAC	0	0	1	1	0	-1.36893	1	1	-1.72433	-1.36893	5.41476	6.20385	4.61784	5.08171	1.82296e-06	4.35436e-05	0.0714119	8.38646e-06	0.00171378	0.339957	0.000453411	0.0129307	0.0199772	0.170153	5.55111	5.30047	5.3927	6.14451	6.25178	6.21526	4.8159	4.37157	4.66607	5.01825	5.0944	5.13249
CDS1	0	0	1	1	0	-1.36568	1	1	-1.47158	-1.36568	7.46285	8.02535	8.81368	9.26194	6.0084e-08	7.36443e-05	0.425114	6.09542e-07	0.00230574	0.746676	0.00171263	0.00701899	0.0394891	0.119323	7.61157	7.48231	7.29466	8.08514	8.01256	7.97834	8.81334	8.71053	8.91717	9.15189	9.40247	9.23148
GCH1	0	0	1	0	1	-1.36471	1	1	-1.36471	-1.66635	6.18976	6.63684	5.51958	6.25379	0.000146273	6.53637e-05	0.103372	0.000324029	0.00217904	0.405493	0.0156331	0.000733206	0.140388	0.0301589	6.06492	6.301	6.20335	6.4889	6.64619	6.77544	5.39273	5.62851	5.53749	6.20464	6.42871	6.12803
IL27RA	0	0	1	1	0	-1.36468	1	1	-1.76285	-1.36468	5.95466	6.76883	7.92435	8.37319	3.21717e-07	0.000626687	0.155213	2.16713e-06	0.00840918	0.488251	0.0049396	0.097831	0.0717742	0.548025	6.15185	5.72609	5.98604	6.68624	7.04508	6.57517	7.94163	8.0855	7.74591	8.56044	8.25043	8.3087
GCNT4	0	0	1	0	0	-1.36102	1	1	-1.36102	-1.46313	3.99298	4.45721	5.61152	6.16221	9.98241e-07	0.00368793	0.73904	5.19632e-06	0.0248281	0.904531	0.113767	0.057175	0.463742	0.402036	3.97416	3.66136	4.34342	4.35818	4.66204	4.35142	5.78277	5.56369	5.48811	6.01406	6.25938	6.21319
CDCP1	0	0	1	1	1	-1.3606	1	1	-1.3606	-1.46371	8.22286	8.67211	7.75843	8.31166	0.000119632	2.97951e-05	0.407168	0.000271416	0.00135902	0.733557	0.00305897	0.000783106	0.0553879	0.0310749	8.18909	8.09078	8.3887	8.62617	8.68903	8.70112	7.61363	7.7986	7.86305	8.278	8.33883	8.31814
LRFN4	0	0	1	1	1	-1.35751	1	1	-1.4057	-1.35751	6.59309	7.08329	5.36018	5.80373	2.25232e-08	4.31096e-05	0.699381	3.0642e-07	0.00170813	0.886475	0.00153634	0.00292317	0.038573	0.0701799	6.50407	6.56864	6.70657	7.11526	6.94525	7.18935	5.32418	5.26979	5.48656	5.84276	5.80656	5.76186
PCDH1	0	0	1	1	0	-1.35561	1	1	-1.96002	-1.35561	5.60477	6.57964	6.99065	7.43685	2.03916e-06	6.00272e-05	0.0215818	9.18363e-06	0.00208378	0.186198	0.000341292	0.0379996	0.0170849	0.316104	5.58277	5.46588	5.76565	6.58512	6.50192	6.65189	6.78973	7.24188	6.94034	7.32761	7.37737	7.60558
PTAFR	0	0	1	0	1	-1.35342	1	1	-1.35342	-1.80472	6.79835	7.23545	5.82476	6.66425	1.42205e-05	5.69414e-05	0.0411974	4.43068e-05	0.00201536	0.262201	0.0239123	0.000435426	0.177928	0.0222711	6.69495	6.81068	6.88943	7.24279	7.14562	7.31793	5.76089	5.90723	5.80614	6.69567	6.89117	6.4059
GALNT2	0	0	1	1	1	-1.35233	1	1	-1.35233	-1.5858	8.47681	8.91184	8.02129	8.68597	4.50223e-05	1.26565e-06	0.0277224	0.000116907	0.000220656	0.212948	0.000425891	1.95512e-05	0.0192714	0.00277109	8.45686	8.40342	8.57016	8.87261	9.01991	8.84301	8.02447	8.06078	7.97863	8.74975	8.62282	8.68533
ZBTB8A	0	0	1	0	0	-1.35206	1	1	-1.48099	-1.35206	5.90862	6.46828	5.82134	6.26901	0.215484	0.00148621	0.613368	0.218097	0.0139151	0.846401	0.0245055	0.0692281	0.180515	0.450017	5.7604	5.92654	6.03894	6.20781	6.60896	6.58807	5.65313	6.09994	5.71096	6.36028	6.23878	6.20797
TMEM52B	0	0	1	1	0	-1.35133	1	1	-4.46258	-1.35133	6.04555	8.21317	8.2765	8.71296	5.82242e-07	8.3983e-07	1.82995e-05	3.41908e-06	0.000176823	0.00336481	1.12132e-06	0.0491541	0.000775952	0.365749	5.74985	6.12521	6.2616	8.02651	8.28293	8.33006	8.34769	8.32824	8.15357	8.75983	8.7145	8.66455
ANXA3	0	0	1	1	0	-1.3496	1	1	-1.58303	-1.3496	8.00279	8.66587	8.54477	8.98066	0.000878254	0.000169181	0.209483	0.00155488	0.00384975	0.559864	0.00219271	0.0249255	0.044939	0.250619	7.928	8.05919	8.02117	8.63183	8.63908	8.72672	8.31553	8.58355	8.73525	8.783	9.11596	9.04302
TNFRSF9	0	0	1	1	0	-1.34872	1	1	-3.69661	-1.34872	5.48409	7.39503	4.68275	5.13367	4.99886e-06	3.41866e-05	0.000911877	1.88443e-05	0.00149003	0.0324198	5.92145e-05	0.193582	0.00633272	0.793759	5.23794	5.3173	5.89704	7.2024	7.50898	7.47372	4.36353	4.94122	4.7435	5.14034	5.10779	5.15288
CTNNBIP1	0	0	1	0	0	-1.34787	1	1	-1.39383	-1.34787	5.9377	6.41811	6.05193	6.48625	0.317653	0.000689267	0.794459	0.320567	0.00888422	0.92493	0.0173247	0.0291242	0.148548	0.272569	5.72358	6.04633	6.04321	6.3636	6.60343	6.28731	5.9954	6.21581	5.94457	6.53596	6.52131	6.40147
FUCA2	0	0	1	1	1	-1.3414	1	1	-1.46061	-1.3414	7.26582	7.81522	8.10796	8.5332	9.29144e-08	3.50592e-06	0.189809	8.26172e-07	0.000401072	0.536213	8.83357e-05	0.000545353	0.00851787	0.025052	7.13282	7.31386	7.35079	7.80204	7.85396	7.78965	8.02711	8.19544	8.10132	8.54585	8.50415	8.54959
ERP27	0	0	1	0	0	-1.34055	1	1	-1.34055	-1.61964	4.2074	4.60822	6.20396	6.8978	1.74249e-07	0.0028274	0.288988	1.34463e-06	0.0208738	0.642032	0.203608	0.0217337	0.638555	0.230546	4.13823	4.11378	4.37018	4.23508	4.91456	4.67503	6.02329	6.34177	6.24682	7.08926	6.88387	6.72026
SPRED1	0	0	1	0	0	-1.33972	1	1	-1.33972	-1.39272	6.97354	7.39144	6.80042	7.27802	0.14944	0.00107434	0.748262	0.151683	0.0115989	0.908859	0.0442578	0.0230772	0.262291	0.238769	6.7864	7.04801	7.0862	7.16266	7.43534	7.57632	6.67204	6.87431	6.8549	7.17037	7.26215	7.40152
DLL1	0	0	1	0	1	-1.33821	1	1	-1.33821	-1.64645	7.50476	7.92723	6.54618	7.27452	2.21992e-06	2.74052e-05	0.0530989	9.81735e-06	0.00132003	0.296006	0.00946447	0.00028001	0.10474	0.0160685	7.58669	7.38977	7.53781	7.95057	7.93982	7.89132	6.47866	6.77273	6.38716	7.25895	7.33035	7.23426
GSDME	0	0	1	1	1	-1.33707	1	1	-1.33707	-1.76083	6.24116	6.66048	5.78879	6.60533	5.78289e-07	5.24989e-10	3.76984e-06	3.40265e-06	1.23561e-06	0.00143108	8.15667e-07	4.27785e-09	0.00071202	8.38743e-06	6.28783	6.20795	6.22769	6.64416	6.64777	6.6895	5.79652	5.74865	5.82119	6.61329	6.59506	6.60765
LPAR1	0	0	1	0	0	-1.33684	1	1	-1.33684	-1.40743	6.71712	7.14535	6.16737	6.661	0.000113636	0.000250438	0.6701	0.000259714	0.00476291	0.874336	0.0146817	0.00654122	0.134829	0.11333	6.84345	6.83199	6.47591	7.17535	7.09848	7.16222	6.0912	6.28844	6.12249	6.73139	6.69877	6.55285
CCNE1	0	0	1	1	0	-1.33572	1	1	-1.4748	-1.33572	6.64439	7.19832	6.77526	7.19101	0.388849	9.70271e-05	0.338047	0.392013	0.00268032	0.687816	0.00186291	0.0106847	0.0415062	0.152173	6.64113	6.58553	6.70652	6.99319	7.26463	7.33714	6.85552	6.75543	6.71483	7.0711	7.19998	7.30196
NKX1-2	0	0	1	1	0	-1.33545	1	1	-1.49268	-1.33545	6.59238	7.17257	6.88178	7.29088	0.0348858	0.000272368	0.318153	0.0399276	0.0049848	0.668629	0.00407023	0.0287174	0.0655024	0.271182	6.42547	6.73043	6.62124	7.05721	7.29125	7.16925	6.83954	6.88441	6.92138	7.06786	7.43293	7.37184
ROR1	0	0	1	1	0	-1.33478	1	1	-2.77138	-1.33478	4.91207	6.38944	5.38575	5.79124	0.688733	0.000237336	0.00722738	0.69067	0.00470046	0.100415	0.000528993	0.295032	0.0219587	0.989198	4.58051	4.97744	5.17827	6.12225	6.61482	6.43125	5.4066	5.55401	5.19665	5.88536	6.02005	5.46833
ITGB6	0	0	1	0	0	-1.33463	1	1	-1.33463	-1.34014	8.26524	8.68085	8.06885	8.49108	0.0304319	0.000457242	0.965217	0.0353562	0.00695196	0.988987	0.0167691	0.0154006	0.145911	0.184692	8.1564	8.29558	8.34373	8.56285	8.68935	8.79034	7.90834	8.18899	8.10921	8.32969	8.52661	8.61693
SQOR	0	0	1	1	0	-1.33369	1	1	-1.51628	-1.33369	8.63478	9.23744	8.74835	9.1692	0.798657	0.000340294	0.321096	0.800017	0.00569642	0.67067	0.0048663	0.0347372	0.071559	0.300698	8.43006	8.74681	8.72748	9.06957	9.29232	9.35042	8.56117	8.89901	8.78488	9.13534	9.25498	9.11729
GLT8D2	0	0	1	1	0	-1.33328	1	1	-1.63717	-1.33328	3.67417	4.37195	3.48319	3.89281	0.00972254	0.000524611	0.18482	0.0130032	0.0075843	0.530077	0.0048027	0.0747969	0.0711161	0.469081	3.7569	3.52357	3.74203	4.18019	4.68023	4.25544	3.44165	3.46397	3.54395	3.8254	4.07571	3.77731
ELF4	0	0	1	0	0	-1.33243	1	1	-1.41722	-1.33243	7.37522	7.89402	8.12858	8.54782	7.25763e-05	0.00109726	0.612359	0.000177305	0.0117424	0.846264	0.0194449	0.0546355	0.158005	0.392628	7.39314	7.09589	7.63664	7.87876	7.83535	7.96796	8.30571	8.08526	7.99478	8.61096	8.4935	8.539
WNT7A	0	0	1	1	1	-1.33238	1	1	-1.33238	-1.68379	5.78606	6.19945	6.57659	7.32769	3.5448e-08	1.71668e-06	0.00715771	4.13842e-07	0.00025097	0.100396	0.00116757	1.61749e-05	0.0332573	0.0024538	5.84535	5.74137	5.77147	6.27167	6.12255	6.20412	6.5917	6.65666	6.4814	7.24694	7.44204	7.29408
BMP2K	0	0	1	0	1	-1.33049	1	1	-1.33049	-1.55211	6.66686	7.0782	5.62848	6.2593	2.52999e-06	0.000171427	0.202705	1.09299e-05	0.0038626	0.552127	0.0257978	0.00217484	0.186531	0.0570736	6.58401	6.55708	6.8595	6.87348	7.20483	7.15629	5.62784	5.62791	5.62971	6.34132	6.31818	6.1184
H2BC3	0	0	1	0	0	-1.3291	1	1	-1.50561	-1.3291	6.93327	7.50277	7.69813	8.10691	0.000827259	0.00593582	0.558852	0.00147727	0.0339091	0.822312	0.061428	0.204476	0.323685	0.817255	7.02165	6.67211	7.10605	7.08085	7.82997	7.59748	7.71117	7.67031	7.71291	8.02649	8.20128	8.09297
TOE1	0	0	1	0	0	-1.32645	1	1	-1.3362	-1.32645	7.72018	8.13199	7.6674	8.08002	0.496175	0.000503719	0.995727	0.49923	0.00741898	0.998866	0.0174854	0.0173027	0.149239	0.199167	7.65594	7.81458	7.69001	7.92522	8.18103	8.28971	7.50765	7.80445	7.69009	8.05827	8.08751	8.09429
USB1	0	0	1	0	0	-1.3245	1	1	-1.34673	-1.3245	6.81064	7.25061	6.90082	7.30762	0.358998	0.000511439	0.831916	0.362012	0.00748583	0.939011	0.0143138	0.0217239	0.133008	0.230546	6.93818	6.54191	6.95183	7.19557	7.21041	7.34585	6.98623	6.89343	6.82281	7.28132	7.30237	7.33918
PDLIM7	0	0	1	0	0	-1.32417	1	1	-1.32417	-1.32757	6.70036	7.11267	7.05495	7.46962	0.00281457	0.00114244	0.989119	0.00436331	0.0119717	0.996145	0.0339253	0.0330002	0.221229	0.29058	6.74977	6.48294	6.86836	7.01615	7.15157	7.1703	7.09143	6.86053	7.21289	7.5369	7.48862	7.38333
IL36RN	0	0	1	0	0	-1.32329	1	1	-1.51936	-1.32329	4.27616	4.86479	5.90144	6.29855	5.83256e-07	0.00179839	0.399385	3.42161e-06	0.0157395	0.727487	0.019869	0.115233	0.160315	0.607622	4.26609	4.25322	4.30917	5.14122	4.80869	4.64445	5.73366	6.02468	5.94598	6.14352	6.19365	6.55849
BIN1	0	0	1	0	1	-1.3225	1	1	-1.3225	-1.51434	6.52871	6.92446	6.28094	6.88406	0.110447	0.000253664	0.23261	0.11225	0.00479152	0.586636	0.0336458	0.00318146	0.220107	0.0741122	6.53144	6.5961	6.4586	6.70679	6.98344	7.08316	6.30287	6.10661	6.43333	6.98434	6.83086	6.83698
PIP4P2	0	0	1	1	1	-1.32211	1	1	-1.47842	-1.32211	5.53138	6.08891	5.6386	6.041	0.621975	3.35079e-05	0.216722	0.624576	0.00147686	0.568266	0.000617135	0.00510155	0.0231485	0.0983846	5.48696	5.53961	5.56757	5.89005	6.21846	6.15821	5.58985	5.62793	5.69801	6.1177	5.98079	6.02451
TK1	0	0	1	0	0	-1.3214	1	1	-1.33168	-1.3214	9.65335	10.0653	9.40704	9.80443	0.00607671	0.000362458	0.91824	0.00858413	0.00592418	0.97497	0.0120217	0.0146538	0.120136	0.180896	9.63383	9.60724	9.71897	9.95994	10.0881	10.1478	9.37969	9.52779	9.31365	10.0042	9.66078	9.74834
CLMP	0	0	1	1	0	-1.32105	1	1	-2.25381	-1.32105	5.09335	6.2588	4.74227	5.1269	0.000112318	8.23006e-05	0.0061554	0.000257112	0.00243345	0.0923938	0.000244661	0.12214	0.01476	0.627206	5.0378	5.11921	5.12304	6.46329	6.16859	6.14453	4.8489	4.61059	4.76731	5.45676	4.89532	5.02864
ZYX	0	0	1	0	0	-1.32038	1	1	-1.41266	-1.32038	6.12744	6.66019	7.0572	7.46519	0.000260868	0.00993983	0.667761	0.000535198	0.0485764	0.873232	0.102948	0.244063	0.438636	0.890463	6.07195	5.7396	6.57078	6.69665	6.80872	6.4752	7.06755	7.2279	6.87615	7.44259	7.48128	7.4717
MRGBP	0	0	1	1	1	-1.31993	1	1	-1.33968	-1.31993	7.49645	7.92159	7.69211	8.08928	0.011118	7.3876e-05	0.806808	0.0146629	0.00230574	0.929485	0.00275633	0.00421314	0.051469	0.0875678	7.39414	7.46942	7.62579	7.91799	7.92025	7.92653	7.66024	7.7655	7.65059	8.16874	8.16763	7.93148
LAMC1	0	0	1	1	1	-1.31987	1	1	-1.31987	-2.02103	9.04341	9.44468	8.93315	9.95003	0.000393046	2.86639e-08	1.73798e-05	0.000766805	2.34089e-05	0.00333334	0.000145639	1.21672e-07	0.0107754	8.94593e-05	9.11976	9.01057	8.9999	9.47159	9.44253	9.41991	9.01313	8.95195	8.83438	9.97492	9.93561	9.93955
PLAU	0	0	1	1	0	-1.31941	1	1	-1.64712	-1.31941	9.14509	9.86114	8.00383	8.41014	4.07371e-07	0.00019871	0.113044	2.59975e-06	0.00424395	0.42153	0.00177936	0.0435162	0.04041	0.339473	8.97261	9.21833	9.24434	9.6385	10.0227	9.92224	7.80947	8.08555	8.11645	8.42389	8.40429	8.40224
PCYT1B	0	0	1	0	0	-1.31915	1	1	-1.68701	-1.31915	5.75862	6.5112	4.56903	4.98539	6.17547e-06	0.00202423	0.232453	2.23609e-05	0.0170029	0.586515	0.0147743	0.186346	0.135256	0.777368	5.82688	5.49394	5.95506	6.21657	6.63247	6.68457	4.26731	4.81561	4.62417	4.92045	5.02996	5.00577
E2F4	0	0	1	1	1	-1.31831	1	1	-1.31831	-1.36123	8.43252	8.8326	8.97668	9.41931	3.24367e-06	2.89344e-05	0.680197	1.33141e-05	0.00134206	0.878646	0.00206509	0.00106314	0.0436937	0.0372224	8.49788	8.32261	8.47707	8.88208	8.77289	8.84283	9.00911	9.01531	8.90561	9.53037	9.43038	9.29719
GCNT1	0	0	1	1	1	-1.31722	1	1	-1.31722	-1.33373	5.79284	6.19037	5.66981	6.0851	0.0437423	2.77863e-05	0.857039	0.0485393	0.00132003	0.951679	0.00164238	0.00123166	0.0391096	0.0406825	5.86153	5.81905	5.69793	6.13609	6.14899	6.28603	5.6677	5.74958	5.59215	5.9932	6.10479	6.15732
CDC25A	0	0	1	1	0	-1.3161	1	1	-1.45309	-1.3161	6.68652	7.22241	7.04278	7.44331	0.0019697	8.21938e-05	0.320816	0.00317744	0.00243345	0.670342	0.00157916	0.00947505	0.0387025	0.141452	6.61228	6.78879	6.65848	7.07203	7.22361	7.3716	6.94551	7.19687	6.98597	7.44707	7.44753	7.43533
POLR1G	0	0	1	1	0	-1.31436	1	1	-1.53386	-1.31436	6.52024	7.13462	6.83293	7.22997	0.0117348	4.17117e-05	0.121855	0.0153455	0.00169263	0.436127	0.000558399	0.00898646	0.0224966	0.137294	6.54596	6.52467	6.49008	7.01128	7.15729	7.23529	6.6811	6.98207	6.83563	7.20859	7.13758	7.34373
GATA6	0	0	1	1	1	-1.31407	1	1	-1.47822	-1.31407	7.00967	7.57704	7.4843	7.87787	0.000101276	2.17221e-05	0.149832	0.00023563	0.00115599	0.480173	0.000364762	0.0040901	0.0174979	0.0861708	6.9928	6.86691	7.16929	7.53764	7.67861	7.51488	7.48003	7.44984	7.52302	7.81235	7.89632	7.92493
B4GALNT1	0	0	1	0	1	-1.31365	1	1	-1.31365	-1.65723	6.58168	6.97751	5.91137	6.63879	5.43698e-05	2.50413e-05	0.0341809	0.00013831	0.00123818	0.236784	0.0111264	0.000217944	0.115322	0.0134235	6.66825	6.42603	6.65075	6.88523	6.98108	7.06622	6.00033	5.92357	5.8102	6.6801	6.73585	6.50042
CAP2	0	0	1	1	1	-1.31362	1	1	-1.50969	-1.31362	6.35856	6.95395	7.82147	8.21857	7.54459e-09	1.83333e-05	0.109437	1.41364e-07	0.00105242	0.415972	0.000277304	0.00409647	0.0153155	0.0861708	6.34109	6.25474	6.47984	6.85131	7.0195	6.99104	7.72212	7.95996	7.78232	8.22663	8.22065	8.20844
TGFA	0	0	1	0	0	-1.31356	1	1	-1.41822	-1.31356	7.05108	7.55444	7.4625	7.85547	0.00342907	0.000863229	0.542807	0.0051995	0.0100713	0.814666	0.0146034	0.050198	0.13422	0.37047	6.8815	7.25062	7.02113	7.34036	7.72781	7.59514	7.36323	7.5153	7.50898	7.75336	7.94871	7.86432
SNX7	0	0	1	0	0	-1.31278	1	1	-1.31278	-1.36279	7.56763	7.95625	5.76462	6.21857	2.13487e-07	0.00486788	0.772815	1.57118e-06	0.0295895	0.915748	0.132158	0.0729606	0.503794	0.4627	7.38514	7.5222	7.79555	7.68251	8.01153	8.1747	5.57618	5.94791	5.76977	6.25093	6.16093	6.24385
STAM	0	0	1	1	0	-1.31277	1	1	-1.38796	-1.31277	6.97553	7.45951	8.14484	8.53834	1.91524e-07	0.000207852	0.527463	1.44478e-06	0.00439138	0.805605	0.00464351	0.0153184	0.0695876	0.184692	7.0194	6.73463	7.17256	7.43552	7.45007	7.49295	8.14143	8.0765	8.21659	8.50494	8.53888	8.57121
PIWIL4	0	0	1	0	0	-1.31177	1	1	-1.33691	-1.31177	3.92678	4.33803	3.99305	4.37413	0.65549	0.0071279	0.894763	0.65767	0.0385022	0.964776	0.111754	0.146296	0.457596	0.688801	3.78678	4.00738	3.98618	4.17297	4.25846	4.58265	3.83454	4.06606	4.07856	4.50292	4.07816	4.5413
GPRC5A	0	0	1	0	0	-1.31176	1	1	-1.31176	-1.32748	7.69635	8.09255	8.50423	8.92271	5.7376e-06	0.0007829	0.889612	2.11132e-05	0.0094494	0.962551	0.028543	0.02162	0.199452	0.230126	7.77387	7.52924	7.78595	8.10223	8.10115	8.07428	8.73643	8.30995	8.46632	8.94108	8.98036	8.84667
FERMT2	0	0	1	1	0	-1.31079	1	1	-1.52585	-1.31079	5.02278	5.63243	5.8863	6.27948	2.1104e-06	4.43423e-05	0.123139	9.42513e-06	0.00172245	0.439115	0.000588738	0.00950147	0.0229971	0.141645	4.88612	5.13927	5.04294	5.52608	5.59978	5.77144	5.89015	6.00064	5.76812	6.31014	6.29472	6.23359
THSD1	0	0	1	1	0	-1.31014	1	1	-1.70148	-1.31014	6.47144	7.23378	5.78689	6.17655	6.46104e-07	1.47893e-05	0.0170173	3.68737e-06	0.000925749	0.163879	0.000111447	0.00934789	0.00943212	0.140266	6.43993	6.40886	6.56554	7.11009	7.17605	7.41521	5.88051	5.732	5.74817	6.11934	6.1382	6.27212
MAPRE2	0	0	1	0	0	-1.30995	1	1	-1.40792	-1.30995	6.51316	7.03254	6.85728	7.25098	0.0595537	0.00739022	0.637207	0.0636827	0.0394413	0.857675	0.0805424	0.210704	0.378093	0.828174	6.9152	6.17611	6.44818	7.07921	7.17984	6.83857	7.01495	6.8397	6.71717	7.20744	7.32696	7.21853
TUBA1B	0	0	1	0	0	-1.30938	1	1	-1.50588	-1.30938	5.8106	6.40033	6.82807	7.21665	3.27761e-05	0.00216558	0.387904	8.92227e-05	0.0176168	0.718762	0.02225	0.135447	0.169448	0.658697	5.80555	5.58	6.04626	6.51817	6.56445	6.11839	6.84953	6.69708	6.9376	7.29858	7.28166	7.06972
MGAT4A	0	0	1	0	0	-1.30866	1	1	-1.36574	-1.30866	3.50308	3.94602	5.40912	5.77325	5.32028e-07	0.0144356	0.769095	3.18621e-06	0.0624361	0.914686	0.151402	0.26933	0.541495	0.93976	3.44872	3.4576	3.60292	3.83268	3.84065	4.16473	5.2284	5.55551	5.44344	5.41938	5.75774	6.14264
CPPED1	0	0	1	0	0	-1.30721	1	1	-1.30721	-1.39715	4.8273	5.21907	7.83012	8.31267	8.19896e-11	0.000238795	0.532913	8.82346e-09	0.00470046	0.808027	0.0171686	0.00523483	0.147748	0.100259	4.90811	4.95579	4.618	5.13023	5.20183	5.32515	7.91247	7.8398	7.7381	8.40297	8.30332	8.23171
QSOX1	0	0	1	1	0	-1.30702	1	1	-1.80572	-1.30702	7.33249	8.18925	8.33189	8.7227	1.06522e-05	4.80389e-05	0.0184683	3.50645e-05	0.00176113	0.172078	0.000272073	0.0330931	0.015169	0.290962	7.25152	7.21449	7.53146	8.07794	8.30203	8.18778	8.50068	8.31483	8.18015	8.80735	8.71281	8.64793
STAMBPL1	0	0	1	0	1	-1.30668	1	1	-1.30668	-1.43336	5.2275	5.61305	6.30186	6.82309	2.57935e-07	0.00024043	0.375595	1.82856e-06	0.00470046	0.710954	0.0227274	0.00411111	0.172105	0.0862087	5.37337	5.21896	5.09017	5.60576	5.76381	5.46958	6.20471	6.43578	6.26509	6.82303	6.90431	6.74191
RUSC2	0	0	1	0	0	-1.30646	1	1	-1.30646	-1.43761	4.63858	5.02545	5.60133	6.12965	1.06461e-06	0.000395011	0.394448	5.47088e-06	0.00629024	0.723761	0.0338722	0.00627101	0.221005	0.110936	4.443	4.71923	4.75351	4.87541	5.1792	5.02173	5.49314	5.76566	5.54518	6.10887	6.1117	6.16839
KCTD12	0	0	1	0	0	-1.30527	1	1	-1.30527	-1.54383	6.81996	7.21156	7.21889	7.85446	0.000843949	0.000923072	0.259795	0.00150342	0.0105157	0.61391	0.0942964	0.00900433	0.417188	0.137389	6.59704	6.79702	7.06583	7.03075	7.28535	7.31858	7.02416	7.42467	7.20784	7.85472	7.8873	7.82138
TPMT	0	0	1	1	0	-1.30364	1	1	-1.60119	-1.30364	7.2412	7.9195	9.56084	9.94376	2.18876e-10	1.29096e-05	0.030144	1.42305e-08	0.000856783	0.222963	0.000125464	0.00574788	0.00996944	0.10516	7.38351	7.15243	7.18767	7.76115	8.02859	7.96877	9.55687	9.51666	9.60899	9.94086	9.96692	9.92352
NIBAN1	0	0	1	0	1	-1.30346	1	1	-1.30346	-2.06237	9.30765	9.68879	7.11161	8.16735	1.27352e-08	1.91473e-05	0.00296939	2.06145e-07	0.00107811	0.0626413	0.0400143	6.70689e-05	0.246713	0.00636289	9.32993	9.24553	9.3475	9.78466	9.6057	9.67601	7.35038	7.11536	6.86909	8.2713	8.12044	8.11031
P4HA1	0	0	1	1	1	-1.30338	1	1	-1.4198	-1.30338	8.18495	8.69172	7.88546	8.26547	3.2086e-05	7.31442e-06	0.182879	8.75667e-05	0.000593628	0.528648	0.000162218	0.00119342	0.011496	0.0396623	8.28924	8.15287	8.11272	8.6612	8.65052	8.76346	7.86654	7.88897	7.90087	8.19808	8.37986	8.21847
ZNF563	0	0	1	0	0	-1.30322	1	1	-1.30322	-1.30923	3.27626	3.66357	3.84323	4.23413	0.000646376	0.00609596	0.98682	0.0011863	0.0345247	0.995698	0.11691	0.113026	0.471611	0.599748	3.55365	3.02664	3.24848	3.62348	3.89839	3.46883	3.75709	3.96982	3.8028	4.1772	4.23377	4.29142
HAS3	0	0	1	1	0	-1.3022	1	1	-1.57867	-1.3022	7.60938	8.27198	6.89592	7.27638	4.9611e-06	0.000177335	0.114101	1.87303e-05	0.00395993	0.423978	0.00164216	0.0388691	0.0391096	0.318829	7.37685	7.70868	7.74261	8.10389	8.31091	8.40114	6.82631	6.96631	6.89514	7.3688	7.2539	7.20645
MPV17L2	0	0	1	1	0	-1.30074	1	1	-1.40085	-1.30074	6.53666	7.02436	6.86247	7.24114	0.00111793	4.74907e-05	0.348765	0.00192646	0.00175038	0.692587	0.00105782	0.00530867	0.0319903	0.101054	6.37808	6.61442	6.61746	7.02126	6.91453	7.13731	6.88821	6.87065	6.82856	7.31157	7.19708	7.21475
GJB3	0	0	1	1	0	-1.30055	1	1	-1.64545	-1.30055	7.53432	8.25072	8.2674	8.65065	0.00032082	0.000391436	0.115335	0.000642405	0.00627945	0.425206	0.00296558	0.0795117	0.0543413	0.487429	7.35465	7.5277	7.72061	8.02795	8.4391	8.28511	8.16089	8.44396	8.19735	8.70084	8.69233	8.5588
GPR39	0	0	1	0	1	-1.29992	1	1	-1.29992	-1.77653	5.47401	5.86359	5.86552	6.69854	0.000384703	0.000392827	0.0675067	0.000753354	0.00628096	0.329901	0.112718	0.00223785	0.460423	0.0579584	5.41876	5.24303	5.76024	5.6999	5.8993	5.99157	5.7022	6.04082	5.85356	6.73381	6.78562	6.57618
ATP11C	0	0	1	0	0	-1.29942	1	1	-1.34379	-1.29942	7.33368	7.75819	6.90782	7.28916	0.000213526	0.000431122	0.766101	0.000449995	0.00665047	0.913664	0.0114848	0.0205224	0.117431	0.222512	7.2417	7.34688	7.41247	7.63455	7.75896	7.88106	6.73287	7.04977	6.94082	7.20001	7.40094	7.26654
PLXNA2	0	0	1	0	0	-1.29868	1	1	-1.29868	-1.37245	6.98425	7.36933	7.90617	8.3636	6.22289e-07	0.000259685	0.608971	3.59423e-06	0.0048526	0.84519	0.0164977	0.00622021	0.144943	0.110475	6.8753	6.87346	7.20398	7.31791	7.3773	7.41279	8.02055	7.85182	7.84614	8.42759	8.39494	8.26826
BAG2	0	0	1	1	0	-1.29861	1	1	-1.47494	-1.29861	8.01129	8.5727	7.47165	7.85681	5.6155e-06	4.5002e-05	0.176269	2.07809e-05	0.00173067	0.521385	0.000706978	0.00775982	0.0246984	0.125739	8.0853	7.9824	7.96619	8.60726	8.56331	8.54753	7.25026	7.57406	7.59064	7.87655	7.85683	7.83706
STXBP1	0	0	1	0	0	-1.29861	1	1	-1.31663	-1.29861	6.64611	7.03942	5.94733	6.32897	4.17778e-06	0.000308156	0.929744	1.6339e-05	0.00538839	0.978731	0.0106585	0.0126143	0.112793	0.168249	6.72396	6.57682	6.63756	6.87388	7.09672	7.14767	5.81339	6.10329	5.92531	6.34762	6.35165	6.28765
GRAMD2A	0	0	1	0	0	-1.29802	1	1	-1.29802	-1.4871	5.86706	6.24909	6.8176	7.3925	3.13328e-06	0.00080561	0.323755	1.29696e-05	0.00962479	0.673935	0.0718486	0.00942675	0.354727	0.141068	5.7897	5.71413	6.09735	6.25639	6.37723	6.11364	6.63219	6.93991	6.88071	7.52472	7.27587	7.37691
RHOD	0	0	1	1	0	-1.29763	1	1	-1.41253	-1.29763	9.28617	9.7861	9.58019	9.95095	0.0028632	4.24096e-05	0.267537	0.00442762	0.00170011	0.621104	0.000833085	0.00564895	0.0274521	0.104488	9.24804	9.21927	9.39121	9.75653	9.77313	9.82864	9.54915	9.62838	9.56305	10.1262	9.88616	9.84051
DOCK10	0	0	1	0	1	-1.29677	1	1	-1.29677	-1.9296	6.9933	7.36553	5.45211	6.40218	3.5139e-08	4.90105e-06	0.00153766	4.11601e-07	0.000484669	0.0433599	0.0114392	2.03205e-05	0.11712	0.00284583	6.90832	6.97422	7.09736	7.21265	7.38274	7.50121	5.47617	5.54489	5.33527	6.47182	6.36987	6.36484
EHD4	0	0	1	1	0	-1.29557	1	1	-1.48795	-1.29557	8.37515	8.95355	8.35466	8.72812	0.0817189	5.721e-05	0.135766	0.084342	0.00201571	0.458407	0.000752916	0.011569	0.025748	0.158923	8.22645	8.3332	8.56581	8.86252	9.04706	8.95106	8.29176	8.36744	8.40477	8.66088	8.78313	8.74036
APBB2	0	0	1	0	0	-1.2939	1	1	-1.2939	-1.57856	5.45843	5.82261	5.70863	6.37582	0.00421937	0.00095985	0.174355	0.00622735	0.0107988	0.51748	0.128206	0.00721086	0.495472	0.120495	5.33812	5.49439	5.54278	5.93816	5.57689	5.95278	5.77889	5.45186	5.89516	6.50771	6.34562	6.27413
ACO1	0	0	1	1	0	-1.2936	1	1	-1.77471	-1.2936	7.80245	8.63257	8.3952	8.76848	0.000165733	4.33997e-06	0.00320402	0.000359644	0.000446184	0.0646043	2.4441e-05	0.00594116	0.0040089	0.107213	7.69035	7.77769	7.93932	8.55184	8.68935	8.65652	8.48633	8.42391	8.27537	8.8325	8.71639	8.75653
TTL	0	0	1	0	0	-1.29278	1	1	-1.39004	-1.29278	7.52609	7.99988	6.16931	6.54248	2.0145e-07	0.00118269	0.575922	1.49757e-06	0.0121979	0.831906	0.0195146	0.0613032	0.158324	0.418271	7.44597	7.44316	7.68913	7.85068	8.17026	7.9787	6.01551	6.34442	6.148	6.62879	6.60218	6.39646
HYOU1	0	0	1	1	1	-1.29254	1	1	-1.49533	-1.29254	7.84098	8.42133	7.85832	8.2252	0.0674932	3.62543e-06	0.0356107	0.0710941	0.000410231	0.241314	4.94826e-05	0.00125729	0.00582113	0.0406825	7.82655	7.80471	7.89168	8.44081	8.45946	8.36372	7.88625	7.86765	7.82106	8.08635	8.2592	8.33006
PTGS1	0	0	1	1	0	-1.2923	1	1	-2.35268	-1.2923	6.36176	7.59829	5.25889	5.62132	7.53893e-08	1.15021e-05	0.000775625	7.12065e-07	0.000804149	0.029539	2.75225e-05	0.0596339	0.00408641	0.412666	6.34297	6.23103	6.51128	7.55676	7.71377	7.52435	5.14083	5.33461	5.30124	5.85196	5.5553	5.4567
FHL3	0	0	1	1	0	-1.2911	1	1	-1.49767	-1.2911	6.1827	6.77833	7.79069	8.15682	1.76003e-07	0.000691795	0.238112	1.35639e-06	0.00889732	0.591487	0.00688003	0.0792033	0.0873104	0.486625	6.16199	5.93225	6.45386	6.69771	6.73089	6.9064	7.72891	7.825	7.81815	8.28638	8.12085	8.06323
FAM219A	0	0	1	0	0	-1.29058	1	1	-1.29058	-1.349	6.04943	6.40806	5.96223	6.39343	0.516645	0.000763002	0.641716	0.519648	0.00933368	0.859811	0.0390463	0.0153203	0.242716	0.184692	6.00267	5.97611	6.16953	6.1478	6.58701	6.48939	5.97893	5.95639	5.95135	6.42449	6.32808	6.42772
DDAH1	0	0	1	1	0	-1.29043	1	1	-1.61283	-1.29043	5.33531	6.01912	4.6117	4.98794	1.64581e-05	0.000556988	0.147579	4.99686e-05	0.00784987	0.476725	0.00440248	0.091614	0.0683255	0.528826	5.26267	5.30592	5.43734	5.85978	5.98071	6.21688	4.81749	4.36282	4.65479	5.02426	5.0927	4.84687
E2F7	0	0	1	0	0	-1.28962	1	1	-1.28962	-1.30247	7.76274	8.1358	7.81526	8.1949	0.411037	0.000383407	0.960472	0.41424	0.00618073	0.987579	0.0145836	0.0132506	0.13422	0.171901	7.63769	7.68286	7.96767	8.21326	8.05585	8.13829	7.76666	7.81667	7.86244	8.29915	8.17496	8.11058
PIM1	0	0	1	1	0	-1.28799	1	1	-1.33809	-1.28799	7.11079	7.53136	7.94314	8.30541	1.59612e-06	0.000296482	0.662754	7.55558e-06	0.0052568	0.871849	0.00743396	0.0171556	0.0914782	0.197861	6.98895	7.18103	7.16239	7.42179	7.60732	7.56498	8.04274	7.92584	7.86085	8.46957	8.24288	8.20377
ADGRE5	0	0	1	0	0	-1.28767	1	1	-1.28767	-1.36373	7.66787	8.03793	7.49461	7.9383	0.154897	0.00157422	0.682901	0.157181	0.014507	0.879787	0.065372	0.0282554	0.334364	0.268929	7.55445	7.60454	7.84461	8.00422	8.08063	8.02895	7.66623	7.35997	7.45763	8.16965	7.80354	7.8417
KRT80	0	0	1	1	0	-1.28712	1	1	-2.49249	-1.28712	6.85223	8.1754	8.50644	8.87535	8.14198e-07	9.96855e-06	0.000560887	4.41441e-06	0.000715304	0.0245175	2.19249e-05	0.0648869	0.00390795	0.433375	6.65859	6.84153	7.05658	8.0888	8.11975	8.31764	8.38988	8.69563	8.43381	8.87514	8.7903	8.96062
CLSPN	0	0	1	1	1	-1.28693	1	1	-1.30636	-1.28693	7.1267	7.51519	7.43486	7.79899	0.000340477	6.48582e-05	0.812511	0.000677477	0.00217591	0.93093	0.00247806	0.00372385	0.0482058	0.0818324	6.98998	7.2653	7.12481	7.56327	7.55849	7.42382	7.4871	7.43295	7.38453	7.75036	7.81805	7.82855
HIPK1	0	0	1	1	0	-1.28581	1	1	-1.37636	-1.28581	3.84965	4.3105	5.08681	5.45229	7.0022e-08	0.000191358	0.475647	6.76282e-07	0.00413952	0.778255	0.00402833	0.0154617	0.0653645	0.18485	3.96271	3.87333	3.71292	4.45241	4.21532	4.26377	4.98696	5.22045	5.05303	5.43599	5.41214	5.50873
PROS1	0	0	1	0	0	-1.28574	1	1	-1.28574	-1.30551	5.83833	6.2004	4.63351	5.01423	2.09832e-06	0.00571827	0.927532	9.38541e-06	0.0330811	0.977714	0.120706	0.100187	0.478386	0.556153	5.80599	5.97331	5.7357	6.04795	6.26203	6.29122	4.83185	4.59821	4.47047	5.10902	4.75336	5.18029
OAT	0	0	1	0	1	-1.28551	1	1	-1.28551	-1.60708	7.97789	8.3442	6.85705	7.53985	7.78065e-07	7.17008e-05	0.0544303	4.26468e-06	0.00229542	0.299176	0.0255198	0.000584945	0.185089	0.0261865	7.97596	8.11498	7.84273	8.30195	8.36305	8.36761	6.71041	6.92907	6.93166	7.37109	7.58055	7.66789
TMC7	0	0	1	0	1	-1.28446	1	1	-1.28446	-1.90792	5.93527	6.29563	6.42955	7.36098	9.68468e-06	3.86213e-05	0.00700885	3.24514e-05	0.00161169	0.0993455	0.0494442	0.000154869	0.280693	0.0106543	5.98631	5.82976	5.98973	6.35768	6.16966	6.35955	6.30084	6.61259	6.37523	7.55521	7.28714	7.24059
SKA1	0	0	1	1	1	-1.28348	1	1	-1.4306	-1.28348	7.15925	7.67564	6.88913	7.24911	3.09468e-06	5.33145e-07	0.0332707	1.28278e-05	0.000141424	0.234029	1.01442e-05	0.000147304	0.00261671	0.0104153	7.09867	7.18081	7.19827	7.6294	7.65219	7.74534	6.83745	6.90466	6.92527	7.23985	7.20514	7.30233
BCAT1	0	0	1	0	1	-1.28346	1	1	-1.28346	-1.87111	8.60363	8.96847	6.29592	7.19761	1.68886e-09	1.46556e-05	0.00430625	5.27175e-08	0.000925749	0.0757221	0.0222722	6.47681e-05	0.169448	0.00630548	8.5847	8.75871	8.46749	8.93661	8.99374	8.97505	6.17228	6.37785	6.33763	7.03648	7.23248	7.32385
SDC4	0	0	1	1	1	-1.28312	1	1	-1.36879	-1.28312	10.96	11.4147	11.0306	11.3877	0.649252	2.1942e-05	0.32161	0.651466	0.00115791	0.671258	0.000531481	0.00263769	0.0219587	0.0651887	10.8447	11.0208	11.0145	11.3608	11.4518	11.4314	11.023	10.9992	11.0696	11.5125	11.3437	11.3069
CLEC17A	0	0	1	0	0	-1.283	1	1	-1.283	-1.34011	4.52543	4.87868	4.41383	4.84451	0.43746	0.00230218	0.67569	0.440605	0.0183302	0.87655	0.0881337	0.0371321	0.39954	0.312401	4.44406	4.53068	4.60153	5.04301	4.68034	4.91271	4.6408	4.21653	4.38415	4.95773	4.77363	4.80219
RTKN2	0	0	1	0	0	-1.28226	1	1	-1.28226	-1.29184	6.21742	6.58062	5.7367	6.09834	0.00218289	0.0102609	0.994437	0.00347655	0.0496711	0.998318	0.161919	0.164197	0.565277	0.726438	6.32341	5.93303	6.39584	6.43808	6.80782	6.49598	5.70843	5.79629	5.70539	5.87923	6.17245	6.24335
CENPL	0	0	1	0	0	-1.28182	1	1	-1.28319	-1.28182	7.19765	7.5681	6.71749	7.06818	0.000513462	0.00336018	0.91296	0.000966942	0.0232604	0.972625	0.0674029	0.0844434	0.340312	0.505286	7.26304	7.38743	6.94247	7.51418	7.64865	7.54149	6.68796	6.74656	6.71794	7.24702	7.07604	6.88148
NUAK2	0	0	1	0	1	-1.2797	1	1	-1.2797	-2.01571	7.33916	7.7026	6.24829	7.25584	3.26576e-05	7.43492e-05	0.00821399	8.89644e-05	0.00230855	0.10715	0.090262	0.000259743	0.405903	0.0150523	7.31725	7.16288	7.53734	7.6679	7.67911	7.76079	6.41569	6.21549	6.11368	7.43075	7.30152	7.03526
LDLR	0	0	1	0	0	-1.27958	1	1	-1.644	-1.27958	8.19363	8.94432	9.6248	9.98015	0.00018948	0.0195571	0.328518	0.000404242	0.0779106	0.678365	0.0889542	0.57517	0.402174	1	7.57581	8.42199	8.58308	8.52472	9.18432	9.12391	9.56984	9.67924	9.62532	10.05	9.97187	9.91861
CHML	0	0	1	1	0	-1.27922	1	1	-1.59708	-1.27922	8.21482	8.892	8.71374	9.06783	0.00111469	6.47152e-05	0.0450866	0.00192144	0.00217591	0.273482	0.000498144	0.0258239	0.0210161	0.255022	8.09192	8.33341	8.21913	8.81854	8.87446	8.983	8.57475	8.78574	8.78072	8.91444	9.18834	9.10072
ULBP3	0	0	1	0	0	-1.2787	1	1	-1.35181	-1.2787	6.57861	7.02466	6.37184	6.72613	0.0380594	0.00435977	0.664295	0.0430409	0.0275245	0.872979	0.0579898	0.142096	0.312216	0.678142	6.67888	6.29458	6.76237	7.13664	7.01952	6.91782	6.32617	6.54473	6.24463	6.88637	6.72895	6.56308
FLII	0	0	1	1	1	-1.27825	1	1	-1.34095	-1.27825	8.46748	8.89047	9.47305	9.82732	5.81753e-08	6.02797e-05	0.518015	5.94277e-07	0.00208639	0.800352	0.00164896	0.00503872	0.0391096	0.0974926	8.3948	8.41051	8.59712	8.76395	8.90817	8.99929	9.49588	9.50601	9.41724	9.78948	9.87456	9.81793
HAUS8	0	0	1	0	0	-1.27779	1	1	-1.32906	-1.27779	6.38389	6.79461	7.18825	7.54563	8.21792e-06	0.00110715	0.73943	2.83022e-05	0.0117743	0.904702	0.0233425	0.0458755	0.174731	0.350897	6.3853	6.53784	6.22853	6.62251	6.85388	6.90745	7.03327	7.31799	7.21348	7.52789	7.61868	7.49032
TIPARP	0	0	1	1	0	-1.27683	1	1	-1.44967	-1.27683	7.92712	8.4666	7.35981	7.70918	1.88398e-05	0.000314483	0.233535	5.58864e-05	0.00543441	0.587005	0.00375855	0.0406895	0.0623634	0.326505	7.98754	8.06195	7.73188	8.33663	8.55763	8.50553	7.2881	7.38791	7.40342	7.55432	7.77855	7.79466
TNFRSF10D	0	0	1	0	0	-1.27511	1	1	-1.53923	-1.27511	6.5136	7.13289	7.16969	7.54293	0.00268088	0.0040268	0.35201	0.00417918	0.0262679	0.69552	0.032187	0.22567	0.214398	0.859711	6.30554	6.56497	6.6703	6.89004	7.19079	7.31782	6.80315	7.39328	7.31265	7.53283	7.55199	7.54396
SFR1	0	0	1	0	0	-1.27477	1	1	-1.32612	-1.27477	6.63642	7.0448	6.71279	7.0583	0.626169	0.00280276	0.732291	0.628679	0.0208043	0.902366	0.0464303	0.0941398	0.270667	0.536821	6.71212	6.48992	6.70724	7.0007	6.97083	7.16286	6.53953	6.82557	6.77326	6.81585	7.16021	7.19884
ZBTB2	0	0	1	0	0	-1.2744	1	1	-1.2744	-1.28071	8.2228	8.57524	8.56893	8.93231	0.00333344	0.00301169	0.95048	0.00507344	0.0217299	0.984816	0.0742717	0.0653458	0.361196	0.435047	8.03791	8.23202	8.39847	8.41592	8.6073	8.70251	8.37774	8.72306	8.60601	8.87362	8.96386	8.95945
CLDN6	0	0	1	0	0	-1.27412	1	1	-1.27412	-1.35676	4.11599	4.4701	6.99902	7.46677	1.97825e-08	0.0154807	0.682933	2.7877e-07	0.0655988	0.879787	0.312626	0.140838	0.819989	0.674053	3.89869	4.20332	4.24596	4.35007	4.46544	4.59478	7.39401	6.64517	6.95788	7.60301	7.49645	7.30085
NR2C2AP	0	0	1	0	0	-1.27355	1	1	-1.27355	-1.28821	7.22624	7.57707	7.39539	7.77989	0.0717584	0.00343573	0.855736	0.0750558	0.0236304	0.951015	0.0924761	0.0635557	0.412704	0.427452	7.11385	7.30475	7.26012	7.5446	7.61608	7.57053	7.08687	7.66505	7.43424	7.7909	7.75436	7.79441
SLC9A1	0	0	1	0	0	-1.2732	1	1	-1.2732	-1.30421	6.65443	7.00654	6.65887	7.0447	0.790962	0.00145068	0.833673	0.792444	0.0137342	0.940079	0.0499346	0.0325141	0.282609	0.288024	6.66757	6.4722	6.82353	6.88345	7.00728	7.12887	6.53632	6.80721	6.6331	7.10011	7.0898	6.94419
YIPF1	0	0	1	1	1	-1.2724	1	1	-1.2724	-1.32916	6.53333	6.88327	6.90468	7.31511	3.36216e-05	4.9908e-05	0.549558	9.12497e-05	0.00181832	0.817781	0.00404271	0.00146323	0.0654174	0.0442506	6.54069	6.63922	6.42007	6.86492	6.85502	6.92987	6.89759	6.82448	6.99196	7.25317	7.41316	7.27899
SERPINH1	0	0	1	0	1	-1.27164	1	1	-1.27164	-1.96469	7.85053	8.19439	7.91945	8.88865	0.000143487	2.7179e-06	0.000547618	0.000318897	0.000359374	0.024227	0.0110829	9.19782e-06	0.115234	0.0017268	7.83321	7.84968	7.8687	8.0661	8.27889	8.23817	7.90604	7.96635	7.88597	9.06445	8.81586	8.78564
KIF3C	0	0	1	0	0	-1.27007	1	1	-1.27007	-1.50171	5.73029	6.07857	6.8109	7.40837	7.67817e-07	0.000659091	0.193829	4.21636e-06	0.00869527	0.541415	0.0877883	0.00584691	0.39905	0.106219	5.81312	5.8136	5.56415	6.04213	6.16515	6.02842	6.55026	7.01975	6.86269	7.43862	7.30148	7.48501
AFAP1L1	0	0	1	0	0	-1.27001	1	1	-1.3115	-1.27001	5.75311	6.12649	5.42841	5.77259	0.0210573	0.0163763	0.905002	0.0256391	0.0682183	0.96951	0.195344	0.246292	0.625485	0.894529	5.53991	5.81913	5.90029	5.74071	6.39217	6.24658	5.41875	5.51361	5.35287	5.7566	5.68481	5.87636
MBOAT7	0	0	1	0	0	-1.26981	1	1	-1.26981	-1.27756	6.48707	6.83924	7.2846	7.63602	1.10607e-05	0.00276488	0.996525	3.6136e-05	0.0206454	0.998866	0.0651384	0.0657257	0.333489	0.436096	6.54925	6.25066	6.6613	6.7235	6.85949	6.93473	7.38271	7.20355	7.26753	7.71466	7.70839	7.48502
SDF2L1	0	0	1	1	0	-1.26967	1	1	-1.37753	-1.26967	6.31145	6.77323	7.80808	8.15388	5.32718e-09	8.67976e-05	0.327351	1.13569e-07	0.00250597	0.677262	0.00167007	0.0098387	0.0392935	0.144397	6.41768	6.31794	6.19874	6.64163	6.81641	6.86164	7.83358	7.88609	7.70457	8.19654	8.09425	8.17086
LYRM1	0	0	1	0	0	-1.2694	1	1	-1.2694	-1.4189	6.78621	7.12332	7.07016	7.58227	0.00455239	0.00212008	0.385238	0.00666823	0.0174347	0.71721	0.134045	0.0217966	0.508024	0.230647	6.63376	6.92895	6.79591	6.87474	7.16544	7.32977	6.86179	7.14777	7.2009	7.5529	7.60475	7.58916
BEND6	0	0	1	0	0	-1.26932	1	1	-1.26932	-1.31817	4.78853	5.14224	3.86192	4.24685	4.29242e-05	0.0116845	0.894106	0.000112377	0.0543705	0.964474	0.202343	0.155265	0.637825	0.708303	4.78926	4.57274	5.0036	5.19126	5.06514	5.17033	4.02794	3.78086	3.77696	3.91556	4.44248	4.38251
KLK5	0	0	1	1	0	-1.26908	1	1	-3.44621	-1.26908	7.4081	9.19074	7.31178	7.67338	4.47255e-05	5.50441e-06	0.000110246	0.000116265	0.000504746	0.00997979	7.5694e-06	0.129485	0.00225895	0.64366	7.48996	7.36553	7.36882	9.30654	9.05932	9.20634	7.60371	7.32798	7.00365	7.79539	7.58065	7.6441
ACOT9	0	0	1	1	0	-1.26849	1	1	-1.35123	-1.26849	7.7332	8.1692	6.37957	6.72512	1.91845e-08	0.000274595	0.496995	2.73321e-07	0.00500997	0.78975	0.0055575	0.0205497	0.0768255	0.222603	7.61743	7.83478	7.74739	8.10443	8.16573	8.23744	6.24662	6.53575	6.35632	6.64481	6.84239	6.68815
NXT1	0	0	1	0	0	-1.26825	1	1	-1.31533	-1.26825	7.15422	7.54034	7.53257	7.87713	0.00397828	0.00352602	0.822199	0.00591938	0.0241105	0.935335	0.0619464	0.0984894	0.324946	0.550679	6.98202	7.26391	7.21672	7.28895	7.79012	7.54196	7.42354	7.57564	7.59854	7.91933	7.86894	7.84312
CACNG4	0	0	1	0	1	-1.26747	1	1	-1.26747	-1.32472	6.47475	6.82047	4.35052	4.75579	2.61246e-10	0.000140132	0.605264	1.60961e-08	0.00339603	0.843627	0.00962333	0.0037335	0.105902	0.0818324	6.5521	6.31964	6.5525	6.84097	6.84304	6.77739	4.34772	4.26353	4.44033	4.6951	4.704	4.86828
LY6K	0	0	1	1	0	-1.26707	1	1	-1.51034	-1.26707	7.20305	7.79828	9.02295	9.361	6.83146e-10	1.51257e-05	0.0342124	2.93246e-08	0.000941796	0.23683	0.000148748	0.00638296	0.0108688	0.11174	7.25168	7.13976	7.21772	7.76938	7.84616	7.7793	9.02024	9.09665	8.95194	9.49508	9.21169	9.37623
TCOF1	0	0	1	1	0	-1.26638	1	1	-1.41543	-1.26638	7.47211	7.97731	7.37698	7.71278	0.0236346	0.000184388	0.225538	0.0283172	0.00407106	0.580645	0.00244376	0.025678	0.0479939	0.254487	7.30619	7.50884	7.6013	7.93869	7.93215	8.0611	7.39683	7.36684	7.36728	7.86021	7.71166	7.56646
MCM8	0	0	1	1	1	-1.2662	1	1	-1.27714	-1.2662	9.59906	9.95377	9.48295	9.82426	0.0208378	3.88106e-05	0.87952	0.0253982	0.00161386	0.959089	0.00169598	0.00217592	0.0394406	0.0570736	9.69382	9.48968	9.61369	10.013	9.93542	9.91293	9.53306	9.39297	9.52282	9.80439	9.88163	9.78677
SDR42E1	0	0	1	0	0	-1.26602	1	1	-1.26602	-1.27687	5.517	5.84918	6.65509	7.00871	2.51184e-07	0.0014813	0.886081	1.79256e-06	0.0139122	0.961397	0.0473797	0.0353577	0.273357	0.304055	5.62734	5.42153	5.50213	5.63355	6.0628	5.85118	6.73746	6.62755	6.60027	7.00081	7.04262	6.98269
PDPN	0	0	1	0	0	-1.2658	1	1	-1.2658	-1.4949	6.86218	7.18304	6.39278	6.97038	0.00519428	0.00103566	0.189881	0.0074909	0.0113373	0.536241	0.128576	0.00802655	0.495987	0.127946	6.88046	6.86974	6.83634	7.46354	7.20226	6.88332	6.38613	6.41628	6.37593	7.08806	6.93529	6.88779
SLC30A4	0	0	1	0	0	-1.2658	1	1	-1.2658	-1.35607	4.5039	4.86967	4.9845	5.4283	0.00213073	0.00845605	0.746741	0.00340686	0.0433598	0.908284	0.198324	0.103124	0.630734	0.563294	4.76907	4.65032	4.0923	4.73897	4.95667	4.91337	5.12751	4.97492	4.85107	5.44964	5.41403	5.42122
MAP4K4	0	0	1	1	1	-1.26579	1	1	-1.38365	-1.26579	7.60685	8.07397	8.58107	8.92218	1.2705e-08	6.88472e-06	0.14754	2.0594e-07	0.000579305	0.476725	0.000141136	0.00125136	0.010758	0.0406825	7.5914	7.58995	7.63921	7.97991	8.13008	8.11193	8.62503	8.47882	8.63935	8.91075	8.98301	8.8728
AMPD3	0	0	1	0	0	-1.26565	1	1	-1.26565	-1.42293	5.43675	5.76351	5.43928	5.94836	0.315786	0.00140249	0.328249	0.31871	0.0134642	0.678285	0.110661	0.0143509	0.455839	0.180229	5.41396	5.51478	5.3815	5.90429	5.47159	5.91466	5.55794	5.34088	5.41903	5.87564	5.90011	6.06932
IL4R	0	0	1	0	0	-1.26554	1	1	-1.26554	-1.35813	7.72408	8.05703	8.5318	8.98289	5.70507e-06	0.00141027	0.492844	2.10264e-05	0.0135037	0.787908	0.080591	0.0195663	0.378157	0.215724	7.68498	7.69438	7.79287	7.8623	8.22466	8.08415	8.37701	8.76455	8.45382	9.02047	8.93296	8.99524
ZNF689	0	0	1	0	0	-1.26528	1	1	-1.26528	-1.47948	5.80357	6.15876	6.02577	6.59317	0.0231431	0.00431735	0.391696	0.0277963	0.0274037	0.721358	0.218773	0.0366661	0.666749	0.31054	5.99162	5.42969	5.9894	6.11049	6.01089	6.35491	5.89881	6.17358	6.0049	6.48359	6.6277	6.66823
STS	0	0	1	0	0	-1.2652	1	1	-1.34077	-1.2652	6.48233	6.90908	8.54042	8.88386	3.89334e-09	0.00088209	0.593229	9.20018e-08	0.010227	0.839133	0.0160007	0.0472121	0.142169	0.357444	6.46941	6.31925	6.65832	7.00351	6.94228	6.78144	8.68962	8.53462	8.39703	8.92818	8.81311	8.91029
PAK1IP1	0	0	1	0	0	-1.26509	1	1	-1.42505	-1.26509	7.17585	7.66448	9.48398	9.83787	1.31683e-07	0.0119284	0.618664	1.08367e-06	0.0551564	0.848602	0.108203	0.291446	0.449154	0.9824	7.12767	7.24832	7.15155	7.29262	7.8937	7.80712	9.16734	9.57577	9.70883	9.7024	9.91846	9.89275
ARSI	0	0	1	1	0	-1.2633	1	1	-1.97197	-1.2633	5.3132	6.29894	4.82096	5.17414	0.000128462	0.000460809	0.0276182	0.000289383	0.00699717	0.212564	0.00158468	0.225106	0.038757	0.858118	5.30041	5.56274	5.07643	6.49575	6.14138	6.2597	5.11172	4.58692	4.76423	5.23855	5.13356	5.15032
CANT1	0	0	1	0	1	-1.2631	1	1	-1.2631	-1.32538	7.90647	8.24615	8.41063	8.81686	1.20518e-05	0.000165863	0.571033	3.87924e-05	0.00380439	0.829415	0.0117428	0.00410198	0.119191	0.0861708	7.76251	7.8938	8.0631	8.12384	8.31197	8.30264	8.41327	8.36847	8.45015	8.75974	8.84168	8.84917
SKP2	0	0	1	1	1	-1.26282	1	1	-1.26282	-1.45544	9.82354	10.1603	10.1483	10.6901	7.85716e-07	6.35075e-07	0.0111798	4.30061e-06	0.000152522	0.128581	0.000283236	8.52942e-06	0.01557	0.00164492	9.89866	9.78573	9.78623	10.2166	10.0949	10.1694	10.0979	10.1517	10.1954	10.6488	10.7178	10.7036
SLC9A2	0	0	1	0	0	-1.2624	1	1	-1.2624	-1.2943	4.89733	5.23844	4.53907	4.92678	0.00737335	0.00470336	0.810538	0.0101938	0.0289332	0.930408	0.122712	0.0749237	0.482643	0.469081	4.75706	5.05002	4.88492	5.22099	5.24091	5.25342	4.82691	4.27992	4.51038	4.81837	4.97696	4.98499
SNX9	0	0	1	1	1	-1.26237	1	1	-1.26237	-1.33406	8.37988	8.71778	8.25757	8.67604	0.0959292	2.38004e-05	0.381268	0.0976806	0.00120725	0.714319	0.00256786	0.000623886	0.0496848	0.0271468	8.30606	8.35156	8.48203	8.68944	8.71818	8.74573	8.12804	8.31931	8.32535	8.67883	8.70552	8.64378
HASPIN	0	0	1	0	0	-1.26234	1	1	-1.26234	-1.33468	7.64716	7.97747	7.73523	8.14797	0.158197	0.00207527	0.633093	0.160488	0.0172349	0.855098	0.0867549	0.0323532	0.395729	0.287031	7.55659	7.57951	7.80539	7.73317	8.07141	8.12783	7.77405	7.71159	7.72006	8.04199	8.10741	8.29452
PDSS1	0	0	1	0	0	-1.26148	1	1	-1.26148	-1.30388	6.10811	6.43759	6.54872	6.93666	0.000434343	0.00234322	0.730312	0.000836281	0.018544	0.901597	0.0826894	0.0405957	0.384267	0.325985	6.04433	6.10681	6.17317	6.27996	6.61502	6.41779	6.33425	6.62486	6.68704	6.82279	6.94142	7.04577
DGKE	0	0	1	0	0	-1.26096	1	1	-1.26096	-1.33752	6.43985	6.78276	6.91944	7.34052	8.85228e-05	0.000697936	0.599996	0.000210579	0.00892751	0.840966	0.0386103	0.0134791	0.241249	0.173987	6.5415	6.20418	6.57388	6.72462	6.7684	6.85525	6.8239	6.90377	7.03065	7.29217	7.31422	7.41517
ETV4	0	0	1	0	1	-1.26004	1	1	-1.26004	-1.33407	5.71276	6.04544	7.5071	7.92569	1.27925e-09	0.000224171	0.489475	4.37624e-08	0.004572	0.786188	0.0173996	0.00467109	0.148757	0.0930372	5.79419	5.75786	5.58623	6.09681	5.90214	6.13739	7.3945	7.62222	7.50458	7.9288	7.89152	7.95673
PANX1	0	0	1	1	1	-1.26001	1	1	-1.36399	-1.26001	7.79231	8.2404	8.60021	8.93425	2.77417e-08	4.33044e-06	0.149397	3.55626e-07	0.000446184	0.480095	9.62157e-05	0.000763984	0.00898318	0.0307791	7.72105	7.87212	7.78375	8.19908	8.20336	8.31875	8.54791	8.58456	8.66815	8.93257	8.9693	8.90088
ORC1	0	0	1	1	1	-1.26	1	1	-1.29361	-1.26	7.81341	8.18497	7.8221	8.15285	0.739656	6.73843e-06	0.565613	0.741293	0.000578033	0.826439	0.000260043	0.000585435	0.0149419	0.0261865	7.78779	7.84819	7.80425	8.1691	8.20322	8.18259	7.80386	7.8127	7.84973	8.27176	8.1314	8.05539
ETHE1	0	0	1	1	0	-1.2599	1	1	-1.45472	-1.2599	7.6541	8.1969	9.11492	9.45058	1.88989e-08	9.84507e-05	0.130945	2.70563e-07	0.00269469	0.451896	0.00112687	0.0202228	0.0327784	0.22072	7.72925	7.52025	7.71279	8.18172	8.13991	8.26908	9.24038	9.13691	8.96747	9.54198	9.3562	9.45356
ELK3	0	0	1	1	1	-1.25968	1	1	-1.25968	-1.32646	7.35727	7.68985	8.08378	8.49075	1.23486e-08	3.45881e-06	0.289888	2.02112e-07	0.000401072	0.642933	0.000436918	0.000103892	0.0195434	0.00841203	7.30622	7.34383	7.42175	7.66617	7.63031	7.77305	8.05565	8.09281	8.1029	8.5448	8.43015	8.4973
GBE1	0	0	1	0	0	-1.25934	1	1	-1.27062	-1.25934	5.71761	6.07021	7.05473	7.3875	5.99557e-07	0.00641994	0.918301	3.48424e-06	0.0358055	0.97497	0.107244	0.13224	0.447628	0.649276	5.43506	5.8189	5.89886	6.12688	5.87727	6.20647	6.96735	7.0576	7.13924	7.30496	7.47165	7.38588
TJP1	0	0	1	1	1	-1.25871	1	1	-1.40341	-1.25871	8.21326	8.70217	8.70924	9.04001	2.75707e-07	3.14885e-07	0.0178675	1.92553e-06	0.000102932	0.169295	5.50797e-06	0.000102427	0.00196351	0.00841203	8.23852	8.20415	8.1971	8.70197	8.67816	8.72637	8.7182	8.67078	8.73873	8.99285	9.13104	8.99614
RBBP8	0	0	1	0	1	-1.25812	1	1	-1.25812	-1.30846	8.41109	8.74038	8.43395	8.82052	0.349263	0.000123334	0.595445	0.352256	0.00310361	0.839523	0.00869954	0.00331625	0.100041	0.0760475	8.42042	8.3614	8.45146	8.62434	8.82438	8.77241	8.33867	8.48925	8.47394	8.70499	8.92785	8.82871
OR6B3	0	0	1	0	0	-1.25762	1	1	-1.6795	-1.25762	4.80315	5.55066	5.21827	5.58362	0.098039	0.00164377	0.14895	0.099734	0.0149953	0.479445	0.00960973	0.214187	0.105851	0.835674	4.77432	4.75919	4.87595	5.52067	5.4906	5.6407	5.30115	4.7854	5.56825	5.63656	5.52565	5.58866
SKA3	0	0	1	0	0	-1.25646	1	1	-1.25646	-1.26997	8.51468	8.83995	8.96005	9.30454	5.73874e-05	0.00047141	0.874805	0.000144984	0.007085	0.958213	0.019236	0.0141331	0.157585	0.178985	8.52522	8.47772	8.5411	8.99699	8.75992	8.76294	8.96981	8.85278	9.05757	9.20482	9.41989	9.28892
BCAR3	0	0	1	0	0	-1.25589	1	1	-1.25589	-1.29751	5.60108	5.92016	6.6481	7.02273	2.88103e-06	0.00582939	0.77311	1.20956e-05	0.0335111	0.915894	0.149552	0.0828132	0.539507	0.498956	5.55872	5.59362	5.6509	5.76123	5.84471	6.15454	6.70891	6.46038	6.77501	6.87318	6.9765	7.2185
NOC3L	0	0	1	0	0	-1.2556	1	1	-1.34492	-1.2556	7.10602	7.53658	7.63907	7.97503	0.0008574	0.00355415	0.628512	0.00152231	0.0242184	0.852908	0.0475692	0.129557	0.274181	0.64366	6.98204	7.33933	6.99669	7.36308	7.70259	7.54406	7.42354	7.73238	7.7613	8.00917	7.97888	7.93704
DNLZ	0	0	1	0	0	-1.25545	1	1	-1.38829	-1.25545	5.07441	5.54906	5.22283	5.5439	0.515787	0.0054183	0.486921	0.518829	0.0318866	0.785493	0.0512055	0.215443	0.287143	0.835862	4.92673	5.09193	5.20458	5.65774	5.5642	5.42524	5.43118	5.06783	5.16947	5.35129	5.83265	5.44777
PRXL2C	0	0	1	0	0	-1.25528	1	1	-1.48095	-1.25528	6.81675	7.3856	6.1682	6.50019	2.6917e-05	0.00102353	0.223138	7.55308e-05	0.0112611	0.577518	0.0088057	0.114038	0.100378	0.603483	6.89042	6.65634	6.90348	7.48634	7.36996	7.30051	6.17441	6.37191	5.9583	6.33412	6.51345	6.653
H2BC6	0	0	1	0	0	-1.25527	1	1	-1.25527	-1.28753	6.84181	7.1705	7.38605	7.74783	0.000134092	0.00298461	0.845379	0.000300674	0.0216541	0.946567	0.0846343	0.0565989	0.38953	0.399658	6.71203	6.90543	6.90798	7.06457	7.19027	7.25666	7.46869	7.47874	7.21072	7.84516	7.86837	7.52996
SLC25A44	0	0	1	0	0	-1.2546	1	1	-1.36291	-1.2546	7.19332	7.63406	6.70119	7.0283	6.22693e-05	0.000707037	0.453439	0.00015535	0.00896475	0.765907	0.0108743	0.0496072	0.113812	0.367957	7.12427	7.12395	7.33174	7.77309	7.40034	7.72874	6.74663	6.71701	6.63994	7.04929	6.9613	7.07432
PADI3	0	0	1	0	0	-1.25446	1	1	-1.28976	-1.25446	6.10261	6.4829	8.46768	8.79505	1.58072e-08	0.00918811	0.804987	2.40335e-07	0.0460305	0.928825	0.117962	0.194069	0.471848	0.794926	5.79133	6.18254	6.33395	6.57943	6.54622	6.32306	8.60882	8.43096	8.36327	8.90286	8.66137	8.82093
PEA15	0	0	1	1	1	-1.25366	1	1	-1.50945	-1.25366	8.65843	9.25534	9.50983	9.83713	3.1613e-07	8.99311e-06	0.0200536	2.15041e-06	0.000678403	0.180019	8.16636e-05	0.00479908	0.00828181	0.0942511	8.63809	8.54764	8.78955	9.19967	9.26842	9.29792	9.52043	9.58633	9.42274	9.882	9.79863	9.83076
XG	0	0	1	0	0	-1.25304	1	1	-1.25304	-1.44422	3.79614	4.12087	7.64511	8.17865	8.27677e-11	0.00145485	0.281663	8.82346e-09	0.0137611	0.635809	0.127333	0.0132563	0.492906	0.171901	3.83186	3.60818	3.94839	3.96358	4.31642	4.08261	7.8214	7.59556	7.51839	8.26863	8.20556	8.06174
DIAPH3	0	0	1	1	0	-1.25288	1	1	-1.30428	-1.25288	6.75242	7.13538	8.01344	8.33469	1.94983e-08	0.000236274	0.596776	2.7607e-07	0.00470046	0.839669	0.00566783	0.0154616	0.0778929	0.18485	6.83749	6.68811	6.73166	7.13122	7.22245	7.05245	7.9621	8.08108	7.99715	8.22292	8.49734	8.2838
RAD51C	0	0	1	0	0	-1.25249	1	1	-1.25249	-1.28808	6.99018	7.31342	7.4058	7.77891	0.000174667	0.000829612	0.719665	0.000377015	0.00979225	0.895245	0.0374284	0.0181783	0.236343	0.20523	6.95959	7.0247	6.98626	7.21821	7.32862	7.39344	7.21811	7.61381	7.38547	7.69301	7.81578	7.82794
BCAR1	0	0	1	0	0	-1.25216	1	1	-1.25216	-1.4949	6.08166	6.40386	6.46697	7.04977	0.000844859	0.00188875	0.227035	0.00150481	0.0162321	0.58219	0.180025	0.013846	0.599778	0.17718	6.02947	5.89342	6.3221	6.26994	6.26296	6.67868	6.59856	6.40708	6.39527	7.07941	7.06078	7.00912
LASP1	0	0	1	0	0	-1.25208	1	1	-1.25208	-1.2955	8.34328	8.67127	9.6366	10.0112	2.13187e-08	0.000407837	0.710482	2.93769e-07	0.00639071	0.891245	0.0210893	0.010231	0.164752	0.148773	8.31583	8.20029	8.51373	8.78237	8.62627	8.60517	9.73431	9.58037	9.59512	9.95555	10.0302	10.0479
NCS1	0	0	1	1	0	-1.25185	1	1	-1.53353	-1.25185	6.76269	7.38772	6.46576	6.78873	0.000428094	0.000293939	0.0884551	0.000826548	0.0052568	0.375241	0.00209038	0.0731902	0.0438345	0.463406	6.78692	6.5457	6.95547	7.34675	7.33519	7.48122	6.54167	6.50038	6.35523	6.91367	6.77607	6.67645
PRKAR1B	0	0	1	0	0	-1.25169	1	1	-1.2971	-1.25169	6.93489	7.30904	5.96258	6.28717	3.18682e-06	0.00399942	0.784307	1.31449e-05	0.0262055	0.921314	0.0644547	0.113358	0.331401	0.600965	7.09654	6.97071	6.73741	7.20254	7.5305	7.19408	6.00878	6.04411	5.83486	6.35463	6.33081	6.17607
PDCD1LG2	0	0	1	0	1	-1.2516	1	1	-1.2516	-3.30293	5.45956	5.77602	4.34261	6.05939	0.00151538	2.97064e-06	4.70433e-05	0.00251414	0.000368852	0.00595275	0.128832	3.59903e-06	0.49605	0.000958821	5.51362	5.54414	5.32094	5.64923	6.02062	5.65822	4.33524	4.38644	4.30615	5.85077	6.16032	6.16707
TLCD3A	0	0	1	0	0	-1.25138	1	1	-1.32824	-1.25138	7.95693	8.37478	7.96949	8.29425	0.664595	0.00116813	0.554797	0.666691	0.0120902	0.820207	0.0187268	0.0627573	0.155252	0.423979	7.87151	7.8154	8.18388	8.30937	8.37582	8.43915	7.82725	8.03859	8.04262	8.37391	8.1847	8.32414
ITGA1	0	0	1	0	0	-1.25123	1	1	-1.25123	-1.33384	5.63049	5.94752	5.83418	6.24797	0.0155055	0.00216617	0.572795	0.0196013	0.0176168	0.830262	0.0981723	0.0305219	0.426651	0.278204	5.61705	5.77358	5.50083	5.71411	6.14146	5.98698	5.86583	5.87523	5.76148	6.25401	6.13685	6.35306
TUBB6	0	0	1	1	1	-1.25082	1	1	-1.46984	-1.25082	9.17576	9.73052	8.41473	8.73814	1.05291e-08	2.2951e-06	0.0139506	1.80096e-07	0.000317749	0.146451	2.51756e-05	0.0011779	0.00405707	0.0394782	9.15673	9.16152	9.20904	9.65088	9.77776	9.76292	8.32572	8.48348	8.43499	8.75065	8.79562	8.66816
SLC25A30	0	0	1	0	0	-1.2508	1	1	-1.44705	-1.2508	5.51692	6.03472	6.10926	6.43339	0.000439744	0.00124517	0.295437	0.000845574	0.0124961	0.648156	0.012225	0.109023	0.121465	0.582975	5.44843	5.53802	5.56432	6.05246	5.76059	6.29111	6.14384	6.19031	5.99362	6.36116	6.43769	6.50133
UTP20	0	0	1	1	1	-1.2505	1	1	-1.38699	-1.2505	7.14905	7.622	7.94642	8.26832	2.44126e-08	2.5136e-06	0.056006	3.25353e-07	0.00034	0.302746	4.29815e-05	0.000672984	0.00522657	0.0283784	7.20465	7.06974	7.17277	7.59531	7.62471	7.64597	7.88906	7.99094	7.95927	8.32218	8.29804	8.18473
COTL1	0	0	1	1	0	-1.25017	1	1	-2.0387	-1.25017	8.22441	9.25391	9.69117	10.0104	2.40543e-08	1.18089e-06	0.000133349	3.22772e-07	0.000215721	0.0111659	3.08641e-06	0.010596	0.00145234	0.151829	8.33906	8.10565	8.22853	9.28213	9.31087	9.16874	9.71092	9.68079	9.68179	10.1334	9.98754	9.91016
PBDC1	0	0	1	0	0	-1.24963	1	1	-1.36415	-1.24963	7.47274	7.91186	8.73119	9.0536	4.11953e-07	0.00150538	0.490175	2.62154e-06	0.0140375	0.786632	0.0204513	0.0851684	0.162013	0.508073	7.45919	7.55468	7.40434	7.68327	8.10167	7.95064	8.58793	8.82268	8.78296	8.94114	9.06298	9.15667
CDKN2AIPNL	0	0	1	0	0	-1.24859	1	1	-1.24859	-1.24864	7.01416	7.33864	6.39908	6.72066	0.000102117	0.0058763	0.987087	0.000237446	0.0336507	0.995698	0.110237	0.11395	0.455028	0.603417	7.10195	7.0947	6.84583	7.31349	7.39861	7.30384	6.18065	6.53793	6.47865	6.60126	6.91885	6.64187
MYO1B	0	0	1	0	1	-1.24838	1	1	-1.24838	-1.64882	9.97083	10.2896	8.07863	8.81054	9.98646e-09	7.2614e-05	0.0190084	1.7359e-07	0.00229542	0.174809	0.0504	0.000369738	0.283796	0.0197709	9.97906	9.97878	9.95464	10.3568	10.2066	10.3054	7.8254	8.16003	8.25046	8.77859	8.87877	8.77425
FEZ1	0	0	1	0	0	-1.24837	1	1	-1.24837	-1.27762	6.96803	7.29385	4.16322	4.51691	1.01653e-08	0.019777	0.908129	1.76178e-07	0.0784945	0.971047	0.274791	0.22046	0.75937	0.847134	6.89657	6.77261	7.23492	7.30643	7.10453	7.4706	4.36631	4.13689	3.98644	4.64536	4.29637	4.60899
GLIPR1	0	0	1	1	0	-1.2481	1	1	-1.90503	-1.2481	8.07356	9.00826	9.18343	9.5027	4.61666e-07	3.05458e-06	0.000497589	2.8848e-06	0.000372008	0.0230537	9.59638e-06	0.0141108	0.00256572	0.178985	7.89391	8.20494	8.12181	8.94515	9.003	9.07663	9.13521	9.19851	9.21658	9.5638	9.50467	9.43963
VAV2	0	0	1	0	1	-1.24727	1	1	-1.24727	-2.15057	7.71171	8.03365	6.68346	7.78769	2.00823e-06	8.46845e-07	7.39953e-05	9.07954e-06	0.000176823	0.0077748	0.0108399	1.98118e-06	0.113554	0.000706262	7.56965	7.71624	7.84924	7.97334	8.0089	8.11872	6.72983	6.69623	6.62432	7.84846	7.70962	7.80499
SLC43A3	0	0	1	0	0	-1.24669	1	1	-1.32324	-1.24669	4.72594	5.13932	8.46491	8.80131	5.70112e-10	0.00837832	0.730496	2.63101e-08	0.0431304	0.901597	0.100217	0.201401	0.431994	0.811953	4.89009	4.80262	4.48512	5.12762	5.20766	5.08269	8.18223	8.449	8.76349	8.7456	8.88614	8.77219
RAP2B	0	0	1	1	0	-1.24613	1	1	-1.26117	-1.24613	8.60851	8.94491	8.28574	8.60168	8.46258e-05	9.79104e-05	0.828324	0.000202743	0.00269208	0.937551	0.00359768	0.00528347	0.0607218	0.100737	8.49474	8.61655	8.71424	8.8652	8.99985	8.9697	8.27044	8.3151	8.27168	8.63402	8.5048	8.66622
UTP15	0	0	1	0	0	-1.24585	1	1	-1.37843	-1.24585	7.69672	8.15673	7.5782	7.90238	0.0341962	0.000675889	0.380145	0.0392414	0.00882115	0.713371	0.00923425	0.0549858	0.103164	0.394164	7.60301	7.79369	7.69344	7.98475	8.26289	8.22255	7.37227	7.69013	7.67221	7.87689	7.92517	7.90507
HSPA14	0	0	1	0	0	-1.24563	1	1	-1.25923	-1.24563	6.34242	6.67818	6.20444	6.53398	0.13324	0.00429526	0.97148	0.135368	0.0273817	0.990827	0.0867278	0.0933509	0.395729	0.534184	6.19193	6.45244	6.38289	6.60984	6.69007	6.73465	5.9249	6.3814	6.30704	6.56542	6.56934	6.46719
ARHGEF10	0	0	1	0	0	-1.24426	1	1	-1.28342	-1.24426	5.6901	6.04938	5.66274	5.99096	0.673206	0.0079911	0.877984	0.675214	0.0416472	0.958865	0.118175	0.161334	0.472538	0.720235	5.82264	5.55976	5.6879	5.89676	6.0705	6.18089	5.40106	5.91826	5.66891	5.90084	6.10288	5.96915
MICAL3	0	0	1	1	0	-1.24333	1	1	-1.32423	-1.24333	6.17802	6.58631	5.79132	6.1074	6.37039e-05	0.000220428	0.442239	0.000158258	0.00454274	0.756765	0.0042874	0.0185695	0.0676098	0.208645	6.07644	6.3111	6.14651	6.58452	6.55493	6.61949	5.65463	5.81713	5.90219	6.15443	6.16132	6.00646
RAD51	0	0	1	1	0	-1.24332	1	1	-1.43068	-1.24332	7.23883	7.76139	7.01475	7.32976	0.00118714	0.000241838	0.159175	0.00203026	0.00470046	0.493482	0.00247398	0.0416742	0.0482058	0.330584	7.2265	7.43709	7.0529	7.85799	7.64341	7.78278	7.03718	6.94208	7.06499	7.30156	7.3415	7.34623
ACER3	0	0	1	1	0	-1.24325	1	1	-1.55136	-1.24325	4.88644	5.51866	6.79744	7.11216	6.25834e-09	0.000130614	0.0506494	1.25039e-07	0.00322	0.289341	0.000879454	0.0487099	0.0281139	0.363824	4.82015	4.82202	5.01715	5.38171	5.65544	5.51882	6.66498	6.83201	6.89534	6.99054	7.19488	7.15105
BYSL	0	0	1	0	0	-1.24285	1	1	-1.3044	-1.24285	7.00625	7.37442	7.66263	7.98435	0.000191852	0.00772054	0.818104	0.000408784	0.0406511	0.933254	0.106727	0.170278	0.446971	0.740535	6.97363	6.98927	7.05587	7.09968	7.62147	7.4021	7.43849	7.82176	7.72762	7.9583	7.93765	8.05711
CGAS	0	0	1	0	0	-1.24196	1	1	-1.33901	-1.24196	7.12807	7.5478	7.78733	8.08973	8.33177e-05	0.00230882	0.495632	0.000200221	0.0183707	0.789335	0.0282794	0.116662	0.198495	0.611045	7.20451	7.01098	7.16871	7.39797	7.61148	7.63396	7.71938	7.85741	7.78521	8.3215	7.88192	8.06576
HK2	0	0	1	1	0	-1.24191	1	1	-1.55077	-1.24191	6.56568	7.19665	7.50785	7.82597	6.40448e-06	0.000240182	0.0725508	2.30765e-05	0.00470046	0.341416	0.001631	0.06914	0.0391096	0.450017	6.43839	6.59026	6.66839	7.02432	7.26148	7.30414	7.34358	7.67886	7.50112	7.75183	7.87017	7.85591
MAP3K20	0	0	1	0	1	-1.24099	1	1	-1.24099	-1.3975	7.46752	7.78116	7.70746	8.18994	0.00040796	0.000100941	0.170007	0.000793013	0.00273073	0.511649	0.0175342	0.00131237	0.149329	0.0418178	7.51366	7.56995	7.31895	7.87787	7.70596	7.75966	7.62288	7.74056	7.75894	8.09361	8.24897	8.22724
FJX1	0	0	1	1	0	-1.24086	1	1	-1.69963	-1.24086	7.45667	8.2271	8.02503	8.34057	0.00762824	0.000488681	0.0458672	0.0105068	0.00730724	0.275484	0.00213611	0.173184	0.0445552	0.749296	7.23108	7.43532	7.7036	8.01817	8.37457	8.28857	7.86853	8.13721	8.06934	8.30337	8.35362	8.36472
CENPN	0	0	1	1	0	-1.24076	1	1	-1.27471	-1.24076	8.06463	8.41246	8.475	8.78407	6.8665e-05	0.0002307	0.719364	0.000168695	0.00465964	0.895154	0.00650613	0.0128078	0.0843861	0.169675	8.07609	8.10751	8.01027	8.34192	8.54069	8.35478	8.42121	8.45683	8.54695	8.77675	8.90373	8.67173
URB2	0	0	1	0	0	-1.24025	1	1	-1.24554	-1.24025	6.66939	6.96646	7.05413	7.37351	0.00726531	0.0238705	0.922297	0.0100681	0.0891912	0.976456	0.301681	0.251348	0.803614	0.906178	6.60304	6.78172	6.62341	6.62675	7.03198	7.24064	6.83969	7.23118	7.09153	7.33747	7.38839	7.39467
DNAJC2	0	0	1	1	1	-1.24024	1	1	-1.29249	-1.24024	8.03988	8.40755	7.97384	8.28357	0.0609279	5.38953e-05	0.525031	0.0649103	0.00193366	0.804086	0.00151409	0.00449401	0.0384703	0.0909941	8.04087	7.99258	8.08618	8.30328	8.39107	8.52831	7.92253	7.995	8.00399	8.23084	8.37055	8.24932
TNC	0	0	1	1	0	-1.24022	1	1	-6.67662	-1.24022	5.68467	8.42379	4.4026	4.72091	1.26364e-09	6.00962e-08	3.71565e-07	4.35207e-08	3.92895e-05	0.000336352	4.42117e-08	0.0879243	0.000173369	0.516842	5.64341	5.70843	5.70218	8.39699	8.40987	8.4645	4.54743	4.13244	4.52792	4.55782	4.79509	4.80981
CDC6	0	0	1	0	0	-1.23967	1	1	-1.23967	-1.28764	8.08201	8.38923	8.61828	8.98466	5.8154e-06	0.00024299	0.597454	2.13129e-05	0.00470046	0.839669	0.0158295	0.0058036	0.141318	0.105687	8.04251	8.11715	8.08635	8.44679	8.46521	8.25568	8.50434	8.61401	8.73649	8.89742	9.05419	9.00236
SMURF2	0	0	1	1	1	-1.23932	1	1	-1.23932	-2.06892	8.92312	9.23203	8.62334	9.67262	0.0239888	4.04703e-09	4.73176e-07	0.028689	4.32958e-06	0.000371222	0.000117681	9.52671e-09	0.00954758	1.24525e-05	8.9512	8.90136	8.9168	9.16923	9.28466	9.24221	8.56461	8.66276	8.64266	9.65899	9.70806	9.65081
EXO1	0	0	1	0	0	-1.23874	1	1	-1.23874	-1.24764	8.33787	8.64846	8.04579	8.366	0.00046383	0.000248805	0.926517	0.000884374	0.00474544	0.977355	0.0105717	0.00888335	0.112446	0.136559	8.43255	8.35342	8.22764	8.71194	8.60454	8.62889	7.9687	8.0063	8.16237	8.35339	8.45076	8.29384
EPX	0	0	1	0	0	-1.23851	1	1	-1.24176	-1.23851	4.32971	4.6378	4.11414	4.42797	0.0476576	0.00913759	0.975598	0.05239	0.0458164	0.992637	0.155811	0.146495	0.551099	0.689331	4.3249	4.50282	4.1614	4.60393	4.43922	4.87023	3.94839	4.24537	4.14865	4.4324	4.424	4.42752
ZNF695	0	0	1	0	0	-1.23746	1	1	-1.29368	-1.23746	4.95516	5.34057	5.99794	6.30847	5.66916e-06	0.00646802	0.704562	2.09334e-05	0.0360055	0.888345	0.0809659	0.17589	0.379206	0.753794	5.25543	4.71532	4.89471	5.38334	5.44376	5.19461	5.8579	6.08787	6.04805	6.31308	6.34104	6.2713
TGFBRAP1	0	0	1	0	0	-1.23702	1	1	-1.23702	-1.31589	8.01732	8.32283	8.54483	8.9406	1.66499e-05	0.000515292	0.492194	5.04465e-05	0.00751602	0.787208	0.0355984	0.00906572	0.228218	0.137968	7.98644	7.99338	8.07213	8.21786	8.37227	8.37835	8.41653	8.53581	8.68215	8.803	9.07832	8.94047
SUV39H1	0	0	1	1	1	-1.23627	1	1	-1.23627	-1.25676	6.98686	7.29263	6.3033	6.63265	1.03779e-08	3.5104e-06	0.687237	1.79072e-07	0.000401072	0.881448	0.00027472	0.000161818	0.0152443	0.0110037	7.0006	7.02182	6.93818	7.35398	7.25364	7.27026	6.26014	6.31093	6.33884	6.63337	6.68879	6.57578
SGCB	0	0	1	0	0	-1.23603	1	1	-1.29929	-1.23603	7.19139	7.56076	5.53299	5.84325	9.61772e-09	0.00129516	0.685172	1.70454e-07	0.0128295	0.880383	0.0244514	0.0559904	0.180229	0.397988	7.2308	7.18381	7.15958	7.34368	7.61578	7.72283	5.52993	5.67489	5.39414	5.84524	5.84712	5.8374
IMPDH1	0	0	1	0	1	-1.23575	1	1	-1.23575	-1.36878	7.48533	7.79421	7.92174	8.37401	4.50554e-05	0.000335877	0.293645	0.000116967	0.00564447	0.646392	0.0366552	0.00454978	0.23334	0.0916756	7.3267	7.46006	7.66922	7.66431	7.81063	7.90768	7.92597	7.94532	7.89393	8.44004	8.33285	8.34914
TRAM2	0	0	1	0	1	-1.23554	1	1	-1.23554	-2.70132	8.08722	8.39051	8.11789	9.55116	3.93691e-06	2.17486e-07	5.86367e-06	1.56149e-05	8.00664e-05	0.00191677	0.0169265	3.07381e-07	0.146213	0.000188607	8.08844	8.02106	8.15217	8.26742	8.48494	8.41917	8.21721	8.04154	8.09493	9.65435	9.54274	9.45639
DNER	0	0	1	0	0	-1.23524	1	1	-1.61496	-1.23524	3.88355	4.58859	3.86261	4.17466	0.106687	0.00279745	0.139163	0.108457	0.0207831	0.463333	0.0133373	0.321668	0.127769	1	3.97078	4.12605	3.55382	4.48122	4.77325	4.51129	3.65549	4.07918	3.85315	4.06963	4.15514	4.29922
SLC46A1	0	0	1	0	1	-1.23468	1	1	-1.23468	-2.05544	6.23808	6.54214	6.87072	7.90983	1.3008e-05	0.000222954	0.00844698	4.12276e-05	0.00455508	0.108876	0.254059	0.000547293	0.72416	0.025052	6.27446	6.08931	6.35048	6.55116	6.6724	6.40287	7.11768	6.70306	6.79143	8.12345	7.67474	7.93131
CHKA	0	0	1	1	1	-1.2343	1	1	-1.2343	-1.4566	6.7281	7.02984	6.49326	7.03857	0.0421664	1.78202e-05	0.0315314	0.0470613	0.00103537	0.228065	0.00802278	0.000163178	0.0959976	0.0110323	6.7112	6.71004	6.76305	6.92753	7.04156	7.12042	6.5504	6.35748	6.5719	7.08185	7.04189	6.99196
RPUSD1	0	0	1	0	0	-1.23427	1	1	-1.33389	-1.23427	7.00215	7.41756	7.523	7.82632	0.000669562	0.0032007	0.535448	0.00122351	0.0226086	0.809605	0.0382364	0.138596	0.239772	0.666849	6.89003	6.93048	7.18595	7.24789	7.42652	7.57828	7.47837	7.67227	7.41836	7.9735	7.80702	7.69844
ABLIM3	0	0	1	0	1	-1.23423	1	1	-1.23423	-1.95627	5.38719	5.69841	7.05218	8.02127	6.99125e-09	4.25331e-05	0.00331786	1.34439e-07	0.00170011	0.0654238	0.0933179	0.000120148	0.414887	0.00936039	5.30953	5.24647	5.60557	5.74901	5.72515	5.62108	7.21222	6.9887	6.95561	8.15656	7.99459	7.91267
VASP	0	0	1	0	0	-1.23405	1	1	-1.23405	-1.33491	7.99973	8.29138	8.04982	8.46303	0.261663	0.00495482	0.526561	0.264564	0.0300094	0.805368	0.190476	0.0514062	0.617291	0.375664	8.03673	7.96562	7.99683	8.04636	8.50216	8.32563	8.01522	8.19055	7.94369	8.66605	8.36388	8.35917
TNFRSF12A	0	0	1	1	0	-1.23375	1	1	-2.34163	-1.23375	9.32465	10.551	11.0449	11.3486	1.25042e-07	5.75411e-06	0.000220273	1.03846e-06	0.000516904	0.0148124	1.04544e-05	0.0707213	0.00261671	0.454477	9.13628	9.38981	9.44787	10.3481	10.6962	10.6086	10.9928	11.1005	11.0414	11.3559	11.3559	11.334
SMYD2	0	0	1	0	0	-1.23349	1	1	-1.23349	-1.32279	7.90794	8.21564	8.47824	8.88003	3.13903e-05	0.00133532	0.541254	8.60272e-05	0.013095	0.814094	0.0712575	0.0202885	0.352957	0.220994	7.69932	7.95526	8.06925	8.0906	8.23119	8.32514	8.42861	8.45976	8.54636	8.75876	8.91529	8.96603
MSN	0	0	1	0	0	-1.23314	1	1	-1.23314	-1.41986	10.5956	10.9007	8.94551	9.46137	1.30888e-07	0.00180484	0.27343	1.07939e-06	0.0157658	0.627848	0.153081	0.0151817	0.545214	0.18456	10.6932	10.4271	10.6667	11.0113	10.8371	10.8536	8.67812	9.03573	9.12269	9.36067	9.56239	9.46105
SNAI2	0	0	1	0	1	-1.23297	1	1	-1.23297	-1.45293	9.56104	9.86765	8.64634	9.18407	4.7638e-06	0.000451433	0.156959	1.80782e-05	0.0068993	0.491156	0.0734145	0.00390911	0.358338	0.0839175	9.75067	9.35651	9.57594	10.0134	9.73664	9.85292	8.65389	8.67415	8.61098	9.27263	9.16124	9.11835
RAMP1	0	0	1	0	1	-1.23285	1	1	-1.23285	-1.63686	5.84326	6.13986	6.60522	7.31607	1.42405e-06	0.000172836	0.0268301	6.87941e-06	0.00388155	0.209528	0.0960296	0.000795975	0.422789	0.0312647	5.68735	5.98531	5.85711	6.3239	5.90287	6.1928	6.61383	6.57768	6.62416	7.28041	7.33638	7.33142
UTP4	0	0	1	1	0	-1.23282	1	1	-1.39777	-1.23282	9.29785	9.78191	9.97974	10.2842	1.45104e-06	3.04356e-05	0.0917228	6.99542e-06	0.00138245	0.382357	0.000383718	0.00768721	0.0181095	0.124746	9.39378	9.21337	9.28641	9.83735	9.71018	9.7982	9.89278	9.9422	10.1042	10.2619	10.3312	10.2594
NLRP2	0	0	1	0	1	-1.23233	1	1	-1.23233	-1.32647	5.93314	6.23547	4.40404	4.80766	5.37246e-09	0.000267187	0.401603	1.13916e-07	0.00492058	0.728601	0.023728	0.004674	0.176847	0.0930372	5.85389	5.98663	5.9589	6.26121	6.20543	6.23976	4.30284	4.43494	4.47434	4.63459	4.83938	4.94902
TPTE	0	0	1	0	0	-1.23207	1	1	-1.23207	-1.34237	3.23482	3.54742	2.91963	3.33669	0.0569625	0.0150366	0.670593	0.0612951	0.0642989	0.874615	0.312216	0.135825	0.819989	0.659992	3.3933	3.4191	2.89204	3.7449	3.52051	3.37686	2.93822	2.98514	2.83553	3.34865	3.52905	3.13238
GRB14	0	0	1	0	0	-1.23202	1	1	-1.23202	-1.31741	3.85623	4.15673	5.59328	5.99384	1.62737e-08	0.00226302	0.546762	2.44011e-07	0.0180931	0.816475	0.105681	0.0302703	0.444011	0.277223	3.98	3.6749	3.91381	4.0704	4.05349	4.3463	5.44678	5.708	5.62507	6.02786	5.91032	6.04335
UBLCP1	0	0	1	0	0	-1.23162	1	1	-1.25323	-1.23162	7.57826	7.90985	6.32126	6.62283	1.71902e-08	0.000538317	0.798961	2.52349e-07	0.00771173	0.926545	0.0143108	0.0236453	0.133008	0.242092	7.67907	7.37761	7.6781	7.88607	7.97924	7.86424	6.28413	6.40048	6.27916	6.63053	6.63635	6.60161
PIGW	0	0	1	0	0	-1.2316	1	1	-1.2316	-1.28559	6.78889	7.08654	7.29602	7.65463	0.000139404	0.00323752	0.71031	0.000310585	0.0227458	0.891239	0.107802	0.0500154	0.448439	0.369819	6.73651	6.81199	6.81818	6.94642	7.16555	7.14765	7.19467	7.23243	7.46095	7.64901	7.85135	7.46354
IGHV3-74	0	0	1	0	0	-1.23138	1	1	-1.26311	-1.23138	3.94276	4.26393	4.24015	4.542	0.0338719	0.0244105	0.933697	0.0388997	0.090505	0.979964	0.258217	0.301596	0.732144	1	3.77653	3.97449	4.07726	3.90846	4.47062	4.41273	4.10276	4.23321	4.38448	4.6436	4.41703	4.56537
ECM1	0	0	1	0	0	-1.23061	1	1	-1.23061	-1.39373	5.07608	5.36206	6.40128	6.90888	3.72041e-06	0.0150354	0.41421	1.49171e-05	0.0642989	0.739782	0.443919	0.0895647	0.99019	0.521862	5.17803	5.05627	4.99395	5.59157	5.07786	5.41674	6.79039	6.29386	6.1196	6.90321	6.88837	6.93506
RRP12	0	0	1	1	0	-1.23051	1	1	-1.43835	-1.23051	7.67947	8.20514	7.57455	7.86933	0.00863042	0.000202185	0.107881	0.0117359	0.00430463	0.413938	0.00175943	0.0455905	0.0401122	0.349399	7.59808	7.67103	7.76929	8.22312	8.1546	8.2377	7.65067	7.61415	7.45882	8.06402	7.74628	7.79768
TAFA3	0	0	1	1	0	-1.23006	1	1	-1.50775	-1.23006	4.51187	5.11055	4.36095	4.65072	0.0111682	0.00140303	0.135584	0.0147139	0.0134642	0.458227	0.00812161	0.202345	0.0965219	0.813713	4.60705	4.61077	4.31779	5.13081	5.10984	5.091	4.43386	4.44104	4.20796	4.37809	4.74261	4.83148
NIP7	0	0	1	0	0	-1.22979	1	1	-1.32492	-1.22979	8.55783	8.95986	9.45788	9.76634	4.41239e-05	0.0104481	0.672978	0.000115006	0.050153	0.875449	0.107239	0.250013	0.447628	0.90247	8.39493	8.75441	8.52414	8.70085	9.12698	9.05174	9.2038	9.59442	9.57541	9.6989	9.78992	9.81021
LYSMD2	0	0	1	0	0	-1.22974	1	1	-1.27626	-1.22974	6.01286	6.3612	4.85064	5.14746	1.99981e-06	0.0110503	0.799534	9.05491e-06	0.05233	0.926545	0.132407	0.219868	0.504158	0.846099	6.15972	6.03701	5.84186	6.12694	6.44741	6.50924	4.91863	4.68649	4.9468	5.261	5.22334	4.95804
C6orf47	0	0	1	0	0	-1.22923	1	1	-1.34405	-1.22923	4.75939	5.18602	5.15773	5.45743	0.0116822	0.00778049	0.554923	0.0152856	0.0408936	0.82029	0.0735597	0.245051	0.358771	0.891951	4.75865	4.52747	4.99205	5.06597	5.04259	5.4495	5.29005	5.13136	5.05178	5.37224	5.5316	5.46844
NRG4	0	0	1	1	0	-1.22913	1	1	-1.80681	-1.22913	6.71256	7.56919	5.63934	5.93137	1.04998e-06	0.000521397	0.0253122	5.41936e-06	0.00755641	0.203105	0.00164796	0.261752	0.0391096	0.9247	6.83977	6.76213	6.53577	7.68739	7.49844	7.52175	5.83168	5.46691	5.61945	5.69642	6.17745	5.92025
LRP12	0	0	1	1	0	-1.22881	1	1	-1.47768	-1.22881	6.53163	7.09562	5.46837	5.77301	7.37571e-07	0.00102524	0.172196	4.07753e-06	0.0112652	0.514612	0.00750451	0.136212	0.0919625	0.660791	6.41221	6.67918	6.50349	7.03466	7.01349	7.23872	5.25388	5.47801	5.67322	5.6655	5.88331	5.77023
CDK8	0	0	1	0	0	-1.22826	1	1	-1.22826	-1.27615	7.06686	7.36252	7.19611	7.54574	0.0339024	0.000749213	0.670677	0.0389271	0.00924904	0.874615	0.0369018	0.0157174	0.233897	0.186956	6.99169	7.07184	7.13706	7.26472	7.36399	7.45885	7.10945	7.30738	7.17151	7.56858	7.67396	7.39468
PYGL	0	0	1	1	1	-1.2282	1	1	-1.27569	-1.2282	8.88197	9.2346	9.02797	9.32427	0.00930117	1.37252e-05	0.439374	0.0125064	0.000890487	0.755159	0.000421309	0.00137242	0.0192104	0.0428254	8.77659	8.9186	8.95072	9.17761	9.27672	9.24948	9.0546	9.03797	8.99133	9.3683	9.27697	9.32754
ADAM8	0	0	1	0	0	-1.22797	1	1	-1.24322	-1.22797	5.96401	6.27743	7.67847	7.97591	1.82005e-09	0.000724091	0.893053	5.59226e-08	0.00911151	0.963816	0.0204087	0.0266872	0.161945	0.259891	6.05213	6.00086	5.83903	6.36689	6.13615	6.32924	7.58313	7.76788	7.68439	7.91559	7.97789	8.03424
RAP1GAP2	0	0	1	0	0	-1.22457	1	1	-1.3125	-1.22457	6.6473	7.02637	5.04932	5.34411	3.31654e-07	0.0137715	0.704607	2.20774e-06	0.0605775	0.888345	0.134541	0.283889	0.509084	0.969196	6.82713	6.58302	6.53175	6.87179	6.85464	7.3527	4.95706	4.97151	5.2194	5.22153	5.39294	5.41785
NACC1	0	0	1	0	0	-1.22453	1	1	-1.3861	-1.22453	8.10555	8.59846	8.91837	9.21006	7.38362e-05	0.00346528	0.324403	0.000179897	0.0237642	0.674007	0.0272623	0.216069	0.192932	0.83668	8.04618	7.83246	8.43802	8.56233	8.62853	8.60452	8.90966	9.00099	8.84445	9.2991	9.21651	9.11457
ADAM15	0	0	1	0	0	-1.22447	1	1	-1.22447	-1.235	7.46242	7.75821	7.46404	7.76699	0.929888	0.000793011	0.951689	0.930204	0.00953233	0.984829	0.0266554	0.0236112	0.190628	0.242092	7.31379	7.55996	7.5135	7.74093	7.73775	7.79595	7.38059	7.55123	7.46029	7.90179	7.71458	7.6846
FADS3	0	0	1	0	1	-1.22384	1	1	-1.22384	-1.3416	5.66844	5.96016	5.57818	6.00379	0.705126	0.000311718	0.292747	0.706988	0.00541573	0.645501	0.0343915	0.00428722	0.223156	0.0887937	5.68631	5.58062	5.7384	5.89412	6.03586	5.9505	5.73346	5.52763	5.47344	6.09251	6.03775	5.8811
PLCD3	0	0	1	0	1	-1.22323	1	1	-1.22323	-1.54214	6.66025	6.9511	7.03042	7.66216	0.000247499	0.000704819	0.0845525	0.000510708	0.0089585	0.367603	0.159784	0.0038165	0.560768	0.0826838	6.71439	6.47913	6.78722	6.86086	7.13115	6.86129	6.8363	7.20791	7.04704	7.59433	7.65665	7.7355
ARG2	0	0	1	0	0	-1.22287	1	1	-1.22287	-1.25814	6.52877	6.81814	5.88653	6.22539	1.70007e-05	0.00168321	0.724675	5.12855e-05	0.0152252	0.898187	0.0648928	0.0314779	0.332781	0.284195	6.52434	6.59086	6.47109	6.7186	6.85685	6.87897	5.66746	6.04897	5.94315	6.19418	6.17387	6.30811
GPR176	0	0	1	0	0	-1.22274	1	1	-1.59657	-1.22274	5.02356	5.71946	4.34002	4.63172	9.45018e-05	0.00393933	0.140084	0.000222464	0.0259201	0.465062	0.0169257	0.395999	0.146213	1	5.14942	4.62851	5.29277	5.61634	5.63693	5.90511	4.42662	4.42068	4.17275	4.59679	4.53671	4.76165
FOXD1	0	0	1	0	0	-1.22264	1	1	-1.22264	-1.33212	6.42725	6.7181	5.82011	6.23439	1.80724e-05	0.000388272	0.336753	5.39761e-05	0.00624205	0.686284	0.0376294	0.00555855	0.236977	0.104126	6.52446	6.37768	6.37962	6.78505	6.69548	6.67377	5.89435	5.90024	5.66572	6.09582	6.27332	6.33402
ORC6	0	0	1	1	0	-1.22264	1	1	-1.46791	-1.22264	7.55227	8.10768	8.07133	8.36128	1.7989e-05	9.24209e-06	0.0145639	5.37841e-05	0.00068798	0.150063	7.4006e-05	0.00594888	0.00757049	0.107213	7.45984	7.65991	7.53706	8.09495	8.05932	8.16877	8.00535	8.13496	8.0737	8.37506	8.4199	8.28889
LYAR	0	0	1	1	0	-1.22256	1	1	-1.65544	-1.22256	6.88152	7.60091	7.83654	8.12587	2.42323e-05	0.000356209	0.0357372	6.90407e-05	0.00587097	0.24156	0.00151223	0.154652	0.0384703	0.707082	6.88276	6.82093	6.94086	7.38579	7.76682	7.65012	7.67808	7.86096	7.97059	8.01652	8.30208	8.05901
CHRNA5	0	0	1	1	0	-1.22222	1	1	-1.2534	-1.22222	7.87584	8.19746	7.68026	7.97133	0.0023204	0.000214376	0.758718	0.00367431	0.00444934	0.912478	0.00642568	0.0114273	0.0836602	0.158249	7.87794	7.84186	7.90772	8.0498	8.32782	8.21475	7.60149	7.76733	7.67195	7.98456	7.96511	7.96432
SLC35F6	0	0	1	0	0	-1.22222	1	1	-1.27916	-1.22222	7.70439	8.06065	8.42073	8.70706	3.20946e-06	0.000672932	0.575364	1.32244e-05	0.00881934	0.831498	0.0126456	0.0389004	0.12366	0.318829	7.67943	7.60434	7.8294	8.01425	8.00074	8.16695	8.40888	8.48872	8.3646	8.85843	8.61618	8.64659
PALLD	0	0	1	1	0	-1.22208	1	1	-1.41453	-1.22208	6.7667	7.26656	7.03461	7.32713	0.0274544	0.000189807	0.127824	0.0323504	0.00412875	0.447273	0.00183298	0.0384833	0.0412775	0.317646	6.68059	6.79629	6.82321	7.31601	7.16485	7.31882	7.18067	6.88101	7.04214	7.41063	7.34435	7.22641
NLRP6	0	0	1	0	0	-1.22183	1	1	-1.22183	-1.30452	4.94604	5.23379	4.64656	5.02887	0.0243256	0.0062311	0.617739	0.0290446	0.0351017	0.848454	0.193659	0.0695633	0.623853	0.451588	5.03119	4.98579	4.82115	5.21891	5.10931	5.37317	4.47123	4.64118	4.82728	5.13667	4.80375	5.14618
GLA	0	0	1	1	0	-1.22168	1	1	-1.54992	-1.22168	7.1122	7.7492	7.51793	7.80632	0.00566086	7.00543e-05	0.0224612	0.00808361	0.00227545	0.190847	0.000387877	0.0435749	0.0181792	0.339706	7.26651	6.97333	7.09675	7.78412	7.72495	7.73851	7.4648	7.63619	7.4528	7.92834	7.78399	7.70663
ZNF593	0	0	1	0	0	-1.22164	1	1	-1.22164	-1.25219	6.44292	6.73724	6.48155	6.80222	0.521807	0.00408112	0.868962	0.52466	0.0264901	0.956143	0.102817	0.0731875	0.438557	0.463406	6.38548	6.28017	6.66312	6.61219	6.86492	6.73463	6.47457	6.48731	6.48275	6.91138	6.66009	6.83518
ZNF197	0	0	1	0	0	-1.2216	1	1	-1.39471	-1.2216	6.16284	6.64906	6.27381	6.56766	0.869828	0.00210155	0.303047	0.870938	0.0173696	0.656045	0.018189	0.15919	0.152404	0.716543	5.98441	6.3372	6.1669	6.57598	6.68073	6.69046	6.05283	6.32839	6.44021	6.49952	6.71682	6.48665
STARD13	0	0	1	0	0	-1.22143	1	1	-1.22143	-1.26525	4.67029	4.96111	5.53903	5.88192	5.67605e-07	0.000986158	0.688926	3.35152e-06	0.0110001	0.881706	0.0448882	0.0199442	0.264694	0.219274	4.61871	4.57048	4.82168	5.04377	4.86313	4.97642	5.60699	5.38352	5.62657	5.94346	5.84707	5.85523
ZNF165	0	0	1	0	0	-1.22137	1	1	-1.22137	-1.37134	4.13312	4.43755	6.06352	6.51831	1.25458e-07	0.0111973	0.534243	1.04118e-06	0.0527711	0.808844	0.315568	0.0909918	0.824782	0.526267	3.9166	3.982	4.50075	4.28314	4.65145	4.37806	5.95278	6.11858	6.11919	6.5349	6.39872	6.6213
PRIM2	0	0	1	1	0	-1.22124	1	1	-1.2319	-1.22124	6.88186	7.18288	7.20757	7.49754	8.41214e-05	0.000147417	0.902878	0.000201755	0.00351888	0.968319	0.00555412	0.00693816	0.0768255	0.118462	6.82619	6.95077	6.86862	7.1156	7.20796	7.22507	7.08573	7.28462	7.25237	7.46556	7.57237	7.45468
SLCO4A1	0	0	1	0	0	-1.22109	1	1	-1.30736	-1.22109	5.33461	5.74935	6.22414	6.50351	0.000178651	0.0244639	0.604314	0.00038457	0.0906459	0.843424	0.168378	0.442596	0.578142	1	5.12157	5.12929	5.75297	5.85026	5.78762	5.61017	6.19631	6.20475	6.27137	6.28265	6.55143	6.67644
LHFPL6	0	0	1	1	1	-1.22099	1	1	-1.72307	-1.22099	6.83642	7.62047	8.40317	8.69325	1.10485e-09	1.27504e-06	0.000358969	4.00058e-08	0.000220656	0.0186095	4.69853e-06	0.00519282	0.00178302	0.0997353	6.88353	6.76341	6.86231	7.72135	7.58989	7.55016	8.48949	8.41696	8.30307	8.69131	8.69107	8.69737
ARMC9	0	0	1	0	0	-1.22094	1	1	-1.34894	-1.22094	5.95863	6.38426	6.00365	6.28858	0.775718	0.00328292	0.436811	0.777303	0.0229551	0.754193	0.0329052	0.166742	0.216739	0.732595	5.84283	5.91118	6.12188	6.13195	6.46749	6.55335	6.03829	6.02569	5.94695	6.42781	6.1886	6.24933
NUFIP1	0	0	1	0	0	-1.22062	1	1	-1.22062	-1.26564	6.62678	6.9068	7.44007	7.78452	3.01338e-06	0.00284731	0.673509	1.25483e-05	0.0209944	0.875591	0.103433	0.0432565	0.438958	0.338409	6.59245	6.58853	6.69937	6.71661	6.9032	7.1006	7.26778	7.51806	7.53436	7.75406	7.76365	7.83585
TIPIN	0	0	1	0	0	-1.21981	1	1	-1.21981	-1.30264	7.31749	7.60504	7.45684	7.84217	0.0182549	0.000743053	0.464657	0.0226202	0.00921197	0.772656	0.0506569	0.0115079	0.28486	0.158554	7.20694	7.45147	7.29406	7.48151	7.68514	7.64847	7.29875	7.56031	7.51144	7.80106	7.89287	7.83257
CDCA2	0	0	1	0	0	-1.21918	1	1	-1.21918	-1.26598	7.84931	8.13724	7.8597	8.19955	0.49315	0.000259101	0.621882	0.496228	0.0048526	0.85009	0.0161654	0.00631634	0.143092	0.110942	7.82932	7.72564	7.99298	8.0902	8.24902	8.0725	7.85483	7.88809	7.83618	8.25434	8.18578	8.15853
PFDN1	0	0	1	0	1	-1.21906	1	1	-1.21906	-1.34503	6.95546	7.24056	6.94796	7.37707	0.202638	5.83935e-05	0.159993	0.205237	0.00204516	0.495343	0.0106693	0.000828884	0.112793	0.0320756	6.85295	7.02714	6.98628	7.28026	7.3209	7.12051	6.92613	6.88142	7.03635	7.3853	7.37396	7.37195
CAVIN3	0	0	1	1	1	-1.21891	1	1	-1.66424	-1.21891	5.92669	6.66063	5.65616	5.93941	1.224e-06	1.00765e-06	0.000374994	6.09825e-06	0.000194393	0.0190696	4.05897e-06	0.00356646	0.00168131	0.079548	5.8862	5.92961	5.96424	6.57703	6.68501	6.71987	5.64405	5.64873	5.6757	6.05349	5.85852	5.90622
ME2	0	0	1	1	1	-1.21872	1	1	-1.21872	-1.25645	8.54484	8.82976	7.12663	7.45662	4.68296e-11	6.59751e-06	0.470096	6.29737e-09	0.000570879	0.774401	0.00064201	0.000230369	0.0236759	0.0138268	8.55701	8.58286	8.49466	8.88359	8.84598	8.75971	7.05932	7.17633	7.14425	7.49045	7.43854	7.44089
ATAD3A	0	0	1	0	0	-1.2187	1	1	-1.23519	-1.2187	7.10934	7.42798	7.47142	7.76428	0.0154791	0.0277895	0.912719	0.0195721	0.0984429	0.972625	0.271905	0.332563	0.756014	1	7.3485	7.20949	6.77002	7.52157	7.23292	7.52945	7.5146	7.26769	7.63197	7.7385	7.809	7.74533
MOCOS	0	0	1	1	0	-1.21834	1	1	-1.42321	-1.21834	7.12313	7.63617	6.46337	6.74677	1.05795e-06	0.000142721	0.0868839	5.44854e-06	0.00344874	0.372342	0.00121743	0.0376502	0.0343451	0.314084	7.24158	6.9709	7.15691	7.60367	7.61615	7.68868	6.3981	6.55594	6.43608	6.62315	6.85378	6.76337
GMNN	0	0	1	0	0	-1.21789	1	1	-1.39483	-1.21789	6.09683	6.56573	8.20644	8.49643	1.67831e-08	0.00297824	0.3506	2.49059e-07	0.0216212	0.694341	0.0259303	0.183951	0.187374	0.771478	5.99335	6.16437	6.13276	6.31002	6.78522	6.60194	8.06219	8.38983	8.1673	8.49022	8.5628	8.43626
TMEM98	0	0	1	0	0	-1.21771	1	1	-1.21771	-1.23402	6.07984	6.37379	4.70923	5.02429	2.0822e-06	0.0271996	0.927836	9.32749e-06	0.0971132	0.977859	0.322979	0.273346	0.834144	0.947444	6.27571	6.1096	5.85421	6.3349	6.42605	6.36042	4.99863	4.44227	4.6868	5.06425	4.84085	5.16776
SEMA3C	0	0	1	0	1	-1.21757	1	1	-1.21757	-1.84108	8.31755	8.60062	7.77274	8.65522	0.00238925	6.40347e-06	0.000694088	0.00377101	0.000558193	0.0281656	0.0300728	1.79065e-05	0.205565	0.00257434	8.30062	8.37777	8.27426	8.57896	8.53049	8.69242	7.92492	7.66955	7.72374	8.76804	8.6175	8.58012
CST5	0	0	1	0	0	-1.21752	1	1	-1.21752	-1.42564	4.41307	4.69944	4.54836	5.03927	0.0530759	0.0059562	0.357514	0.0575507	0.0339925	0.699449	0.287732	0.042761	0.780464	0.336929	4.31807	4.53012	4.39103	4.70054	4.73351	4.66427	4.67488	4.491	4.47921	4.66211	5.23997	5.21573
PDIA4	0	0	1	1	0	-1.21745	1	1	-1.24953	-1.21745	8.04294	8.36464	8.69165	8.97391	7.60098e-07	0.000170152	0.677973	4.17983e-06	0.00385345	0.877468	0.00480596	0.0103641	0.0711161	0.149966	8.03602	8.14513	7.94766	8.28716	8.4657	8.34106	8.68833	8.69392	8.6927	9.06089	8.96648	8.89435
MTBP	0	0	1	0	0	-1.2171	1	1	-1.23153	-1.2171	6.95388	7.26433	6.57511	6.86274	0.0022295	0.00954581	0.900318	0.00354647	0.0471763	0.967661	0.137018	0.176285	0.51383	0.754938	7.20363	6.81136	6.84665	7.34549	7.23099	7.21652	6.37978	6.63396	6.71159	6.83356	6.98082	6.77383
ZNF281	0	0	1	0	0	-1.2165	1	1	-1.23506	-1.2165	7.36368	7.68619	7.62391	7.91046	0.0332573	0.0120993	0.853638	0.0382874	0.0556651	0.94976	0.150808	0.217522	0.541051	0.839267	7.60426	7.04135	7.44544	7.61112	7.72322	7.72424	7.77043	7.58601	7.51528	7.94724	7.89326	7.89089
TENT5A	0	0	1	0	0	-1.21623	1	1	-1.47956	-1.21623	6.01563	6.56827	6.31892	6.60668	0.102372	0.00190939	0.190693	0.104079	0.016306	0.537132	0.0124612	0.203738	0.122982	0.816582	6.02098	6.01511	6.01079	6.43802	6.83351	6.43327	6.35883	6.48789	6.11003	6.48389	6.62349	6.71266
NF2	0	0	1	1	1	-1.21611	1	1	-1.24796	-1.21611	8.07951	8.39929	8.46191	8.74167	1.29795e-05	5.17542e-05	0.616154	4.11594e-05	0.00187976	0.847783	0.00163575	0.00383016	0.0391096	0.0827946	8.06708	8.03021	8.14123	8.34377	8.42426	8.42984	8.45066	8.49025	8.44481	8.62835	8.842	8.75467
ESCO2	0	0	1	0	0	-1.21603	1	1	-1.26944	-1.21603	7.51018	7.85629	7.04924	7.33361	2.3415e-05	0.000517645	0.599231	6.71085e-05	0.00752056	0.840632	0.0106548	0.0301653	0.112793	0.277223	7.65339	7.41445	7.46271	7.92358	7.75477	7.89051	7.11502	6.92299	7.10971	7.2903	7.38458	7.32596
TRBV5-1	0	0	1	0	0	-1.21562	1	1	-1.32706	-1.21562	3.43104	3.83453	3.45222	3.7325	0.598985	0.00168848	0.428361	0.601644	0.0152495	0.749282	0.0200145	0.103913	0.160607	0.56594	3.35764	3.42251	3.51298	3.93701	3.92262	3.64395	3.55867	3.46536	3.33262	3.58027	3.76648	3.85074
DNAJC10	0	0	1	1	1	-1.21538	1	1	-1.21538	-1.27971	8.45918	8.74121	8.68831	9.04495	0.000101519	2.77828e-05	0.348981	0.000236147	0.00132003	0.692781	0.00315864	0.000676971	0.0561303	0.0284425	8.38904	8.52227	8.46622	8.69261	8.76349	8.76755	8.59938	8.69836	8.76719	8.98805	9.10629	9.04052
PXDC1	0	0	1	1	0	-1.21531	1	1	-1.5441	-1.21531	5.82327	6.44772	6.65665	6.93777	1.06709e-05	0.000163232	0.036048	3.51161e-05	0.00379627	0.242823	0.000878976	0.0751957	0.0281139	0.470033	5.71508	5.7989	5.95582	6.40263	6.62266	6.31786	6.55618	6.6963	6.71747	6.83907	7.02175	6.95251
DIAPH1	0	0	1	0	0	-1.21522	1	1	-1.21522	-1.25038	8.5428	8.82688	8.13114	8.45385	6.31994e-05	0.00037212	0.718111	0.00015727	0.00605149	0.894324	0.0193195	0.00959554	0.157644	0.14177	8.49897	8.43067	8.69876	8.91602	8.74621	8.81841	8.16581	8.06356	8.16405	8.44194	8.50221	8.4174
HERC6	0	0	1	0	0	-1.21458	1	1	-1.21458	-1.29388	6.92951	7.21555	7.37567	7.74805	0.00024837	0.00300395	0.597041	0.000512236	0.0217274	0.839669	0.120328	0.0402022	0.477901	0.324072	6.68717	7.10601	6.99535	7.04784	7.26543	7.33338	7.3064	7.41979	7.40083	7.71692	7.75945	7.76776
AMD1	0	0	1	0	0	-1.21433	1	1	-1.2519	-1.21433	9.46675	9.7924	9.77534	10.0554	0.00376354	0.00270368	0.755851	0.00563909	0.0203433	0.911971	0.0467056	0.0887611	0.271719	0.519237	9.53815	9.48493	9.37716	9.79226	9.79778	9.78717	9.61858	9.76493	9.9425	9.87569	10.1993	10.0912
MPHOSPH6	0	0	1	1	0	-1.2142	1	1	-1.2924	-1.2142	7.90055	8.26869	8.40471	8.68252	1.99481e-05	0.000240526	0.406154	5.87755e-05	0.00470046	0.732871	0.00433417	0.0214292	0.0679829	0.229024	7.9194	7.83224	7.95001	8.19499	8.21745	8.39364	8.42409	8.45156	8.3385	8.61641	8.81314	8.61801
YARS2	0	0	1	1	0	-1.21396	1	1	-1.33529	-1.21396	7.69848	8.11551	6.96476	7.24475	1.69387e-07	8.8672e-05	0.192237	1.31922e-06	0.00253891	0.539199	0.00126454	0.0142945	0.035116	0.180005	7.65029	7.72135	7.72379	8.08252	8.16992	8.0941	6.83848	7.05368	7.00212	7.19468	7.36613	7.17344
ULBP1	0	0	1	0	0	-1.21387	1	1	-1.21387	-1.49546	5.44953	5.73337	4.57683	5.19513	0.00194311	0.020147	0.314951	0.00314187	0.079427	0.66624	0.595161	0.0878788	1	0.516842	5.68064	5.31624	5.35173	5.59725	5.70659	5.89626	4.48608	5.05573	4.18869	5.04074	5.14299	5.40165
JAG2	0	0	1	0	1	-1.21385	1	1	-1.21385	-1.39295	7.25625	7.53698	6.5752	7.04977	1.07986e-06	2.85001e-05	0.0610713	5.52993e-06	0.00134156	0.315604	0.00909331	0.000306066	0.101977	0.0171455	7.3407	7.18833	7.23972	7.56648	7.50131	7.54314	6.55502	6.56737	6.6032	7.04049	6.928	7.18081
BEND3	0	0	1	0	0	-1.21383	1	1	-1.26196	-1.21383	4.80543	5.13217	5.05754	5.3412	0.0289101	0.00787042	0.810155	0.0338249	0.0412007	0.930318	0.106995	0.174236	0.44759	0.751362	4.90863	4.69694	4.81071	5.30088	5.22067	4.87496	5.05128	5.21146	4.90989	5.4005	5.36122	5.26188
CCDC85C	0	0	1	1	0	-1.21318	1	1	-1.33353	-1.21318	4.97226	5.38845	5.35319	5.63396	9.55759e-05	4.47529e-05	0.159958	0.000224454	0.00172673	0.495343	0.000671372	0.00818755	0.0240204	0.129634	5.01278	5.03489	4.8691	5.34222	5.36386	5.45927	5.45821	5.33887	5.26249	5.64768	5.65986	5.59435
SLC45A3	0	0	1	0	0	-1.213	1	1	-1.213	-1.64351	5.3855	5.66956	5.65469	6.38912	0.00309845	0.0026119	0.0936952	0.00474773	0.019946	0.38717	0.384626	0.0100079	0.91724	0.146433	5.49449	5.13499	5.527	5.51067	5.69049	5.80752	5.3332	5.9196	5.71128	6.45887	6.43497	6.27352
ADRM1	0	0	1	0	0	-1.21277	1	1	-1.25427	-1.21277	8.35889	8.68678	8.21837	8.49298	0.0267598	0.0012252	0.677472	0.0316365	0.0124402	0.877316	0.02319	0.0541937	0.173949	0.390168	8.4584	8.3347	8.28357	8.7547	8.66503	8.64059	8.30532	8.23397	8.11582	8.6645	8.46037	8.35407
MXRA5	0	0	1	1	0	-1.21259	1	1	-2.15505	-1.21259	6.08377	7.19332	4.26799	4.54738	2.4932e-09	2.06553e-05	0.000728163	6.76036e-08	0.00113057	0.0288519	3.90275e-05	0.130223	0.00488425	0.644418	6.21832	5.86669	6.1663	7.09643	7.10174	7.3818	4.21255	4.21861	4.37279	4.59986	4.49641	4.54588
EFNB2	0	0	1	1	0	-1.2123	1	1	-1.88702	-1.2123	7.16879	8.07526	8.34521	8.62586	7.9823e-05	0.00098517	0.0286293	0.000192612	0.0110001	0.215427	0.00268443	0.387783	0.0507154	1	6.91098	7.31071	7.28468	7.72275	8.22044	8.28259	8.30861	8.48964	8.23736	8.6997	8.56954	8.60834
H3C6	0	0	1	0	0	-1.21219	1	1	-1.26429	-1.21219	8.63257	8.97565	8.3382	8.61865	0.0215102	0.0259515	0.791086	0.0261129	0.0942874	0.923286	0.224977	0.367522	0.676195	1	8.33595	8.72018	8.84156	8.72143	9.0943	9.11121	8.33421	8.49968	8.1807	8.73768	8.60937	8.50891
CISD3	0	0	1	0	0	-1.21209	1	1	-1.4919	-1.21209	6.55043	7.14536	7.15292	7.42405	0.00775319	0.00847245	0.230972	0.0106526	0.0434061	0.585666	0.0395946	0.462041	0.244895	1	6.45513	6.3286	6.86756	7.11651	7.09736	7.2222	7.09076	7.36691	7.00108	7.6046	7.53964	7.12791
CLCF1	0	0	1	0	0	-1.21188	1	1	-1.38749	-1.21188	6.22471	6.70907	7.1427	7.41982	1.6857e-05	0.00275297	0.279503	5.08779e-05	0.0205695	0.63414	0.0208334	0.204522	0.163608	0.817255	6.42417	5.95853	6.29143	6.73665	6.7604	6.63016	7.20807	6.99438	7.22564	7.55187	7.29259	7.41499
FAM53A	0	0	1	0	1	-1.21184	1	1	-1.21184	-1.33124	3.93114	4.21214	3.69901	4.11152	0.0179662	0.000264283	0.274759	0.0223211	0.00489007	0.629548	0.0310635	0.0036285	0.209777	0.080539	4.07021	3.90769	3.81551	4.23007	4.20788	4.19847	3.80931	3.66874	3.619	4.18616	3.99096	4.15745
ADPRS	0	0	1	0	0	-1.21154	1	1	-1.33724	-1.21154	6.43683	6.86668	6.95939	7.24483	0.00293273	0.0101122	0.518175	0.00452067	0.0492349	0.800352	0.0827723	0.304055	0.384267	1	6.65624	6.14105	6.51321	6.70594	7.00862	6.88546	6.99506	7.14018	6.74293	7.30332	7.22403	7.20714
AAK1	0	0	1	0	0	-1.21094	1	1	-1.25001	-1.21094	6.14946	6.47737	7.46048	7.74786	8.49204e-07	0.0120999	0.836946	4.56321e-06	0.0556651	0.942604	0.147592	0.222094	0.535059	0.850558	6.24184	5.91595	6.29058	6.45949	6.60556	6.36704	7.71714	7.3032	7.36109	7.80898	7.72209	7.7125
MICA	0	0	1	0	1	-1.2107	1	1	-1.2107	-1.5948	8.31185	8.59005	7.3844	8.0638	1.98165e-06	4.41883e-05	0.0101392	8.98652e-06	0.00172245	0.120523	0.0447358	0.000198784	0.26418	0.0125726	8.2346	8.26404	8.4369	8.60382	8.54165	8.6247	7.19837	7.43318	7.52166	8.03214	8.10513	8.05413
PLS1	0	0	1	0	0	-1.21046	1	1	-1.24122	-1.21046	7.70073	8.00885	6.94272	7.22689	1.02789e-05	0.00563544	0.883287	3.4e-05	0.0327742	0.960765	0.0936353	0.126509	0.416141	0.637094	7.70853	7.65094	7.74272	7.8708	8.01749	8.13825	6.71475	7.14257	6.97083	7.15918	7.33157	7.18993
SLC44A2	0	0	1	1	1	-1.21044	1	1	-1.28566	-1.21044	9.00047	9.36281	10.7244	10.9988	8.02701e-12	3.87859e-06	0.163938	2.61006e-09	0.000430597	0.500447	9.08914e-05	0.000650481	0.00869306	0.027928	8.94963	9.02057	9.03121	9.31336	9.41657	9.35849	10.7104	10.7377	10.7251	10.9278	11.0699	10.9988
DUSP14	0	0	1	0	0	-1.21035	1	1	-1.21035	-1.28717	6.8278	7.09887	8.17043	8.54033	3.28554e-08	0.00147861	0.486385	3.91735e-07	0.0139072	0.785154	0.0845423	0.020054	0.389411	0.22007	6.77385	6.81758	6.89198	7.07874	7.25732	6.96056	7.98072	8.25017	8.28039	8.53727	8.498	8.58573
SPATS2	0	0	1	0	0	-1.21029	1	1	-1.26951	-1.21029	5.85382	6.19634	6.52042	6.78776	1.59438e-05	0.00213087	0.598018	4.86456e-05	0.0174797	0.839669	0.0313281	0.0932772	0.2112	0.534184	5.83858	5.86455	5.85833	6.18534	6.28936	6.11432	6.54036	6.59321	6.4277	7.0114	6.73659	6.61529
LIMK1	0	0	1	1	0	-1.21025	1	1	-1.42817	-1.21025	6.65697	7.1676	6.62311	6.90323	0.0376842	0.000170275	0.0907723	0.0426616	0.00385345	0.380281	0.00141854	0.0433487	0.0370838	0.338692	6.61459	6.63941	6.71692	7.04155	7.30925	7.15198	6.70904	6.70739	6.45291	6.89471	6.92743	6.88756
ACTN1	0	0	1	0	0	-1.21022	1	1	-1.21022	-1.2534	7.25111	7.5258	7.5603	7.886	0.000244007	0.000503446	0.646217	0.000504564	0.00741898	0.861331	0.0275175	0.0111204	0.194085	0.156297	7.28474	7.27584	7.19276	7.59823	7.52347	7.4557	7.42792	7.63628	7.61669	8.01978	7.81408	7.82415
MTARC1	0	0	1	1	0	-1.20999	1	1	-1.37973	-1.20999	5.2096	5.67382	5.56878	5.84308	0.000190782	1.75723e-05	0.0480701	0.0004068	0.00103537	0.281298	0.000191005	0.00620585	0.0126948	0.110447	5.17686	5.25413	5.19782	5.7292	5.65106	5.6412	5.49796	5.55204	5.65635	5.83094	5.94609	5.75222
SELENOK	0	0	1	0	0	-1.20965	1	1	-1.20965	-1.25892	5.08502	5.35952	5.04599	5.37576	0.89419	0.00659897	0.747839	0.89495	0.0364461	0.908859	0.168178	0.0871826	0.577648	0.515126	4.88329	5.14482	5.22694	5.15087	5.47424	5.45346	5.04296	4.98697	5.10803	5.50041	5.36277	5.26409
PACSIN3	0	0	1	0	0	-1.20962	1	1	-1.20962	-1.26006	7.38698	7.67327	7.87524	8.21366	0.000287444	0.00596968	0.764894	0.000583416	0.03402	0.913664	0.15366	0.0832587	0.545954	0.500488	7.50239	7.11092	7.54763	7.6064	7.66639	7.74702	7.8732	8.02427	7.72826	8.2414	8.19999	8.1996
HMOX2	0	0	1	0	0	-1.20951	1	1	-1.20951	-1.24515	6.82408	7.09873	7.61655	7.93618	4.01628e-06	0.00379867	0.768216	1.58496e-05	0.0253048	0.914369	0.111673	0.0607814	0.457535	0.416443	6.68265	6.87787	6.91173	6.9648	7.1374	7.19399	7.43267	7.70256	7.71441	8.05239	7.89354	7.86261
ARL14	0	0	1	0	0	-1.20935	1	1	-1.20935	-1.28288	3.57368	3.86408	3.80602	4.16523	0.0216291	0.00850711	0.723088	0.0262269	0.0434854	0.897702	0.205399	0.100225	0.641612	0.556153	3.28809	3.6138	3.81916	3.83609	3.87194	3.8842	3.7011	3.94632	3.77062	4.0186	4.27037	4.20671
ALDH1B1	0	0	1	1	0	-1.20903	1	1	-1.4144	-1.20903	7.63195	8.12916	7.85772	8.12963	0.0720552	0.000107984	0.0730228	0.0752993	0.00285564	0.3425	0.000909326	0.0320275	0.0289117	0.285693	7.56361	7.66409	7.66817	7.98021	8.19721	8.21006	7.78876	7.90311	7.88131	8.05228	8.08216	8.25445
MSX1	0	0	1	0	0	-1.20875	1	1	-1.20875	-1.21772	5.66736	5.94074	5.07683	5.35283	5.6393e-05	0.00699375	0.986746	0.000142748	0.0379449	0.995698	0.128435	0.124162	0.495869	0.630949	5.6433	5.69871	5.66007	5.89796	5.96537	5.9589	5.10443	5.18577	4.94029	5.0989	5.41876	5.54081
LAMB1	0	0	1	0	1	-1.20866	1	1	-1.20866	-1.52054	6.83361	7.10626	8.03487	8.64142	3.67278e-09	2.34419e-05	0.0106965	8.74926e-08	0.00120465	0.124479	0.0211621	0.000129779	0.164868	0.00984978	6.77993	6.77704	6.94385	6.97629	7.17445	7.16803	7.9813	8.14172	7.98158	8.65041	8.64712	8.62672
SLFN11	0	0	1	0	1	-1.20824	1	1	-1.20824	-1.67564	7.47941	7.74556	6.55524	7.30025	3.07067e-06	2.93545e-05	0.00393709	1.27553e-05	0.00134939	0.0719815	0.0541328	0.000100748	0.298836	0.00841203	7.48017	7.49524	7.46282	7.93758	7.68653	7.61258	6.52646	6.48691	6.65235	7.22746	7.38382	7.28948
F3	0	0	1	1	0	-1.20802	1	1	-1.74213	-1.20802	9.29827	10.1207	11.0746	11.3446	2.0805e-06	0.00232689	0.0573643	9.32342e-06	0.018477	0.306033	0.00695888	0.462809	0.0879316	1	8.88433	9.57711	9.43337	9.91032	10.2677	10.1841	11.0198	11.0735	11.1304	11.2065	11.4219	11.4055
IL15RA	0	0	1	0	0	-1.20791	1	1	-1.24661	-1.20791	5.81102	6.14096	6.33578	6.6063	0.000205932	0.0046081	0.710272	0.000435472	0.0285634	0.891239	0.0643876	0.138489	0.3312	0.666787	5.72847	5.63407	6.0705	6.0875	6.15732	6.17808	6.31707	6.40567	6.28461	6.60917	6.71697	6.49278
SSX2IP	0	0	1	0	0	-1.20767	1	1	-1.20767	-1.34623	5.72721	6.00292	4.93811	5.36261	1.72256e-05	0.00213165	0.371757	5.18575e-05	0.0174797	0.708936	0.138306	0.0213065	0.516091	0.228278	5.58274	5.66829	5.93059	5.84523	6.0898	6.07372	4.90174	4.92663	4.98596	5.24893	5.3143	5.52459
SF3B4	0	0	1	0	0	-1.20763	1	1	-1.20763	-1.32989	8.10131	8.38548	7.62358	8.03159	0.000839584	0.00256707	0.462416	0.001497	0.019706	0.771992	0.13355	0.0288628	0.506311	0.272069	8.19965	7.83149	8.2728	8.43683	8.3402	8.37941	7.66315	7.63957	7.56803	7.961	8.17975	7.95401
GALNT18	0	0	1	1	0	-1.20763	1	1	-1.52505	-1.20763	6.66624	7.27172	6.65864	6.92752	0.0119806	4.21804e-05	0.0147877	0.015634	0.00169993	0.150929	0.000225637	0.0331578	0.0140444	0.291313	6.65852	6.61668	6.7235	7.21883	7.17493	7.42139	6.64505	6.64397	6.68689	7.06076	6.89829	6.82351
RITA1	0	0	1	0	0	-1.20752	1	1	-1.21688	-1.20752	6.63229	6.92282	7.03571	7.30848	0.000245111	0.00210182	0.891654	0.000506491	0.0173696	0.963455	0.0464032	0.0614037	0.270643	0.418271	6.62035	6.44873	6.8278	6.95819	6.84606	6.96419	7.00152	6.9868	7.11879	7.28311	7.36132	7.28101
PCYT2	0	0	1	0	0	-1.20726	1	1	-1.20726	-1.36314	6.89082	7.17603	6.91392	7.36008	0.204063	0.00122055	0.31394	0.206644	0.0124251	0.665786	0.10264	0.0125614	0.43806	0.167979	6.78193	6.72047	7.17006	7.11967	7.18387	7.22454	6.92857	6.88001	6.93317	7.39545	7.39974	7.28504
ECM2	0	0	1	0	0	-1.207	1	1	-1.31762	-1.207	3.98549	4.38325	3.26539	3.52867	6.98121e-06	0.00258379	0.406212	2.47678e-05	0.0197956	0.732871	0.0261817	0.148726	0.18881	0.69374	4.03907	3.91492	4.00247	4.46198	4.33499	4.35279	3.3595	3.29543	3.14124	3.63225	3.67978	3.27397
BRCA2	0	0	1	0	0	-1.20659	1	1	-1.20659	-1.2886	7.45004	7.71943	8.01918	8.3875	1.24893e-05	0.00120337	0.469517	3.99496e-05	0.0123571	0.774208	0.0741047	0.0167169	0.360831	0.19471	7.41786	7.42798	7.50428	7.61305	7.79619	7.74905	7.83486	8.11018	8.11249	8.25612	8.48845	8.41792
AREG	0	0	1	0	0	-1.20652	1	1	-1.40722	-1.20652	7.321	7.79225	9.88955	10.1653	1.1894e-08	0.00767899	0.381977	1.96861e-07	0.040523	0.714785	0.0535563	0.321266	0.296979	1	7.26261	7.28821	7.41218	7.44448	8.07493	7.85735	9.71301	9.97884	9.97679	10.193	10.1844	10.1184
LAMA3	0	0	1	1	1	-1.20598	1	1	-1.20598	-2.62113	7.85241	8.12194	7.30027	8.69145	0.777269	2.88686e-09	6.38484e-08	0.778791	3.60056e-06	0.000187842	0.000928463	3.57231e-09	0.0291673	8.38743e-06	7.89178	7.83777	7.82766	8.1732	8.04944	8.14316	7.3787	7.25045	7.27166	8.69054	8.71421	8.66959
KTI12	0	0	1	0	0	-1.20594	1	1	-1.41763	-1.20594	6.24727	6.75372	6.49212	6.78447	0.232979	0.00570565	0.345504	0.235764	0.0330596	0.691016	0.0404526	0.286739	0.248115	0.974911	6.26303	6.38262	6.09616	6.65158	6.80305	6.80654	6.24535	6.85004	6.38096	6.83165	6.68356	6.8382
DEPDC1B	0	0	1	0	0	-1.20578	1	1	-1.22082	-1.20578	7.72829	8.01529	6.63323	6.90316	6.22785e-08	0.00138895	0.887037	6.23214e-07	0.0134642	0.961696	0.0336981	0.0450233	0.220236	0.348457	7.59491	7.74884	7.84111	7.88897	7.99514	8.16177	6.64754	6.6803	6.57186	6.86318	6.87802	6.96828
CDH3	0	0	1	0	1	-1.20571	1	1	-1.20571	-2.3234	10.3755	10.6471	9.5929	10.8146	0.000476759	7.60376e-07	2.298e-05	0.000906528	0.00017264	0.00375545	0.0314585	1.16044e-06	0.211531	0.000455049	10.4057	10.2718	10.4489	10.681	10.6307	10.6297	9.41101	9.66598	9.70171	10.8402	10.8228	10.7809
INF2	0	0	1	0	0	-1.20551	1	1	-1.20551	-1.29428	6.41346	6.68252	6.75328	7.12277	0.000364594	0.00131472	0.469787	0.000719045	0.0129795	0.774401	0.0794117	0.0178698	0.375666	0.203215	6.36605	6.36156	6.51277	6.77225	6.70101	6.57429	6.74556	6.86564	6.64863	7.27964	6.97479	7.11387
DEGS1	0	0	1	0	0	-1.20541	1	1	-1.28699	-1.20541	7.71767	8.08014	8.00238	8.27159	0.00855423	0.00177525	0.516964	0.0116485	0.0156371	0.799764	0.0241439	0.0923958	0.178634	0.531773	7.81215	7.57615	7.76471	7.9882	8.24967	8.00254	7.89436	8.03787	8.07492	8.15546	8.34922	8.31009
WDHD1	0	0	1	1	1	-1.20529	1	1	-1.20529	-1.2177	8.19272	8.46344	8.48801	8.77237	1.46476e-05	2.72979e-05	0.839051	4.53971e-05	0.00132003	0.943709	0.00164628	0.0011906	0.0391096	0.0396623	8.22857	8.1015	8.24809	8.46082	8.44234	8.48715	8.44341	8.46718	8.55344	8.80695	8.795	8.71516
POC5	0	0	1	1	0	-1.20524	1	1	-1.35878	-1.20524	7.03882	7.48978	6.46683	6.73649	8.38589e-06	0.00061138	0.207838	2.8788e-05	0.00829841	0.55816	0.00577099	0.0785556	0.0784854	0.483583	6.81314	7.12301	7.18032	7.51817	7.47685	7.47433	6.37401	6.48636	6.54012	6.79455	6.76387	6.65105
DDX31	0	0	1	0	0	-1.20522	1	1	-1.20522	-1.20792	6.80104	7.06039	7.0176	7.28861	0.0429355	0.0209546	0.951309	0.047772	0.0815457	0.984816	0.27023	0.240659	0.752646	0.885489	6.66044	6.85124	6.89145	6.78471	7.14593	7.25053	6.89903	7.07742	7.07635	7.38864	7.33712	7.14006
ZCCHC10	0	0	1	0	0	-1.20503	1	1	-1.20503	-1.24491	7.40697	7.67519	6.72892	7.05548	8.15085e-06	0.00173689	0.663286	2.81453e-05	0.0154268	0.872128	0.072517	0.0295938	0.356182	0.275211	7.39408	7.42031	7.40651	7.6043	7.72131	7.69996	6.58331	6.97281	6.63065	7.08687	7.04335	7.03623
GPX8	0	0	1	1	1	-1.20499	1	1	-1.20499	-1.37036	8.35681	8.62539	7.53841	7.99377	4.43103e-08	9.29545e-06	0.034238	4.86421e-07	0.00068798	0.236868	0.0037068	0.000102284	0.0618535	0.00841203	8.3429	8.40928	8.31826	8.67879	8.64358	8.5538	7.63207	7.49237	7.49078	8.04819	7.93591	7.9972
MCM5	0	0	1	1	1	-1.20493	1	1	-1.26953	-1.20493	8.85031	9.1948	9.37158	9.64104	1.69757e-07	5.57589e-06	0.232228	1.32123e-06	0.000504746	0.586515	0.00014266	0.000797299	0.010758	0.0312647	8.85288	8.89712	8.80091	9.16394	9.18363	9.23684	9.36197	9.4414	9.31137	9.69296	9.6221	9.60807
FASTKD3	0	0	1	0	0	-1.20486	1	1	-1.21752	-1.20486	6.06022	6.33922	6.49779	6.77005	0.00115418	0.0140683	0.970453	0.0019808	0.0614305	0.990707	0.192523	0.207057	0.621697	0.821369	6.06851	6.15613	5.95601	6.13346	6.46257	6.42162	6.2883	6.62403	6.58102	6.66788	6.91997	6.7223
MLKL	0	0	1	0	0	-1.20436	1	1	-1.20436	-1.21205	8.13185	8.39582	8.22558	8.50844	0.187523	0.00509702	0.898308	0.190075	0.0306812	0.966646	0.115731	0.0890148	0.468837	0.519946	8.05673	8.24152	8.09729	8.28097	8.32034	8.58616	8.04579	8.31235	8.3186	8.50412	8.52649	8.49472
XPO6	0	0	1	0	0	-1.20431	1	1	-1.27585	-1.20431	9.40481	9.7659	10.1867	10.4546	3.5593e-06	0.00135352	0.497016	1.43642e-05	0.0132404	0.78975	0.0191047	0.077495	0.156801	0.47906	9.38909	9.19947	9.62589	9.69107	9.80466	9.80196	10.1858	10.1975	10.1767	10.4928	10.4146	10.4563
RAPGEF1	0	0	1	0	1	-1.20383	1	1	-1.20383	-1.38398	7.60231	7.87433	7.732	8.20414	0.00877494	0.000523934	0.172032	0.0119049	0.00758383	0.5146	0.0784502	0.00460007	0.373121	0.0921894	7.68343	7.42235	7.70115	7.81093	7.86336	7.94871	7.85284	7.76362	7.57952	8.16336	8.1651	8.28397
APEX2	0	0	1	1	0	-1.20379	1	1	-1.40219	-1.20379	7.24699	7.74318	7.12126	7.39	0.0069451	0.000426051	0.12536	0.00967677	0.00659706	0.443149	0.00330236	0.0810695	0.0574688	0.492614	7.19047	7.08656	7.46393	7.74522	7.78447	7.69984	7.0134	7.19557	7.15481	7.31653	7.4263	7.42719
C1orf21	0	0	1	0	0	-1.20367	1	1	-1.20367	-1.47017	6.16821	6.45624	5.66735	6.2241	0.00779072	0.00362142	0.232358	0.0107001	0.0244503	0.586515	0.278423	0.0222343	0.765542	0.232968	6.40588	6.27534	5.8234	6.47301	6.47473	6.42098	5.8085	5.5314	5.66215	6.26946	6.3223	6.08055
NRG1	0	0	1	1	0	-1.20342	1	1	-1.74638	-1.20342	5.5924	6.39768	4.12457	4.39007	3.72745e-08	0.00025053	0.0137719	4.30046e-07	0.00476291	0.145467	0.000747071	0.206822	0.0256226	0.821369	5.51479	5.77167	5.49074	6.36519	6.27338	6.55448	4.20773	3.96794	4.19804	4.40515	4.22386	4.5412
RNF26	0	0	1	0	0	-1.20338	1	1	-1.32017	-1.20338	7.9959	8.40626	7.88489	8.1443	0.0680062	0.00533626	0.41823	0.0715701	0.0315915	0.742225	0.0447601	0.239711	0.26418	0.884556	7.9177	7.82064	8.24935	8.50187	8.41435	8.30255	7.88432	7.87479	7.89556	8.33406	8.12826	7.97057
EHD3	0	0	1	0	0	-1.2033	1	1	-1.42266	-1.2033	6.10907	6.62165	5.55872	5.86033	0.0020207	0.0235974	0.490465	0.0032468	0.0885756	0.786777	0.137618	0.500338	0.515092	1	6.17285	5.95557	6.1988	6.61614	6.63913	6.60968	6.03745	5.45818	5.18054	6.06727	5.63717	5.87656
MVD	0	0	1	0	0	-1.20324	1	1	-1.20324	-1.2828	6.73963	6.98815	7.60113	7.95981	1.49684e-05	0.0153777	0.592932	4.62208e-05	0.0653761	0.839133	0.349658	0.123008	0.872736	0.628639	6.7491	6.61361	6.85619	6.64066	7.07841	7.24539	7.60886	7.63174	7.56279	7.95585	7.89938	8.0242
RHCE	0	0	1	0	0	-1.2032	1	1	-1.29958	-1.2032	4.21008	4.59363	3.75657	4.03025	0.00119313	0.0132499	0.61089	0.00203932	0.0591238	0.846264	0.11464	0.313397	0.466006	1	4.34377	4.248	4.03848	4.58673	4.58169	4.61245	3.74286	3.50421	4.02262	3.95431	4.24955	3.88689
RAD18	0	0	1	0	0	-1.20294	1	1	-1.20294	-1.26478	6.46686	6.73217	6.16814	6.50878	0.0031244	0.00128982	0.564101	0.00478375	0.0127982	0.825562	0.0668648	0.02047	0.338467	0.222149	6.37778	6.41072	6.61209	6.90085	6.6535	6.64216	6.09143	6.14218	6.27081	6.48055	6.54374	6.50205
UHRF1	0	0	1	0	0	-1.20253	1	1	-1.30267	-1.20253	8.49601	8.88089	8.45961	8.72629	0.16226	0.000772253	0.368628	0.164582	0.00939801	0.706987	0.0099948	0.0628756	0.108168	0.423979	8.349	8.46734	8.67168	8.79801	9.00467	8.84	8.48263	8.51707	8.37913	8.69013	8.70609	8.78266
UBE2T	0	0	1	1	1	-1.20241	1	1	-1.22474	-1.20241	9.40323	9.69579	9.03336	9.30301	8.86509e-06	8.15757e-05	0.772767	3.01777e-05	0.00243345	0.915748	0.00289024	0.00479045	0.0531261	0.0942389	9.37149	9.42195	9.41625	9.68938	9.71872	9.67927	8.8886	9.13194	9.07955	9.30433	9.29425	9.31044
JCAD	0	0	1	0	0	-1.2022	1	1	-1.4754	-1.2022	5.1278	5.6702	4.84111	5.10043	0.00671637	0.00943005	0.264937	0.00939701	0.046753	0.618976	0.0468757	0.453114	0.27205	1	5.16853	5.18029	5.03457	5.33128	5.7729	5.90641	4.68865	4.86069	4.97398	5.25058	4.84483	5.20588
ABHD3	0	0	1	1	0	-1.20218	1	1	-1.34621	-1.20218	7.42775	7.85746	7.52036	7.79358	0.819281	0.000415595	0.234306	0.820606	0.00647477	0.587806	0.00465258	0.0518966	0.0696348	0.377558	7.49621	7.45048	7.33656	7.84848	7.806	7.91792	7.42794	7.73029	7.40285	7.81492	7.7529	7.81292
GYS1	0	0	1	0	0	-1.20194	1	1	-1.40773	-1.20194	6.95226	7.44903	7.41073	7.67871	0.00453059	0.00248991	0.230693	0.00664042	0.0192899	0.585418	0.0170213	0.217083	0.146695	0.838534	7.02802	6.71703	7.11174	7.63669	7.33107	7.37931	7.48739	7.4862	7.25859	7.74856	7.68886	7.59873
TNFAIP1	0	0	1	0	0	-1.20189	1	1	-1.24821	-1.20189	7.86655	8.1881	8.49688	8.76262	1.3958e-05	0.00185284	0.676254	4.36625e-05	0.0160443	0.876642	0.031632	0.0747718	0.211913	0.469081	7.85138	7.74466	8.0036	8.07905	8.21352	8.27173	8.46942	8.61974	8.40149	8.73346	8.87707	8.67731
IGFBP7	0	0	1	0	1	-1.20182	1	1	-1.20182	-1.88917	7.9649	8.22895	7.90985	8.82878	0.000409198	1.49885e-06	0.000117034	0.000795199	0.000244978	0.0102019	0.0173443	3.42757e-06	0.148593	0.000958821	8.05952	7.88482	7.95036	8.09763	8.28237	8.30686	7.86159	7.87382	7.99415	8.82223	8.84866	8.81545
RPP40	0	0	1	0	0	-1.20181	1	1	-1.27968	-1.20181	4.65074	5.02093	6.80326	7.07013	3.27373e-08	0.0142741	0.626742	3.91119e-07	0.0619157	0.851871	0.123242	0.320525	0.483613	1	4.59717	4.41135	4.9437	5.02266	5.12847	4.91166	6.75035	6.97612	6.68331	6.92194	7.1222	7.16626
ITPR2	0	0	1	0	0	-1.20117	1	1	-1.26733	-1.20117	7.36879	7.71453	6.18013	6.44416	1.65721e-07	0.00322714	0.593681	1.2984e-06	0.0227135	0.839133	0.0421229	0.127355	0.255117	0.63971	7.17106	7.48193	7.45337	7.60904	7.70916	7.8254	6.07835	6.28666	6.17537	6.32144	6.54405	6.46698
NMNAT2	0	0	1	0	0	-1.2009	1	1	-1.40025	-1.2009	6.0241	6.53002	5.21361	5.47646	1.67564e-05	0.00552136	0.268256	5.06784e-05	0.0322939	0.621918	0.0328797	0.331661	0.216693	1	6.09612	5.68454	6.29164	6.52655	6.60819	6.45533	5.28548	5.10649	5.24887	5.49332	5.58711	5.34895
TEAD4	0	0	1	0	0	-1.20082	1	1	-1.20549	-1.20082	7.59375	7.86644	7.74116	8.00598	0.0156434	0.000440515	0.935186	0.0197502	0.00676553	0.980084	0.0144009	0.0168738	0.133606	0.195377	7.52564	7.51708	7.73853	7.80721	7.90548	7.88662	7.7566	7.8078	7.6591	8.00388	7.95951	8.05454
BUB1	0	0	1	1	1	-1.20069	1	1	-1.22691	-1.20069	8.41128	8.70518	8.36096	8.62498	0.0996859	4.53741e-05	0.681239	0.101357	0.00173365	0.878845	0.00157398	0.00313076	0.038698	0.0732213	8.38966	8.37832	8.46587	8.79378	8.62485	8.69692	8.32353	8.33597	8.42339	8.64787	8.65759	8.56948
TNFRSF10B	0	0	1	0	0	-1.20043	1	1	-1.29223	-1.20043	7.02459	7.39336	7.37656	7.64062	0.0270479	0.0214092	0.649602	0.0319386	0.0829273	0.863933	0.16529	0.390738	0.571905	1	6.75995	7.27311	7.04072	7.15357	7.35107	7.67545	7.28025	7.4428	7.40662	7.71679	7.57805	7.62701
FBXL14	0	0	1	0	0	-1.20016	1	1	-1.2517	-1.20016	7.06927	7.38906	6.05942	6.32643	2.98374e-06	0.0116461	0.777263	1.24469e-05	0.0542733	0.918333	0.13307	0.233718	0.505469	0.872013	7.20564	6.86662	7.13556	7.35785	7.18576	7.62359	5.91968	6.08368	6.1749	6.34164	6.32412	6.31354
MAP3K14	0	0	1	0	0	-1.20012	1	1	-1.20012	-1.25229	5.88652	6.14726	7.10324	7.42644	1.42722e-07	0.00402066	0.680973	1.15354e-06	0.02626	0.878784	0.131121	0.0560694	0.501302	0.398269	5.74862	5.92236	5.98859	5.98399	6.15265	6.30515	7.18415	7.00248	7.12307	7.2872	7.50559	7.48653
SLC41A1	0	0	1	0	1	-1.19968	1	1	-1.19968	-1.45288	7.34353	7.60874	6.93345	7.47899	0.00210137	0.000152161	0.0490841	0.00336402	0.00358126	0.285245	0.0576665	0.000967831	0.311187	0.0359166	7.42774	7.21593	7.38693	7.6494	7.59979	7.57703	7.06139	6.73797	7.001	7.45971	7.49444	7.48282
NOC4L	0	0	1	0	0	-1.19956	1	1	-1.30621	-1.19956	6.85629	7.24462	7.64251	7.89721	7.02997e-06	0.00179442	0.368773	2.49108e-05	0.0157352	0.706987	0.0186894	0.122359	0.15505	0.627206	6.78958	6.77757	7.00172	7.29371	7.17977	7.26037	7.62032	7.70721	7.60001	8.10906	7.84439	7.73819
SEMA3A	0	0	1	1	0	-1.19952	1	1	-1.88251	-1.19952	6.4172	7.33437	6.35034	6.61392	0.000189551	1.03511e-05	0.000653774	0.000404321	0.000738251	0.0272989	2.39423e-05	0.0599156	0.0040089	0.4134	6.24967	6.42372	6.57822	7.36694	7.39982	7.23635	6.25251	6.39007	6.40844	6.56801	6.6647	6.60904
GPM6A	0	0	1	0	0	-1.19944	1	1	-1.21956	-1.19944	3.90436	4.19352	3.94532	4.20366	0.734315	0.00549934	0.837473	0.736066	0.0322095	0.942918	0.0866739	0.132023	0.395729	0.648754	3.76413	3.92474	4.02422	4.11866	4.20258	4.2593	3.88223	3.88413	4.06958	4.01208	4.34501	4.2539
PSMB4	0	0	1	0	0	-1.19935	1	1	-1.20103	-1.19935	8.22204	8.48467	7.82568	8.08983	7.5615e-05	0.00114633	0.988931	0.000183775	0.0120018	0.996102	0.0340238	0.0330801	0.221626	0.290962	8.18955	8.32991	8.14668	8.33867	8.58359	8.53174	7.7512	7.92701	7.79883	8.0816	8.10174	8.08615
ZNHIT6	0	0	1	0	0	-1.19894	1	1	-1.19894	-1.28565	6.71249	6.97167	7.03114	7.39502	0.000550019	0.00164792	0.457246	0.00102756	0.0150214	0.768271	0.0967425	0.0206872	0.424087	0.223475	6.73496	6.78988	6.61262	6.81477	7.08365	7.0166	6.95119	6.96545	7.17678	7.35048	7.51017	7.32442
NOP2	0	0	1	1	1	-1.19879	1	1	-1.27277	-1.19879	8.86147	9.20901	8.50826	8.77079	1.82586e-06	1.29595e-05	0.224535	8.39654e-06	0.000856783	0.579311	0.000286648	0.00192164	0.0156549	0.0534426	8.84694	8.87496	8.86252	9.18513	9.26177	9.18013	8.41017	8.55503	8.55959	8.8306	8.75867	8.72311
LRRC42	0	0	1	0	0	-1.19864	1	1	-1.19864	-1.20352	6.76117	7.01855	7.04725	7.32105	0.0151539	0.0239915	0.933688	0.0192105	0.0894871	0.979964	0.298599	0.255567	0.798866	0.913975	6.60226	6.7359	6.94534	6.7889	7.22507	7.04168	6.9005	7.23776	7.00349	7.27529	7.32493	7.36293
CRIM1	0	0	1	1	1	-1.1985	1	1	-1.1985	-1.39797	7.90295	8.16358	8.48997	8.97468	1.20879e-07	1.47787e-05	0.0235556	1.0168e-06	0.000925749	0.196142	0.00770924	0.000126358	0.0936896	0.0096524	7.91144	7.86859	7.92884	8.09841	8.1774	8.21494	8.6042	8.45623	8.40949	9.03163	8.99187	8.90054
RANBP3	0	0	1	0	0	-1.19848	1	1	-1.19848	-1.23328	8.24246	8.50365	8.54429	8.84865	0.000410888	0.000976456	0.709383	0.000797777	0.0109437	0.890836	0.0432755	0.020349	0.258554	0.221244	8.31215	8.2335	8.18173	8.51689	8.43153	8.56254	8.65911	8.57958	8.39417	8.94313	8.74177	8.86104
RAD54B	0	0	1	0	0	-1.19844	1	1	-1.19844	-1.23457	7.24383	7.50862	7.19907	7.50213	0.727545	0.00396022	0.79443	0.729343	0.0260121	0.92493	0.111052	0.0648814	0.456651	0.433375	7.08249	7.34192	7.30708	7.49244	7.45726	7.57616	7.15108	7.34439	7.10175	7.39364	7.66446	7.44828
SLC5A6	0	0	1	0	0	-1.19837	1	1	-1.35073	-1.19837	6.11089	6.53872	7.1837	7.4462	5.08861e-07	0.000995855	0.261496	3.09543e-06	0.0110872	0.616034	0.00956219	0.099765	0.105426	0.554386	6.09218	6.1081	6.1324	6.56151	6.3666	6.68806	7.02896	7.24902	7.27312	7.56717	7.36405	7.40739
ITM2A	0	0	1	0	0	-1.19832	1	1	-1.19832	-1.44991	4.27231	4.52226	5.49868	6.02669	1.75339e-06	0.00796291	0.245069	8.12997e-06	0.0415834	0.59889	0.432465	0.0395809	0.975475	0.322081	4.17406	4.38284	4.26002	4.74632	4.26129	4.55917	5.64062	5.50526	5.35015	5.79659	6.01644	6.26704
ZWILCH	0	0	1	1	1	-1.19804	1	1	-1.19804	-1.26708	8.51863	8.779	8.04215	8.38401	1.51177e-06	2.41489e-05	0.273921	7.23485e-06	0.00121446	0.628217	0.0031975	0.000530109	0.0563105	0.0245258	8.54978	8.48164	8.52447	8.7583	8.74262	8.83608	7.97095	8.02969	8.12581	8.30672	8.4102	8.43511
TTC13	0	0	1	1	0	-1.19729	1	1	-1.28358	-1.19729	7.8651	8.22189	7.46568	7.7267	1.51144e-05	0.000211478	0.350931	4.65496e-05	0.00441254	0.694341	0.00355387	0.0213033	0.060258	0.228278	7.89456	7.86842	7.83233	8.16602	8.36419	8.13546	7.53082	7.35983	7.5064	7.66862	7.77955	7.73193
VDR	0	0	1	0	0	-1.19729	1	1	-1.48029	-1.19729	5.72277	6.29704	6.26004	6.53525	0.00541374	0.00326656	0.183378	0.00777127	0.0228815	0.529171	0.0176871	0.301721	0.150073	1	5.65751	5.57124	5.93957	6.25216	6.32354	6.31541	6.23788	6.54836	5.99387	6.65422	6.47441	6.47713
FADS2	0	0	1	0	0	-1.19722	1	1	-1.19722	-1.28684	5.73846	6.00366	6.92714	7.29288	1.20458e-07	0.00218325	0.499854	1.01544e-06	0.0176823	0.790737	0.11112	0.0273385	0.456732	0.264265	5.54868	5.89428	5.77241	6.04631	6.05419	5.91049	6.79025	7.03932	6.95186	7.22424	7.26416	7.39024
TANC2	0	0	1	0	0	-1.19707	1	1	-1.30723	-1.19707	7.45676	7.85242	6.81487	7.07607	1.33905e-05	0.00242522	0.398609	4.22239e-05	0.0189382	0.726881	0.024653	0.144129	0.181035	0.681701	7.46516	7.23615	7.66896	7.92529	7.87176	7.7602	6.74726	6.76323	6.93411	7.02309	7.14001	7.06512
ECI2	0	0	1	0	0	-1.19704	1	1	-1.24392	-1.19704	5.87921	6.19357	6.3835	6.64217	3.31622e-05	0.00105589	0.640214	9.019e-05	0.0114519	0.859138	0.0196472	0.0508437	0.15918	0.373829	5.91625	5.7506	5.97079	6.076	6.18242	6.3223	6.43287	6.40358	6.31405	6.73615	6.61919	6.57119
ACSL4	0	0	1	0	1	-1.19642	1	1	-1.19642	-1.56672	7.54925	7.80794	6.64284	7.29381	3.93858e-05	0.000825617	0.0553353	0.000104367	0.00977451	0.301057	0.23476	0.00338533	0.690256	0.0768576	7.52274	7.51029	7.61472	7.74031	7.84106	7.84245	6.38457	6.76564	6.77831	7.08599	7.34502	7.45042
AFG2A	0	0	1	0	1	-1.19605	1	1	-1.19605	-1.253	6.36839	6.62734	6.38394	6.7118	0.313881	0.000231592	0.480192	0.316815	0.00465964	0.781051	0.0181848	0.00472878	0.152404	0.0933379	6.31626	6.46808	6.32084	6.68274	6.64829	6.55098	6.51108	6.31132	6.32943	6.69886	6.67918	6.75737
TRIM32	0	0	1	0	0	-1.19602	1	1	-1.19602	-1.25744	7.31369	7.57387	6.96331	7.29258	0.00193693	0.0029058	0.633986	0.00313317	0.0212923	0.855394	0.111168	0.0414639	0.456732	0.329631	7.4403	7.15553	7.34524	7.58631	7.45648	7.67883	7.07273	6.88237	6.93484	7.15056	7.35055	7.37662
JADE2	0	0	1	0	0	-1.19596	1	1	-1.28807	-1.19596	7.34994	7.71748	6.49979	6.7534	1.37336e-06	0.00242842	0.44746	6.68947e-06	0.0189382	0.7603	0.0270048	0.131693	0.191723	0.648241	7.22606	7.31392	7.50984	7.59533	7.79361	7.76351	6.56327	6.50792	6.42819	6.9314	6.65313	6.67568
ERI1	0	0	1	0	0	-1.19572	1	1	-1.19572	-1.21701	5.52539	5.78536	6.67197	6.94547	7.62645e-07	0.0130779	0.937782	4.19187e-06	0.0586067	0.981066	0.205869	0.176456	0.642644	0.755123	5.62452	5.54544	5.4062	5.7241	5.8323	5.79968	6.53831	6.72002	6.75758	6.72833	7.1963	6.91178
CDCA7	0	0	1	0	0	-1.1954	1	1	-1.1954	-1.32919	7.47458	7.71641	8.03953	8.45697	0.00022758	0.0127641	0.419876	0.000474815	0.0577056	0.743111	0.403316	0.0812491	0.942888	0.493196	7.53195	7.51826	7.37354	7.93581	7.40227	7.81114	7.81969	8.13119	8.16769	8.39192	8.54063	8.43835
KCNAB2	0	0	1	0	0	-1.19524	1	1	-1.21425	-1.19524	5.8618	6.14293	5.09053	5.35897	1.67221e-05	0.0121478	0.942488	5.06005e-05	0.0557548	0.9825	0.169275	0.195332	0.579621	0.797324	5.89584	5.96117	5.7284	6.10396	6.07086	6.25399	5.08946	4.85495	5.32716	5.35944	5.44496	5.2725
PDIA5	0	0	1	0	0	-1.19523	1	1	-1.22648	-1.19523	6.26332	6.55858	6.5002	6.75831	0.0135505	0.00397606	0.795314	0.0174048	0.0260815	0.925376	0.0651444	0.111236	0.333489	0.592924	6.31361	6.12915	6.3472	6.47869	6.67269	6.52436	6.35081	6.61951	6.53029	6.89702	6.70693	6.67099
POGK	0	0	1	0	0	-1.19511	1	1	-1.19511	-1.21029	6.87413	7.13375	6.75688	7.03921	0.155477	0.00387898	0.870621	0.157756	0.0256383	0.956715	0.0989466	0.070729	0.428777	0.454477	6.89259	6.75311	6.97668	7.16103	7.08308	7.15714	6.62307	6.96986	6.67771	7.03286	7.11478	6.97
LPIN2	0	0	1	0	1	-1.19471	1	1	-1.19471	-1.59215	5.95512	6.20847	4.624	5.2843	8.78665e-07	0.000600296	0.0410242	4.68091e-06	0.0082023	0.261524	0.219202	0.00232297	0.667465	0.0594756	5.95258	5.98685	5.92593	6.10904	6.1703	6.34605	4.63168	4.5206	4.71974	5.00976	5.38428	5.45887
CBL	0	0	1	0	0	-1.19453	1	1	-1.19453	-1.27343	7.27936	7.53425	7.13867	7.48597	0.118999	0.000532801	0.418103	0.120931	0.00766505	0.742225	0.0417983	0.00823964	0.254116	0.130109	7.1821	7.35051	7.30548	7.65881	7.52264	7.42132	7.19663	7.14323	7.07614	7.59534	7.40419	7.45839
NUDCD1	0	0	1	0	0	-1.19444	1	1	-1.33741	-1.19444	7.56339	7.98226	7.95444	8.20769	0.00230236	0.00137012	0.271646	0.00364965	0.0133473	0.625584	0.0123833	0.124782	0.122315	0.632352	7.57458	7.57507	7.54051	7.94376	7.95969	8.04333	7.78858	8.01765	8.05708	7.99536	8.34454	8.28317
PLD6	0	0	1	0	0	-1.19406	1	1	-1.19406	-1.47713	6.03195	6.30091	6.47473	7.03033	0.000501809	0.0042403	0.20705	0.000948664	0.0271342	0.557311	0.330717	0.0229421	0.846485	0.238208	5.75729	6.10647	6.23208	6.3342	6.3228	6.24574	6.32173	6.58185	6.52062	6.80895	7.25366	7.02838
SPAG5	0	0	1	1	1	-1.19387	1	1	-1.20733	-1.19387	8.71748	8.98878	8.4614	8.71912	3.59347e-05	3.43508e-05	0.837234	9.66803e-05	0.00149166	0.942739	0.00145736	0.00203616	0.0377631	0.0553603	8.73141	8.71486	8.70617	8.93379	9.02821	9.00433	8.36909	8.56187	8.45324	8.72145	8.73682	8.69909
CENPI	0	0	1	0	0	-1.19362	1	1	-1.19362	-1.34148	7.89777	8.15307	7.60256	8.02756	0.0106624	0.000681146	0.218318	0.0141205	0.00885302	0.57063	0.0831009	0.00644263	0.385033	0.112223	7.83091	8.05608	7.80633	8.30594	8.03479	8.11849	7.50316	7.66822	7.6363	8.06573	8.04617	7.97077
GALNT6	0	0	1	0	0	-1.19355	1	1	-1.2549	-1.19355	6.57489	6.90464	7.9747	8.23458	8.2815e-07	0.0188629	0.737007	4.4704e-06	0.0757607	0.90368	0.172087	0.327707	0.583074	1	6.37311	6.53954	6.81202	6.67259	7.04916	6.99219	8.1449	7.94978	7.82942	8.31952	8.18457	8.19966
BMAL2	0	0	1	0	1	-1.19323	1	1	-1.19323	-1.52289	10.1774	10.4339	8.58816	9.19958	6.34081e-09	5.32068e-05	0.0129489	1.25832e-07	0.00192242	0.139875	0.046568	0.000251319	0.271201	0.0147397	10.202	10.2526	10.0777	10.4452	10.4576	10.399	8.44008	8.57493	8.74947	9.14643	9.27171	9.1806
SH3BP4	0	0	1	0	1	-1.19321	1	1	-1.19321	-1.57922	6.94538	7.20334	6.36146	7.01794	9.88988e-05	2.87281e-05	0.00609441	0.000230967	0.00134206	0.0923938	0.0388834	0.000119047	0.242152	0.00933648	6.92114	6.83594	7.07907	7.15464	7.21783	7.23756	6.41922	6.30985	6.35529	6.89942	7.14251	7.01189
ESYT3	0	0	1	0	0	-1.19303	1	1	-1.19303	-1.20667	4.66438	4.92555	4.28174	4.55422	0.00252558	0.0155388	0.949889	0.0039631	0.0657534	0.984785	0.22588	0.199826	0.677524	0.808652	4.85241	4.6776	4.46313	4.95063	4.81759	5.00843	4.31013	4.11131	4.42379	4.5536	4.41844	4.69061
SLC3A2	0	0	1	1	0	-1.19303	1	1	-1.22906	-1.19303	9.51462	9.81301	9.41173	9.66466	0.0168751	0.000169423	0.601224	0.0211195	0.00384975	0.841807	0.00434398	0.0114611	0.067983	0.158249	9.50372	9.59332	9.44682	9.80386	9.77517	9.85999	9.47069	9.40667	9.35782	9.78122	9.62139	9.59137
FBN2	0	0	1	1	0	-1.19302	1	1	-1.92032	-1.19302	6.35363	7.30835	5.60994	5.86636	2.5579e-06	0.00018871	0.00565694	1.10261e-05	0.00412861	0.0888454	0.000405721	0.283289	0.0187173	0.96771	6.14395	6.29597	6.62098	7.28186	7.36572	7.27747	5.792	5.50739	5.53043	5.78124	5.79952	6.01832
DCLRE1B	0	0	1	1	0	-1.19286	1	1	-1.36374	-1.19286	7.34756	7.79729	7.08025	7.33831	9.53232e-05	0.000114214	0.095148	0.000223992	0.00294743	0.389461	0.00107743	0.0286248	0.0320518	0.270917	7.39497	7.23391	7.41379	7.81413	7.79607	7.78167	7.16035	7.15682	6.92359	7.39362	7.31755	7.30374
RAB29	0	0	1	1	0	-1.19286	1	1	-1.32965	-1.19286	7.07391	7.48552	5.81718	6.06866	9.71778e-09	0.000342179	0.188716	1.71568e-07	0.00571172	0.534876	0.00353539	0.0508076	0.0601016	0.373796	7.08486	7.16172	6.97515	7.41457	7.57147	7.47051	5.73734	5.86522	5.84898	6.21864	5.97286	6.01447
ZC3HAV1	0	0	1	0	1	-1.19223	1	1	-1.19223	-1.28624	9.03571	9.287	9.20201	9.56508	0.00204676	0.000259943	0.292116	0.00328687	0.0048526	0.644836	0.0292966	0.00372007	0.202494	0.0818324	8.9488	9.08172	9.0766	9.16816	9.27427	9.41856	9.2699	9.18641	9.14973	9.62522	9.57375	9.49628
HES7	0	0	1	0	0	-1.19199	1	1	-1.19199	-1.21537	5.60489	5.85706	6.16632	6.4462	0.000301018	0.0230404	0.88745	0.000607821	0.0873234	0.961737	0.307769	0.235907	0.81252	0.876394	5.68669	5.36872	5.75926	5.67278	6.09439	5.804	6.23323	6.18233	6.0834	6.48855	6.31952	6.53054
PHTF1	0	0	1	0	0	-1.19193	1	1	-1.29359	-1.19193	6.83396	7.2134	6.17202	6.4281	4.36977e-06	0.00136018	0.37899	1.69156e-05	0.0132945	0.712942	0.0155616	0.0968673	0.139959	0.546022	6.85435	7.01089	6.63663	7.22507	7.21394	7.20118	6.06041	6.3	6.15566	6.47022	6.443	6.37108
MCM7	0	0	1	1	1	-1.1918	1	1	-1.1918	-1.20879	9.38185	9.63486	8.65708	8.93092	4.55562e-08	8.62743e-05	0.780956	4.98703e-07	0.00250597	0.919489	0.00498865	0.0030605	0.072363	0.0721517	9.32082	9.41509	9.40965	9.60013	9.70171	9.60272	8.60366	8.74076	8.62682	8.99255	8.8632	8.93702
FSCN1	0	0	1	1	0	-1.19178	1	1	-1.45375	-1.19178	8.77158	9.32194	8.74196	8.99638	0.0450616	0.000664891	0.0834517	0.0498248	0.00876197	0.365737	0.0036366	0.153657	0.0611745	0.706242	8.75536	8.55388	9.00549	9.26308	9.29719	9.40556	8.64361	8.76197	8.82028	9.05088	8.95568	8.98257
LYRM4	0	0	1	0	0	-1.19151	1	1	-1.19151	-1.25572	4.72549	4.9783	5.91676	6.2446	9.31125e-08	0.00278874	0.597671	8.26356e-07	0.0207445	0.839669	0.11389	0.0381285	0.464082	0.316104	4.59892	4.68492	4.89262	5.10705	5.01804	4.80981	5.97626	5.91545	5.85855	6.32001	6.16079	6.25298
BZW1	0	0	1	0	0	-1.19134	1	1	-1.25825	-1.19134	7.981	8.31448	8.6255	8.88341	7.31885e-05	0.00671393	0.655399	0.000178541	0.0368797	0.867867	0.0774366	0.192916	0.370476	0.791857	7.97978	8.14961	7.81363	8.41073	8.15353	8.37917	8.52279	8.53812	8.81559	8.80866	8.9433	8.89827
ABCC2	0	0	1	0	1	-1.19085	1	1	-1.19085	-1.48445	4.69072	4.94086	5.38504	5.95772	1.57594e-06	0.000320674	0.0463211	7.47204e-06	0.00550904	0.275667	0.119748	0.00160016	0.476402	0.0469782	4.82838	4.60509	4.63867	5.10253	4.8059	4.91414	5.25636	5.39279	5.50596	5.95277	6.0203	5.9001
MINDY2	0	0	1	1	0	-1.19085	1	1	-1.28445	-1.19085	7.37567	7.73837	7.65918	7.91155	0.00225443	0.000345751	0.317766	0.00358058	0.00575039	0.668629	0.00489334	0.0354969	0.0716101	0.304789	7.45795	7.23647	7.4326	7.78884	7.79053	7.63573	7.61293	7.61926	7.74534	7.84229	7.9264	7.96596
LRWD1	0	0	1	0	0	-1.19073	1	1	-1.35561	-1.19073	6.13188	6.56503	6.34392	6.59671	0.195645	0.00409627	0.326617	0.198239	0.0265445	0.676664	0.0308137	0.240666	0.208618	0.885489	6.00539	6.0949	6.29535	6.35585	6.54968	6.78956	6.32235	6.46316	6.24625	6.69963	6.5362	6.55432
MELK	0	0	1	1	0	-1.19071	1	1	-1.29673	-1.19071	8.55193	8.92687	8.50476	8.759	0.0380227	8.71552e-05	0.201183	0.0430076	0.00250768	0.549053	0.00127775	0.0136515	0.0352025	0.175323	8.55438	8.60253	8.49889	8.98314	8.89284	8.90463	8.42376	8.45066	8.63985	8.74936	8.82291	8.70474
EFNB1	0	0	1	1	0	-1.19028	1	1	-1.61656	-1.19028	8.07785	8.77945	7.51203	7.76887	7.87388e-05	0.00206043	0.0713245	0.000190423	0.0171623	0.339894	0.00726715	0.38431	0.0901802	1	7.96192	7.91102	8.36061	8.6119	8.92629	8.80015	7.38329	7.73456	7.41824	7.89212	7.65313	7.76136
STK10	0	0	1	0	1	-1.18954	1	1	-1.18954	-1.61858	7.00019	7.25116	7.05215	7.74681	0.000335254	6.77843e-06	0.00129584	0.000668154	0.000578033	0.0394041	0.0199014	2.37853e-05	0.160357	0.00314394	6.94057	6.99179	7.06823	7.21817	7.23749	7.29781	7.01161	6.98187	7.16297	7.81787	7.63262	7.78993
NGF	0	0	1	1	0	-1.18945	1	1	-1.85726	-1.18945	4.28243	5.17178	4.13269	4.37742	0.000296212	8.36929e-05	0.00320606	0.00059966	0.00246225	0.0646043	0.000184357	0.195111	0.012393	0.796747	4.38479	4.19733	4.26519	5.02373	5.15054	5.34105	4.13725	4.04751	4.2133	4.55334	4.37742	4.2015
ACOT2	0	0	1	0	1	-1.18937	1	1	-1.18937	-1.62953	6.0312	6.27015	5.14057	5.84142	8.78776e-05	0.000857522	0.0347693	0.000209256	0.0100311	0.238751	0.316426	0.00271227	0.825556	0.0661973	5.97169	5.95564	6.16625	6.07013	6.19331	6.54701	5.21012	5.07769	5.13389	5.99497	5.7181	5.81119
GJB5	0	0	1	0	0	-1.18914	1	1	-1.40754	-1.18914	6.33827	6.82716	7.84336	8.09685	1.55841e-06	0.0101173	0.31946	7.40087e-06	0.0492392	0.66934	0.0563365	0.421973	0.306542	1	6.16654	6.57015	6.27812	6.74808	6.62866	7.10475	7.91136	7.97043	7.64828	8.21535	7.9846	8.09059
CASP2	0	0	1	0	0	-1.18904	1	1	-1.19942	-1.18904	7.7771	8.04373	8.07155	8.32243	0.00170252	0.00310278	0.902015	0.00278886	0.0221832	0.967895	0.0627102	0.080836	0.32657	0.491958	7.84542	7.58769	7.89818	8.13961	7.95645	8.03512	8.14143	7.97531	8.09791	8.30624	8.37996	8.2811
SERPINB4	0	0	1	1	0	-1.18896	1	1	-1.91972	-1.18896	5.85811	6.81256	2.89413	3.15049	3.14169e-09	0.000982064	0.0194401	7.93377e-08	0.0109857	0.177205	0.00218396	0.47294	0.0449163	1	5.85824	5.59248	6.12359	6.80119	6.71089	6.92559	3.13159	2.90628	2.64453	3.31169	2.96493	3.17485
RAB8B	0	0	1	0	0	-1.18884	1	1	-1.18884	-1.5711	6.32156	6.55994	7.02955	7.68042	3.64138e-05	0.00400592	0.101366	9.7835e-05	0.026219	0.402136	0.47356	0.014004	1	0.178294	6.19983	6.26788	6.49696	6.24261	6.73719	6.70003	6.90553	7.19567	6.98746	7.52114	7.67339	7.84675
GEMIN5	0	0	1	1	0	-1.18854	1	1	-1.27158	-1.18854	7.78833	8.13715	8.08416	8.33314	0.000314187	8.19469e-05	0.256014	0.000630518	0.00243345	0.609408	0.0013859	0.0109924	0.0367201	0.155385	7.73495	7.70685	7.92318	8.09854	8.21428	8.09862	8.09684	8.06213	8.09352	8.36869	8.33463	8.29608
RP2	0	0	1	0	0	-1.18834	1	1	-1.2023	-1.18834	7.60172	7.86871	6.47369	6.71371	3.29974e-07	0.00938145	0.860971	2.20257e-06	0.046622	0.952605	0.128738	0.183178	0.49605	0.770181	7.56154	7.69218	7.55143	7.86634	7.83847	7.90133	6.36025	6.51696	6.54386	6.45885	6.87385	6.80842
HSD11B2	0	0	1	0	0	-1.18801	1	1	-1.26174	-1.18801	6.2803	6.6164	6.16086	6.39826	0.0654172	0.00673508	0.550084	0.0692141	0.0369293	0.817954	0.0661114	0.22504	0.336682	0.858118	6.29783	6.16147	6.38159	6.61885	6.51874	6.71161	6.20912	6.13243	6.14103	6.53982	6.13604	6.51892
CYRIB	0	0	1	0	1	-1.18785	1	1	-1.18785	-1.39743	7.21261	7.4584	8.27028	8.75274	1.71765e-08	0.000123207	0.0549282	2.52349e-07	0.00310361	0.300137	0.0436822	0.000875708	0.260323	0.0335564	7.10821	7.26365	7.26596	7.30889	7.58384	7.48248	8.27871	8.21932	8.31281	8.70644	8.82017	8.7316
MEA1	0	0	1	0	0	-1.18766	1	1	-1.19018	-1.18766	8.84122	9.09183	8.99287	9.23996	0.0151275	0.000915216	0.972053	0.0191812	0.0104667	0.990915	0.0271357	0.0291178	0.19242	0.272569	8.80807	8.86775	8.84783	9.08212	9.03905	9.15432	8.901	9.09866	8.97894	9.3775	9.16807	9.1743
OPN3	0	0	1	0	0	-1.18758	1	1	-1.37853	-1.18758	6.4346	6.90919	7.21653	7.46625	5.9167e-05	0.0032183	0.233822	0.000148714	0.022692	0.587324	0.0205663	0.256496	0.162553	0.915375	6.32441	6.28106	6.69833	6.96631	6.8354	6.92586	7.13505	7.38277	7.13178	7.5998	7.41505	7.38389
PARS2	0	0	1	0	0	-1.18745	1	1	-1.18745	-1.28194	6.15382	6.40253	5.60705	5.96215	3.87449e-05	0.00108591	0.40623	0.000102993	0.0116917	0.732871	0.076808	0.0138563	0.368804	0.17718	6.26781	6.06115	6.13248	6.46476	6.3034	6.43941	5.6597	5.51831	5.64313	5.84501	6.11754	5.9239
NSDHL	0	0	1	0	0	-1.18728	1	1	-1.18728	-1.23406	7.85789	8.11057	8.53748	8.84069	3.82531e-06	0.00233491	0.700662	1.52391e-05	0.0185032	0.887011	0.0859609	0.0388612	0.393548	0.318829	7.7266	7.78196	8.0651	7.98372	8.168	8.17998	8.49859	8.56078	8.55308	8.88585	8.79634	8.83989
PHLDB2	0	0	1	1	0	-1.18721	1	1	-1.52104	-1.18721	6.21959	6.8318	6.78957	7.03247	0.00154021	0.000806621	0.0543427	0.00255069	0.00962709	0.298967	0.00329941	0.233128	0.0574688	0.870975	6.27908	6.37047	6.00923	6.84421	6.88486	6.76633	6.69924	6.76847	6.90099	7.06661	7.18959	6.8412
CENPO	0	0	1	0	0	-1.1869	1	1	-1.21115	-1.1869	7.31828	7.59697	7.60813	7.85757	0.000419989	0.000550795	0.766979	0.000811965	0.00778121	0.914006	0.0139953	0.0251283	0.131096	0.250942	7.20809	7.42119	7.32555	7.5551	7.61438	7.62144	7.73139	7.52004	7.57296	7.8377	7.91446	7.82054
GASK1B	0	0	1	0	0	-1.18687	1	1	-1.38334	-1.18687	5.13437	5.60485	5.96604	6.20625	0.000161315	0.0109174	0.316668	0.000351351	0.0518468	0.667838	0.0588985	0.44184	0.31496	1	5.22999	5.14533	5.02778	5.59122	5.60548	5.61785	6.12432	6.05954	5.71425	6.40089	6.33685	5.88101
PVR	0	0	1	1	0	-1.18674	1	1	-1.46826	-1.18674	6.78762	7.34358	7.70189	7.94829	3.44647e-08	4.79272e-06	0.00315023	4.05987e-07	0.000477972	0.0641383	2.60845e-05	0.00681625	0.00408641	0.11689	6.67561	6.80379	6.88347	7.28483	7.35485	7.39105	7.70037	7.70866	7.69663	7.95285	7.99717	7.89486
GJB2	0	0	1	1	0	-1.18601	1	1	-1.55027	-1.18601	6.9563	7.58968	6.76023	7.00601	0.000918573	0.000423416	0.0347034	0.00161847	0.00657357	0.238685	0.00167854	0.182533	0.0393353	0.769871	6.75791	7.02069	7.09029	7.40022	7.69341	7.67541	6.74508	6.83975	6.69587	7.1005	6.95002	6.9675
POFUT1	0	0	1	0	0	-1.186	1	1	-1.186	-1.24397	7.39161	7.63863	7.67018	7.9818	0.0146573	0.0237149	0.755599	0.0186493	0.0887649	0.911971	0.36439	0.203441	0.890273	0.81626	7.42261	7.25597	7.49625	7.59297	7.5647	7.75821	7.8759	7.66241	7.47222	8.24798	7.87402	7.82339
METTL1	0	0	1	0	0	-1.18598	1	1	-1.24056	-1.18598	6.47098	6.76905	6.90043	7.14992	0.00147993	0.0126633	0.783843	0.00246369	0.0573602	0.920953	0.141812	0.244138	0.522807	0.890463	6.52651	6.46427	6.42215	6.50462	6.81589	6.98665	6.76313	7.04637	6.89179	7.14775	7.22437	7.07763
KIF14	0	0	1	1	1	-1.18585	1	1	-1.18585	-1.19417	9.06439	9.31062	8.73486	8.99043	4.62981e-06	3.14058e-05	0.880052	1.76551e-05	0.00140526	0.959199	0.00179375	0.00140595	0.0406584	0.0432974	9.12016	9.06105	9.01195	9.29123	9.28397	9.35666	8.70201	8.71423	8.78833	8.95533	9.06393	8.95203
PHF19	0	0	1	0	0	-1.18535	1	1	-1.2546	-1.18535	7.31648	7.64661	7.21388	7.4592	0.0564709	0.00222333	0.532895	0.0608005	0.0179207	0.808027	0.0292316	0.106651	0.202283	0.574998	7.19048	7.25301	7.50594	7.50768	7.67781	7.75435	7.15856	7.27651	7.20658	7.52653	7.43371	7.41736
MRTO4	0	0	1	0	0	-1.18529	1	1	-1.36393	-1.18529	7.91365	8.36257	8.57737	8.82651	7.56575e-05	0.00178934	0.225816	0.000183802	0.0157024	0.58098	0.0132753	0.173645	0.127536	0.749961	7.73695	8.03383	7.97017	8.20176	8.44158	8.44436	8.41242	8.69225	8.62743	8.88251	8.75505	8.84196
NUP153	0	0	1	0	0	-1.18501	1	1	-1.2779	-1.18501	8.61527	8.97605	10.4448	10.6901	3.62872e-09	0.00165186	0.401696	8.66181e-08	0.0150458	0.728601	0.0187509	0.107535	0.155325	0.576856	8.58685	8.44132	8.81766	8.88868	9.03793	9.00155	10.4575	10.3664	10.5106	10.6407	10.7574	10.6722
PTHLH	0	0	1	1	0	-1.18477	1	1	-2.36335	-1.18477	7.14984	8.38478	8.98401	9.22353	4.24547e-07	3.74688e-05	0.000562519	2.68606e-06	0.00157476	0.0245175	5.03748e-05	0.308711	0.00586004	1	7.28101	7.02459	7.14391	8.14861	8.46729	8.53843	8.9171	9.08737	8.94756	9.41747	9.16726	9.08584
SPR	0	0	1	0	0	-1.18474	1	1	-1.18474	-1.2469	8.30277	8.54635	7.81544	8.13248	1.42663e-05	0.000404752	0.469064	4.43906e-05	0.00636781	0.773969	0.0301551	0.00723818	0.205883	0.120609	8.35114	8.27665	8.28051	8.4704	8.54332	8.62534	7.73089	7.90046	7.81499	8.20478	8.19194	8.0007
BCL2L1	0	0	1	0	0	-1.18414	1	1	-1.18414	-1.32828	6.937	7.1774	7.21528	7.62663	0.00293262	0.0054125	0.350897	0.00452067	0.0318866	0.694341	0.274396	0.039462	0.758991	0.321713	6.97654	6.76124	7.07321	7.28566	7.30319	6.94336	7.32929	7.2328	7.08374	7.55619	7.72227	7.60143
IL20RB	0	0	1	0	1	-1.18411	1	1	-1.18411	-1.7623	5.29997	5.55214	8.32141	9.13988	9.69689e-11	0.000119404	0.00629324	9.27748e-09	0.00303488	0.0939833	0.174171	0.000316356	0.587427	0.0173098	5.1162	5.24129	5.54242	5.64239	5.58869	5.42533	8.23035	8.40287	8.331	9.12504	9.20122	9.09338
CYP2E1	0	0	1	0	0	-1.18402	1	1	-1.18402	-1.25429	5.36064	5.60846	5.19043	5.51807	0.0583117	0.00123281	0.518029	0.062525	0.0124851	0.800352	0.0695162	0.0184227	0.347109	0.207194	5.36479	5.22176	5.49536	5.57816	5.63474	5.61248	5.06329	5.28215	5.22584	5.44235	5.48483	5.62702
RNF19B	0	0	1	1	0	-1.18382	1	1	-1.37165	-1.18382	8.12557	8.58129	8.7725	9.01593	1.1216e-05	0.000251983	0.0953258	3.65281e-05	0.00476743	0.389782	0.00194188	0.0605887	0.0424614	0.416092	8.10357	8.01021	8.26293	8.43457	8.69145	8.61784	8.73304	8.82055	8.7639	9.06749	8.98477	8.99552
DPP4	0	0	1	1	0	-1.18373	1	1	-1.30308	-1.18373	5.30068	5.68235	4.19985	4.44347	7.5559e-09	0.000166167	0.182078	1.41364e-07	0.00380439	0.527714	0.00200128	0.0269209	0.0428056	0.26195	5.24206	5.27376	5.38622	5.58618	5.72904	5.73183	4.11148	4.20128	4.2868	4.53317	4.37911	4.41814
RRAS	0	0	1	1	0	-1.18368	1	1	-1.28077	-1.18368	7.51295	7.87044	7.76872	8.00909	0.00291568	0.000209865	0.245539	0.0044999	0.00439486	0.599233	0.0028377	0.0272793	0.052324	0.264126	7.55324	7.44461	7.54099	7.89939	7.88388	7.82804	7.70881	7.84054	7.75681	8.15729	7.91652	7.95345
TM2D2	0	0	1	0	0	-1.18355	1	1	-1.41896	-1.18355	5.88657	6.39615	7.15818	7.40756	9.89774e-06	0.0115861	0.296643	3.3043e-05	0.0541051	0.64983	0.058395	0.473204	0.313537	1	5.69145	6.18425	5.78402	6.15931	6.60639	6.42276	7.01132	7.36937	7.09384	7.30891	7.4196	7.49418
LOXL3	0	0	1	0	0	-1.18352	1	1	-1.21265	-1.18352	5.48391	5.75564	5.17662	5.42037	0.00509295	0.0154855	0.872045	0.00736016	0.0655988	0.957661	0.180937	0.247734	0.601963	0.898378	5.53551	5.6167	5.29951	5.65497	5.59252	6.01942	5.11023	5.23109	5.18852	5.41543	5.45142	5.39424
HACD1	0	0	1	0	1	-1.1833	1	1	-1.1833	-1.50641	5.50074	5.74171	6.20166	6.79172	2.37368e-06	0.000498628	0.0459072	1.03649e-05	0.00740891	0.275484	0.176012	0.00216709	0.591263	0.0570736	5.38035	5.55539	5.56649	5.58842	5.78136	5.85535	6.17907	6.33543	6.09049	6.90971	6.83215	6.6333
BOK	0	0	1	0	0	-1.18324	1	1	-1.24563	-1.18324	6.75179	7.06815	8.38566	8.62312	1.048e-08	0.00331383	0.572861	1.7984e-07	0.0230714	0.830262	0.0415855	0.133986	0.253346	0.654409	6.71156	6.71902	6.82478	6.98249	7.08226	7.13968	8.36099	8.49932	8.29666	8.83079	8.54437	8.49421
PROSER2	0	0	1	0	0	-1.18311	1	1	-1.18311	-1.27795	6.12857	6.37335	6.37805	6.7306	0.00279851	0.00306169	0.471931	0.00434204	0.0219963	0.775655	0.149174	0.0333171	0.538969	0.292276	6.01609	6.25907	6.11055	6.37826	6.29602	6.44576	6.32142	6.28356	6.52918	6.68569	6.89972	6.60639
VARS1	0	0	1	1	0	-1.18302	1	1	-1.32236	-1.18302	7.48899	7.90019	7.48099	7.7252	0.167805	0.000621562	0.203695	0.170177	0.00836905	0.552604	0.00577075	0.0807722	0.0784854	0.491909	7.40478	7.35869	7.70351	7.86971	7.92713	7.90374	7.3854	7.50024	7.55734	7.71523	7.73701	7.72336
SMS	0	0	1	1	0	-1.18291	1	1	-1.21589	-1.18291	9.3383	9.61945	8.96544	9.20808	6.02148e-06	0.000113493	0.620959	2.19247e-05	0.00294181	0.849704	0.00319578	0.00779553	0.0563105	0.126144	9.35411	9.35733	9.30345	9.64817	9.66842	9.54177	8.87485	9.02308	8.9984	9.13059	9.26875	9.22489
CCNF	0	0	1	0	0	-1.18278	1	1	-1.26602	-1.18278	8.37621	8.72376	8.44627	8.68466	0.827062	0.00272038	0.449188	0.828329	0.0204037	0.761587	0.0294041	0.142601	0.202642	0.678898	8.29708	8.2525	8.57905	8.74646	8.69668	8.72814	8.52025	8.41326	8.40531	8.84004	8.55955	8.6544
SEPTIN3	0	0	1	0	0	-1.18277	1	1	-1.18277	-1.20094	5.70153	5.94609	5.07751	5.34206	2.27153e-05	0.00669494	0.890226	6.53577e-05	0.0368227	0.962707	0.141051	0.106435	0.521146	0.574358	5.64674	5.61356	5.84429	5.98406	5.99356	5.86065	5.03525	4.96259	5.23469	5.24877	5.28095	5.49646
ISG15	0	0	1	0	0	-1.18264	1	1	-1.18264	-1.26444	7.5028	7.74176	7.94588	8.28816	1.4762e-05	0.000606934	0.360811	4.56715e-05	0.00826666	0.701229	0.0523214	0.00820237	0.291572	0.129695	7.49966	7.53653	7.47222	7.60263	7.81343	7.80922	8.03887	8.0048	7.79397	8.26691	8.27448	8.32308
INTS7	0	0	1	0	1	-1.1826	1	1	-1.1826	-1.26713	8.16287	8.40398	7.59277	7.93483	8.70727e-07	6.45944e-05	0.226173	4.64388e-06	0.00217591	0.581389	0.00947329	0.00107144	0.10474	0.0373194	8.2236	8.12922	8.1358	8.38759	8.33284	8.4915	7.67648	7.54312	7.5587	8.00011	7.90139	7.90299
SHMT1	0	0	1	1	1	-1.18259	1	1	-1.24461	-1.18259	6.90178	7.21722	6.74924	6.99011	0.000243366	1.61299e-05	0.253843	0.00050359	0.000989051	0.606971	0.000364653	0.00223572	0.0174979	0.0579584	6.95031	6.85692	6.8981	7.19433	7.28209	7.17523	6.77299	6.73076	6.74396	7.0649	6.92208	6.98334
GTF3C6	0	0	1	0	0	-1.18165	1	1	-1.27167	-1.18165	6.5546	6.89852	6.98051	7.20276	0.00544716	0.0191409	0.547105	0.00781353	0.0766418	0.816475	0.132026	0.418445	0.503618	1	6.47114	6.52648	6.66618	6.73104	6.94193	7.02258	6.96694	7.01636	6.95824	7.04059	7.52657	7.04112
TIMP1	0	0	1	0	1	-1.18154	1	1	-1.18154	-1.35617	7.6824	7.92203	7.08403	7.52289	2.03156e-06	3.59033e-05	0.0422583	9.15642e-06	0.00152531	0.265641	0.0144636	0.000312146	0.133868	0.0172779	7.72508	7.6705	7.65162	8.00448	7.90967	7.85193	7.15246	7.01102	7.08859	7.57479	7.5745	7.41938
AFG2B	0	0	1	0	0	-1.18128	1	1	-1.40802	-1.18128	6.77323	7.27024	6.7894	7.03798	0.237323	0.00226515	0.180173	0.240118	0.0180934	0.524561	0.0135531	0.238527	0.129141	0.882894	6.78462	6.91236	6.62272	7.182	7.28794	7.34078	6.58942	7.01849	6.7603	7.09295	7.1071	6.9139
ARHGEF5	0	0	1	0	0	-1.18111	1	1	-1.18111	-1.19301	5.49558	5.73345	6.09902	6.34622	2.38512e-05	0.00846646	0.948407	6.81776e-05	0.0433943	0.984409	0.153313	0.134506	0.545823	0.655911	5.52729	5.39536	5.56409	5.6195	5.7024	5.87845	6.11659	6.09433	6.08614	6.13694	6.46612	6.43561
ICAM1	0	0	1	1	0	-1.18024	1	1	-1.85109	-1.18024	7.44789	8.34187	9.20973	9.44982	2.37972e-07	0.000231014	0.00662178	1.71445e-06	0.00465964	0.0964941	0.000498428	0.304449	0.0210161	1	7.27423	7.36285	7.70659	8.15082	8.38995	8.48483	9.12388	9.18781	9.3175	9.36461	9.49823	9.48662
PSMB7	0	0	1	0	0	-1.18023	1	1	-1.21584	-1.18023	8.99676	9.28892	8.78174	9.01955	0.00654817	0.00402111	0.693363	0.00918789	0.02626	0.882989	0.0570698	0.128869	0.30896	0.642336	8.95552	9.22515	8.80961	9.29225	9.25897	9.31553	8.76536	8.8212	8.75865	8.98481	9.11218	8.96164
RIPOR1	0	0	1	0	1	-1.1802	1	1	-1.1802	-1.48177	6.74636	6.99324	7.63741	8.20962	5.75999e-07	0.000550626	0.0591438	3.39257e-06	0.00778121	0.310994	0.16329	0.00264935	0.567822	0.0652239	6.67888	6.6038	6.9564	7.00485	7.02031	6.95457	7.68373	7.7698	7.45871	8.28462	8.17221	8.17203
UBE2Q2	0	0	1	0	0	-1.1802	1	1	-1.1802	-1.18507	6.67272	6.90986	6.43638	6.68038	0.00263603	0.00218075	0.951046	0.00411908	0.0176743	0.984816	0.0584419	0.0515096	0.313645	0.376072	6.55239	6.71122	6.75455	6.76487	7.04328	6.92143	6.44908	6.42522	6.43483	6.71516	6.60432	6.72167
TRIM21	0	0	1	0	0	-1.17955	1	1	-1.17955	-1.19394	6.9538	7.19206	6.95816	7.21738	0.717867	0.000239329	0.798235	0.719702	0.00470046	0.926545	0.0119568	0.00738386	0.120003	0.122343	6.95145	6.91686	6.99309	7.15672	7.18892	7.23054	6.83542	7.08473	6.95434	7.23657	7.22214	7.19342
DHX37	0	0	1	0	0	-1.17939	1	1	-1.34013	-1.17939	6.72337	7.14894	7.27655	7.51904	0.000215232	0.00172953	0.241877	0.000452618	0.0154268	0.596481	0.0135574	0.161553	0.129141	0.720235	6.73246	6.57453	6.86312	7.08129	7.24183	7.12372	7.0865	7.39061	7.35254	7.57986	7.55886	7.41839
SLC20A1	0	0	1	1	0	-1.1793	1	1	-1.65831	-1.1793	7.78129	8.50886	8.61203	8.86778	0.000619952	0.00202337	0.0632502	0.00114369	0.0170029	0.320831	0.0067014	0.404984	0.0859708	1	7.69897	7.91841	7.7265	8.34979	8.51837	8.65841	8.26238	8.74821	8.82549	8.94405	8.91932	8.73998
TP53BP2	0	0	1	0	1	-1.17917	1	1	-1.17917	-1.3163	7.22609	7.46501	7.18709	7.58157	0.46318	0.000234578	0.160812	0.46631	0.00470046	0.496832	0.0402512	0.00243136	0.247654	0.0613787	7.28103	7.09755	7.29969	7.5613	7.39993	7.43381	7.21724	7.18767	7.15635	7.46901	7.65351	7.62218
PPAT	0	0	1	0	0	-1.17912	1	1	-1.21009	-1.17912	7.21368	7.49053	7.65414	7.89647	0.000191735	0.00408474	0.798179	0.000408684	0.026499	0.926545	0.0666682	0.112953	0.337762	0.59963	7.11556	7.23946	7.28604	7.48136	7.48413	7.50611	7.45435	7.70953	7.79855	7.79809	8.0091	7.88222
HPRT1	0	0	1	0	0	-1.17903	1	1	-1.17903	-1.19612	8.88144	9.12084	8.19485	8.45136	6.6809e-07	0.000919891	0.864387	3.78167e-06	0.0104934	0.954484	0.0335417	0.023778	0.219579	0.243239	8.91156	8.95248	8.78029	9.13459	9.1032	9.12473	8.11676	8.27031	8.19747	8.32228	8.55491	8.4769
CRY2	0	0	1	0	0	-1.17854	1	1	-1.20049	-1.17854	3.51133	3.7735	3.75367	3.9824	0.0272707	0.0189334	0.846678	0.0321565	0.0759919	0.947382	0.198828	0.288047	0.631513	0.977894	3.62231	3.55584	3.35584	3.91705	3.80212	3.60133	3.70195	3.76611	3.79295	3.85599	3.88704	4.20417
PFN1	0	0	1	0	0	-1.1785	1	1	-1.18842	-1.1785	9.53315	9.78387	9.19197	9.42628	0.000110541	0.00123712	0.873175	0.000253874	0.0124951	0.957988	0.0302813	0.0418936	0.20639	0.331315	9.60826	9.4223	9.56891	9.78743	9.7349	9.82929	9.20858	9.2382	9.12912	9.29513	9.44927	9.53444
RBFA	0	0	1	0	0	-1.17834	1	1	-1.17834	-1.30778	5.76734	6.00741	6.25845	6.65199	0.000922511	0.0215148	0.50967	0.00162468	0.0831955	0.795795	0.466462	0.13396	1	0.654409	5.50654	5.92237	5.87312	6.18877	5.81046	6.02301	6.12866	6.14738	6.49931	6.74945	6.70369	6.50284
AUNIP	0	0	1	0	0	-1.17785	1	1	-1.17785	-1.45816	6.10524	6.33159	6.18228	6.72811	0.0345456	0.0032236	0.124571	0.0395729	0.0227021	0.441484	0.374512	0.0137221	0.901895	0.175846	5.99426	6.08164	6.23982	6.12999	6.59536	6.26943	6.02324	6.2839	6.2397	6.60193	6.80119	6.78121
CPTP	0	0	1	0	0	-1.1778	1	1	-1.1778	-1.21322	6.14837	6.38213	6.57772	6.85492	6.5801e-05	0.00269224	0.725415	0.000162539	0.0202962	0.898693	0.0922725	0.0446582	0.412265	0.346314	6.08071	6.27231	6.09209	6.40508	6.22354	6.51776	6.61246	6.57059	6.55012	6.92453	6.75267	6.88757
PARP12	0	0	1	0	0	-1.17779	1	1	-1.17779	-1.2508	7.23605	7.49061	7.57835	7.90222	0.00609234	0.0219989	0.742857	0.00860267	0.0845194	0.906633	0.354838	0.190983	0.881458	0.787493	6.9857	7.17965	7.54281	7.53068	7.47474	7.46642	7.39767	7.67326	7.66411	8.06114	7.83977	7.80576
H3C12	0	0	1	0	0	-1.17766	1	1	-1.33346	-1.17766	7.81853	8.22747	8.37626	8.60895	0.000158763	0.00187077	0.246541	0.000346693	0.0161284	0.60016	0.0145249	0.168983	0.13422	0.736602	7.87419	7.80435	7.77706	8.305	8.34904	8.02837	8.46895	8.32681	8.333	8.75965	8.47524	8.59195
BORA	0	0	1	0	0	-1.17766	1	1	-1.23789	-1.17766	8.43764	8.74326	8.56989	8.8032	0.204426	0.00471111	0.617225	0.206994	0.0289441	0.848242	0.0571638	0.160445	0.30916	0.719038	8.40849	8.49688	8.40754	8.61453	8.82057	8.79467	8.45138	8.55867	8.69961	8.61883	8.85268	8.93808
PRPF4	0	0	1	1	0	-1.17753	1	1	-1.26051	-1.17753	8.99529	9.33161	9.51744	9.7529	7.86673e-06	0.000282331	0.311577	2.73246e-05	0.00508802	0.663839	0.00413036	0.0301056	0.0660184	0.27701	9.08828	9.02782	8.86975	9.32786	9.38383	9.28316	9.4372	9.5601	9.55502	9.83853	9.73359	9.68658
SYK	0	0	1	0	1	-1.17742	1	1	-1.17742	-1.47181	8.58146	8.81569	5.1369	5.70133	2.98323e-11	0.000306096	0.036879	4.92087e-09	0.00536831	0.246138	0.132729	0.00138271	0.504824	0.0429993	8.58692	8.52338	8.63406	8.88441	8.85682	8.70582	4.93082	5.29661	5.18327	5.70209	5.63097	5.77095
IL31RA	0	0	1	0	0	-1.17713	1	1	-1.33459	-1.17713	6.71262	7.12836	3.89827	4.12594	5.81065e-10	0.00534744	0.300684	2.66069e-08	0.0316225	0.653795	0.0349071	0.302207	0.225754	1	6.56107	6.77019	6.80659	6.96368	7.19827	7.22313	3.97164	3.92051	3.80267	4.17787	3.90226	4.29771
MAOB	0	0	1	1	0	-1.1771	1	1	-2.4599	-1.1771	4.02037	5.31431	3.81532	4.04011	2.90795e-05	2.39971e-05	0.000284348	8.06713e-05	0.00121201	0.0165458	2.81366e-05	0.332005	0.00408641	1	3.91455	4.08899	4.05757	5.12011	5.44338	5.37945	3.86099	3.7403	3.84466	3.82162	4.03264	4.26609
RBM28	0	0	1	0	0	-1.17699	1	1	-1.24537	-1.17699	6.62642	6.94406	7.58052	7.81477	1.81764e-07	0.00105682	0.471849	1.38896e-06	0.0114519	0.775628	0.0152203	0.0665636	0.138264	0.440413	6.48771	6.70653	6.68501	6.90241	6.87406	7.05571	7.5099	7.58972	7.64193	7.73061	7.90944	7.80426
TUBG1	0	0	1	0	0	-1.17697	1	1	-1.2335	-1.17697	8.09927	8.40361	8.35679	8.59169	0.00452707	0.00149659	0.559929	0.00663691	0.0139777	0.822627	0.0227447	0.0755841	0.172105	0.471209	8.06176	7.9995	8.23655	8.32589	8.50427	8.38067	8.38262	8.42751	8.26023	8.69133	8.51514	8.5686
AIM2	0	0	1	0	1	-1.17641	1	1	-1.17641	-1.6338	3.55756	3.79481	6.05652	6.7705	3.55264e-10	0.000226523	0.0131936	1.94453e-08	0.00461198	0.141276	0.19445	0.000684235	0.624491	0.0285438	3.56671	3.43649	3.66947	3.82064	3.75525	3.80854	5.89707	6.27634	5.99617	6.72075	6.90697	6.68378
IFNAR2	0	0	1	0	0	-1.17628	1	1	-1.17632	-1.17628	7.09997	7.33258	7.33514	7.57056	0.00125675	0.0013439	0.977676	0.00213448	0.0131682	0.993254	0.0390566	0.0368928	0.242716	0.311742	7.06381	7.15268	7.08343	7.23589	7.43017	7.33168	7.42398	7.36232	7.21913	7.65234	7.55734	7.50201
TTI1	0	0	1	0	0	-1.17628	1	1	-1.27944	-1.17628	8.04985	8.41033	8.23026	8.467	0.0874629	0.00118895	0.339402	0.0896181	0.0122411	0.688516	0.0130122	0.0948462	0.125781	0.538759	8.03388	7.90012	8.21556	8.36528	8.38624	8.47946	8.18832	8.36024	8.14223	8.48513	8.50585	8.41002
TWF2	0	0	1	1	0	-1.17613	1	1	-1.37448	-1.17613	7.87686	8.33671	7.89281	8.12727	0.0778407	8.76335e-05	0.0462983	0.0807288	0.0025153	0.275667	0.000630277	0.0346379	0.0233915	0.300502	7.88859	7.77613	7.96584	8.25607	8.37252	8.38156	7.98928	7.86911	7.82004	8.13995	8.04493	8.19692
FXYD5	0	0	1	1	1	-1.17594	1	1	-1.17594	-1.38497	8.59555	8.82893	8.90074	9.37185	1.04797e-06	4.30849e-06	0.00609963	5.41372e-06	0.000446184	0.0923938	0.00396194	3.06048e-05	0.0647017	0.00383016	8.5577	8.59117	8.63778	8.86151	8.76004	8.86524	8.82605	8.89183	8.98434	9.37456	9.40082	9.34017
MAL2	0	0	1	1	0	-1.17557	1	1	-1.21919	-1.17557	8.49157	8.77662	9.29295	9.5262	6.44228e-08	0.000231636	0.54629	6.39231e-07	0.00465964	0.816475	0.00520504	0.0163751	0.0737736	0.191488	8.57545	8.42496	8.47431	8.80196	8.6675	8.86039	9.26537	9.3454	9.26807	9.48459	9.58225	9.51177
SHROOM1	0	0	1	0	0	-1.17548	1	1	-1.25435	-1.17548	5.51474	5.84348	5.72398	5.94992	0.0894344	0.00943165	0.546769	0.0914709	0.046753	0.816475	0.0827462	0.279555	0.384267	0.961502	5.47735	5.61794	5.44895	5.82291	5.84038	5.86715	5.86715	5.71931	5.58547	5.9447	5.72553	6.17952
DTL	0	0	1	0	0	-1.17543	1	1	-1.17543	-1.24121	9.36738	9.59631	8.50575	8.8158	4.84108e-07	0.00138996	0.492272	2.98808e-06	0.0134642	0.787208	0.079763	0.0193373	0.37684	0.214002	9.38728	9.38797	9.32688	9.75651	9.50839	9.52402	8.436	8.50167	8.57957	8.8053	8.93218	8.70993
SLC35B4	0	0	1	0	0	-1.17541	1	1	-1.28774	-1.17541	6.23373	6.5986	5.82502	6.07141	0.000317125	0.00435514	0.468017	0.000635654	0.0275245	0.773969	0.0425165	0.192028	0.256758	0.789552	6.26936	6.21406	6.21776	6.62594	6.5693	6.60057	5.53071	5.95647	5.98787	6.15191	6.05828	6.00404
PNPT1	0	0	1	0	0	-1.17478	1	1	-1.18527	-1.17478	8.21355	8.45779	8.34333	8.58493	0.0915009	0.00672806	0.984742	0.0934302	0.036929	0.995387	0.120619	0.125416	0.478386	0.633215	8.1762	8.25343	8.211	8.3716	8.48732	8.51444	8.12174	8.37248	8.53577	8.5328	8.64399	8.57799
STIL	0	0	1	0	0	-1.17457	1	1	-1.20913	-1.17457	8.89785	9.17343	8.42528	8.65639	5.10165e-06	0.000587498	0.643377	1.91503e-05	0.00812418	0.860502	0.0125145	0.0314208	0.12315	0.284116	8.99557	8.80262	8.89535	9.22029	9.17535	9.12466	8.37885	8.39211	8.50489	8.64843	8.7563	8.56444
HOXA2	0	0	1	0	0	-1.17446	1	1	-1.17446	-1.39271	6.26175	6.49423	4.33825	4.80984	3.69975e-07	0.0186361	0.346884	2.40279e-06	0.0749776	0.691016	0.54696	0.0898152	1	0.522287	6.13978	6.10952	6.53597	6.36162	6.35699	6.76407	4.19166	4.40475	4.41834	4.96343	4.56979	4.8963
ABCD3	0	0	1	0	0	-1.17427	1	1	-1.21913	-1.17427	7.54878	7.83259	7.23114	7.46434	0.000135913	0.000889431	0.628665	0.000303901	0.0102415	0.852908	0.0169406	0.0450699	0.146213	0.348588	7.52951	7.62653	7.4903	7.76579	7.76471	7.96726	7.34	7.16592	7.18751	7.43463	7.52622	7.43217
FZD2	0	0	1	0	1	-1.17395	1	1	-1.17395	-1.98346	5.48677	5.71663	5.408	6.39901	0.00378934	3.81712e-05	0.000951426	0.00567052	0.00159857	0.0332872	0.211033	6.46715e-05	0.652971	0.00630548	5.37505	5.55609	5.52917	5.65969	5.86045	5.62976	5.42427	5.56559	5.23415	6.34795	6.31311	6.53596
MYBL2	0	0	1	1	0	-1.17378	1	1	-1.31427	-1.17378	9.57302	9.96963	9.53716	9.76619	0.0522352	0.000339814	0.149337	0.0567122	0.00569642	0.480095	0.00308038	0.0591313	0.0554939	0.41023	9.61715	9.44838	9.65354	9.96996	10.0101	9.92884	9.61317	9.52601	9.4723	9.87207	9.79078	9.63573
ARHGDIA	0	0	1	0	0	-1.17361	1	1	-1.38816	-1.17361	8.45306	8.93862	8.65046	8.8854	0.406996	0.00236993	0.166702	0.410203	0.0187002	0.505629	0.0133147	0.258385	0.12776	0.918967	8.37085	8.27076	8.71757	8.88356	8.98509	8.9472	8.704	8.75992	8.48746	8.94403	8.83307	8.8791
DSCC1	0	0	1	0	0	-1.17349	1	1	-1.39931	-1.17349	6.73765	7.22454	7.30464	7.53328	0.000703711	0.00243274	0.154739	0.00127857	0.0189492	0.487535	0.0129387	0.275343	0.125586	0.95101	6.86309	6.65952	6.69035	7.16911	7.22987	7.27465	7.14288	7.47749	7.29356	7.32099	7.70498	7.57388
ARMT1	0	0	1	0	0	-1.17349	1	1	-1.17349	-1.22537	7.79956	8.02966	8.50016	8.79383	3.91555e-07	0.000683719	0.534107	2.51108e-06	0.00885302	0.808844	0.0420633	0.0120431	0.255117	0.162845	7.84871	7.79158	7.75839	7.96109	8.02396	8.10393	8.37489	8.5637	8.5619	8.67986	8.85123	8.85042
ZCCHC2	0	0	1	0	1	-1.17344	1	1	-1.17344	-1.29803	6.83118	7.06049	6.16082	6.53914	7.93704e-07	0.000116571	0.125975	4.32823e-06	0.00297572	0.443722	0.0244226	0.00125778	0.18021	0.0406825	6.85067	6.79576	6.84711	7.15235	6.98725	7.04186	6.20748	6.23833	6.03664	6.5638	6.47632	6.57731
FKBP14	0	0	1	1	0	-1.17336	1	1	-1.43656	-1.17336	7.08395	7.60445	6.44702	6.67753	2.42775e-08	7.01712e-06	0.00417192	3.24288e-07	0.000581531	0.0747263	3.80114e-05	0.00918517	0.0048605	0.138985	7.07906	7.03962	7.13317	7.48086	7.67637	7.65613	6.41992	6.44316	6.478	6.70639	6.63418	6.69202
CEP76	0	0	1	0	0	-1.17319	1	1	-1.17662	-1.17319	7.76419	8.00083	6.71084	6.93782	7.69031e-08	0.00373289	0.935007	7.2284e-07	0.0250165	0.980084	0.0748325	0.0885282	0.362873	0.51839	7.75105	7.65231	7.8892	7.99108	7.93134	8.08006	6.75977	6.70893	6.66382	6.79281	6.96956	7.05109
IL7R	0	0	1	1	0	-1.17282	1	1	-2.3664	-1.17282	4.84612	6.11206	4.10241	4.35155	2.77576e-05	0.000871524	0.00859235	7.75895e-05	0.0101245	0.110073	0.0013202	0.644626	0.0359511	1	4.68496	4.59641	5.25697	6.25084	6.18122	5.90413	4.43791	4.00072	3.8686	4.40084	4.40799	4.24582
HROB	0	0	1	0	0	-1.17282	1	1	-1.25474	-1.17282	6.07022	6.40465	6.62692	6.85664	0.000139084	0.00525025	0.500853	0.000310066	0.0312519	0.791054	0.0512947	0.206282	0.287485	0.821288	5.96716	5.94274	6.30076	6.30235	6.40397	6.50763	6.5943	6.56313	6.72333	6.87164	6.75828	6.94
HCCS	0	0	1	0	0	-1.17263	1	1	-1.20564	-1.17263	8.66202	8.93126	7.7805	8.01615	2.49232e-07	0.00211498	0.774321	1.78187e-06	0.0174049	0.916629	0.0399417	0.0720948	0.2465	0.459687	8.60426	8.7415	8.64031	9.01996	8.84685	8.92696	7.65827	7.96128	7.72196	7.99545	8.03395	8.01906
IPO9	0	0	1	1	0	-1.17257	1	1	-1.18852	-1.17257	9.51371	9.7659	8.90292	9.1328	2.20676e-07	0.000246871	0.779885	1.61099e-06	0.00472951	0.919056	0.0074097	0.0125656	0.0912751	0.167979	9.4662	9.43048	9.64446	9.78317	9.76192	9.75262	8.84307	8.93433	8.93136	9.12671	9.17792	9.09377
SMPDL3A	0	0	1	0	0	-1.17254	1	1	-1.3813	-1.17254	4.95801	5.42935	6.00102	6.2332	4.28152e-05	0.0156837	0.329257	0.000112116	0.066129	0.679176	0.0771189	0.51884	0.369994	1	4.85661	4.8589	5.15852	5.45001	5.33197	5.50606	6.25602	6.00212	5.74493	6.4173	5.96725	6.31504
PIGK	0	0	1	1	0	-1.1725	1	1	-1.17516	-1.1725	8.05342	8.28592	8.03757	8.26726	0.635012	0.00016806	0.968844	0.637395	0.00384024	0.990018	0.00669824	0.00719706	0.0859708	0.120436	8.05695	8.11395	7.98935	8.20855	8.29438	8.35484	7.98361	8.09117	8.03793	8.21263	8.3105	8.27865
CHID1	0	0	1	0	0	-1.17239	1	1	-1.24105	-1.17239	7.17571	7.48936	8.03934	8.25667	1.88001e-05	0.0191625	0.610182	5.57981e-05	0.0766663	0.845774	0.145495	0.38633	0.529745	1	7.19423	7.32227	7.01063	7.49058	7.36504	7.61246	8.00523	8.0074	8.10539	8.49489	8.25257	8.02255
TMEM14A	0	0	1	0	0	-1.17234	1	1	-1.20742	-1.17234	8.4441	8.71676	8.0445	8.2851	0.000590278	0.00962662	0.83797	0.00109461	0.0474406	0.943229	0.127102	0.191773	0.492906	0.789094	8.4329	8.50561	8.39378	8.72014	8.72294	8.7072	7.80043	8.27894	8.05415	8.19217	8.37686	8.28626
PINX1	0	0	1	0	0	-1.17233	1	1	-1.4213	-1.17233	5.11386	5.6198	6.0589	6.28502	1.07765e-05	0.00227766	0.130887	3.53957e-05	0.0181595	0.451828	0.0111456	0.291287	0.11542	0.982144	5.23086	5.14814	4.96257	5.58191	5.4878	5.7897	5.96687	6.18556	6.02426	6.31258	6.43487	6.10762
FAM169A	0	0	1	1	1	-1.17218	1	1	-1.17218	-2.99509	7.13048	7.35993	4.63065	6.21207	1.05724e-11	2.78842e-09	2.80734e-08	3.03453e-09	3.60056e-06	0.000110122	0.0044427	2.47882e-09	0.0684083	7.29021e-06	7.15682	7.16169	7.07294	7.33157	7.40149	7.34673	4.67235	4.63186	4.58774	6.15027	6.17994	6.30599
PTP4A1	0	0	1	0	0	-1.17209	1	1	-1.17209	-1.27194	7.42006	7.65217	7.72474	8.07309	0.000221673	0.000957572	0.339152	0.00046409	0.0107838	0.688287	0.0798481	0.0110758	0.37694	0.155904	7.32844	7.58544	7.34629	7.5689	7.6428	7.74482	7.62463	7.74676	7.80284	8.04583	8.13109	8.04234
CDCA8	0	0	1	1	0	-1.17193	1	1	-1.27395	-1.17193	8.4974	8.84694	8.48235	8.70918	0.147983	0.000309354	0.234443	0.150217	0.0054013	0.587806	0.00372035	0.0399893	0.0619918	0.323298	8.41102	8.53102	8.55014	8.77203	8.86306	8.90572	8.44341	8.55508	8.44855	8.80991	8.7322	8.58543
MCM2	0	0	1	0	0	-1.17181	1	1	-1.17181	-1.18769	8.73172	8.96048	7.74899	8.00569	1.71063e-07	0.00311334	0.816271	1.32964e-06	0.0222317	0.932792	0.0907168	0.0561594	0.40717	0.398468	8.69617	8.77915	8.71984	8.91823	9.00163	8.96156	7.67129	7.96695	7.60873	8.01886	7.98141	8.01678
CD24	0	0	1	0	0	-1.17178	1	1	-1.21846	-1.17178	9.46777	9.75362	11.2843	11.5119	8.96481e-10	0.0016345	0.612067	3.50831e-08	0.0149454	0.846264	0.0262676	0.07465	0.188998	0.469081	9.49188	9.52933	9.38209	9.76882	9.79261	9.69945	11.3673	11.1598	11.3256	11.4064	11.6536	11.4757
PAQR7	0	0	1	0	0	-1.17168	1	1	-1.17168	-1.36348	5.66958	5.90559	7.11604	7.55748	1.68667e-07	0.00651904	0.300868	1.31537e-06	0.0362039	0.653974	0.340928	0.0400137	0.86183	0.323298	5.58275	5.5003	5.92568	5.74805	6.02391	5.9448	7.17501	7.11133	7.06178	7.68033	7.62979	7.36232
NECTIN2	0	0	1	0	0	-1.1714	1	1	-1.319	-1.1714	6.85161	7.25665	7.97734	8.20572	5.68775e-06	0.0122295	0.395299	2.09768e-05	0.0560201	0.724253	0.075279	0.409765	0.363717	1	6.91503	6.56438	7.07541	7.03268	7.29445	7.44282	7.94361	8.03627	7.95213	8.17988	8.25735	8.17992
RASSF3	0	0	1	0	0	-1.17117	1	1	-1.31539	-1.17117	6.38429	6.80062	7.99376	8.22545	6.80845e-07	0.0177021	0.42109	3.83725e-06	0.0720328	0.743717	0.100995	0.477533	0.43393	1	6.0321	6.50866	6.6121	6.84198	6.80013	6.75975	7.83796	7.96162	8.18169	8.096	8.33436	8.246
ZNF101	0	0	1	0	0	-1.17114	1	1	-1.17114	-1.27136	5.53304	5.76142	5.91593	6.26804	0.000440721	0.00572973	0.448699	0.000846898	0.0331176	0.761397	0.238127	0.049763	0.69529	0.368515	5.43787	5.60245	5.5588	5.73498	5.70633	5.84294	5.80372	6.1519	5.79218	6.1285	6.27843	6.39719
KLF11	0	0	1	1	0	-1.17097	1	1	-1.45428	-1.17097	5.57865	6.12151	7.17919	7.41255	6.00664e-08	0.000918616	0.0759757	6.09542e-07	0.0104934	0.348191	0.00433125	0.210394	0.0679829	0.827917	5.43607	5.69773	5.60216	6.09766	6.20989	6.05699	6.97386	7.34192	7.22179	7.31592	7.40436	7.51737
TLNRD1	0	0	1	0	0	-1.17088	1	1	-1.24589	-1.17088	7.22086	7.54309	7.45113	7.67194	0.0749938	0.0148085	0.579292	0.0780376	0.0636588	0.833167	0.117542	0.348514	0.471708	1	7.40072	7.00442	7.25743	7.40106	7.66691	7.56131	7.41302	7.50987	7.4305	7.62668	7.86793	7.52121
ABCE1	0	0	1	0	0	-1.17077	1	1	-1.27671	-1.17077	8.54319	8.89338	9.3597	9.59529	3.36087e-06	0.00240162	0.418109	1.37091e-05	0.0188667	0.742225	0.0253976	0.13787	0.184659	0.665086	8.52358	8.5807	8.52529	8.85528	8.81477	9.0101	9.15536	9.37479	9.54896	9.53576	9.59633	9.65378
CETP	0	0	1	0	0	-1.17072	1	1	-1.23442	-1.17072	4.8243	5.11293	4.53514	4.76562	0.00837013	0.0219823	0.758978	0.0114163	0.0844834	0.912496	0.194977	0.348029	0.625189	1	4.82957	4.80521	4.83813	5.36219	4.84658	5.13001	4.61252	4.35762	4.63527	4.67346	4.87069	4.75271
IFT57	0	0	1	0	0	-1.17047	1	1	-1.19202	-1.17047	7.97944	8.23516	5.29903	5.53184	7.96761e-11	0.00403079	0.85643	8.82346e-09	0.0262758	0.951427	0.0713557	0.1036	0.353146	0.56502	8.05199	8.04215	7.84419	8.16634	8.27516	8.26396	5.11716	5.43088	5.34905	5.49623	5.53187	5.56742
FAM111B	0	0	1	0	0	-1.17043	1	1	-1.17043	-1.20379	8.62591	8.85368	8.14508	8.41256	7.96426e-05	0.00423425	0.759521	0.000192253	0.0271103	0.912496	0.122032	0.0649104	0.48061	0.433375	8.72467	8.61779	8.53528	8.77001	8.86942	8.9216	8.01467	8.15461	8.26595	8.27598	8.52944	8.43226
MICAL2	0	0	1	0	0	-1.17029	1	1	-1.17029	-1.2835	5.61995	5.85197	5.76792	6.1312	0.0254158	0.00509357	0.424163	0.0302084	0.0306761	0.745811	0.230083	0.0438205	0.681615	0.341168	5.41163	5.77503	5.67319	5.72615	5.93578	5.894	5.60706	5.86818	5.82851	6.18176	6.16685	6.04501
MSMO1	0	0	1	0	0	-1.17027	1	1	-1.25255	-1.17027	7.00451	7.32009	8.5614	8.7904	5.29976e-08	0.00832658	0.595206	5.5629e-07	0.0429596	0.839523	0.0820367	0.241311	0.382383	0.886564	6.92599	7.00859	7.07894	7.06928	7.42966	7.46134	8.42924	8.58619	8.66878	8.81553	8.84798	8.70768
KISS1	0	0	1	0	1	-1.17013	1	1	-1.17013	-2.49035	5.50759	5.74045	6.11199	7.42935	1.87549e-08	4.01701e-07	6.16029e-06	2.69156e-07	0.000115298	0.00195127	0.0523689	4.53795e-07	0.291699	0.000232106	5.67111	5.51108	5.34057	5.72516	5.73214	5.76404	6.05171	6.18426	6.10001	7.44185	7.42749	7.41872
GPRASP2	0	0	1	0	0	-1.1701	1	1	-1.1701	-1.22156	5.5449	5.77043	5.79627	6.08943	0.00227838	0.00392883	0.615771	0.00361493	0.0258727	0.847783	0.141711	0.0501464	0.522727	0.370432	5.65559	5.4646	5.51452	5.64909	5.77067	5.89153	5.74744	5.96406	5.67731	6.12568	6.02116	6.12146
HAUS2	0	0	1	1	0	-1.17003	1	1	-1.31865	-1.17003	7.84572	8.24368	7.81007	8.03804	0.0540279	0.000381386	0.150585	0.0584967	0.00615658	0.481021	0.00337121	0.0651361	0.0579854	0.43417	7.76684	7.84805	7.92228	8.21849	8.35752	8.15504	7.71559	7.92854	7.78609	8.0691	8.09354	7.95149
KPNA4	0	0	1	0	0	-1.17002	1	1	-1.17002	-1.20832	8.29794	8.52579	8.01688	8.28803	0.00469256	0.00579395	0.754503	0.00684713	0.0334067	0.911881	0.152674	0.0803971	0.544258	0.491831	8.40987	8.27474	8.20921	8.53749	8.58912	8.45075	7.8869	8.03165	8.13208	8.13427	8.43862	8.29121
PRIM1	0	0	1	0	0	-1.16971	1	1	-1.16971	-1.18518	7.91675	8.14232	8.38994	8.6388	9.91551e-06	0.00137003	0.819945	3.30836e-05	0.0133473	0.934539	0.0486437	0.030571	0.277519	0.278267	7.84538	7.9592	7.94566	8.05001	8.19268	8.18426	8.23578	8.46293	8.47111	8.60766	8.67819	8.63055
DCAF1	0	0	1	1	0	-1.16966	1	1	-1.29323	-1.16966	7.99567	8.36938	8.09595	8.32416	0.570336	0.000194328	0.156508	0.573161	0.00418836	0.490228	0.00207768	0.0344414	0.0437794	0.299459	7.99127	7.88231	8.11345	8.40201	8.32455	8.38156	8.17152	8.13468	7.98165	8.30727	8.35785	8.30735
FTSJ3	0	0	1	0	0	-1.16959	1	1	-1.20521	-1.16959	9.24525	9.51393	9.42305	9.64809	0.0269977	0.00270209	0.715267	0.0318888	0.0203433	0.893366	0.0441528	0.093837	0.261982	0.535922	9.28698	9.29931	9.14946	9.62551	9.45636	9.45991	9.49766	9.31075	9.46074	9.76253	9.52675	9.65498
DOCK11	0	0	1	0	0	-1.16959	1	1	-1.71313	-1.16959	5.82378	6.59311	6.61421	6.8394	0.0192478	0.0231079	0.163723	0.0237015	0.0874947	0.499964	0.0605993	0.806669	0.321556	1	5.41839	5.84761	6.20533	6.08734	6.77875	6.91323	6.68282	6.66919	6.49062	6.79263	6.74866	6.97691
NIFK	0	0	1	0	0	-1.16945	1	1	-1.16945	-1.17083	9.44034	9.66892	9.713	9.94603	0.00528741	0.0129008	0.976266	0.00760664	0.0581227	0.992888	0.194641	0.183524	0.624933	0.770392	9.34313	9.56795	9.40993	9.62414	9.6867	9.69593	9.49929	9.86515	9.77456	9.82616	10.0389	9.97306
NDST1	0	0	1	1	0	-1.16941	1	1	-1.38069	-1.16941	7.8164	8.28989	8.05298	8.27812	0.128129	0.000752075	0.0977188	0.130198	0.00926745	0.394436	0.00432825	0.153666	0.0679829	0.706242	7.69981	7.70073	8.04865	8.1996	8.35428	8.31577	8.01461	8.09115	8.05317	8.20286	8.31512	8.3164
SERPINB8	0	0	1	1	0	-1.16932	1	1	-1.57262	-1.16932	5.72304	6.37882	5.73013	5.95494	0.0039883	2.97342e-05	0.0033038	0.00593129	0.00135902	0.0654238	9.44138e-05	0.0623355	0.00888547	0.422417	5.70407	5.60668	5.85838	6.33452	6.34263	6.4593	5.72076	5.79741	5.67222	5.86795	5.95325	6.04363
PRNP	0	0	1	0	0	-1.16909	1	1	-1.16909	-1.2471	8.86948	9.09259	8.18113	8.50177	4.58098e-06	0.00172156	0.431801	1.75353e-05	0.0154181	0.751803	0.104787	0.0204282	0.441831	0.2219	8.86296	8.94285	8.80263	9.21165	8.96799	9.09813	8.0434	8.21455	8.28543	8.58759	8.48763	8.43008
BDKRB2	0	0	1	1	0	-1.16859	1	1	-1.83955	-1.16859	6.15546	7.04486	6.76065	6.98958	0.00636697	7.25975e-05	0.0022859	0.00895179	0.00229542	0.0539086	0.000144271	0.214815	0.0107754	0.835675	5.93574	6.36133	6.16931	7.08669	7.00555	7.04234	6.74645	6.90587	6.62963	6.99715	7.02099	6.9506
SLC25A13	0	0	1	1	1	-1.1684	1	1	-1.1684	-1.21019	7.84835	8.07408	7.32439	7.60016	6.23578e-07	0.000103643	0.499775	3.59714e-06	0.00276569	0.790737	0.00854074	0.00252809	0.0991607	0.0632775	7.76766	7.94854	7.82884	8.02011	8.06695	8.13516	7.2735	7.37858	7.32109	7.60256	7.57772	7.62019
ZNF619	0	0	1	0	0	-1.1682	1	1	-1.18079	-1.1682	4.76648	5.00798	4.52308	4.74236	0.00316208	0.00549382	0.860414	0.00483703	0.0322095	0.952605	0.0892734	0.128047	0.403307	0.641272	4.68649	4.89157	4.72138	4.94237	5.07785	5.00373	4.58796	4.50662	4.47467	4.70671	4.60561	4.91476
CAV2	0	0	1	0	0	-1.16817	1	1	-1.19668	-1.16817	6.31356	6.57409	5.97789	6.20428	9.29965e-05	0.0010996	0.736684	0.000219397	0.0117424	0.90368	0.0231349	0.0458003	0.173903	0.350778	6.28113	6.42014	6.2394	6.62875	6.56526	6.52825	5.85375	6.08211	5.99782	6.15277	6.18546	6.27461
SH3BGRL3	0	0	1	0	0	-1.16811	1	1	-1.35174	-1.16811	7.89002	8.33471	8.13088	8.35162	0.108707	0.00162436	0.155466	0.1105	0.0148834	0.488786	0.00978307	0.206654	0.107059	0.821369	7.8127	7.73269	8.12466	8.30902	8.37215	8.32295	8.17068	8.1149	8.10707	8.48996	8.32282	8.24207
OIP5	0	0	1	0	0	-1.16795	1	1	-1.16795	-1.19552	7.45481	7.68252	6.72189	6.98178	7.8336e-06	0.00885271	0.826254	2.72256e-05	0.0447888	0.936339	0.184353	0.118337	0.607775	0.615434	7.32003	7.40627	7.63814	7.5773	7.78982	7.68045	6.65115	6.8666	6.64794	7.0065	6.89309	7.04574
OGFOD1	0	0	1	1	0	-1.1679	1	1	-1.39989	-1.1679	8.76671	9.25494	9.54292	9.76444	4.11402e-06	0.000296211	0.0517103	1.6161e-05	0.0052568	0.292339	0.00159885	0.104006	0.0389417	0.566185	8.86563	8.62097	8.81352	9.31698	9.19507	9.25277	9.62514	9.49359	9.51003	9.89881	9.74071	9.65381
FAF2	0	0	1	0	1	-1.1675	1	1	-1.1675	-1.19598	7.65349	7.87733	7.41673	7.67387	0.000311343	0.000170665	0.660265	0.000625984	0.00385487	0.870547	0.0106386	0.00471279	0.112793	0.0932391	7.72463	7.58783	7.64801	7.92845	7.82098	7.88255	7.46217	7.37477	7.41326	7.62798	7.76652	7.62709
HPSE	0	0	1	0	0	-1.16744	1	1	-1.3272	-1.16744	6.99296	7.39588	6.10279	6.33287	6.15004e-06	0.00959299	0.382615	2.22982e-05	0.0473136	0.715496	0.0623607	0.365604	0.325853	1	6.95167	7.14171	6.88551	7.18768	7.4039	7.59607	5.88641	6.15976	6.26219	6.33158	6.42206	6.24499
EMC1	0	0	1	0	0	-1.16743	1	1	-1.17443	-1.16743	7.12182	7.35363	7.73195	7.95217	2.06833e-07	0.000296749	0.880054	1.5289e-06	0.0052568	0.959199	0.009734	0.012981	0.106679	0.170254	7.14837	7.13418	7.08292	7.30774	7.36055	7.39259	7.71828	7.7418	7.73576	8.08596	7.88495	7.88559
C1orf116	0	0	1	1	0	-1.16724	1	1	-1.44545	-1.16724	7.86184	8.40228	8.99974	9.22245	2.63904e-07	0.00027755	0.0338768	1.86077e-06	0.00504824	0.235974	0.00123874	0.128323	0.0347795	0.641712	7.98188	7.63062	7.97303	8.40544	8.38079	8.42061	9.04786	8.99417	8.95718	9.28719	9.21508	9.16507
CKS2	0	0	1	0	0	-1.16719	1	1	-1.20655	-1.16719	9.88874	10.1648	9.50377	9.72869	5.18872e-05	0.00141727	0.63978	0.000132568	0.0135157	0.858781	0.024563	0.0641483	0.180826	0.430249	9.90792	10.0294	9.72891	10.1856	10.1549	10.1538	9.39896	9.52692	9.58542	9.73993	9.6949	9.75123
SLAMF7	0	0	1	1	0	-1.1671	1	1	-1.28307	-1.1671	3.95739	4.31819	4.08322	4.30613	0.257554	0.000244534	0.177796	0.260453	0.0047107	0.522292	0.00265238	0.0390932	0.0504896	0.319369	4.07568	3.83379	3.96269	4.22929	4.42164	4.30363	4.11543	4.08181	4.05241	4.33982	4.27421	4.30435
FAM222A	0	0	1	0	0	-1.16701	1	1	-1.16701	-1.20779	5.47494	5.69843	5.21575	5.48916	0.0049081	0.00353898	0.692658	0.00713157	0.024157	0.882833	0.117806	0.0520271	0.471708	0.37804	5.41371	5.61719	5.39393	5.63175	5.63622	5.82732	5.1013	5.30214	5.2438	5.39981	5.52292	5.54476
EPHA1	0	0	1	0	0	-1.16691	1	1	-1.19533	-1.16691	5.91487	6.17104	7.6323	7.85643	9.051e-10	0.00182994	0.768345	3.50831e-08	0.0158928	0.91443	0.0355583	0.0651403	0.228085	0.43417	5.83087	5.95046	5.96326	6.13153	6.28759	6.09399	7.59733	7.75366	7.54592	7.94084	7.8297	7.79876
GEMIN4	0	0	1	0	0	-1.16685	1	1	-1.19973	-1.16685	8.17536	8.43947	8.79511	9.02218	6.45218e-05	0.0147908	0.821367	0.000159885	0.0636175	0.935335	0.164697	0.256268	0.571166	0.915222	7.97752	8.26768	8.28088	8.27205	8.47938	8.56696	8.65041	8.9421	8.7928	8.98636	9.00824	9.07194
FAM199X	0	0	1	0	0	-1.16672	1	1	-1.18131	-1.16672	7.94779	8.19548	7.65424	7.87607	0.00484951	0.0183653	0.874833	0.00705283	0.0741416	0.958213	0.202103	0.273586	0.63781	0.947444	8.06	8.05602	7.72735	8.17034	8.15009	8.26602	7.64839	7.52983	7.7845	7.71615	7.96947	7.94259
SLF1	0	0	1	0	0	-1.16671	1	1	-1.27282	-1.16671	5.7668	6.10769	6.30091	6.51624	0.000609548	0.0123296	0.488662	0.00112608	0.0563036	0.786188	0.0899105	0.356498	0.405034	1	5.72613	5.72085	5.85344	5.89024	6.1723	6.26053	6.38396	6.30717	6.2116	6.28929	6.65531	6.60412
SDHAF3	0	0	1	0	0	-1.1667	1	1	-1.21819	-1.1667	5.02644	5.30813	4.86618	5.09661	0.0600397	0.016687	0.770501	0.0641325	0.069194	0.915488	0.166458	0.293091	0.574761	0.986179	4.87493	5.14292	5.06146	5.24096	5.17482	5.50863	4.64902	4.99924	4.95027	5.07947	5.08915	5.12121
SOX13	0	0	1	0	1	-1.16652	1	1	-1.16652	-1.36427	6.42481	6.64429	6.34796	6.79905	0.47944	0.00021267	0.0585209	0.482515	0.00442173	0.308961	0.0708725	0.00134192	0.351642	0.0422094	6.45022	6.37806	6.44616	6.51117	6.73043	6.69127	6.29134	6.48925	6.26329	6.83612	6.82025	6.74078
C3orf38	0	0	1	0	0	-1.16587	1	1	-1.18021	-1.16587	6.47718	6.72374	6.58023	6.80201	0.169696	0.00455787	0.841745	0.172065	0.0284041	0.94537	0.0763812	0.115204	0.367354	0.607622	6.5566	6.61809	6.25685	6.67279	6.79328	6.70515	6.62906	6.54899	6.56265	6.81757	6.80117	6.7873
OR8B3	0	0	1	0	0	-1.16563	1	1	-1.20694	-1.16563	3.10756	3.37881	3.07452	3.29212	0.268238	0.00125995	0.608488	0.271141	0.0125759	0.845118	0.0214798	0.0613016	0.166258	0.418271	3.15503	3.15089	3.01677	3.36642	3.46533	3.30467	3.10962	3.03722	3.07671	3.43349	3.25783	3.18503
ACSL3	0	0	1	0	0	-1.16558	1	1	-1.16558	-1.22312	8.41211	8.63585	9.18315	9.47637	3.45173e-06	0.00682728	0.639989	1.40165e-05	0.0372787	0.858963	0.199302	0.0765882	0.632135	0.475704	8.3189	8.60636	8.31108	8.68077	8.4867	8.74007	9.06916	9.17911	9.30116	9.43512	9.52369	9.4703
PRMT5	0	0	1	0	0	-1.16555	1	1	-1.16555	-1.1687	7.25014	7.47005	7.5569	7.78242	8.59957e-05	0.000789486	0.948969	0.000205357	0.00950938	0.984534	0.0266518	0.0234478	0.190628	0.241118	7.31911	7.16542	7.26589	7.48736	7.56474	7.35804	7.49624	7.55628	7.61817	7.77506	7.75485	7.81736
NOL11	0	0	1	0	0	-1.16554	1	1	-1.19956	-1.16554	9.69925	9.96116	9.77534	9.99726	0.260475	0.000800322	0.677478	0.263385	0.00958107	0.877316	0.0167011	0.0385617	0.145642	0.317646	9.6714	9.74647	9.67989	9.88678	9.98406	10.0126	9.66022	9.78861	9.87717	9.91105	10.0876	9.9931
TUSC1	0	0	1	0	0	-1.1652	1	1	-1.22581	-1.1652	5.1211	5.40831	5.63589	5.85881	0.000730625	0.0232136	0.733316	0.0013217	0.0876131	0.902684	0.194986	0.369617	0.625189	1	4.96391	5.14392	5.25547	5.19249	5.63712	5.39532	5.48596	5.76015	5.66157	5.90595	5.9216	5.74888
KCNN4	0	0	1	0	1	-1.16509	1	1	-1.16509	-1.4709	6.07275	6.2974	8.18909	8.74237	1.95666e-09	0.00104087	0.0672324	5.79576e-08	0.0113635	0.329709	0.248827	0.00441393	0.715527	0.0901437	6.14513	5.85685	6.21627	6.18334	6.43968	6.26917	8.18513	8.23752	8.14462	8.8732	8.61291	8.74102
FANCI	0	0	1	0	0	-1.16478	1	1	-1.17243	-1.16478	8.87492	9.11149	8.70774	8.931	0.0278677	0.007548	0.920772	0.032762	0.0399932	0.975771	0.120162	0.147072	0.477402	0.691007	8.67315	9.0175	8.9341	9.07932	9.11162	9.14353	8.56337	8.78381	8.77603	8.88978	8.96619	8.93704
CIAO2B	0	0	1	1	0	-1.16469	1	1	-1.31569	-1.16469	7.74744	8.14074	8.30173	8.52508	3.40626e-05	0.000616283	0.172208	9.22977e-05	0.00832741	0.514612	0.00518599	0.0899543	0.073694	0.522834	7.67259	7.8283	7.74143	7.9889	8.22371	8.20961	8.23828	8.44198	8.22493	8.53846	8.53219	8.50457
ATF5	0	0	1	0	0	-1.16463	1	1	-1.16463	-1.19915	5.92394	6.14174	6.06955	6.3311	0.0423724	0.00867345	0.760809	0.0472598	0.0440991	0.912496	0.19794	0.106941	0.629852	0.57603	5.83573	6.0481	5.888	6.04872	6.06782	6.30869	5.95539	6.16558	6.0877	6.34505	6.43892	6.20932
QNG1	0	0	1	0	0	-1.16433	1	1	-1.19505	-1.16433	7.21573	7.47614	7.43485	7.65847	0.0176946	0.00709781	0.791938	0.0220232	0.038368	0.924098	0.0973159	0.166591	0.424558	0.732595	7.1055	7.38486	7.15683	7.51241	7.37366	7.54235	7.36366	7.6012	7.3397	7.67267	7.59381	7.70894
MRPS12	0	0	1	1	0	-1.16427	1	1	-1.28219	-1.16427	7.079	7.43762	7.3055	7.51938	0.0231238	0.000818342	0.224764	0.0277816	0.00969814	0.579414	0.00751049	0.0947333	0.0919625	0.538715	7.0794	7.00658	7.15102	7.35428	7.47442	7.48415	7.28128	7.34458	7.29063	7.69834	7.404	7.45581
KHDC1L	0	0	1	0	0	-1.16393	1	1	-1.38557	-1.16393	4.95	5.42719	7.33596	7.56889	7.51201e-08	0.0198461	0.34749	7.11038e-07	0.0786601	0.691335	0.0936952	0.56234	0.41625	1	5.23681	4.72416	4.88902	5.20239	5.59874	5.48043	7.08089	7.59132	7.33567	7.52312	7.53609	7.64745
GALNT5	0	0	1	1	0	-1.16391	1	1	-1.21725	-1.16391	8.17207	8.45345	9.46536	9.68456	2.40024e-09	0.000467151	0.500768	6.58415e-08	0.00706197	0.791054	0.00850923	0.0322956	0.0991607	0.286901	8.16631	8.1223	8.2276	8.32807	8.48699	8.54531	9.52598	9.3941	9.476	9.63841	9.75082	9.66445
SFN	0	0	1	1	0	-1.16333	1	1	-1.60914	-1.16333	10.1923	10.8783	10.1981	10.4185	0.00371504	4.08692e-05	0.00322238	0.0055728	0.00166418	0.0647177	0.00011554	0.0911698	0.00943948	0.526779	10.1623	10.1466	10.2679	10.8008	10.8877	10.9465	10.2411	10.3092	10.0439	10.527	10.3473	10.3813
PLK4	0	0	1	0	0	-1.16326	1	1	-1.16326	-1.22916	6.70475	6.92325	6.43882	6.74698	0.0211326	0.00926623	0.577864	0.0257201	0.0462251	0.832678	0.264441	0.0858768	0.742453	0.509972	6.74061	6.62165	6.75201	6.88092	6.89526	6.99356	6.1693	6.55342	6.59374	6.7856	6.80961	6.64573
MCM10	0	0	1	1	1	-1.16323	1	1	-1.33519	-1.16323	7.37782	7.79426	8.76889	8.98693	1.16583e-10	6.8918e-06	0.012325	1.03154e-08	0.000579305	0.136189	5.58669e-05	0.00464027	0.00608535	0.0928369	7.40747	7.38434	7.34165	7.7559	7.76235	7.86452	8.80836	8.79298	8.70534	9.04712	8.98494	8.92873
SLC25A19	0	0	1	1	0	-1.16291	1	1	-1.64266	-1.16291	6.53252	7.24674	7.55281	7.77185	1.13923e-05	0.000402928	0.0151156	3.69629e-05	0.00635611	0.152818	0.00107184	0.290049	0.0320518	0.981063	6.54568	6.64908	6.40281	7.10738	7.22474	7.40809	7.39178	7.69003	7.57664	7.91808	7.72271	7.67474
EIF2AK4	0	0	1	0	0	-1.16287	1	1	-1.16287	-1.23487	6.97968	7.19253	7.13556	7.44052	0.0151673	0.00425933	0.502646	0.0192234	0.0272264	0.79274	0.178554	0.0444167	0.596781	0.344669	7.00288	6.8814	7.05475	7.00092	7.33069	7.24598	7.17405	7.20238	7.03025	7.35527	7.46212	7.50415
ALOX12	0	0	1	0	0	-1.16279	1	1	-1.16279	-1.24012	4.73566	4.9535	4.28455	4.59311	3.56547e-05	0.000696421	0.384606	9.59708e-05	0.00892751	0.716892	0.0558604	0.0095254	0.305222	0.141665	4.63903	4.76674	4.8012	4.96232	4.87098	5.02721	4.22207	4.28898	4.34259	4.46946	4.6302	4.67966
DPAGT1	0	0	1	0	0	-1.16259	1	1	-1.24178	-1.16259	6.58521	6.88714	7.03467	7.25292	0.000501821	0.00716377	0.580264	0.000948664	0.0386358	0.833665	0.0723371	0.223972	0.355907	0.855457	6.53091	6.63312	6.59159	7.02777	6.63065	7.00301	6.95606	7.12748	7.02047	7.26017	7.30916	7.18944
FUT3	0	0	1	0	0	-1.16259	1	1	-1.16259	-1.41597	4.54712	4.76593	7.17485	7.6815	5.30252e-09	0.00950863	0.215577	1.13249e-07	0.0470364	0.568049	0.508417	0.0407822	1	0.326591	4.82959	4.39767	4.41411	4.5158	4.98643	4.79558	7.0454	7.33236	7.1468	7.69682	7.66188	7.6858
PSMD2	0	0	1	1	0	-1.16253	1	1	-1.24121	-1.16253	9.0779	9.39048	8.19997	8.4168	1.4965e-08	0.000189318	0.273964	2.31114e-07	0.00412861	0.628217	0.00279461	0.0230028	0.0520186	0.238208	8.96747	9.16432	9.10191	9.30744	9.39673	9.46727	8.19621	8.17423	8.22946	8.3802	8.39478	8.47542
COLGALT1	0	0	1	1	0	-1.16219	1	1	-1.37431	-1.16219	9.14695	9.60692	9.38185	9.59131	0.160825	0.00150688	0.115493	0.16314	0.0140403	0.425389	0.00776184	0.235547	0.0940029	0.876335	9.13035	9.06058	9.24992	9.61297	9.66481	9.54298	9.46377	9.39775	9.28405	9.81999	9.47309	9.48086
CSTF2	0	0	1	1	0	-1.16214	1	1	-1.4511	-1.16214	7.20966	7.73882	7.83977	8.05363	0.000142929	0.000711931	0.0539683	0.000317896	0.00899894	0.297889	0.0030166	0.212499	0.0549338	0.831045	7.21847	7.18391	7.22662	7.52414	7.80908	7.88323	7.86189	7.76159	7.89584	7.96888	8.20477	7.98725
ENOPH1	0	0	1	0	0	-1.16191	1	1	-1.16191	-1.20097	8.00179	8.21439	8.80833	9.07511	2.43819e-06	0.00946469	0.711327	1.05879e-05	0.0468773	0.89165	0.223354	0.105952	0.67415	0.573858	7.89863	8.07539	8.03136	8.029	8.29719	8.31698	8.65719	8.8467	8.92109	9.00905	9.16956	9.04672
E2F8	0	0	1	0	0	-1.16181	1	1	-1.26208	-1.16181	7.77041	8.10721	8.53627	8.75306	3.22928e-06	0.00211432	0.36204	1.32699e-05	0.0174049	0.701826	0.0207688	0.140263	0.1635	0.673097	7.94644	7.70739	7.6574	8.26093	8.07536	7.98535	8.54652	8.48478	8.5775	8.74046	8.77629	8.74243
ANLN	0	0	1	1	1	-1.16179	1	1	-1.16179	-1.17384	10.1597	10.3758	10.0335	10.264	0.00186352	2.71564e-05	0.791016	0.00302519	0.00132003	0.923286	0.00172323	0.00112883	0.0395938	0.0382696	10.2025	10.137	10.1397	10.4182	10.3211	10.3882	10.0573	10.0246	10.0187	10.2516	10.3318	10.2085
CIP2A	0	0	1	0	0	-1.16179	1	1	-1.16179	-1.21128	8.60691	8.82222	7.26126	7.54212	4.55478e-09	0.00106782	0.528399	1.02683e-07	0.0115534	0.806144	0.0609772	0.0167989	0.322979	0.195135	8.59972	8.57265	8.64838	8.73378	8.8791	8.85379	7.09737	7.36536	7.32106	7.51621	7.58724	7.5229
SCARA3	0	0	1	0	1	-1.16151	1	1	-1.16151	-1.49013	7.06973	7.29227	7.67788	8.26114	9.40674e-06	0.00100198	0.05405	3.17188e-05	0.0111449	0.298131	0.275053	0.0038161	0.759738	0.0826838	7.00875	6.93097	7.26947	7.22866	7.29766	7.35048	7.899	7.59214	7.54249	8.20582	8.2447	8.33289
MT1M	0	0	1	0	0	-1.16135	1	1	-1.16135	-1.30338	4.62885	4.8392	4.11184	4.49964	0.003858	0.0230197	0.429449	0.00576374	0.0872731	0.749893	0.535595	0.121591	1	0.625996	4.77023	4.59124	4.52508	4.73011	5.0669	4.72058	3.87168	4.3309	4.13292	4.34228	4.47934	4.6773
RFWD3	0	0	1	0	1	-1.16134	1	1	-1.16134	-1.23797	9.21321	9.42888	9.407	9.71774	0.000326965	0.000181677	0.271955	0.000653708	0.00403392	0.625805	0.0222643	0.00269415	0.169448	0.066029	9.16187	9.21162	9.26614	9.36466	9.44809	9.47388	9.31483	9.37378	9.5324	9.71149	9.74927	9.69245
LCP1	0	0	1	0	0	-1.16126	1	1	-1.28779	-1.16126	5.58413	5.95191	6.80641	7.02183	5.58735e-07	0.00661273	0.369782	3.31077e-06	0.0364832	0.707608	0.0471513	0.299965	0.272842	0.998414	5.59432	5.39133	5.76674	5.80377	6.10473	5.94722	6.74509	6.75906	6.91509	6.91372	7.11423	7.03754
PMS1	0	0	1	0	0	-1.16124	1	1	-1.19677	-1.16124	5.34993	5.6097	5.65843	5.8755	0.000353636	0.00117085	0.671444	0.000700722	0.0121077	0.874889	0.0222139	0.0527429	0.169401	0.382158	5.27161	5.40726	5.37093	5.60224	5.6599	5.56695	5.52323	5.72245	5.72962	5.82375	5.97463	5.82811
PGAP6	0	0	1	0	0	-1.16123	1	1	-1.16123	-1.16183	7.163	7.38541	7.59168	7.80778	0.000160129	0.0089732	0.961829	0.000349092	0.0451075	0.987938	0.142234	0.156651	0.523215	0.7109	6.99724	7.12556	7.36618	7.29461	7.42292	7.43871	7.5966	7.64599	7.53244	7.88462	7.77817	7.76055
ANKEF1	0	0	1	0	0	-1.16101	1	1	-1.20025	-1.16101	6.87793	7.13934	6.52706	6.7433	0.000348365	0.00527815	0.729057	0.000691559	0.0313703	0.900903	0.0727297	0.148249	0.356442	0.692739	6.83305	6.964	6.83676	7.00301	7.22371	7.19128	6.66939	6.47867	6.43313	6.869	6.69517	6.66575
HSPH1	0	0	1	0	0	-1.16092	1	1	-1.16092	-1.22439	10.0194	10.2347	10.0661	10.3567	0.0951768	0.000468078	0.422675	0.0969649	0.00706198	0.74484	0.0371233	0.00751308	0.234795	0.123441	10.0447	10.0328	9.9808	10.2005	10.2719	10.2316	10.1363	9.96869	10.0933	10.4922	10.295	10.2828
DCLRE1A	0	0	1	0	0	-1.16067	1	1	-1.16067	-1.20624	7.33289	7.54039	6.94009	7.2241	0.00455436	0.0269799	0.685098	0.00667028	0.0966809	0.880383	0.423478	0.200555	0.966314	0.810207	7.31267	7.36283	7.32316	7.33564	7.59596	7.68955	6.65203	7.1064	7.06185	7.17472	7.22989	7.26769
CEP83	0	0	1	0	0	-1.16063	1	1	-1.19969	-1.16063	5.70908	5.9716	6.19625	6.41176	2.43762e-05	0.00208574	0.671928	6.93903e-05	0.0172974	0.874889	0.0343343	0.082291	0.223043	0.496569	5.81819	5.60482	5.70424	5.87461	6.0901	5.95009	6.10091	6.24224	6.2456	6.3383	6.45853	6.43845
TSACC	0	0	1	0	0	-1.16046	1	1	-1.2295	-1.16046	5.02211	5.31713	4.56444	4.76829	0.000494537	0.0235972	0.624059	0.000936398	0.0885756	0.850853	0.169416	0.424273	0.579824	1	5.1014	4.97149	4.99344	5.46489	5.28264	5.20386	4.47819	4.52649	4.68864	4.95435	4.48788	4.86265
TMEM170A	0	0	1	0	0	-1.16037	1	1	-1.16037	-1.18252	7.93003	8.14406	8.54627	8.78406	8.16703e-06	0.00682979	0.853987	2.81846e-05	0.0372787	0.950058	0.149787	0.102914	0.539692	0.563277	7.8491	7.87958	8.06142	8.24485	8.18514	8.0022	8.5612	8.53557	8.54205	8.93676	8.70238	8.71304
MRM1	0	0	1	1	0	-1.16028	1	1	-1.36846	-1.16028	6.1244	6.5794	6.97845	7.19172	2.65008e-07	9.48514e-05	0.0318713	1.86631e-06	0.00263257	0.229192	0.000563358	0.047569	0.0225438	0.357669	5.99015	6.23497	6.14808	6.50167	6.63233	6.6042	6.97307	6.96241	6.99986	7.2748	7.16894	7.13143
LSR	0	0	1	0	1	-1.16027	1	1	-1.16027	-1.21679	9.62514	9.84164	9.40648	9.68948	0.000806456	0.000109764	0.376927	0.00144387	0.00288327	0.71198	0.0110988	0.00220069	0.115234	0.057531	9.68029	9.50865	9.68649	9.83589	9.80987	9.87916	9.45413	9.38117	9.38414	9.69935	9.72896	9.64013
ATP8B2	0	0	1	1	0	-1.16003	1	1	-1.42991	-1.16003	6.65069	7.17098	4.07194	4.29424	6.53929e-10	0.00177999	0.102791	2.86076e-08	0.0156671	0.404834	0.00813381	0.284114	0.0965219	0.969196	6.68264	6.49134	6.7781	7.18453	7.20964	7.11876	4.29266	3.86976	4.0534	4.34135	4.17912	4.36226
ADAT1	0	0	1	0	0	-1.15991	1	1	-1.15991	-1.26651	6.84297	7.05619	6.71256	7.05511	0.350236	0.00302625	0.357795	0.353207	0.0217949	0.69963	0.183272	0.0266265	0.605368	0.259514	6.91132	6.84136	6.77623	6.97671	7.03945	7.15242	6.59191	6.88518	6.66057	6.91645	7.17208	7.07679
EIF1AD	0	0	1	1	0	-1.15988	1	1	-1.42456	-1.15988	8.16992	8.67748	7.87991	8.09193	0.000473471	0.00163334	0.0922495	0.000900858	0.0149454	0.383466	0.00719674	0.285251	0.0894952	0.972383	8.34522	8.06244	8.10209	8.87807	8.49791	8.65645	7.86678	7.92631	7.84665	8.20772	8.03579	8.03229
BOLA3	0	0	1	0	0	-1.15926	1	1	-1.23278	-1.15926	6.91484	7.22312	6.86579	7.08305	0.202996	0.00485658	0.523311	0.205582	0.0295766	0.803122	0.0504193	0.188883	0.283796	0.782778	6.82638	7.10649	6.81164	7.20173	7.21777	7.24987	6.73282	6.83625	7.0283	7.09514	7.00617	7.14784
MCMBP	0	0	1	0	0	-1.15916	1	1	-1.17077	-1.15916	9.31658	9.54412	8.99969	9.21473	2.69185e-05	0.000379726	0.872655	7.55308e-05	0.00614665	0.957788	0.0118185	0.0161149	0.119341	0.189576	9.33429	9.32774	9.28769	9.53536	9.56185	9.53517	8.87083	9.05908	9.06916	9.15969	9.28108	9.20344
H2AC4	0	0	1	0	0	-1.15914	1	1	-1.4788	-1.15914	7.35217	7.91376	8.38776	8.61033	6.35711e-05	0.0088679	0.175641	0.000158028	0.0448463	0.519856	0.0338713	0.544028	0.221005	1	7.25908	7.57624	7.22118	7.73669	8.16537	7.83921	8.30036	8.65135	8.21155	8.74617	8.55447	8.53034
TAP2	0	0	1	0	0	-1.15899	1	1	-1.23397	-1.15899	7.26457	7.57826	7.81993	8.03264	5.50472e-05	0.00374545	0.460854	0.000139732	0.025043	0.770633	0.0377353	0.175254	0.237136	0.752439	7.0243	7.44126	7.32815	7.5532	7.59908	7.58249	7.80897	7.78621	7.8646	7.97853	8.04869	8.0707
UTP11	0	0	1	0	0	-1.15895	1	1	-1.24401	-1.15895	7.74119	8.05649	8.12421	8.33642	0.000243948	0.00108159	0.359097	0.000504531	0.0116558	0.700592	0.012627	0.08429	0.12366	0.504903	7.78151	7.8129	7.62917	8.09907	7.95163	8.11877	8.03102	8.16495	8.17666	8.23747	8.42819	8.34362
CUL1	0	0	1	1	0	-1.15876	1	1	-1.22546	-1.15876	8.47863	8.77237	9.00584	9.21841	1.01841e-06	0.000127024	0.302034	5.28189e-06	0.0031603	0.655056	0.00216181	0.0148638	0.0447955	0.182137	8.45092	8.58211	8.40285	8.67671	8.82866	8.81174	8.98571	9.01893	9.01288	9.19863	9.23802	9.21859
MASTL	0	0	1	0	0	-1.15814	1	1	-1.17526	-1.15814	7.56847	7.80016	8.11151	8.31904	3.41759e-05	0.0090467	0.855277	9.25196e-05	0.0454188	0.950754	0.124722	0.180191	0.486968	0.764431	7.54302	7.50357	7.65882	7.69015	7.79987	7.91047	8.02304	8.14876	8.16274	8.1428	8.4463	8.36801
ACD	0	0	1	0	1	-1.15793	1	1	-1.15793	-1.2131	7.79174	8.00376	7.70268	7.98158	0.162834	0.000140251	0.382533	0.16515	0.00339603	0.715455	0.0137654	0.00270755	0.130061	0.0661973	7.76023	7.75857	7.85643	7.96797	8.00995	8.03336	7.61816	7.71666	7.77323	8.02378	8.0236	7.89736
ZFP57	0	0	1	0	0	-1.15791	1	1	-1.15791	-2.13405	4.84655	5.09154	5.43058	6.53883	0.000628204	0.00685144	0.0500917	0.00115619	0.0373276	0.28713	0.792827	0.0130275	1	0.170369	5.26767	4.76162	4.51036	5.16588	4.99886	5.10988	4.98918	5.79887	5.50369	6.28349	6.88565	6.44735
SLC29A1	0	0	1	0	0	-1.15788	1	1	-1.36226	-1.15788	7.37877	7.8398	8.93626	9.14014	2.89875e-07	0.006779	0.199033	2.00309e-06	0.0371126	0.547377	0.0307626	0.444687	0.208463	1	7.50064	7.0799	7.55575	7.82081	7.84761	7.85099	8.96023	8.92954	8.919	9.34692	9.0621	9.0114
RELL2	0	0	1	0	0	-1.15787	1	1	-1.19503	-1.15787	6.44929	6.71162	6.83155	7.04729	0.00332259	0.0251893	0.795721	0.00505825	0.0925936	0.925484	0.222241	0.359655	0.672176	1	6.3651	6.66008	6.3227	6.62648	6.67622	6.83217	6.69862	7.03385	6.76219	7.05117	6.92753	7.16317
IL1R2	0	0	1	0	0	-1.15785	1	1	-1.15785	-1.31004	4.27657	4.48481	4.51671	4.91003	0.00607109	0.0101974	0.333876	0.00857885	0.0494653	0.682783	0.412582	0.0585393	0.954121	0.408189	4.30722	4.15713	4.36537	4.32972	4.47703	4.64767	4.58467	4.29551	4.66996	5.04224	4.93717	4.75068
CACYBP	0	0	1	0	0	-1.15773	1	1	-1.18556	-1.15773	7.49709	7.74761	7.29502	7.50582	0.00224478	0.00178425	0.703104	0.00356789	0.0156889	0.887754	0.0319259	0.0699325	0.213395	0.451676	7.58633	7.5867	7.31823	7.72772	7.716	7.79911	7.28632	7.26742	7.33133	7.57148	7.47577	7.47021
AIFM2	0	0	1	0	0	-1.1577	1	1	-1.23624	-1.1577	6.88268	7.19156	6.51804	6.73542	0.000371531	0.0054835	0.53076	0.000730767	0.0321684	0.80694	0.0555645	0.202529	0.304157	0.813713	6.74967	6.98977	6.9086	7.20612	7.13966	7.22891	6.43866	6.72779	6.38768	6.70049	6.66981	6.83596
MRPL11	0	0	1	0	0	-1.15754	1	1	-1.15754	-1.17193	8.20138	8.41251	6.96048	7.18618	4.86599e-09	0.00167587	0.880955	1.07373e-07	0.0151705	0.959293	0.0524398	0.0385852	0.291956	0.317646	8.11905	8.22543	8.25966	8.34036	8.41518	8.482	6.97397	6.98784	6.91962	7.32097	7.15508	7.08249
MRPL3	0	0	1	0	0	-1.15752	1	1	-1.20446	-1.15752	8.90249	9.17206	8.75286	8.96316	0.0055627	0.0010148	0.551704	0.0079647	0.0112239	0.818045	0.0167498	0.0563815	0.145886	0.399081	8.98322	8.88421	8.84003	9.15694	9.16882	9.19042	8.68973	8.7065	8.86236	8.83407	9.03688	9.01853
DDX20	0	0	1	0	0	-1.15739	1	1	-1.20182	-1.15739	6.75663	7.02818	6.44107	6.65588	0.00354446	0.0204069	0.745202	0.0053469	0.0801509	0.907535	0.182802	0.339301	0.604753	1	6.91263	6.79792	6.55932	7.0562	7.07761	6.95074	6.36183	6.31498	6.64639	6.50976	6.73803	6.71984
DEF8	0	0	1	0	0	-1.15734	1	1	-1.16629	-1.15734	6.26761	6.49112	6.63431	6.84903	0.00100109	0.0158608	0.952741	0.00174867	0.0665657	0.985346	0.203123	0.227966	0.638466	0.864934	6.22131	6.13675	6.44477	6.37381	6.6409	6.45865	6.64301	6.76202	6.4979	6.87604	6.83386	6.83719
NPLOC4	0	0	1	1	1	-1.15731	1	1	-1.1858	-1.15731	9.88733	10.1326	9.9811	10.1913	0.0344697	6.30013e-05	0.574438	0.0395052	0.00214898	0.830771	0.00183861	0.00485209	0.0412775	0.0946601	9.85719	9.86162	9.94317	10.0513	10.17	10.1765	9.97812	9.9611	10.0041	10.2365	10.2068	10.1306
PROCR	0	0	1	0	1	-1.15728	1	1	-1.15728	-1.93275	8.25842	8.46884	7.50776	8.47259	0.00860493	0.000616347	0.00817789	0.0117067	0.00832741	0.106974	0.545202	0.00103522	1	0.0369901	8.21576	8.10995	8.44957	8.25977	8.56722	8.57953	7.21369	7.72704	7.58254	8.54089	8.49713	8.37974
RCE1	0	0	1	0	0	-1.15717	1	1	-1.2385	-1.15717	8.22886	8.54798	7.37446	7.59073	1.04176e-05	0.0206647	0.595827	3.43787e-05	0.0807646	0.839523	0.149448	0.409587	0.539453	1	8.14145	8.06571	8.47941	8.51215	8.51007	8.62171	7.27319	7.59766	7.25252	7.68731	7.45901	7.62586
BAK1	0	0	1	0	0	-1.15712	1	1	-1.47052	-1.15712	7.21973	7.77199	6.90591	7.12786	0.00221625	0.00724021	0.165702	0.0035273	0.0389409	0.504107	0.0284542	0.506482	0.199366	1	7.01322	7.34217	7.30379	7.54942	7.77309	7.99345	6.81048	7.16979	6.73748	7.20971	7.06527	7.10861
DHODH	0	0	1	0	0	-1.15702	1	1	-1.28198	-1.15702	6.89434	7.25208	7.63362	7.84032	6.50851e-05	0.0122956	0.414382	0.000161077	0.0561919	0.739977	0.0784242	0.398592	0.373121	1	6.78942	6.82986	7.06375	7.17274	7.15066	7.43283	7.57906	7.77386	7.54795	8.03784	7.7023	7.78082
FAM98A	0	0	1	1	0	-1.15689	1	1	-1.44244	-1.15689	6.6956	7.22539	7.88497	8.0957	4.69138e-09	1.28631e-05	0.00356159	1.04958e-07	0.000856783	0.0682618	5.48692e-05	0.021655	0.00608535	0.230126	6.6512	6.78988	6.64572	7.23311	7.18731	7.25574	7.80743	7.96596	7.88153	8.17049	8.06274	8.05387
OXNAD1	0	0	1	0	0	-1.15687	1	1	-1.22499	-1.15687	6.57073	6.86682	6.50875	6.7253	0.150028	0.00389218	0.551078	0.152266	0.0256744	0.818045	0.0450909	0.15528	0.265092	0.708303	6.72057	6.47611	6.51552	6.88389	6.80446	6.91211	6.36408	6.69133	6.47083	6.74138	6.74238	6.69214
TIMM22	0	0	1	0	0	-1.15681	1	1	-1.23154	-1.15681	8.25257	8.55394	8.57753	8.78619	0.00462474	0.00741693	0.535854	0.00676074	0.0395535	0.809788	0.06904	0.244579	0.346348	0.890782	8.32114	8.16361	8.27297	8.6063	8.54915	8.50638	8.459	8.52661	8.74698	8.93379	8.82894	8.59585
COBL	0	0	1	0	0	-1.15673	1	1	-1.26474	-1.15673	5.2479	5.59002	4.96316	5.16946	0.000250188	0.0012771	0.264358	0.000515805	0.0126891	0.618471	0.0115533	0.12048	0.117732	0.622727	5.12889	5.23047	5.38435	5.5857	5.54277	5.6416	5.00797	4.92882	4.95268	5.14492	5.3133	5.05015
SCRN1	0	0	1	0	1	-1.1567	1	1	-1.1567	-1.313	9.05629	9.26381	8.55069	8.94354	2.14348e-06	2.32943e-05	0.0273742	9.54388e-06	0.00120231	0.211674	0.0117297	0.000188626	0.119161	0.0120597	9.02044	9.07049	9.07794	9.21599	9.18821	9.38722	8.52883	8.54175	8.58149	8.91269	8.97112	8.9468
PSMC3IP	0	0	1	0	0	-1.15654	1	1	-1.22349	-1.15654	6.51334	6.80594	6.90757	7.12414	0.00145559	0.00948763	0.626297	0.00242694	0.0469711	0.851471	0.0939144	0.250782	0.416595	0.904691	6.50918	6.41441	6.61643	6.75771	6.86916	6.79095	6.67514	6.98169	7.06587	7.04652	7.24867	7.07722
GJC1	0	0	1	0	1	-1.15647	1	1	-1.15647	-1.44744	7.06615	7.27334	6.95808	7.49351	0.33857	0.000146262	0.0175997	0.341589	0.00349841	0.16773	0.107452	0.000582235	0.448091	0.0261865	6.97874	7.16201	7.05771	7.20867	7.43227	7.17907	6.85191	7.0238	6.99854	7.50441	7.47911	7.49702
KPNA7	0	0	1	0	0	-1.15644	1	1	-1.15644	-1.36985	3.92667	4.13617	5.36544	5.83456	1.37997e-07	0.00602123	0.194378	1.12384e-06	0.0342117	0.542047	0.42199	0.0279424	0.964127	0.267031	3.88929	3.84733	4.04339	4.03278	4.12831	4.24742	5.14848	5.66333	5.2845	5.81059	5.92992	5.76317
ADPGK	0	0	1	0	0	-1.1564	1	1	-1.2039	-1.1564	7.80705	8.07172	7.7875	7.99588	0.471303	0.00562716	0.66736	0.474407	0.03275	0.873187	0.0697058	0.168603	0.347621	0.735972	7.83527	7.88356	7.70231	7.91853	8.0818	8.21481	7.86972	7.72044	7.77233	8.10692	7.98427	7.89647
DSE	0	0	1	0	0	-1.156	1	1	-1.156	-1.1745	5.19313	5.39988	5.39747	5.63482	0.0132973	0.0126192	0.831043	0.0171188	0.0572902	0.938771	0.229681	0.150529	0.681615	0.698826	5.14101	5.26488	5.17351	5.38327	5.28896	5.52742	5.19788	5.45796	5.53656	5.624	5.72818	5.55226
MIER2	0	0	1	0	0	-1.15591	1	1	-1.17823	-1.15591	6.61254	6.85391	6.36457	6.57625	0.0137434	0.0266995	0.863543	0.0176198	0.0959389	0.954076	0.250341	0.343836	0.718647	1	6.54512	6.5126	6.77991	6.8328	6.89263	6.8363	6.58186	6.22888	6.28296	6.42376	6.56349	6.7415
WDR44	0	0	1	0	0	-1.15587	1	1	-1.16798	-1.15587	7.95987	8.18359	7.91966	8.12902	0.291818	0.000867106	0.868556	0.294748	0.0101031	0.956094	0.0228202	0.0318253	0.17242	0.285693	8.01909	7.9087	7.95182	8.21131	8.10779	8.23166	7.94146	7.99455	7.82297	8.2149	8.10618	8.06599
TCF19	0	0	1	1	0	-1.15572	1	1	-1.21524	-1.15572	8.43176	8.71292	7.43873	7.64797	7.29549e-10	4.67441e-05	0.278633	3.05026e-08	0.00175038	0.633109	0.000921833	0.00605241	0.0291189	0.108703	8.40459	8.42242	8.46826	8.72878	8.67034	8.73965	7.35531	7.46383	7.49705	7.583	7.69942	7.6615
FAAP24	0	0	1	0	0	-1.15566	1	1	-1.15566	-1.1616	6.2327	6.44281	6.01755	6.23097	0.0106258	0.0110593	0.980121	0.0140783	0.0523304	0.994573	0.175508	0.166994	0.590244	0.732754	6.30392	6.31895	6.07523	6.52384	6.3156	6.48899	6.05841	6.04547	5.94876	6.36213	6.21229	6.11849
MAP7D3	0	0	1	0	0	-1.15556	1	1	-1.21143	-1.15556	7.54293	7.82652	7.34743	7.55896	0.0171148	0.0124994	0.653185	0.0213831	0.0568587	0.866515	0.117397	0.286286	0.471708	0.973967	7.61337	7.31541	7.70001	7.75125	7.93892	7.7894	7.19842	7.4405	7.40339	7.62117	7.49453	7.56118
SMCR8	0	0	1	0	0	-1.15549	1	1	-1.19408	-1.15549	7.53611	7.79444	7.92689	8.13642	6.01404e-05	0.00121706	0.624135	0.000150742	0.0124142	0.850853	0.0214013	0.0582696	0.165853	0.406815	7.59556	7.40303	7.60974	7.74352	7.84597	7.79383	7.91664	7.84312	8.02092	8.20293	8.08695	8.11938
MRPL18	0	0	1	0	0	-1.15546	1	1	-1.19846	-1.15546	7.81779	8.08109	8.01869	8.23158	0.0176138	0.00374751	0.68031	0.021939	0.025043	0.878646	0.0532683	0.124869	0.295728	0.632352	7.83708	7.90498	7.7113	8.05845	8.09114	8.09367	7.83363	8.11372	8.10872	8.30887	8.2318	8.15406
FAM234B	0	0	1	0	0	-1.15545	1	1	-1.19069	-1.15545	7.00262	7.25592	6.25045	6.46672	1.01058e-05	0.0177087	0.820338	3.3563e-05	0.0720346	0.934736	0.184404	0.285782	0.607775	0.973627	6.9072	7.10253	6.99813	7.27069	7.30237	7.1947	6.47937	6.22805	6.04392	6.34116	6.47979	6.5792
C5orf34	0	0	1	0	0	-1.15543	1	1	-1.22756	-1.15543	5.61024	5.91362	5.06245	5.27114	0.000253952	0.0281111	0.634061	0.000522375	0.0993428	0.855398	0.191643	0.458549	0.620045	1	5.70674	5.36502	5.75896	5.84066	5.86347	6.03672	4.97524	5.25019	4.96193	5.10016	5.42134	5.29192
CCDC30	0	0	1	0	0	-1.15543	1	1	-1.2031	-1.15543	3.41977	3.68445	3.6524	3.86052	0.0304354	0.0161577	0.725886	0.0353567	0.0674607	0.89873	0.153613	0.30379	0.545953	1	3.53335	3.3124	3.41356	3.7484	3.51608	3.78887	3.64121	3.52195	3.79403	3.70276	3.97913	3.89968
WDR54	0	0	1	0	0	-1.15533	1	1	-1.15533	-1.17369	6.92838	7.13661	6.76472	6.99227	0.00801591	0.00110759	0.831494	0.0109751	0.0117743	0.938972	0.0405612	0.0263461	0.248652	0.258342	6.90149	6.89277	6.99089	7.09185	7.20138	7.1166	6.74167	6.75381	6.79869	6.87722	6.9718	7.12779
GPRC5B	0	0	1	1	0	-1.15521	1	1	-1.48443	-1.15521	7.60012	8.1723	6.56485	6.77711	2.29116e-07	0.000846541	0.0448905	1.6609e-06	0.00993229	0.273323	0.00307898	0.270673	0.0554939	0.94352	7.45315	7.56748	7.77973	8.01668	8.24099	8.25922	6.39944	6.63488	6.66024	6.75537	6.74163	6.83433
TOMM34	0	0	1	0	1	-1.15504	1	1	-1.15504	-1.41396	9.08802	9.28806	9.0204	9.51925	0.276631	0.00106816	0.0655034	0.279529	0.0115534	0.325938	0.257559	0.00442903	0.731232	0.0901437	9.07186	9.09332	9.09888	9.49645	9.14907	9.21866	9.13695	8.9753	8.94895	9.61285	9.56171	9.38318
POLD1	0	0	1	0	0	-1.15494	1	1	-1.19075	-1.15494	7.39999	7.64883	7.14975	7.35827	0.00914037	0.0202271	0.805402	0.012324	0.0796627	0.928871	0.196601	0.314333	0.627193	1	7.24639	7.5151	7.43847	7.44579	7.70847	7.79224	7.02853	7.2579	7.16281	7.47201	7.28232	7.32049
CLIC1	0	0	1	1	0	-1.1548	1	1	-1.22244	-1.1548	9.37178	9.66065	9.25148	9.46134	0.00261222	0.000150938	0.31874	0.00408695	0.00357392	0.669092	0.00256149	0.0167919	0.0496431	0.195135	9.40479	9.37901	9.33154	9.5819	9.72551	9.67455	9.22959	9.35907	9.16577	9.46792	9.4457	9.47039
VGLL1	0	0	1	1	0	-1.15455	1	1	-1.8554	-1.15455	5.55404	6.43851	10.4294	10.6362	4.6583e-12	6.66648e-05	0.00157655	1.95782e-09	0.00219751	0.0436536	0.000115373	0.256973	0.00943948	0.915794	5.59638	5.41836	5.64738	6.27107	6.36809	6.67637	10.4298	10.4033	10.4551	10.6985	10.6046	10.6054
GALNT3	0	0	1	0	0	-1.15418	1	1	-1.15418	-1.22282	7.55248	7.76637	8.69007	8.97991	8.74212e-08	0.00462505	0.57397	7.92583e-07	0.0285859	0.830552	0.168941	0.0528212	0.578934	0.382158	7.35263	7.74683	7.55796	7.70085	7.72837	7.86989	8.66153	8.71852	8.69016	9.01923	8.9242	8.9963
CD163L1	0	0	1	0	0	-1.15403	1	1	-1.15403	-1.15622	4.09426	4.29584	4.34792	4.55514	0.00907201	0.0259851	0.970886	0.0122473	0.0943804	0.990755	0.299522	0.279938	0.800085	0.961621	4.18016	4.09968	4.00295	4.09895	4.35593	4.43265	4.23506	4.4135	4.39519	4.64155	4.62934	4.39453
SLC16A1	0	0	1	0	1	-1.15403	1	1	-1.15403	-1.45177	6.89285	7.10086	6.68657	7.23182	0.540332	0.000209884	0.0210296	0.54324	0.00439486	0.183363	0.134768	0.000811315	0.509615	0.0316317	6.97485	6.81037	6.89333	7.08432	7.08151	7.13676	6.53667	6.88768	6.63537	7.22112	7.26901	7.20534
NCLN	0	0	1	0	0	-1.154	1	1	-1.32334	-1.154	8.31319	8.73186	8.91443	9.11964	0.00217204	0.0232035	0.366136	0.00346162	0.0876131	0.705301	0.107889	0.586396	0.448642	1	8.17096	8.1083	8.66032	8.52327	8.83731	8.83499	8.92453	9.0065	8.81226	9.26315	9.05061	9.04516
TYMS	0	0	1	1	0	-1.15386	1	1	-1.24135	-1.15386	9.82038	10.1326	8.70601	8.91277	1.13321e-09	0.000113184	0.19296	4.09067e-08	0.00294181	0.540141	0.00153395	0.0180237	0.038573	0.204021	9.80749	9.89273	9.76094	10.0754	10.1872	10.1352	8.63219	8.77462	8.71123	8.85802	8.97984	8.90046
HIP1	0	0	1	0	0	-1.15325	1	1	-1.25075	-1.15325	7.39013	7.71542	4.85899	5.05929	8.03185e-10	0.0104	0.451381	3.23984e-08	0.0500768	0.763746	0.0751344	0.342123	0.363588	1	7.34342	7.31809	7.50888	7.71419	7.70665	7.72542	4.76602	4.78888	5.02206	5.05683	5.26998	4.85105
TSPAN18	0	0	1	0	0	-1.15312	1	1	-1.15312	-1.25408	4.57973	4.79333	4.29672	4.62737	0.0527887	0.0249316	0.570138	0.0572656	0.0918296	0.828729	0.465617	0.161895	1	0.720235	4.84051	4.37069	4.52798	4.885	4.8791	4.61591	4.33373	4.11688	4.43955	4.52025	4.70839	4.65347
SLC4A1AP	0	0	1	0	0	-1.15309	1	1	-1.15309	-1.16452	7.8251	8.03336	7.73294	7.95199	0.147882	0.00426984	0.923077	0.150128	0.027261	0.976493	0.098957	0.0811168	0.428777	0.492647	7.94997	7.73406	7.79127	8.01409	8.02177	8.06421	7.67421	7.67972	7.84488	7.8311	8.05246	7.97242
PACC1	0	0	1	0	0	-1.153	1	1	-1.48978	-1.153	6.29137	6.88523	6.19924	6.40437	0.0194231	0.00360572	0.0833117	0.0238868	0.0243863	0.365658	0.0115917	0.49244	0.117962	1	6.02288	6.6255	6.22573	6.76555	6.88416	7.006	6.23916	6.22324	6.1353	6.44905	6.43467	6.32939
H3C8	0	0	1	0	0	-1.1529	1	1	-1.1529	-1.15318	9.46523	9.66352	10.258	10.4617	2.18788e-06	0.0164626	0.968588	9.69388e-06	0.0684564	0.989956	0.228814	0.211977	0.681615	0.83068	9.45233	9.51013	9.43321	9.45997	9.80284	9.72774	10.3387	10.2398	10.1956	10.5941	10.4158	10.3752
SF3A3	0	0	1	1	1	-1.15283	1	1	-1.15283	-1.1796	8.39787	8.60276	8.45791	8.69673	0.020615	3.3822e-05	0.543906	0.0251709	0.00147962	0.815581	0.00282743	0.00104251	0.0522986	0.0369901	8.41259	8.42646	8.35454	8.63857	8.62657	8.54313	8.40361	8.51871	8.45139	8.72916	8.69805	8.66297
TRAF6	0	0	1	1	1	-1.15271	1	1	-1.15271	-1.268	7.255	7.45965	7.12721	7.47057	0.0898274	1.78397e-05	0.051279	0.091825	0.00103537	0.290741	0.00608215	0.00019834	0.0810464	0.0125726	7.24661	7.22375	7.29463	7.51667	7.40852	7.45376	7.19133	7.14044	7.04986	7.5116	7.43129	7.46882
PIP4K2C	0	0	1	0	0	-1.15243	1	1	-1.20226	-1.15243	7.52758	7.80341	8.51069	8.71565	4.22363e-07	0.00554215	0.594582	2.67944e-06	0.0323833	0.83917	0.0619088	0.185223	0.324946	0.77488	7.56243	7.29868	7.72162	7.7936	7.84478	7.77184	8.55504	8.47676	8.50025	8.71899	8.69422	8.73374
NDC80	0	0	1	0	0	-1.15238	1	1	-1.16242	-1.15238	9.47856	9.69695	7.81558	8.01497	6.95925e-09	0.0141123	0.890513	1.34257e-07	0.0615087	0.962929	0.174578	0.228792	0.588462	0.865481	9.53028	9.5155	9.38989	9.70553	9.71191	9.6734	7.80395	7.93189	7.7109	7.83294	8.20631	8.00568
INTS9	0	0	1	0	0	-1.15237	1	1	-1.25354	-1.15237	5.95305	6.28427	6.45969	6.66191	0.00038481	0.00777523	0.418615	0.000753354	0.0408842	0.742241	0.0580545	0.303655	0.312279	1	5.86638	5.86391	6.12887	6.24996	6.31492	6.28794	6.47353	6.32346	6.58209	6.47723	6.71	6.79851
PSME3	0	0	1	0	0	-1.15235	1	1	-1.15235	-1.18076	8.73013	8.93869	9.10476	9.34488	5.18386e-05	0.00203247	0.760292	0.00013253	0.0170528	0.912496	0.0713143	0.0380492	0.35309	0.316104	8.83437	8.56427	8.79174	8.97494	8.97072	8.87042	9.07617	9.06466	9.17344	9.30367	9.38885	9.34212
FAR2	0	0	1	1	0	-1.15229	1	1	-1.41996	-1.15229	7.29625	7.80757	3.8783	4.0831	3.69952e-11	0.0012743	0.0716493	5.34526e-09	0.0126869	0.340324	0.00525462	0.277636	0.073934	0.95668	7.24362	7.5159	7.12925	7.72188	7.74715	7.95366	3.7989	3.94685	3.88914	4.12191	4.0077	4.1197
THOP1	0	0	1	0	0	-1.15197	1	1	-1.30455	-1.15197	7.61043	7.99765	7.69447	7.8986	0.920289	0.0035834	0.243133	0.920836	0.0242911	0.597523	0.0227651	0.268565	0.172113	0.938899	7.45219	7.56695	7.81215	7.84976	8.02576	8.11744	7.64515	7.65801	7.78026	7.98232	7.87081	7.84269
JMJD6	0	0	1	1	0	-1.15164	1	1	-1.32436	-1.15164	7.00852	7.41382	7.00485	7.20551	0.0217989	3.92521e-05	0.0253737	0.0263946	0.00162077	0.203127	0.000268887	0.021754	0.0150628	0.230553	7.01652	7.01777	6.99127	7.42832	7.41208	7.40107	6.98277	7.05256	6.97921	7.34345	7.11869	7.15439
C9orf78	0	0	1	0	0	-1.15162	1	1	-1.15162	-1.16834	7.23562	7.43765	7.26154	7.4875	0.504723	0.00426734	0.83089	0.507743	0.027261	0.938771	0.11156	0.07185	0.457535	0.459492	7.32724	7.17505	7.20458	7.48259	7.5263	7.30404	7.14433	7.29892	7.34137	7.52874	7.52079	7.41298
TBP	0	0	1	0	0	-1.15142	1	1	-1.20797	-1.15142	7.36795	7.64667	8.01886	8.22421	1.29407e-05	0.00584306	0.588023	4.10696e-05	0.033541	0.837606	0.0635895	0.193749	0.328532	0.793932	7.50823	7.15655	7.43908	7.71774	7.55076	7.67153	7.96916	7.96257	8.12484	8.23667	8.21474	8.22123
PPP1R18	0	0	1	0	0	-1.15136	1	1	-1.21179	-1.15136	7.62807	7.90313	7.4589	7.66268	0.00381042	0.00152926	0.503465	0.00570061	0.0141703	0.793142	0.0211473	0.0842833	0.164862	0.504903	7.64017	7.56774	7.67629	7.91331	7.78855	8.00754	7.35406	7.48445	7.53818	7.66051	7.74724	7.5803
CHAF1B	0	0	1	1	0	-1.1513	1	1	-1.43494	-1.1513	7.76031	8.28117	7.7469	7.94923	0.02387	0.000393957	0.033363	0.0285702	0.00628208	0.234099	0.00156608	0.175989	0.038698	0.753948	7.86189	7.60406	7.81498	8.42079	8.14446	8.27827	7.71224	7.72978	7.79867	8.00574	7.98269	7.85926
VGLL3	0	0	1	0	1	-1.15106	1	1	-1.15106	-1.29545	5.23414	5.43784	8.26869	8.64228	4.81079e-13	5.70288e-05	0.053031	9.43556e-10	0.00201536	0.295904	0.0204929	0.000487364	0.162233	0.0234014	5.27313	5.12897	5.30032	5.46267	5.35623	5.4946	8.23616	8.25266	8.31726	8.60682	8.64215	8.67787
PWP2	0	0	1	0	0	-1.15103	1	1	-1.31027	-1.15103	6.69671	7.09502	7.67632	7.88891	4.82095e-05	0.0263287	0.432594	0.000124387	0.0951188	0.752404	0.133259	0.566895	0.505747	1	6.4404	6.87254	6.77719	7.06068	6.99997	7.2244	7.40858	7.91462	7.70575	8.048	7.75572	7.86301
DNMT1	0	0	1	0	1	-1.15081	1	1	-1.15081	-1.21185	9.37974	9.58234	9.78965	10.0674	1.17358e-06	0.000116227	0.307337	5.90959e-06	0.00297572	0.660798	0.0135174	0.00203482	0.129141	0.0553603	9.30031	9.39234	9.44656	9.49534	9.61848	9.6332	9.76345	9.84958	9.75593	10.0799	10.0764	10.0459
ARHGAP40	0	0	1	0	0	-1.15031	1	1	-1.15031	-1.44521	5.17937	5.39237	6.85785	7.3978	3.31188e-07	0.0140943	0.211674	2.20692e-06	0.0614757	0.563015	0.615219	0.052292	1	0.379613	5.18011	5.46916	4.88883	5.60455	5.24168	5.33089	6.61057	7.00522	6.95776	7.29728	7.45623	7.43988
HSD17B1	0	0	1	0	0	-1.15029	1	1	-1.15029	-1.24076	6.72278	6.92847	7.24809	7.55305	0.000127585	0.0157377	0.569154	0.000287683	0.0663031	0.828332	0.36554	0.120402	0.891789	0.622649	6.54106	6.85027	6.77702	6.81429	6.9915	6.97961	7.13043	7.31599	7.29786	7.74632	7.35896	7.55388
DLAT	0	0	1	1	0	-1.15017	1	1	-1.18022	-1.15017	7.86901	8.10979	7.63716	7.83995	0.000100729	0.000235672	0.604847	0.000234681	0.00470046	0.843605	0.00571742	0.0152493	0.078209	0.18456	7.96274	7.78054	7.86375	8.13287	8.07576	8.12074	7.57269	7.71146	7.62733	7.86176	7.85043	7.80766
TMPRSS11E	0	0	1	1	0	-1.15011	1	1	-1.57544	-1.15011	4.81606	5.47038	8.22576	8.42873	7.00828e-13	5.1162e-06	0.000491198	1.17819e-09	0.000485543	0.0228475	1.34532e-05	0.0294294	0.00304353	0.27455	4.84416	4.8244	4.77962	5.52377	5.51613	5.37126	8.31119	8.13289	8.23321	8.48841	8.4101	8.38768
TTI2	0	0	1	0	0	-1.15006	1	1	-1.19249	-1.15006	5.87959	6.12922	6.31364	6.51449	6.85859e-05	0.00330111	0.666665	0.000168606	0.0230405	0.873125	0.0476838	0.116278	0.274573	0.609848	5.83379	5.88508	5.91991	6.01248	6.08639	6.28877	6.25279	6.38849	6.29964	6.5758	6.40772	6.55995
SLC10A7	0	0	1	0	0	-1.14966	1	1	-1.20965	-1.14966	5.48974	5.76385	6.52009	6.72483	5.17708e-07	0.00841592	0.628522	3.11313e-06	0.0432408	0.852908	0.0868866	0.231841	0.396163	0.869636	5.40166	5.43182	5.63572	5.66268	5.71162	5.91727	6.52879	6.65338	6.37808	6.68966	6.69077	6.79407
ASNS	0	0	1	0	0	-1.14965	1	1	-1.14965	-1.22674	7.42384	7.62562	6.70404	7.001	3.15189e-07	0.000448873	0.307541	2.14525e-06	0.0068691	0.660798	0.0456319	0.00585342	0.267204	0.106219	7.42064	7.47798	7.37289	7.62417	7.6113	7.64139	6.56597	6.75464	6.79151	6.91852	7.03011	7.05437
SLC7A5	0	0	1	1	0	-1.14963	1	1	-1.24883	-1.14963	12.4154	12.7393	12.3129	12.5131	0.00433355	0.000240171	0.177283	0.00637784	0.00470046	0.522186	0.00261222	0.0385306	0.0499677	0.317646	12.431	12.2885	12.5269	12.7465	12.7477	12.7237	12.3485	12.2817	12.3085	12.5954	12.485	12.4589
ESYT1	0	0	1	1	0	-1.14959	1	1	-1.59507	-1.14959	7.28932	7.96292	7.62983	7.83271	0.0547296	1.3772e-05	0.00101167	0.0591693	0.000890487	0.0347095	3.45638e-05	0.0604952	0.00460433	0.415935	7.35776	7.19137	7.31884	7.87803	7.9587	8.05203	7.67367	7.69718	7.51864	7.86782	7.84269	7.78762
GOLM1	0	0	1	0	0	-1.14958	1	1	-1.25709	-1.14958	7.39625	7.7268	7.25228	7.46089	0.0162923	0.00402406	0.393581	0.0204691	0.0262646	0.722829	0.0350267	0.207898	0.226279	0.822363	7.29242	7.5032	7.39312	7.61766	7.79826	7.76447	7.40126	7.3089	7.04668	7.48249	7.46882	7.43136
PPP4R4	0	0	1	0	0	-1.14952	1	1	-1.14952	-1.19353	5.95072	6.14947	3.5034	3.76064	2.98005e-10	0.0079718	0.664541	1.75732e-08	0.0415834	0.872979	0.213087	0.0882736	0.656398	0.517415	5.96895	5.87529	6.00793	6.01284	6.24404	6.19152	3.43601	3.66508	3.40912	3.77743	3.85865	3.64584
FASN	0	0	1	0	0	-1.14943	1	1	-1.32327	-1.14943	7.44738	7.85668	9.17343	9.37326	1.41416e-08	0.00262532	0.177726	2.21008e-07	0.0199837	0.522292	0.0148937	0.266204	0.136032	0.932864	7.22894	7.50551	7.60768	7.80071	7.77253	7.99681	9.21141	9.1595	9.14937	9.42426	9.41022	9.28531
PLA2G15	0	0	1	0	0	-1.14934	1	1	-1.30792	-1.14934	6.7816	7.18028	7.60808	7.80777	2.32754e-05	0.00707945	0.266672	6.67751e-05	0.0382863	0.620466	0.0388019	0.385502	0.242028	1	6.65248	6.65084	7.04148	7.20457	7.12044	7.21582	7.61392	7.7178	7.49251	7.95935	7.73226	7.7317
IGFBP6	0	0	1	1	0	-1.14926	1	1	-2.1519	-1.14926	7.35191	8.45761	7.39489	7.59736	7.16877e-06	1.95129e-07	3.37484e-06	2.53188e-05	8.00664e-05	0.00132384	2.28724e-07	0.0293656	0.000384387	0.274321	7.32634	7.40314	7.32625	8.41173	8.47608	8.48502	7.34738	7.5179	7.3194	7.55752	7.67068	7.56388
LETM2	0	0	1	0	0	-1.14921	1	1	-1.35364	-1.14921	4.93619	5.36637	5.56654	5.76922	0.0011784	0.0168734	0.311102	0.00201767	0.0697702	0.663839	0.0775565	0.55344	0.370884	1	4.90135	5.01045	4.89676	5.37876	5.17834	5.54202	5.61189	5.31896	5.76878	5.83202	5.93886	5.53677
SRPX	0	0	1	1	0	-1.14901	1	1	-1.57852	-1.14901	4.73571	5.39802	4.47182	4.68246	0.000326156	0.000693532	0.0245474	0.000652312	0.00890991	0.199913	0.00196269	0.330447	0.042577	1	4.87422	4.61605	4.71687	5.38562	5.37734	5.43109	4.22312	4.68227	4.51007	4.66435	4.7828	4.60022
OBSL1	0	0	1	0	0	-1.14899	1	1	-1.14899	-1.15116	5.63911	5.84322	5.39981	5.60117	0.0131757	0.0283155	0.986017	0.0169826	0.099915	0.995698	0.299448	0.309224	0.800071	1	5.63159	5.80757	5.47818	5.81227	5.95955	5.75785	5.31004	5.52106	5.36834	5.55473	5.4918	5.75699
METTL5	0	0	1	0	0	-1.1488	1	1	-1.15911	-1.1488	7.18	7.39401	7.40134	7.60641	0.00584145	0.00700488	0.940665	0.00829419	0.0379877	0.982057	0.117173	0.136355	0.471629	0.660933	7.14756	7.25549	7.13695	7.39983	7.39517	7.38704	7.21013	7.53814	7.45575	7.51302	7.67963	7.62657
ADGRF4	0	0	1	1	0	-1.14878	1	1	-2.74353	-1.14878	5.38998	6.86037	8.62049	8.82148	1.19746e-09	8.12479e-06	6.07572e-05	4.20087e-08	0.000641695	0.00694165	7.3068e-06	0.378274	0.00225895	1	5.23482	5.25965	5.67547	6.89678	6.84406	6.84026	8.62496	8.50786	8.72866	8.80887	8.91848	8.73708
ERLIN1	0	0	1	0	0	-1.14858	1	1	-1.14858	-1.16472	9.17992	9.38179	8.96481	9.18276	0.000927226	0.000850914	0.847838	0.00163225	0.00996373	0.947842	0.0321998	0.0219001	0.214398	0.230647	9.22523	9.24717	9.06737	9.40673	9.35183	9.38681	8.95175	8.98136	8.96131	9.24707	9.22833	9.07288
TFAP4	0	0	1	0	0	-1.14856	1	1	-1.14856	-1.20748	7.14861	7.35744	7.40661	7.67884	0.00818835	0.0199415	0.712377	0.0111865	0.0788603	0.892182	0.348357	0.172419	0.87105	0.746262	7.16791	6.9284	7.34952	7.28708	7.35307	7.43216	7.39327	7.54293	7.28361	7.81885	7.57555	7.64213
UBR7	0	0	1	0	0	-1.14819	1	1	-1.23838	-1.14819	7.68668	7.99623	7.03754	7.23414	3.29011e-06	0.0035931	0.390498	1.34671e-05	0.0243429	0.720171	0.0321386	0.193535	0.21433	0.793759	7.78758	7.54839	7.72406	8.10527	7.90339	7.98002	6.96127	7.07894	7.07241	7.10387	7.23925	7.3593
HSPA5	0	0	1	0	0	-1.14795	1	1	-1.14795	-1.20377	11.0393	11.2424	11.0139	11.2818	0.884729	0.00100582	0.508131	0.885707	0.0111771	0.795795	0.0601127	0.0155504	0.31984	0.185522	11.1977	11.0058	10.9143	11.3036	11.1859	11.2377	11.0331	10.9667	11.0418	11.2813	11.2948	11.2692
OBI1	0	0	1	0	0	-1.14791	1	1	-1.14791	-1.19266	7.908	8.10468	8.07969	8.33375	0.00145472	0.000696985	0.516117	0.00242619	0.00892751	0.799376	0.044009	0.0118919	0.26174	0.161171	7.92561	7.9188	7.87959	8.02933	8.22193	8.06278	8.01399	8.1526	8.07249	8.29273	8.29031	8.41821
GIT1	0	0	1	0	0	-1.14791	1	1	-1.14791	-1.16428	7.51132	7.70978	7.0711	7.29062	3.92673e-05	0.00424309	0.847239	0.000104099	0.0271373	0.947576	0.108747	0.0731252	0.450615	0.463406	7.44109	7.44525	7.6476	7.62065	7.65282	7.85586	7.02112	7.10001	7.09216	7.26038	7.27678	7.3347
ARHGAP21	0	0	1	0	0	-1.14735	1	1	-1.19927	-1.14735	6.43805	6.70761	7.37673	7.57305	6.54828e-06	0.0282126	0.685313	2.35514e-05	0.0996119	0.880383	0.206186	0.433256	0.643218	1	6.42754	6.21948	6.66714	6.58117	6.69254	6.84913	7.30744	7.47047	7.35229	7.45182	7.7021	7.56523
CLOCK	0	0	1	1	0	-1.1473	1	1	-1.2424	-1.1473	8.06511	8.37851	7.68493	7.88007	1.60168e-06	9.10196e-05	0.131865	7.56968e-06	0.00258724	0.452943	0.00106455	0.0186478	0.0320518	0.209325	8.10563	8.05088	8.03883	8.38821	8.37733	8.36999	7.67498	7.69747	7.68235	8.00742	7.85181	7.78099
MARVELD2	0	0	1	0	0	-1.14725	1	1	-1.31066	-1.14725	7.55927	7.95549	8.08645	8.28098	0.000156442	0.00169775	0.152926	0.00034245	0.015298	0.484814	0.00999041	0.215644	0.108168	0.835862	7.67062	7.36872	7.63847	7.98881	7.95907	7.91857	8.04265	8.13486	8.08185	8.29234	8.4093	8.14129
TMEM11	0	0	1	0	0	-1.14704	1	1	-1.21264	-1.14704	7.68252	7.9672	7.94177	8.13333	0.0398973	0.0253073	0.60624	0.0448221	0.0927873	0.844288	0.172477	0.449266	0.583926	1	7.78292	7.79755	7.4671	8.01571	7.87987	8.00601	7.8331	7.94452	8.04769	8.35457	8.06221	7.98321
RPAP3	0	0	1	0	0	-1.14698	1	1	-1.14698	-1.21655	6.9434	7.14071	7.42566	7.70647	2.63554e-06	0.000704206	0.379326	1.12823e-05	0.0089585	0.712942	0.0569874	0.009512	0.308938	0.141645	6.9491	6.99843	6.88267	7.05747	7.20492	7.15973	7.36204	7.47267	7.44227	7.60193	7.81885	7.69862
SAMD7	0	0	1	0	0	-1.14696	1	1	-1.14696	-1.1947	3.63462	3.82941	3.45545	3.71325	0.027399	0.00331721	0.5815	0.032298	0.0230714	0.833913	0.132319	0.0421741	0.504158	0.332977	3.71494	3.54739	3.64153	3.87048	3.67051	3.94726	3.38922	3.54765	3.42947	3.74064	3.73549	3.66362
NLN	0	0	1	0	0	-1.14667	1	1	-1.1779	-1.14667	7.07606	7.30865	6.95428	7.15174	0.00921155	0.000761463	0.678641	0.0124043	0.00932731	0.877706	0.0160908	0.0369727	0.142647	0.311798	7.11172	7.08426	7.03221	7.17078	7.43377	7.32142	6.93873	6.94367	6.98043	7.13182	7.14875	7.17466
GCFC2	0	0	1	0	0	-1.14666	1	1	-1.15505	-1.14666	6.39071	6.59729	6.89461	7.09463	1.29541e-05	0.00497081	0.952189	4.11011e-05	0.0300908	0.985201	0.0937905	0.106084	0.416478	0.574308	6.46597	6.37554	6.33061	6.47942	6.67684	6.63561	6.75671	6.98557	6.94154	7.03235	7.10478	7.14677
MCOLN2	0	0	1	0	0	-1.14657	1	1	-1.17397	-1.14657	5.57395	5.80474	4.1993	4.39789	2.03064e-09	0.00196845	0.743779	5.90038e-08	0.0167013	0.906837	0.0363299	0.0712043	0.231645	0.456983	5.56811	5.60749	5.54624	5.7408	5.85945	5.81396	4.30006	4.2295	4.06833	4.42196	4.4757	4.29602
GRB2	0	0	1	0	0	-1.14627	1	1	-1.14627	-1.16753	8.205	8.39805	8.05926	8.28281	0.0231711	0.0020812	0.751882	0.0278214	0.0172719	0.91064	0.0734404	0.038289	0.358338	0.316982	8.2679	8.19192	8.15517	8.48014	8.48164	8.23238	8.0218	8.09323	8.06274	8.31091	8.28553	8.25198
IL23A	0	0	1	0	0	-1.14608	1	1	-1.14608	-1.46592	5.36154	5.55738	6.01061	6.57411	8.39106e-06	0.00183662	0.0580322	2.87973e-05	0.0159176	0.307171	0.398969	0.00598013	0.93757	0.107569	5.24425	5.37488	5.4655	5.51487	5.45829	5.69899	5.75467	6.20319	6.07395	6.60423	6.58727	6.53082
RBBP9	0	0	1	0	0	-1.14607	1	1	-1.14607	-1.1969	7.60003	7.79824	7.74306	8.00255	0.0139637	0.00330916	0.595572	0.017873	0.02307	0.839523	0.129298	0.0430145	0.496428	0.337124	7.63121	7.45189	7.71699	7.74673	7.72685	7.92114	7.81183	7.68765	7.7297	8.0671	7.96343	7.97713
GSTCD	0	0	1	0	0	-1.14604	1	1	-1.14604	-1.21854	6.42025	6.61581	6.13282	6.42743	0.0117463	0.0101475	0.518076	0.0153589	0.0493248	0.800352	0.304733	0.0829526	0.807725	0.499414	6.44918	6.3705	6.44106	6.52142	6.66319	6.66282	6.10691	6.36414	5.9274	6.32839	6.49436	6.45955
TTC27	0	0	1	0	0	-1.14565	1	1	-1.14565	-1.23133	7.69829	7.89647	8.14467	8.44537	1.04733e-05	0.00123513	0.345897	3.4543e-05	0.0124914	0.691016	0.0963436	0.0135648	0.423438	0.174782	7.55368	7.78886	7.75234	7.80022	7.93105	7.95813	8.08271	8.22389	8.1274	8.42506	8.40284	8.50822
PDGFB	0	0	1	0	0	-1.14558	1	1	-1.30514	-1.14558	5.4097	5.79573	6.25377	6.45092	2.30775e-06	0.00170387	0.172701	1.01221e-05	0.0153062	0.514968	0.0107997	0.200037	0.113335	0.809228	5.27439	5.5257	5.42901	5.69291	5.86225	5.83203	6.15066	6.38348	6.22716	6.38623	6.40391	6.56261
MAK16	0	0	1	1	0	-1.14553	1	1	-1.33218	-1.14553	6.64784	7.05793	7.83473	8.03253	1.423e-07	0.00136478	0.132589	1.15171e-06	0.0133173	0.453809	0.00785956	0.201045	0.0948306	0.810798	6.67957	6.63123	6.63273	6.9073	7.14257	7.12391	7.69527	7.83698	7.97194	8.15483	7.9732	7.96956
NUP107	0	0	1	0	0	-1.14539	1	1	-1.23014	-1.14539	7.28008	7.57901	7.86073	8.06176	5.85603e-06	0.00113424	0.361665	2.14151e-05	0.0119353	0.701826	0.013148	0.0870606	0.126574	0.514663	7.28336	7.3202	7.23667	7.55513	7.56234	7.61958	7.67699	7.96001	7.94517	8.00767	8.07633	8.10129
PSMD14	0	0	1	0	0	-1.14537	1	1	-1.15114	-1.14537	8.46688	8.67592	8.7271	8.92215	0.00320861	0.0106776	0.911485	0.00489993	0.0509752	0.972625	0.149658	0.186919	0.539692	0.779204	8.30174	8.6477	8.4512	8.73678	8.68509	8.6059	8.66426	8.73624	8.78081	8.85583	9.01416	8.89644
SPHK1	0	0	1	0	0	-1.14534	1	1	-1.20694	-1.14534	6.21257	6.48927	7.01465	7.21059	1.20351e-06	0.00386768	0.512117	6.02166e-06	0.0255989	0.797379	0.0421418	0.164479	0.255117	0.727144	6.27575	6.01804	6.3439	6.40124	6.52409	6.54247	6.94778	7.03872	7.05743	7.26019	7.15661	7.21498
ITGB1	0	0	1	0	0	-1.14534	1	1	-1.17262	-1.14534	6.96251	7.19462	7.76856	7.96571	8.49765e-07	0.00616985	0.771682	4.56414e-06	0.0348401	0.915582	0.0859757	0.155723	0.393548	0.708949	6.81437	7.05898	7.01417	7.1257	7.28211	7.17606	7.65763	7.87326	7.77479	7.87882	8.00227	8.01605
TRIB3	0	0	1	0	0	-1.14518	1	1	-1.14518	-1.19112	6.6546	6.85621	7.52311	7.77299	4.81643e-06	0.0259514	0.778023	1.82485e-05	0.0942874	0.918424	0.373033	0.221276	0.900849	0.849294	6.46689	6.61666	6.88025	6.72479	6.99374	6.85012	7.47249	7.60369	7.49316	7.91589	7.70538	7.69772
TRIP13	0	0	1	1	0	-1.14504	1	1	-1.35319	-1.14504	7.86658	8.30237	8.53836	8.73711	1.09323e-06	6.83106e-05	0.022944	5.57416e-06	0.00223922	0.193203	0.000384527	0.0418638	0.0181095	0.331315	7.89833	7.88714	7.81429	8.27326	8.25459	8.37927	8.40022	8.58601	8.62884	8.73355	8.73637	8.74141
ATP7A	0	0	1	1	0	-1.14502	1	1	-1.4027	-1.14502	8.56374	9.05565	8.47053	8.66936	0.00790195	0.000972599	0.0639234	0.010833	0.0109118	0.322854	0.0040974	0.243787	0.0657596	0.890463	8.41865	8.5598	8.71277	8.97315	9.12073	9.07306	8.47196	8.61722	8.32239	8.73396	8.57664	8.69747
RFC4	0	0	1	0	0	-1.145	1	1	-1.17325	-1.145	8.34163	8.57351	7.43444	7.63072	1.26029e-06	0.0176767	0.810739	6.24466e-06	0.0719789	0.930408	0.181937	0.288788	0.603414	0.979332	8.35416	8.43276	8.23797	8.62839	8.50916	8.58297	7.26782	7.44312	7.59238	7.47001	7.76641	7.65574
PUM3	0	0	1	0	0	-1.14499	1	1	-1.34328	-1.14499	7.26022	7.67992	7.97427	8.16447	7.90461e-05	0.00565734	0.19635	0.000190955	0.0328444	0.544597	0.0269666	0.405089	0.191723	1	7.21721	7.35001	7.21345	7.48817	7.84711	7.70447	7.86785	8.04999	8.00498	7.96193	8.29812	8.23337
UAP1	0	0	1	1	0	-1.1448	1	1	-1.4669	-1.1448	7.71439	8.26625	7.81867	8.015	0.19572	9.36411e-05	0.00915422	0.198298	0.00262367	0.113179	0.000318784	0.106395	0.016526	0.574358	7.61034	7.81197	7.72085	8.15528	8.39101	8.25246	7.73352	7.8986	7.82387	7.9748	8.01964	8.05056
GPT2	0	0	1	0	0	-1.14476	1	1	-1.14476	-1.21404	6.08899	6.27804	5.57099	5.85371	4.10219e-05	0.00373527	0.44561	0.000108142	0.025018	0.759553	0.17964	0.0366508	0.599174	0.31054	6.10307	6.10921	6.05468	6.11841	6.44546	6.27024	5.44129	5.65539	5.61629	5.8646	5.83638	5.86016
PTPN1	0	0	1	0	0	-1.14464	1	1	-1.1586	-1.14464	8.87958	9.09312	8.75752	8.95246	0.00786243	0.000593779	0.809447	0.0107859	0.00816308	0.930231	0.0156845	0.0252842	0.140634	0.251469	8.94763	8.77392	8.91718	9.0256	9.1344	9.11938	8.80193	8.76614	8.7045	8.9547	8.99836	8.90432
ERCC6L	0	0	1	0	0	-1.14462	1	1	-1.19883	-1.14462	6.04681	6.2998	5.77996	5.97736	0.00709862	0.0253409	0.743643	0.00986381	0.0928491	0.906837	0.208623	0.383034	0.648584	1	5.91344	6.08692	6.14006	6.23302	6.11655	6.54983	5.66663	5.77249	5.90077	5.97946	6.02942	5.92318
ZFP42	0	0	1	0	0	-1.14452	1	1	-1.14452	-1.40193	3.6253	3.82586	6.69222	7.1784	5.77746e-11	0.00120588	0.0763152	7.15675e-09	0.0123623	0.348497	0.25712	0.00524135	0.730619	0.100259	3.6836	3.77946	3.41283	3.8338	3.92287	3.72091	6.72367	6.73093	6.62205	7.17227	7.27628	7.08666
MRS2	0	0	1	0	0	-1.14436	1	1	-1.29287	-1.14436	6.55944	6.95513	8.32756	8.52069	2.92331e-07	0.0252374	0.372596	2.0165e-06	0.0927235	0.709802	0.115415	0.602497	0.468293	1	6.43547	6.93834	6.30451	7.03165	6.8666	6.96713	8.27049	8.29296	8.41922	8.39716	8.54713	8.61777
TJP2	0	0	1	1	0	-1.14433	1	1	-1.1942	-1.14433	8.28915	8.54435	8.47179	8.66593	0.00262966	0.000221745	0.413666	0.00411131	0.00454617	0.739575	0.00411408	0.0196541	0.0658477	0.216287	8.27463	8.23391	8.35891	8.46062	8.63617	8.53626	8.45838	8.50477	8.45224	8.63095	8.72194	8.6449
SIAH2	0	0	1	0	0	-1.14433	1	1	-1.15307	-1.14433	8.13565	8.34177	7.76691	7.96017	0.000170612	0.00797007	0.912866	0.000369074	0.0415834	0.972625	0.123404	0.15406	0.48382	0.707025	8.2749	8.05203	8.08002	8.45402	8.23337	8.33791	7.70573	7.77526	7.81972	8.05729	7.87213	7.95109
IDH3A	0	0	1	0	0	-1.14414	1	1	-1.21067	-1.14414	6.98016	7.25732	6.56384	6.74981	0.000374169	0.018629	0.578266	0.00073485	0.0749747	0.832678	0.136188	0.396196	0.512512	1	7.08503	7.03694	6.8185	7.13568	7.26424	7.37204	6.54391	6.53345	6.61416	6.9321	6.7739	6.54345
MMP1	0	0	1	0	0	-1.14403	1	1	-1.52128	-1.14403	4.70074	5.29563	3.7312	3.92618	1.75576e-06	0.00316591	0.0682832	8.13457e-06	0.0224804	0.332323	0.00944771	0.505014	0.104654	1	4.80249	4.66206	4.63767	5.48232	5.03435	5.37022	3.57433	3.73081	3.88847	3.76574	4.05033	3.96248
MSH2	0	0	1	0	0	-1.14389	1	1	-1.14389	-1.22331	7.92284	8.1224	8.03827	8.33031	0.0461156	0.00713932	0.519117	0.050885	0.0385392	0.800669	0.24487	0.0654352	0.708996	0.435149	7.86715	8.1141	7.78727	8.03855	8.16108	8.16757	7.90544	8.07956	8.12983	8.25477	8.43101	8.30514
C19orf33	0	0	1	1	0	-1.14381	1	1	-1.34274	-1.14381	8.42518	8.84928	8.94995	9.1452	0.000136158	0.000884363	0.0940278	0.000304331	0.0102399	0.387315	0.00474897	0.179082	0.0708017	0.7611	8.32335	8.40625	8.54593	8.69706	8.90744	8.94335	8.90525	9.06206	8.88255	9.08085	9.20038	9.15436
FOXM1	0	0	1	0	0	-1.1437	1	1	-1.1437	-1.18681	8.52056	8.7162	7.76665	8.01433	2.38054e-07	0.0012556	0.584011	1.71445e-06	0.0125581	0.835275	0.0634638	0.0206663	0.328315	0.223454	8.46436	8.43635	8.66096	8.62044	8.76988	8.75827	7.76679	7.71357	7.8196	8.02809	8.01824	7.99666
BMP4	0	0	1	0	0	-1.14368	1	1	-1.28014	-1.14368	5.58493	5.95468	4.43193	4.62289	1.24282e-06	0.0196475	0.380905	6.16851e-06	0.0781915	0.7141	0.0998822	0.532558	0.43104	1	5.89576	5.42434	5.43469	6.0718	5.81573	5.97651	4.51528	4.38684	4.39366	4.62588	4.49077	4.75202
FAM118B	0	0	1	0	0	-1.14365	1	1	-1.21145	-1.14365	5.82357	6.09775	5.84991	6.04797	0.837144	0.00269399	0.509939	0.838355	0.0202964	0.795989	0.032393	0.127568	0.215052	0.639963	5.80871	5.77765	5.88436	5.98386	6.22056	6.08882	5.7538	6.00836	5.78758	6.02778	6.06522	6.0509
NFYA	0	0	1	0	0	-1.1436	1	1	-1.149	-1.1436	7.67452	7.87633	7.75487	7.94337	0.20657	0.00659066	0.904381	0.209129	0.0364461	0.968964	0.107246	0.137046	0.447628	0.663736	7.77843	7.60227	7.64288	7.93273	7.84747	7.84879	7.76744	7.72378	7.77338	8.08432	7.96217	7.78363
VAMP5	0	0	1	0	0	-1.14358	1	1	-1.14358	-1.17054	5.48239	5.67388	6.38156	6.60573	2.04974e-07	0.00610106	0.778954	1.51802e-06	0.0345247	0.918667	0.153064	0.0861549	0.545214	0.511108	5.54945	5.44662	5.45109	5.56353	5.78565	5.67246	6.32479	6.45781	6.36208	6.75147	6.49229	6.57342
TSPAN2	0	0	1	0	0	-1.14352	1	1	-1.27332	-1.14352	7.41667	7.7666	4.32063	4.50044	6.1303e-10	0.0221409	0.389938	2.74208e-08	0.0849817	0.72015	0.109898	0.555413	0.454267	1	7.37015	7.30946	7.57039	7.63802	7.80171	7.86008	4.35484	4.22155	4.38551	4.28014	4.78148	4.4397
APCDD1L	0	0	1	1	0	-1.14349	1	1	-2.02696	-1.14349	4.8626	5.8803	5.22337	5.418	0.479688	2.0927e-05	0.000319879	0.482723	0.00113935	0.0171888	2.7332e-05	0.260703	0.00408641	0.922934	4.88499	4.70799	4.9948	5.84345	6.06129	5.73617	5.28426	5.25447	5.13137	5.38886	5.40655	5.45861
TRIM27	0	0	1	0	0	-1.14312	1	1	-1.14361	-1.14312	5.66074	5.85533	7.267	7.45863	5.07371e-09	0.0139328	0.981396	1.10406e-07	0.0610427	0.9949	0.193954	0.203054	0.623921	0.814988	5.77142	5.66761	5.54318	5.94535	5.75875	5.8619	7.15681	7.32657	7.31764	7.59792	7.39849	7.37949
H1-1	0	0	1	0	0	-1.1431	1	1	-1.39855	-1.1431	6.27427	6.75119	8.36624	8.55902	6.25659e-09	0.0024274	0.101798	1.25039e-07	0.0189382	0.402811	0.010004	0.350996	0.108168	1	6.2847	6.32757	6.21054	6.54776	6.79507	6.91075	8.51202	8.27997	8.30674	8.70252	8.44884	8.52572
DUSP11	0	0	1	0	0	-1.14299	1	1	-1.14299	-1.16122	8.09649	8.28797	8.93453	9.15175	2.98325e-08	0.00105661	0.760968	3.72441e-07	0.0114519	0.912572	0.04293	0.0231691	0.257931	0.239089	8.08064	8.07392	8.13492	8.2011	8.29594	8.36686	8.84561	8.91992	9.03806	9.13685	9.20866	9.10974
CFAP20DC	0	0	1	0	0	-1.14295	1	1	-1.30151	-1.14295	4.96865	5.34452	4.21024	4.40072	2.45258e-05	0.0204457	0.373073	6.97605e-05	0.0802015	0.709866	0.100862	0.548715	0.433836	1	5.17552	4.9506	4.77983	5.44603	5.06482	5.52272	4.15244	4.26517	4.21311	4.50297	4.42232	4.27687
FPGS	0	0	1	0	0	-1.14272	1	1	-1.20839	-1.14272	6.97682	7.24714	6.63863	6.83478	0.000102428	0.0022565	0.503075	0.000237746	0.0180719	0.792953	0.0281553	0.113266	0.197861	0.600751	6.98898	6.93087	7.01062	7.1185	7.34877	7.27415	6.50061	6.65523	6.76006	6.80367	6.86767	6.833
CCDC50	0	0	1	0	0	-1.14226	1	1	-1.14226	-1.26207	8.99603	9.19075	7.27795	7.60967	2.88401e-08	0.0103129	0.410779	3.64152e-07	0.04982	0.737235	0.363374	0.0692392	0.890033	0.450017	8.90356	9.15291	8.93164	9.09669	9.22533	9.25024	7.1597	7.26395	7.41021	7.43068	7.79642	7.60192
CNOT9	0	0	1	0	0	-1.14208	1	1	-1.1535	-1.14208	8.36096	8.5678	8.20854	8.39798	0.00568382	0.00174969	0.844907	0.00810655	0.0155164	0.946449	0.03804	0.0568201	0.238795	0.400738	8.28962	8.41314	8.38012	8.54582	8.59145	8.56612	8.13633	8.24158	8.24771	8.26668	8.49152	8.43573
LY6G6C	0	0	1	0	1	-1.1418	1	1	-1.1418	-1.50389	5.06593	5.25667	6.97602	7.566	3.8817e-11	2.02177e-05	0.00187866	5.43807e-09	0.00111179	0.0492384	0.060014	5.75941e-05	0.319471	0.0059872	5.10972	4.97366	5.11442	5.36402	5.21105	5.19493	7.05119	6.98914	6.88771	7.5857	7.5259	7.58641
MSRA	0	0	1	0	0	-1.14177	1	1	-1.16496	-1.14177	4.75822	4.97265	5.29708	5.48263	7.8203e-05	0.0227857	0.844211	0.000189205	0.0867775	0.946272	0.222177	0.321542	0.672176	1	4.77557	4.7861	4.713	5.05365	4.78181	5.08248	5.33165	5.22661	5.33299	5.38263	5.38979	5.67547
TAF1A	0	0	1	0	0	-1.1417	1	1	-1.1417	-1.37358	5.76714	5.96803	6.17419	6.63428	0.00188327	0.0232026	0.304165	0.00305308	0.0876131	0.657377	0.641713	0.0938542	1	0.535922	5.67209	6.03479	5.59455	5.87439	5.92616	6.10355	5.90731	6.27623	6.33902	6.44055	6.8535	6.60879
TBC1D30	0	0	1	0	0	-1.14167	1	1	-1.3741	-1.14167	6.5013	6.95398	7.81996	8.01291	5.46816e-07	0.00458869	0.155928	3.25447e-06	0.0284959	0.489585	0.0201035	0.408226	0.160993	1	6.34807	6.51157	6.64427	6.7007	7.10074	7.06051	7.71524	7.91328	7.83137	8.0524	8.0232	7.96312
NDUFB3	0	0	1	0	0	-1.14166	1	1	-1.19168	-1.14166	6.65489	6.92098	6.85458	7.049	0.0823112	0.0235407	0.675556	0.0849087	0.0885352	0.87655	0.181923	0.39856	0.603414	1	6.44562	6.92169	6.59737	6.92993	6.97465	6.85837	6.71998	6.97767	6.86609	6.99271	7.07077	7.08353
FEN1	0	0	1	1	0	-1.14145	1	1	-1.38033	-1.14145	7.86367	8.33153	7.96277	8.15305	0.39739	7.52208e-05	0.0140836	0.40059	0.00232336	0.147204	0.000332135	0.0636518	0.0167692	0.427641	7.80867	7.99832	7.784	8.36518	8.34191	8.28752	7.93541	8.02417	7.92875	8.06769	8.1948	8.19667
RNF185	0	0	1	0	0	-1.14133	1	1	-1.23334	-1.14133	6.08579	6.39285	6.46311	6.65508	0.00142404	0.00591103	0.416463	0.00238143	0.0338167	0.740821	0.0478909	0.256878	0.275226	0.915732	6.16346	5.90073	6.19318	6.34745	6.48137	6.34972	6.42945	6.59351	6.36635	6.71624	6.70054	6.54845
TAF5	0	0	1	0	0	-1.1412	1	1	-1.1412	-1.24374	7.5766	7.76611	7.53815	7.85481	0.676382	0.00240481	0.305009	0.678342	0.0188791	0.658474	0.174751	0.0201239	0.588877	0.220632	7.46253	7.6402	7.62708	7.64841	7.76309	7.88682	7.41	7.58685	7.6176	7.91243	7.86242	7.78959
GRWD1	0	0	1	1	0	-1.14119	1	1	-1.36701	-1.14119	8.11005	8.56026	8.28428	8.47353	0.221254	1.06924e-05	0.00419819	0.223918	0.000753462	0.0750363	5.1395e-05	0.0154159	0.00587001	0.184692	8.12597	8.10512	8.09907	8.49861	8.5615	8.62066	8.24895	8.33168	8.27221	8.57218	8.42694	8.42147
GINS2	0	0	1	1	0	-1.14105	1	1	-1.37655	-1.14105	8.07547	8.53467	8.77596	8.9648	7.15583e-07	4.62616e-05	0.0106838	3.99342e-06	0.00175038	0.124479	0.000209873	0.0454334	0.0134915	0.349286	8.06793	8.12833	8.03016	8.43251	8.63789	8.53361	8.78516	8.76095	8.78178	9.01104	9.014	8.86936
TICRR	0	0	1	0	0	-1.14103	1	1	-1.14103	-1.23154	8.22009	8.40219	7.64849	7.9494	0.000443733	0.027188	0.525684	0.000851501	0.0971132	0.804663	0.512465	0.159494	1	0.717069	8.15053	8.15976	8.34999	8.64751	8.23081	8.32826	7.80674	7.557	7.58173	8.09798	7.85225	7.89797
EEFSEC	0	0	1	0	0	-1.14092	1	1	-1.24205	-1.14092	7.21326	7.53494	6.29363	6.47875	1.75482e-06	0.013397	0.4193	8.13343e-06	0.0595153	0.742939	0.0838076	0.41439	0.387355	1	7.34025	6.96271	7.33682	7.5573	7.44279	7.60474	6.26485	6.29683	6.3192	6.6442	6.4394	6.35266
POMGNT1	0	0	1	0	1	-1.14091	1	1	-1.14091	-1.42279	7.42984	7.62014	6.45174	6.96342	3.01189e-07	0.000161025	0.0159696	2.07032e-06	0.00376729	0.158158	0.125539	0.000594469	0.48902	0.0264899	7.39029	7.38316	7.51608	7.57217	7.58611	7.70216	6.30272	6.56181	6.49069	7.04367	6.92023	6.92635
IFRD2	0	0	1	0	0	-1.1409	1	1	-1.23686	-1.1409	6.84934	7.15999	7.22194	7.41482	0.00245374	0.0082117	0.438104	0.00385832	0.0425313	0.754193	0.0625027	0.303818	0.326067	1	6.64738	6.96343	6.93722	7.27067	7.16572	7.04358	7.144	7.36375	7.15808	7.47364	7.35255	7.41827
KBTBD8	0	0	1	1	0	-1.14085	1	1	-1.53512	-1.14085	4.03082	4.65702	5.36585	5.55736	1.20339e-06	0.00147524	0.0360005	6.02166e-06	0.0138996	0.242781	0.00396548	0.445649	0.0647017	1	3.8117	4.25684	4.02392	4.52097	4.76832	4.68179	5.43869	5.43568	5.22318	5.46595	5.55164	5.65449
SNAPIN	0	0	1	0	0	-1.14068	1	1	-1.15937	-1.14068	6.94929	7.15971	6.71825	6.90801	0.00194715	0.00564115	0.851326	0.00314725	0.0327827	0.948955	0.0898556	0.131953	0.405004	0.648684	6.8485	7.04697	6.95239	6.99159	7.20391	7.28364	6.73785	6.72242	6.69449	6.94488	6.882	6.89715
FKBP5	0	0	1	0	0	-1.14048	1	1	-1.37873	-1.14048	5.7837	6.2493	5.33054	5.51758	4.05929e-05	0.00213558	0.0939814	0.000107083	0.0174889	0.387315	0.00874264	0.337982	0.100047	1	5.75777	5.9246	5.66873	6.25891	6.32933	6.15965	5.23159	5.29464	5.4654	5.3818	5.69451	5.47643
RAB38	0	0	1	0	0	-1.14043	1	1	-1.28025	-1.14043	7.86996	8.23156	10.524	10.7113	6.84262e-11	0.00137773	0.167172	7.8945e-09	0.0133993	0.506509	0.00910433	0.174499	0.102003	0.75222	7.74903	8.0387	7.82214	8.25708	8.20809	8.2295	10.4627	10.5788	10.5304	10.841	10.6346	10.6584
SEC22C	0	0	1	0	0	-1.14036	1	1	-1.20405	-1.14036	6.14209	6.41051	5.54017	5.73566	9.00892e-06	0.00693615	0.586461	3.05701e-05	0.0376845	0.836644	0.0714302	0.21737	0.353366	0.839158	6.05519	6.24578	6.12531	6.32418	6.49213	6.41524	5.61325	5.34252	5.66474	5.79364	5.73577	5.67755
GABPB1	0	0	1	0	0	-1.14035	1	1	-1.2164	-1.14035	7.30249	7.58305	7.60537	7.79958	0.00131287	0.00225499	0.445603	0.00221725	0.0180719	0.759553	0.0255065	0.125117	0.185089	0.632756	7.29003	7.26123	7.35621	7.47148	7.68342	7.59426	7.45008	7.73569	7.63034	7.81542	7.79589	7.78741
ANKRD40	0	0	1	0	0	-1.14031	1	1	-1.14031	-1.18945	6.9991	7.19786	7.60239	7.85452	1.34095e-05	0.00985624	0.700883	4.22612e-05	0.0482083	0.887112	0.232327	0.107294	0.684987	0.576856	6.94846	6.82752	7.22131	7.18438	7.17778	7.23143	7.50047	7.6052	7.70151	7.80128	7.87243	7.88984
DDX56	0	0	1	1	0	-1.14013	1	1	-1.23963	-1.14013	8.4519	8.76214	8.38545	8.57519	0.00384052	4.64254e-05	0.0922896	0.0057398	0.00175038	0.383497	0.000534369	0.0118412	0.0219587	0.161041	8.3822	8.46642	8.50709	8.70424	8.78109	8.8011	8.3144	8.42718	8.41477	8.61783	8.56157	8.54619
ORC3	0	0	1	1	0	-1.1401	1	1	-1.19476	-1.1401	8.484	8.73997	8.6143	8.80441	0.0400599	0.000505902	0.431737	0.0449747	0.00743252	0.751803	0.0081029	0.0389962	0.0965219	0.319242	8.56495	8.46783	8.41922	8.84627	8.67228	8.70136	8.5371	8.6535	8.65231	8.82442	8.78959	8.79923
TXNL4B	0	0	1	0	0	-1.13998	1	1	-1.13998	-1.2569	7.1956	7.40055	7.67725	8.00524	0.000413166	0.021912	0.530874	0.000801539	0.0843234	0.80694	0.458155	0.140295	1	0.673097	7.5004	7.05351	7.03288	7.34027	7.44826	7.41313	7.7313	7.75129	7.54914	8.12241	8.04833	7.84496
CAD	0	0	1	0	0	-1.13998	1	1	-1.1562	-1.13998	6.83784	7.04877	8.04977	8.2386	1.31314e-07	0.0209226	0.878036	1.08173e-06	0.0814688	0.958865	0.219912	0.29428	0.668488	0.987424	6.66942	6.85472	6.98937	6.92615	7.02321	7.19693	7.98041	8.13781	8.03108	8.25338	8.31537	8.14706
AP3B2	0	0	1	0	0	-1.13962	1	1	-1.13962	-1.20968	4.5731	4.76748	4.57938	4.85443	0.437259	0.00335721	0.499308	0.44044	0.0232535	0.790737	0.152076	0.0372907	0.542785	0.312456	4.75484	4.5084	4.45607	4.79733	4.75539	4.74973	4.56329	4.67205	4.5028	4.83718	4.93578	4.79033
NEDD4	0	0	1	1	1	-1.1396	1	1	-1.1396	-1.18337	8.7075	8.89626	8.54167	8.78451	0.000297203	1.29531e-05	0.270582	0.000601046	0.000856783	0.625143	0.00172889	0.000312713	0.0396465	0.0172779	8.65117	8.74799	8.72332	8.93989	8.88145	8.86744	8.54629	8.50811	8.57061	8.78744	8.81845	8.74763
COL16A1	0	0	1	0	0	-1.13954	1	1	-1.13954	-1.14924	6.03311	6.22232	6.23882	6.44155	0.000663225	0.00110625	0.868407	0.00121344	0.0117743	0.956094	0.0386154	0.0276009	0.241249	0.265394	5.98346	5.99127	6.1246	6.1753	6.20829	6.28338	6.29662	6.12821	6.29163	6.42615	6.45206	6.44643
TIMM8B	0	0	1	0	0	-1.13931	1	1	-1.38748	-1.13931	6.64705	7.10537	6.42496	6.62217	0.015967	0.0221761	0.292452	0.0201026	0.0850613	0.645429	0.088552	0.641537	0.401126	1	6.6441	6.72018	6.57687	6.81471	7.18106	7.32033	6.3023	6.71285	6.25971	6.79204	6.47853	6.59596
RPP30	0	0	1	0	0	-1.13928	1	1	-1.19863	-1.13928	7.64148	7.9039	6.92224	7.11383	1.95553e-07	0.00115867	0.464508	1.46577e-06	0.0120902	0.772656	0.0161125	0.0725589	0.142731	0.461396	7.63225	7.56306	7.72912	7.95949	7.88883	7.86337	6.86781	7.06438	6.83453	7.12654	7.13028	7.08468
KPNA3	0	0	1	1	0	-1.13918	1	1	-1.15784	-1.13918	9.33823	9.54973	9.91908	10.1063	8.3435e-08	0.000209426	0.707056	7.62909e-07	0.00439486	0.890003	0.00591637	0.0119663	0.0797838	0.161992	9.37122	9.28032	9.36314	9.49511	9.57524	9.57883	9.88858	9.90187	9.9668	10.1669	10.1248	10.0273
TRMT61A	0	0	1	0	0	-1.13917	1	1	-1.31989	-1.13917	6.14338	6.53972	6.62234	6.80878	0.00108225	0.00468592	0.199995	0.00187404	0.0288561	0.548422	0.0240079	0.358887	0.178225	1	6.06554	6.05715	6.30746	6.31126	6.66724	6.64066	6.65263	6.59932	6.61505	6.8911	6.71887	6.81637
CDCA5	0	0	1	0	0	-1.13911	1	1	-1.13911	-1.27208	7.68938	7.87844	6.7893	7.13809	9.78487e-07	0.00241603	0.231626	5.12226e-06	0.0189041	0.586515	0.21197	0.0167083	0.654684	0.19471	7.57873	7.7436	7.7458	7.93785	7.81079	7.88668	6.64739	6.79274	6.92777	7.14741	7.24603	7.02083
ANAPC13	0	0	1	0	0	-1.13903	1	1	-1.13903	-1.14282	6.59237	6.77488	7.03157	7.22621	9.25012e-05	0.0158433	0.92434	0.000218454	0.0665158	0.976711	0.235788	0.195981	0.691984	0.798588	6.55084	6.55071	6.67555	6.59564	6.79915	6.92986	6.9124	7.09451	7.08781	7.26997	7.22005	7.18862
MORN4	0	0	1	0	0	-1.13892	1	1	-1.26359	-1.13892	5.94934	6.2928	4.90226	5.08661	6.07305e-07	0.0106502	0.347155	3.51711e-06	0.0508856	0.691016	0.0620759	0.412459	0.325428	1	6.1354	5.87502	5.8376	6.31726	6.30735	6.2538	4.95508	4.99766	4.75406	5.21294	4.88286	5.16404
RMI1	0	0	1	0	0	-1.1388	1	1	-1.1388	-1.24505	7.92577	8.11377	6.97537	7.29058	1.45124e-07	0.00131299	0.257272	1.16982e-06	0.0129733	0.610768	0.125499	0.0115774	0.48902	0.158923	7.99125	7.97338	7.81268	8.1345	8.0187	8.1881	6.97294	7.05131	6.90187	7.39375	7.19552	7.28248
C4orf36	0	0	1	0	0	-1.13878	1	1	-1.13878	-1.60769	4.0832	4.29425	5.0827	5.76928	2.69867e-06	0.00290267	0.0556575	1.14835e-05	0.0212923	0.30185	0.530568	0.00791939	1	0.127165	3.855	3.94837	4.44622	4.32992	4.23779	4.31504	4.93449	5.10198	5.21164	5.64278	5.85652	5.80856
COPS6	0	0	1	0	0	-1.13875	1	1	-1.13875	-1.14582	8.04579	8.23724	7.72563	7.92688	0.0020533	0.02353	0.946127	0.00329604	0.0885233	0.9838	0.291023	0.256402	0.78631	0.915375	7.93614	8.19402	8.00723	8.26248	8.21052	8.2387	7.66403	7.92344	7.58943	8.02287	7.93663	7.82116
CAP1	0	0	1	1	0	-1.13872	1	1	-1.22954	-1.13872	8.72056	9.01895	8.73556	8.92253	0.246798	7.2756e-05	0.125638	0.24964	0.00229542	0.443597	0.0008744	0.0154172	0.0281139	0.184692	8.77871	8.64789	8.73509	9.06412	9.03815	8.95458	8.74489	8.76937	8.69243	8.97499	8.93393	8.85866
WDR75	0	0	1	0	0	-1.13863	1	1	-1.13863	-1.21112	8.67404	8.8634	9.18584	9.46565	2.77765e-06	0.00121737	0.373947	1.17623e-05	0.0124142	0.709866	0.089729	0.0141953	0.404899	0.179563	8.71371	8.74679	8.56162	8.89406	8.85136	8.84478	9.04275	9.22802	9.28675	9.46457	9.49767	9.4347
NAP1L1	0	0	1	0	0	-1.13854	1	1	-1.22243	-1.13854	6.37465	6.66079	7.26297	7.45042	2.67021e-07	0.00217259	0.382084	1.87461e-06	0.0176446	0.714843	0.0220495	0.137358	0.168594	0.664013	6.38525	6.44413	6.29458	6.60492	6.82531	6.55213	7.18702	7.30556	7.29634	7.51127	7.40109	7.43892
PSMC4	0	0	1	1	0	-1.13839	1	1	-1.24504	-1.13839	9.70878	10.023	9.91348	10.0995	0.0172042	0.000704057	0.209236	0.0214856	0.0089585	0.559368	0.00643092	0.0879787	0.0836602	0.516842	9.65578	9.77495	9.69561	9.89483	10.0802	10.0941	9.85906	9.97042	9.91097	10.1857	10.0978	10.015
FMNL2	0	0	1	0	0	-1.13839	1	1	-1.13839	-1.28356	7.52815	7.71552	6.83556	7.20197	0.00013589	0.0140474	0.341419	0.000303901	0.0613876	0.689511	0.48161	0.0737031	1	0.465402	7.33498	7.55373	7.69573	7.53592	7.72192	7.88873	6.64152	6.9555	6.90966	7.23628	7.19819	7.17144
CCL5	0	0	1	0	0	-1.13837	1	1	-1.13837	-1.2444	7.09867	7.28169	8.37105	8.68514	2.66772e-08	0.00441234	0.331428	3.46892e-07	0.0277138	0.68106	0.2502	0.0328083	0.718418	0.289975	7.00151	7.07206	7.22245	7.23965	7.13461	7.4708	8.36696	8.36886	8.37732	8.76828	8.6698	8.61734
MYO5A	0	0	1	0	1	-1.1383	1	1	-1.1383	-1.39002	8.23887	8.42733	5.55063	6.02661	6.07517e-11	0.000348551	0.0332652	7.40253e-09	0.00576914	0.234029	0.15873	0.0014374	0.557829	0.0439714	8.15094	8.24129	8.32437	8.45503	8.40421	8.42274	5.55799	5.67573	5.41818	6.0285	6.13886	5.91246
AMFR	0	0	1	0	0	-1.13829	1	1	-1.13829	-1.14535	9.54934	9.73233	9.71878	9.91107	0.0153615	0.0107263	0.936657	0.0194423	0.0511455	0.980482	0.181667	0.154979	0.603198	0.708026	9.495	9.57106	9.58197	9.58191	9.85503	9.76004	9.75598	9.69685	9.70351	10.0491	9.79975	9.88432
MGAT2	0	0	1	0	0	-1.13809	1	1	-1.16372	-1.13809	6.98814	7.20451	6.88915	7.07834	0.0518684	0.00338546	0.789906	0.0563817	0.023394	0.923286	0.0576092	0.0998567	0.311164	0.554633	6.95156	6.99687	7.016	7.09148	7.21836	7.3037	6.75259	6.96523	6.94962	7.07662	7.13066	7.02774
DNAJC11	0	0	1	0	0	-1.13801	1	1	-1.14242	-1.13801	7.84434	8.03632	7.94489	8.13299	0.0696172	0.00376196	0.968143	0.0730695	0.0250968	0.989728	0.0785496	0.0852877	0.373121	0.508145	7.90775	7.82122	7.80406	7.97719	8.0349	8.09688	8.05475	7.95641	7.82353	8.22566	8.0803	8.09301
PTBP1	0	0	1	1	0	-1.13785	1	1	-1.17359	-1.13785	11.3758	11.6086	11.294	11.4792	0.0197597	0.000431196	0.530869	0.0242296	0.00665047	0.80694	0.00836096	0.0287261	0.0981022	0.271182	11.3911	11.2771	11.4593	11.5979	11.6268	11.6012	11.3315	11.2838	11.2667	11.5667	11.4522	11.4186
WDCP	0	0	1	0	0	-1.13745	1	1	-1.31529	-1.13745	7.17355	7.57612	7.55249	7.74037	0.0133704	0.00887346	0.246834	0.0171997	0.0448552	0.600392	0.0427914	0.456476	0.257559	1	7.34987	6.94884	7.22194	7.68117	7.56612	7.48106	7.57028	7.6937	7.3935	7.84373	7.61286	7.76453
TMEM184C	0	0	1	0	0	-1.1373	1	1	-1.16853	-1.1373	8.01481	8.23952	8.46968	8.65431	3.22952e-06	0.000684345	0.61447	1.32699e-05	0.00885302	0.84687	0.0135492	0.037178	0.129141	0.312401	8.05831	7.9436	8.04252	8.29641	8.24777	8.17439	8.48125	8.41189	8.51591	8.68158	8.7216	8.55976
ITCH	0	0	1	1	1	-1.13703	1	1	-1.17585	-1.13703	9.50877	9.74298	10.2046	10.3899	1.13782e-09	9.6934e-06	0.28453	4.09474e-08	0.000699828	0.637853	0.000250475	0.00125525	0.014807	0.0406825	9.47431	9.47594	9.57605	9.72539	9.78301	9.72055	10.1935	10.2271	10.1933	10.3818	10.4149	10.3729
FAM83D	0	0	1	1	1	-1.13689	1	1	-1.22198	-1.13689	9.42376	9.71323	9.01038	9.19508	2.71311e-08	5.03764e-06	0.045337	3.50086e-07	0.000485128	0.274306	7.00374e-05	0.00161369	0.00729133	0.0471862	9.46134	9.38562	9.42433	9.69483	9.71229	9.73259	8.98921	9.05021	8.99173	9.2527	9.14634	9.18621
BLM	0	0	1	0	0	-1.13669	1	1	-1.13669	-1.19947	7.25235	7.44382	7.13316	7.39383	0.206321	0.00626066	0.589166	0.208895	0.0351895	0.837606	0.202476	0.0668287	0.638072	0.441447	7.19404	7.44706	7.11596	7.46431	7.47221	7.39494	7.11315	7.09101	7.19532	7.41168	7.48675	7.28305
MEAK7	0	0	1	0	0	-1.13669	1	1	-1.18986	-1.13669	7.19621	7.45286	8.18988	8.37446	5.17304e-07	0.0104351	0.601649	3.11313e-06	0.0501226	0.841807	0.0964792	0.27513	0.423438	0.95101	7.02234	7.19725	7.36903	7.38393	7.52015	7.4545	8.24324	8.08288	8.24351	8.48305	8.29459	8.34572
FUT11	0	0	1	0	0	-1.13656	1	1	-1.26139	-1.13656	6.50112	6.84554	6.1788	6.36957	0.00188846	0.0159024	0.407234	0.00306066	0.0666216	0.733557	0.0916819	0.461773	0.410094	1	6.74208	6.33637	6.4249	6.80021	6.93258	6.80384	6.18887	6.35785	5.98969	6.27977	6.37734	6.45159
HOXA11	0	0	1	0	0	-1.13611	1	1	-1.13611	-1.36234	4.76824	4.94181	4.248	4.68495	0.00888935	0.0271312	0.277876	0.012038	0.0970232	0.632259	0.707733	0.097182	1	0.546527	4.88143	4.7931	4.63019	4.92805	4.70085	5.19651	4.30426	4.09613	4.3436	4.73699	4.89562	4.42224
TAF3	0	0	1	0	0	-1.13574	1	1	-1.20231	-1.13574	6.43816	6.70483	7.39123	7.57604	9.38367e-08	0.00213891	0.443066	8.29655e-07	0.017504	0.757519	0.0244334	0.120861	0.18021	0.623603	6.31616	6.44149	6.55684	6.80955	6.60214	6.7028	7.43687	7.30661	7.43021	7.56631	7.59424	7.56757
TOMM40	0	0	1	1	0	-1.13557	1	1	-1.29218	-1.13557	10.0297	10.3995	10.1475	10.3295	0.58198	0.000165775	0.0543669	0.584613	0.00380439	0.298967	0.00108144	0.0586691	0.0320518	0.408189	10.0144	9.98839	10.0862	10.3568	10.3891	10.4527	10.0706	10.2118	10.16	10.4425	10.3083	10.2379
KRTAP10-8	0	0	1	0	0	-1.13555	1	1	-1.13656	-1.13555	4.1978	4.39118	4.0418	4.22579	0.0346151	0.0174789	0.942591	0.0396448	0.0714291	0.9825	0.213109	0.244903	0.656398	0.891687	3.9986	4.20594	4.38885	4.37469	4.39323	4.40562	3.95239	4.09672	4.07629	4.25526	4.15772	4.26438
ERVMER34-1	0	0	1	0	0	-1.13528	1	1	-1.3715	-1.13528	4.79828	5.26771	6.76056	6.94614	8.07634e-08	0.0108956	0.190835	7.46015e-07	0.0517642	0.537132	0.0410787	0.575919	0.251039	1	5.05801	4.49018	4.84663	5.3232	5.37996	5.09997	6.63167	6.83764	6.81236	6.98906	6.93399	6.91536
MRM2	0	0	1	0	0	-1.13527	1	1	-1.20438	-1.13527	8.95394	9.2199	8.17057	8.36588	4.55227e-06	0.0155614	0.651734	1.74556e-05	0.065774	0.865654	0.135193	0.326226	0.5104	1	8.93512	8.99707	8.92964	9.09646	9.29716	9.26606	7.91959	8.38136	8.21076	8.35528	8.39247	8.34988
ATIC	0	0	1	1	0	-1.13518	1	1	-1.20605	-1.13518	8.29238	8.56218	9.0417	9.22475	7.15965e-08	0.000334387	0.285773	6.87685e-07	0.00564447	0.6388	0.00445729	0.0372355	0.0684538	0.312438	8.33566	8.33255	8.20892	8.63831	8.46967	8.57857	8.99797	9.02939	9.09775	9.24772	9.2548	9.17172
POLA1	0	0	1	0	0	-1.13507	1	1	-1.13507	-1.22817	8.47279	8.65488	7.2636	7.56469	1.12654e-08	0.00112456	0.25776	1.89117e-07	0.0118689	0.611433	0.111025	0.0103546	0.456651	0.149966	8.42654	8.49627	8.49557	8.58086	8.66887	8.71491	7.09537	7.33943	7.356	7.58404	7.5832	7.52682
HUS1	0	0	1	0	0	-1.13503	1	1	-1.15116	-1.13503	6.95533	7.16042	6.64669	6.83348	0.000364752	0.00665406	0.869413	0.000719236	0.0366425	0.956281	0.103152	0.144276	0.438814	0.681701	6.91466	7.07637	6.87494	7.14537	7.11608	7.2198	6.76486	6.49416	6.68107	6.87209	6.83248	6.79586
C1QBP	0	0	1	1	0	-1.13503	1	1	-1.16936	-1.13503	10.7075	10.9344	10.5745	10.7577	0.00114134	0.000181526	0.506781	0.0019622	0.00403392	0.795795	0.00403992	0.0140262	0.0654174	0.178383	10.7334	10.7668	10.6224	10.9059	10.9607	10.9366	10.5033	10.6068	10.6133	10.7456	10.8015	10.726
FADD	0	0	1	0	0	-1.13495	1	1	-1.18476	-1.13495	8.59326	8.8404	9.00736	9.18921	0.000418803	0.0117888	0.634683	0.000810204	0.0546614	0.855778	0.109937	0.283249	0.454267	0.96771	8.61924	8.72312	8.43741	8.77269	8.79582	8.95268	8.91205	9.00614	9.1039	9.27819	9.22708	9.06236
INPP5F	0	0	1	0	0	-1.13477	1	1	-1.13477	-1.25491	6.99967	7.18076	6.18951	6.52069	3.55753e-06	0.00447202	0.284917	1.43619e-05	0.0279781	0.637919	0.27962	0.0296717	0.76716	0.275499	6.86229	7.08581	7.05092	7.13538	7.06891	7.338	6.05768	6.19687	6.31399	6.48653	6.54109	6.53446
CYB561	0	0	1	0	0	-1.13473	1	1	-1.13473	-1.1922	7.02279	7.20993	7.29466	7.55108	0.00372438	0.0191484	0.65994	0.00558568	0.0766456	0.870452	0.363014	0.156277	0.890033	0.71037	6.90557	6.94256	7.22023	7.09957	7.28516	7.24507	7.12722	7.36674	7.39002	7.61332	7.44372	7.59621
KREMEN2	0	0	1	0	0	-1.13462	1	1	-1.39751	-1.13462	6.37632	6.87013	7.37581	7.55702	5.00091e-06	0.00263215	0.0818828	1.88443e-05	0.0200166	0.36277	0.0092893	0.415147	0.103681	1	6.48556	6.11199	6.53141	6.7983	6.89788	6.91421	7.45242	7.29255	7.38245	7.64386	7.44187	7.58533
GDF11	0	0	1	0	0	-1.1346	1	1	-1.1346	-1.23135	6.00029	6.18998	6.42403	6.72603	6.3444e-05	0.00460927	0.400194	0.000157779	0.0285634	0.727763	0.224934	0.0390328	0.676195	0.31932	5.9407	5.85015	6.21003	6.16026	6.15504	6.25464	6.53117	6.36546	6.37546	6.7157	6.76331	6.69907
PFKP	0	0	1	0	0	-1.13452	1	1	-1.13452	-1.20913	7.80712	7.98363	8.18017	8.45432	5.15073e-05	0.00309733	0.392036	0.000131855	0.0221576	0.721602	0.173982	0.0290088	0.587126	0.272569	7.75575	7.83751	7.8281	8.00006	7.81384	8.137	8.16872	8.12603	8.24577	8.39182	8.48963	8.48151
DOLK	0	0	1	0	0	-1.13445	1	1	-1.13445	-1.24375	7.82049	8.00302	7.82847	8.14758	0.247419	0.00342232	0.296363	0.250247	0.0235519	0.649822	0.228194	0.0253164	0.681165	0.251469	7.71227	7.87005	7.87913	7.98567	7.93384	8.08956	7.64782	7.93302	7.90457	8.21796	8.14919	8.07558
MAMDC2	0	0	1	0	0	-1.13436	1	1	-1.48605	-1.13436	5.47062	6.04415	4.80092	4.99316	1.81766e-05	0.00386327	0.0805686	5.41661e-05	0.0255946	0.359277	0.0118966	0.519068	0.119617	1	5.46501	5.34999	5.59685	5.96022	6.05223	6.11999	4.53908	5.05398	4.80971	5.14272	4.9838	4.85297
COL4A2	0	0	1	1	0	-1.13427	1	1	-1.33538	-1.13427	5.68976	6.10547	7.86664	8.04934	1.26899e-10	0.000317528	0.0472249	1.09003e-08	0.005479	0.279075	0.00160458	0.117257	0.0390005	0.612527	5.79152	5.65349	5.62427	5.97166	6.13407	6.21068	7.81656	7.8322	7.95115	8.00666	8.07511	8.06626
CHAMP1	0	0	1	0	0	-1.13407	1	1	-1.13407	-1.33954	6.41992	6.60148	6.76687	7.19901	0.000162079	0.0025598	0.116037	0.000352756	0.019679	0.426713	0.337312	0.011224	0.855756	0.156816	6.35246	6.401	6.50631	6.67183	6.51791	6.61469	6.83773	6.52286	6.94003	7.16239	7.22893	7.20572
STARD3NL	0	0	1	0	0	-1.13387	1	1	-1.13387	-1.17895	7.13789	7.31409	5.75013	5.99326	3.81042e-08	0.0141705	0.631597	4.36553e-07	0.0616657	0.853972	0.317154	0.123535	0.826838	0.629939	7.10886	7.10596	7.19885	7.15782	7.47227	7.31217	5.57671	5.78169	5.89201	6.02946	5.97483	5.97549
TMOD3	0	0	1	0	0	-1.13369	1	1	-1.13369	-1.2101	8.08266	8.26351	8.48622	8.76385	6.76168e-06	0.000793989	0.301804	2.41696e-05	0.00953436	0.655006	0.0748006	0.00889192	0.362868	0.136559	8.06688	8.09974	8.08136	8.27625	8.22679	8.2875	8.4686	8.3684	8.62166	8.84204	8.69479	8.75473
CD276	0	0	1	0	1	-1.13346	1	1	-1.13346	-1.38983	7.41474	7.59799	6.99911	7.47171	0.00111293	0.000324252	0.0294372	0.00191925	0.00555187	0.219596	0.160921	0.00128724	0.56284	0.0412619	7.5378	7.27547	7.43095	7.62634	7.50747	7.66017	7.02731	6.96639	7.00363	7.53593	7.35014	7.52906
DDX27	0	0	1	0	0	-1.13328	1	1	-1.15779	-1.13328	8.12375	8.33354	8.62534	8.80574	1.6741e-06	0.00109751	0.717983	7.83334e-06	0.0117424	0.894324	0.0225282	0.0469277	0.170982	0.355937	8.07701	8.19567	8.09857	8.31054	8.24316	8.44693	8.65122	8.57868	8.64611	8.85674	8.7926	8.76787
NEMP1	0	0	1	0	0	-1.13318	1	1	-1.29813	-1.13318	8.23354	8.60914	8.55217	8.73246	0.0127865	0.00387583	0.196196	0.0165535	0.0256383	0.544407	0.0208059	0.322996	0.1635	1	8.39242	8.23694	8.07125	8.77797	8.43503	8.61441	8.57578	8.51647	8.56425	8.74537	8.76091	8.69112
RPF1	0	0	1	0	0	-1.13309	1	1	-1.13309	-1.1619	8.3996	8.58199	8.02829	8.24668	6.42309e-05	0.00261811	0.709339	0.000159332	0.0199546	0.890836	0.0924428	0.0427892	0.412704	0.336929	8.3923	8.49962	8.30689	8.57619	8.5736	8.59617	7.8991	8.09274	8.09302	8.17781	8.30382	8.25842
FAM83A	0	0	1	0	0	-1.13297	1	1	-1.18865	-1.13297	5.06841	5.32628	6.49983	6.68258	6.23959e-08	0.0172263	0.62355	6.23853e-07	0.0707501	0.850853	0.138582	0.358215	0.516091	1	5.12114	5.24749	4.8366	5.28332	5.27674	5.41878	6.46882	6.62513	6.40553	6.64476	6.68146	6.72153
SLC2A6	0	0	1	0	0	-1.13297	1	1	-1.18599	-1.13297	6.65455	6.89946	6.12282	6.30279	6.94785e-05	0.0223969	0.677519	0.000170551	0.0856291	0.877316	0.176826	0.387151	0.593321	1	6.6701	6.52684	6.76672	6.73888	6.9554	7.0041	6.1642	5.97924	6.22504	6.36939	6.15223	6.38675
ADAMTS16	0	0	1	0	0	-1.13288	1	1	-1.31079	-1.13288	5.10089	5.49896	4.3935	4.57351	6.46999e-06	0.006299	0.203517	2.32966e-05	0.0353152	0.552478	0.0297156	0.421857	0.20419	1	5.00648	4.95665	5.33954	5.41891	5.61907	5.45891	4.3966	4.29225	4.49163	4.47094	4.5801	4.66949
NEIL3	0	0	1	0	0	-1.13285	1	1	-1.19017	-1.13285	7.57955	7.83101	7.20079	7.38129	1.13321e-05	0.00103272	0.433899	3.68183e-05	0.0113312	0.752831	0.0140212	0.0699936	0.131118	0.451676	7.50643	7.67557	7.55665	7.87712	7.73863	7.87727	7.12196	7.26634	7.21406	7.43845	7.37538	7.33004
CXXC1	0	0	1	0	0	-1.13279	1	1	-1.28728	-1.13279	7.01341	7.37692	6.94254	7.12251	0.0476548	0.00451736	0.223805	0.05239	0.0282167	0.578717	0.025256	0.32806	0.184084	1	7.07828	6.86695	7.09498	7.26422	7.53135	7.33519	6.83335	7.04951	6.94476	7.24441	7.06132	7.06178
ASAP2	0	0	1	0	1	-1.13263	1	1	-1.13263	-1.39797	7.87725	8.05888	8.23826	8.72445	6.10361e-06	0.000138075	0.0146597	2.21689e-05	0.00335717	0.150668	0.114493	0.00051436	0.46557	0.0243009	7.77679	7.8741	7.98085	8.09942	8.06541	8.01182	8.10818	8.26053	8.34608	8.694	8.77663	8.70272
BFAR	0	0	1	1	0	-1.13262	1	1	-1.20769	-1.13262	8.68602	8.95885	9.00922	9.19042	1.55481e-05	6.65142e-05	0.166397	4.76236e-05	0.00219751	0.505071	0.000936547	0.0118396	0.029302	0.161041	8.72512	8.71345	8.61948	8.98668	8.92874	8.96112	8.92902	9.09191	9.00675	9.19134	9.18429	9.19562
NUP88	0	0	1	0	0	-1.13251	1	1	-1.13251	-1.13722	9.01672	9.1975	9.07471	9.26004	0.0700827	0.000221356	0.939119	0.073476	0.00454611	0.981276	0.00942989	0.00817309	0.104555	0.129634	8.99588	9.10119	8.95309	9.20288	9.17519	9.21445	9.03095	9.08841	9.10478	9.21976	9.31252	9.24785
SPATS2L	0	0	1	0	0	-1.13245	1	1	-1.22505	-1.13245	8.04181	8.33428	8.90578	9.08415	2.79849e-06	0.00963528	0.436396	1.18328e-05	0.0474625	0.754193	0.0694334	0.335111	0.347109	1	8.05885	8.17169	7.8949	8.48931	8.20489	8.30863	8.91778	8.81835	8.98123	9.19436	8.98151	9.07659
B3GNT3	0	0	1	0	0	-1.13239	1	1	-1.13239	-1.46407	6.16098	6.33327	7.75131	8.30989	1.99253e-08	0.00203451	0.0451078	2.79144e-07	0.0170528	0.273482	0.482034	0.00555596	1	0.104126	6.19572	6.09299	6.19422	6.23031	6.54393	6.22557	7.67082	7.97789	7.60521	8.31431	8.36436	8.25098
POP1	0	0	1	1	0	-1.13228	1	1	-1.31285	-1.13228	7.49426	7.88724	7.80835	7.98771	0.001582	0.000195999	0.0424013	0.00261107	0.0041966	0.26585	0.00108174	0.0806742	0.0320518	0.491909	7.44047	7.4704	7.57191	7.90109	7.8217	7.93894	7.70599	7.8695	7.84958	8.08607	7.93866	7.9384
QRSL1	0	0	1	0	0	-1.13226	1	1	-1.13826	-1.13226	8.05661	8.2442	8.25151	8.43133	0.0053638	0.00660291	0.940575	0.00770617	0.0364461	0.98205	0.11252	0.131008	0.460092	0.646474	7.95685	8.01969	8.19329	8.17045	8.19373	8.36843	8.30315	8.26166	8.18971	8.45669	8.42898	8.40832
TMEM222	0	0	1	0	0	-1.13216	1	1	-1.13216	-1.18114	7.11227	7.28851	6.99592	7.23575	0.0624099	0.000707704	0.439326	0.066321	0.00896475	0.755159	0.0509379	0.0106264	0.286019	0.15205	7.10488	7.07563	7.15631	7.36956	7.34434	7.15162	6.98403	6.98272	7.02101	7.27013	7.25149	7.18564
EBP	0	0	1	1	0	-1.13208	1	1	-1.26315	-1.13208	7.35618	7.69471	6.8606	7.03829	6.51987e-07	0.000237913	0.0861264	3.71374e-06	0.00470046	0.370715	0.00176714	0.0613645	0.0402102	0.418271	7.25573	7.43717	7.37564	7.68328	7.65722	7.74361	6.83604	6.83255	6.9132	7.10393	6.93851	7.07243
CNDP2	0	0	1	1	0	-1.13204	1	1	-1.36556	-1.13204	7.37235	7.82596	8.58155	8.76394	3.35996e-07	0.00194414	0.0899319	2.23197e-06	0.0165308	0.379036	0.00799044	0.325754	0.0959179	1	7.52137	7.19259	7.40309	7.72875	7.92481	7.82432	8.73153	8.54542	8.46769	8.79197	8.8049	8.69494
RHOF	0	0	1	0	1	-1.13201	1	1	-1.13201	-1.40616	5.77671	5.95663	7.46072	7.95394	4.21502e-11	2.37785e-05	0.00369064	5.83557e-09	0.00120725	0.0696018	0.0443141	8.49859e-05	0.262416	0.00759922	5.73654	5.86317	5.73041	5.95905	5.92112	5.98974	7.35837	7.54231	7.48147	8.00948	7.91773	7.93462
SGTB	0	0	1	0	0	-1.13196	1	1	-1.13196	-1.31785	6.93184	7.10961	6.14005	6.53703	1.8127e-05	0.00521667	0.185011	5.40731e-05	0.0311307	0.530077	0.399826	0.0245277	0.938834	0.247677	6.8038	7.06131	6.93041	6.94078	7.181	7.20706	6.11309	6.04417	6.26288	6.40003	6.54369	6.66737
SMIM21	0	0	1	0	0	-1.13189	1	1	-1.27103	-1.13189	3.89183	4.23254	3.75961	3.93547	0.0126204	0.00487726	0.254115	0.0163655	0.0296312	0.606993	0.0290614	0.317965	0.201698	1	3.93857	3.87909	3.85784	4.21087	4.39875	4.08799	3.84399	3.76651	3.66833	3.90821	3.80963	4.08857
MATN2	0	0	1	0	1	-1.1315	1	1	-1.1315	-1.31485	5.24803	5.42867	6.81716	7.21082	3.34175e-10	0.000236129	0.0480221	1.84628e-08	0.00470046	0.281263	0.088659	0.00131215	0.401302	0.0418178	5.1229	5.29922	5.32197	5.46938	5.41503	5.4016	6.86093	6.83847	6.75207	7.31578	7.14076	7.17593
NABP2	0	0	1	1	0	-1.13144	1	1	-1.38302	-1.13144	7.03334	7.50254	7.00851	7.18938	0.0332575	0.00113779	0.0599	0.0382874	0.01195	0.312873	0.00440229	0.28409	0.0683255	0.969196	6.91348	7.03438	7.15217	7.4243	7.60183	7.48149	7.09665	7.08686	6.84203	7.27655	7.20077	7.09081
HSP90B1	0	0	1	0	1	-1.13138	1	1	-1.13138	-1.17855	10.3701	10.5474	10.4269	10.6653	0.0272225	0.000205148	0.37354	0.0321092	0.00435773	0.709866	0.0197937	0.00361285	0.160146	0.0803431	10.4107	10.3527	10.347	10.5089	10.5078	10.6256	10.4185	10.3526	10.5097	10.6458	10.6594	10.6906
DARS2	0	0	1	1	0	-1.13101	1	1	-1.19905	-1.13101	8.11924	8.38205	7.91539	8.09248	2.06118e-05	4.74346e-05	0.161842	6.04134e-05	0.00175038	0.498185	0.000707141	0.00861606	0.0246984	0.134247	8.15922	8.04409	8.1544	8.39752	8.37179	8.37684	7.94458	7.92688	7.87471	8.04067	8.15742	8.07935
EHD1	0	0	1	1	0	-1.13098	1	1	-1.23643	-1.13098	5.68737	5.99538	6.32146	6.49776	3.32138e-07	0.000184979	0.114308	2.20825e-06	0.00407529	0.424312	0.00169644	0.0403973	0.0394406	0.324613	5.61589	5.79695	5.64926	5.96146	5.98836	6.03632	6.30913	6.32297	6.33228	6.53478	6.41079	6.54769
NEXN	0	0	1	1	0	-1.13068	1	1	-2.31472	-1.13068	4.41482	5.63318	4.14504	4.3219	1.27795e-05	3.19812e-05	0.000249804	4.06689e-05	0.00142021	0.0160623	3.14215e-05	0.48145	0.00445352	1	4.6221	4.30423	4.31814	5.63939	5.60934	5.65081	3.97635	4.28645	4.17234	4.13461	4.42416	4.40695
NUDC	0	0	1	1	0	-1.13057	1	1	-1.27623	-1.13057	7.80556	8.15747	8.02698	8.20682	0.00665066	9.84634e-05	0.0497623	0.00931504	0.00269469	0.286737	0.000709628	0.0372198	0.0246984	0.312438	7.78426	7.82268	7.80974	8.13897	8.16754	8.1659	7.97464	8.16217	7.94414	8.24296	8.22196	8.15555
NEK4	0	0	1	0	1	-1.13045	1	1	-1.13045	-1.20976	7.64426	7.81995	7.5328	7.8078	0.0890254	0.000106596	0.158628	0.0910763	0.00283166	0.493211	0.0193236	0.00132079	0.157644	0.0418178	7.59909	7.63964	7.69404	7.79036	7.91712	7.75235	7.50825	7.58254	7.50761	7.79028	7.79554	7.83758
TMEM171	0	0	1	0	0	-1.13033	1	1	-1.50145	-1.13033	5.5291	6.13867	7.77521	7.969	3.59263e-07	0.0175216	0.161201	2.35272e-06	0.0715454	0.497484	0.0501002	0.744439	0.283083	1	5.70159	5.14956	5.73614	6.09641	6.19729	6.12232	7.425	7.93423	7.96641	7.89114	8.10656	7.9093
RNF115	0	0	1	0	0	-1.13026	1	1	-1.13026	-1.20189	8.00163	8.17848	7.6405	7.90614	6.44257e-05	0.000734995	0.31923	0.000159714	0.00915283	0.66934	0.0673258	0.00871625	0.340215	0.135096	7.98647	7.93461	8.08382	8.09914	8.23342	8.20288	7.72605	7.57845	7.61701	7.98124	7.88225	7.85493
HSPA4	0	0	1	0	0	-1.13013	1	1	-1.13013	-1.14688	9.64423	9.82294	9.25892	9.45722	5.3858e-06	0.000699143	0.788664	2.0038e-05	0.00893324	0.922931	0.029689	0.0173911	0.204127	0.199843	9.69727	9.7071	9.52832	9.84243	9.82014	9.80625	9.22612	9.22303	9.32761	9.48159	9.46884	9.42123
PSMC3	0	0	1	1	0	-1.12962	1	1	-1.32278	-1.12962	8.44437	8.84933	8.62049	8.79801	0.26173	0.000489402	0.0589462	0.264608	0.00730873	0.310334	0.00243535	0.148305	0.0479185	0.692739	8.34503	8.54523	8.44285	8.80804	8.92237	8.81758	8.65563	8.71158	8.49425	8.87972	8.74106	8.77326
AMOTL2	0	0	1	0	0	-1.12951	1	1	-1.31322	-1.12951	6.33877	6.73262	7.02958	7.21146	1.3434e-05	0.00169347	0.12683	4.23124e-05	0.0152807	0.445397	0.0089022	0.241846	0.100794	0.886876	6.3149	6.25202	6.44938	6.63541	6.78308	6.77938	7.08539	7.16265	6.8407	7.217	7.23887	7.17851
RAPH1	0	0	1	0	0	-1.1294	1	1	-1.1294	-1.25586	6.58598	6.75941	6.15485	6.49111	0.00591957	0.0267976	0.412385	0.00839093	0.0962619	0.73865	0.586375	0.129761	1	0.64371	6.4999	6.63875	6.61931	6.61914	6.81233	6.84676	6.43354	6.00714	6.02387	6.50117	6.65124	6.32092
CYB5B	0	0	1	0	1	-1.12929	1	1	-1.12929	-1.22862	7.99446	8.16935	8.68251	8.97991	1.55594e-08	9.97658e-05	0.10186	2.37488e-07	0.00270517	0.402813	0.0240151	0.00100565	0.178225	0.0365138	7.9193	8.02907	8.03501	8.09333	8.25372	8.16098	8.6755	8.64178	8.73027	8.9783	9.00227	8.95917
RNF181	0	0	1	0	0	-1.12922	1	1	-1.26927	-1.12922	6.8004	7.13685	7.21951	7.39658	0.00136972	0.0067351	0.293196	0.00229941	0.0369293	0.646216	0.0401531	0.353316	0.247309	1	6.72162	6.77875	6.90084	6.89923	7.25207	7.25924	7.19633	7.32089	7.14132	7.42384	7.36184	7.40407
H4C13	0	0	1	0	0	-1.12904	1	1	-1.2432	-1.12904	8.9926	9.30369	9.54773	9.72114	0.000150141	0.0101428	0.369548	0.000331246	0.0493223	0.707466	0.0630227	0.385958	0.327254	1	8.93846	8.88229	9.15704	9.11091	9.4813	9.31885	9.55372	9.54768	9.54179	9.80711	9.63587	9.72044
SLC25A32	0	0	1	0	0	-1.12898	1	1	-1.27973	-1.12898	8.48653	8.84093	8.96982	9.15784	0.00154608	0.0129141	0.357308	0.00255897	0.0581531	0.699449	0.072166	0.449135	0.355362	1	8.52481	8.52825	8.40652	8.73456	8.94454	8.84369	8.67621	9.09997	9.1333	9.1059	9.24907	9.11856
NAXE	0	0	1	0	0	-1.12892	1	1	-1.20048	-1.12892	8.81518	9.07949	8.4531	8.62589	0.000194596	0.00849204	0.488703	0.00041418	0.0434497	0.786188	0.0699837	0.286025	0.348851	0.973967	8.81432	8.69649	8.93472	8.9658	9.09774	9.17495	8.38043	8.54084	8.43802	8.76843	8.57696	8.53229
KCTD9	0	0	1	0	0	-1.12865	1	1	-1.20445	-1.12865	6.92859	7.19483	6.95778	7.13467	0.755621	0.00173244	0.379832	0.757229	0.0154268	0.713014	0.0186191	0.116474	0.154686	0.610607	6.8619	6.94305	6.98083	7.11966	7.14005	7.32477	6.89364	6.90369	7.07602	7.16542	7.11321	7.12539
PHF5A	0	0	1	1	0	-1.12865	1	1	-1.32922	-1.12865	7.36678	7.7802	7.65616	7.8294	0.0214188	0.00113312	0.0777056	0.0260228	0.0119353	0.351708	0.00507222	0.243049	0.0729368	0.889278	7.49013	7.37573	7.23448	7.73031	7.75871	7.85157	7.75218	7.64011	7.57618	7.93278	7.70081	7.85461
SAMD4A	0	0	1	1	0	-1.1286	1	1	-1.37738	-1.1286	5.23099	5.69338	4.48665	4.66166	5.17948e-10	1.60854e-06	0.000499717	2.49919e-08	0.00025097	0.0230615	6.21408e-06	0.00564192	0.00208864	0.104488	5.28223	5.23418	5.17657	5.72387	5.6684	5.68787	4.44544	4.46391	4.55061	4.67541	4.68585	4.62372
GOT1	0	0	1	0	0	-1.12853	1	1	-1.12853	-1.19899	9.45048	9.62435	8.13039	8.38827	7.099e-09	0.00293166	0.435785	1.35455e-07	0.021406	0.753832	0.154157	0.0302894	0.546565	0.277223	9.4302	9.50828	9.41296	9.68927	9.54793	9.63585	8.07054	8.18895	8.13167	8.54665	8.34739	8.27076
TRAPPC4	0	0	1	0	0	-1.12852	1	1	-1.13152	-1.12852	6.00507	6.18264	5.61108	5.78837	6.43964e-05	0.00920499	0.997967	0.000159675	0.0460413	0.999427	0.151433	0.152212	0.541495	0.702481	6.01803	6.05369	5.94348	6.23369	6.09184	6.22238	5.45702	5.69942	5.67679	5.87012	5.73538	5.75963
PNO1	0	0	1	0	0	-1.12844	1	1	-1.40334	-1.12844	7.13014	7.61566	7.96808	8.14794	2.78496e-05	0.00328163	0.0941267	7.77543e-05	0.0229551	0.387413	0.0117089	0.439589	0.119052	1	7.04616	7.09072	7.25355	7.43009	7.74402	7.67286	7.76636	8.10239	8.03549	8.05965	8.22719	8.15697
DONSON	0	0	1	1	0	-1.12829	1	1	-1.22743	-1.12829	7.57744	7.87452	7.87225	8.04577	0.000303821	0.00028464	0.147027	0.00061285	0.00512179	0.475855	0.00267648	0.0509612	0.0507154	0.374063	7.52778	7.67413	7.53042	7.84358	7.90137	7.87862	7.80564	7.88919	7.92192	8.11389	8.06491	7.95851
MFN2	0	0	1	1	0	-1.12824	1	1	-1.18107	-1.12824	8.95241	9.19221	9.18704	9.36086	5.05037e-05	4.2093e-05	0.235535	0.000129653	0.00169993	0.588438	0.000774788	0.00607437	0.0263428	0.108931	8.94554	8.95721	8.95447	9.18747	9.23006	9.15911	9.12675	9.20829	9.22607	9.43207	9.32108	9.32943
TPBG	0	0	1	0	0	-1.1282	1	1	-1.13485	-1.1282	7.30965	7.49142	6.98471	7.1574	1.56903e-05	0.00111821	0.902149	4.79594e-05	0.0118444	0.967951	0.0290583	0.0372813	0.201698	0.312456	7.31105	7.35923	7.25867	7.41297	7.49766	7.56365	6.99489	6.95421	7.00504	7.10947	7.11289	7.24985
KATNAL1	0	0	1	0	0	-1.12817	1	1	-1.49668	-1.12817	5.54992	6.12825	4.93749	5.1258	4.22508e-05	0.00512398	0.0882118	0.000110786	0.0307788	0.375167	0.0151596	0.573702	0.137926	1	5.60627	5.38698	5.65652	5.91243	6.26755	6.20476	4.64901	5.12559	5.03788	5.12317	5.14497	5.10926
NEK6	0	0	1	0	0	-1.12773	1	1	-1.14376	-1.12773	6.33198	6.51942	7.18294	7.3557	3.66983e-07	0.0121959	0.898739	2.38996e-06	0.0559309	0.966673	0.160591	0.20672	0.562468	0.821369	6.32906	6.29968	6.36721	6.71008	6.45353	6.39465	7.23181	7.12932	7.18771	7.37198	7.42078	7.27432
DDAH2	0	0	1	0	0	-1.12771	1	1	-1.12771	-1.13515	7.00626	7.17984	6.87924	7.06333	0.0419768	0.00749234	0.919445	0.0468763	0.0398058	0.975417	0.146591	0.119356	0.532652	0.619368	7.04901	6.88134	7.08843	7.10503	7.29975	7.13473	6.83061	6.97043	6.83669	7.07948	7.02547	7.08505
HEXB	0	0	1	0	0	-1.12768	1	1	-1.12768	-1.22974	8.68025	8.85829	8.25524	8.55361	0.000128397	0.00204141	0.290091	0.000289349	0.0170863	0.643261	0.160786	0.017277	0.562607	0.199066	8.61118	8.85844	8.57112	8.84172	8.93101	8.80216	8.31469	8.22927	8.22176	8.60829	8.50708	8.54547
HOXA1	0	0	1	0	0	-1.12762	1	1	-1.36896	-1.12762	7.56895	8.03663	6.88426	7.05657	9.90768e-06	0.00550145	0.120434	3.30668e-05	0.0322095	0.433549	0.0192759	0.514818	0.157588	1	7.75685	7.26963	7.68037	8.03112	7.98365	8.09512	6.86332	6.96528	6.82419	7.14886	7.06682	6.95403
ARHGEF2	0	0	1	0	0	-1.12749	1	1	-1.12749	-1.19935	6.24626	6.42118	6.33572	6.59546	0.0686965	0.00851011	0.518079	0.0722062	0.0434854	0.800352	0.273822	0.0736506	0.758185	0.46532	6.38622	6.17534	6.17722	6.43761	6.32984	6.4961	6.42662	6.32271	6.25784	6.73158	6.59275	6.46206
VBP1	0	0	1	0	0	-1.12736	1	1	-1.16056	-1.12736	6.82903	7.04583	6.69556	6.87286	0.0271679	0.00844885	0.73707	0.0320577	0.0433515	0.90368	0.101706	0.20075	0.435395	0.81063	6.7865	6.96081	6.73978	6.97448	7.04503	7.11799	6.85533	6.60465	6.62669	6.84442	6.8763	6.89787
TRIM8	0	0	1	0	0	-1.12723	1	1	-1.12723	-1.43126	7.39998	7.58469	7.54123	8.05948	0.00613755	0.00295711	0.0808392	0.00866339	0.0215571	0.360074	0.447469	0.00997006	0.994151	0.146062	7.3592	7.17418	7.66655	7.50099	7.70123	7.55184	7.6398	7.47581	7.50807	8.02753	8.12695	8.02396
GRIN1	0	0	1	0	0	-1.12716	1	1	-1.12716	-1.28607	4.56589	4.73913	5.15464	5.50325	0.000119414	0.0280267	0.394481	0.000270972	0.0990741	0.723761	0.611639	0.128969	1	0.642336	4.68386	4.42004	4.59379	4.83943	4.77887	4.5991	5.25916	5.10619	5.09855	5.73411	5.2085	5.56713
FUT10	0	0	1	0	0	-1.12716	1	1	-1.12716	-1.15944	6.37657	6.55391	6.79371	7.0041	0.000236677	0.0228644	0.816748	0.000491507	0.0869926	0.932792	0.332601	0.215124	0.848011	0.835862	6.43489	6.48608	6.20875	6.59338	6.54442	6.52392	6.71439	6.90992	6.75683	7.17729	6.9493	6.88571
ECD	0	0	1	0	0	-1.1271	1	1	-1.17202	-1.1271	9.33886	9.57047	8.7454	8.92011	1.08443e-06	0.00266845	0.565025	5.54849e-06	0.0201729	0.826195	0.0351273	0.115956	0.226556	0.609163	9.4627	9.22295	9.33093	9.50576	9.60038	9.60526	8.65832	8.84823	8.72965	8.93366	8.92157	8.90509
UBA6	0	0	1	0	0	-1.12701	1	1	-1.12701	-1.2002	8.46337	8.63661	8.70851	8.97009	0.00160251	0.00796893	0.496122	0.00264196	0.0415834	0.789485	0.271881	0.0678756	0.756014	0.44499	8.44021	8.55838	8.39152	8.57405	8.63235	8.70343	8.5764	8.75524	8.79389	8.80271	9.04933	9.05822
NSFL1C	0	0	1	1	0	-1.12687	1	1	-1.23125	-1.12687	7.75601	8.05718	8.3059	8.47912	6.03923e-06	0.000920219	0.205595	2.19826e-05	0.0104934	0.555682	0.00773959	0.110831	0.0939613	0.5913	7.68284	7.71912	7.86607	7.97592	8.08954	8.10607	8.23334	8.403	8.28136	8.55018	8.44201	8.44518
GUF1	0	0	1	0	0	-1.12686	1	1	-1.16487	-1.12686	7.97507	8.19199	8.94646	9.11998	9.66607e-08	0.00619847	0.693061	8.49517e-07	0.0349812	0.882989	0.0773478	0.173656	0.370407	0.749961	8.02325	7.99577	7.90619	8.15925	8.07876	8.33795	8.84873	8.95459	9.03606	9.05883	9.17804	9.12308
GPD2	0	0	1	0	1	-1.12686	1	1	-1.12686	-1.42824	8.41906	8.59104	8.21868	8.73383	0.46419	1.61368e-05	0.00180195	0.467287	0.000989051	0.0477597	0.0470166	4.87107e-05	0.272734	0.00516246	8.4325	8.46102	8.36366	8.66204	8.54663	8.56447	8.31461	8.18705	8.15436	8.77203	8.76178	8.66769
SLBP	0	0	1	0	0	-1.12685	1	1	-1.23978	-1.12685	8.6191	8.93204	9.1359	9.30385	0.000232883	0.00923351	0.334059	0.000484627	0.0460814	0.682857	0.0547778	0.390383	0.301124	1	8.45482	8.70979	8.69268	8.83163	8.97521	8.98929	9.07813	9.22535	9.10421	9.11912	9.39665	9.39578
GPR87	0	0	1	0	0	-1.1267	1	1	-1.1267	-1.20287	8.95841	9.12835	8.68429	8.95551	0.0193116	0.0204667	0.526847	0.0237694	0.0802146	0.805368	0.444805	0.133435	0.991453	0.653508	8.81278	8.98225	9.08021	8.94218	9.266	9.17687	8.5208	8.81458	8.71749	8.9098	8.97025	8.98649
MRPL39	0	0	1	1	0	-1.12659	1	1	-1.21625	-1.12659	7.67578	7.95943	7.06124	7.23212	3.82981e-08	0.000133937	0.128695	4.36717e-07	0.00328512	0.449105	0.00141332	0.0275355	0.0370296	0.265297	7.5914	7.73255	7.70339	7.95286	7.97816	7.94728	7.08267	7.08318	7.01786	7.19059	7.32191	7.18384
EMC8	0	0	1	1	0	-1.12652	1	1	-1.27532	-1.12652	7.7792	8.12897	8.43345	8.60831	2.56124e-06	0.000626685	0.108076	1.10327e-05	0.00840918	0.414144	0.00402064	0.124087	0.0653298	0.63084	7.73095	7.755	7.85163	8.12199	8.22583	8.0391	8.43581	8.31359	8.55093	8.57002	8.62164	8.63326
PDGFA	0	0	1	0	1	-1.12648	1	1	-1.12648	-1.89515	7.99294	8.1704	6.07869	7.00013	8.01346e-08	0.000180983	0.00221051	7.42539e-07	0.00403372	0.0527654	0.483716	0.000251842	1	0.0147397	7.95285	7.79643	8.22952	8.0072	8.31825	8.18576	6.14776	6.01732	6.07098	6.92653	6.97396	7.09989
YDJC	0	0	1	0	0	-1.12638	1	1	-1.23356	-1.12638	7.78518	8.0858	8.28055	8.45571	3.92077e-05	0.00209713	0.272891	0.000104012	0.0173551	0.627346	0.0168843	0.17122	0.146213	0.743532	7.74614	7.82427	7.78513	8.00684	8.04597	8.20458	8.12394	8.36539	8.35233	8.48273	8.49307	8.39135
TACO1	0	0	1	1	0	-1.12635	1	1	-1.23571	-1.12635	7.90295	8.21006	7.69204	7.86549	0.000219101	0.000574338	0.164667	0.000459604	0.00801686	0.502152	0.0047971	0.087368	0.0711161	0.515935	7.92654	7.9842	7.79811	8.17261	8.21078	8.24678	7.64211	7.80742	7.6266	7.85538	7.91891	7.82218
MYBPC3	0	0	1	0	0	-1.12629	1	1	-1.17999	-1.12629	5.04176	5.28394	4.75603	4.9275	0.00237999	0.0226654	0.643225	0.00375842	0.0864873	0.860461	0.169787	0.405939	0.580295	1	5.02712	5.19981	4.89834	5.36659	5.29856	5.18667	4.61004	4.85625	4.80181	5.06203	4.91806	4.80242
EVA1A	0	0	1	0	0	-1.12627	1	1	-1.12627	-1.30936	4.84929	5.04206	6.67592	7.0677	4.96918e-08	0.0181719	0.343222	5.29685e-07	0.073512	0.68987	0.543717	0.0876398	1	0.516442	4.98816	5.06945	4.49027	5.09676	5.02397	5.00546	6.71497	6.77249	6.54029	7.08471	7.01947	7.09893
PSMD1	0	0	1	1	0	-1.12617	1	1	-1.39453	-1.12617	8.84048	9.32092	9.37532	9.54806	3.65072e-06	1.15915e-05	0.00195552	1.46928e-05	0.000804149	0.0498253	4.02835e-05	0.0292446	0.00498836	0.273476	8.80259	8.91924	8.79962	9.30423	9.36952	9.289	9.44021	9.28443	9.40132	9.54381	9.57925	9.52111
PBK	0	0	1	0	0	-1.12611	1	1	-1.34343	-1.12611	7.99931	8.42538	7.42092	7.60052	1.26091e-05	0.00347332	0.134402	4.02344e-05	0.0238055	0.456857	0.015136	0.375739	0.137817	1	7.94639	8.02527	8.02629	8.38169	8.44162	8.45283	7.19358	7.63621	7.43297	7.48568	7.60171	7.71418
C12orf43	0	0	1	0	0	-1.12609	1	1	-1.12609	-1.12935	6.00533	6.18009	6.365	6.54115	0.000512382	0.0260584	0.991662	0.000965682	0.09453	0.997596	0.292891	0.287276	0.789363	0.976175	6.11815	5.85643	6.04141	6.16988	6.23945	6.13092	6.3728	6.23609	6.48612	6.63829	6.4159	6.56925
ATP13A2	0	0	1	0	0	-1.12593	1	1	-1.20613	-1.12593	6.57678	6.85707	7.35788	7.5287	2.248e-05	0.0261633	0.527434	6.48553e-05	0.0948226	0.805605	0.156123	0.502102	0.551539	1	6.51521	6.37202	6.84311	6.73082	6.85333	6.98706	7.4184	7.34751	7.30774	7.55382	7.45269	7.57959
HAUS1	0	0	1	0	0	-1.1258	1	1	-1.28778	-1.1258	6.48695	6.83998	6.18766	6.36439	0.00317056	0.0217058	0.371757	0.00484686	0.0836119	0.708936	0.104559	0.564854	0.441346	1	6.37112	6.50748	6.58226	6.61813	7.10892	6.7929	6.14374	6.37171	6.04752	6.30075	6.38876	6.40365
SEH1L	0	0	1	0	0	-1.12563	1	1	-1.12563	-1.13099	10.6689	10.8401	9.86474	10.0438	3.48626e-09	0.000332396	0.895889	8.51167e-08	0.00564447	0.96513	0.0140078	0.010896	0.131096	0.154433	10.6488	10.7283	10.6297	10.8639	10.8047	10.8516	9.77251	9.92334	9.89837	10.0357	10.0449	10.0508
RNF41	0	0	1	0	0	-1.1256	1	1	-1.18956	-1.1256	7.50523	7.7546	7.87214	8.04013	9.06913e-05	0.00171386	0.394086	0.000214999	0.0153688	0.723495	0.0189887	0.112267	0.156322	0.597878	7.5088	7.48623	7.52066	7.68969	7.74562	7.82849	7.82365	7.94256	7.85022	8.18097	7.993	7.9464
MTA2	0	0	1	1	1	-1.12559	1	1	-1.12559	-1.1524	9.13869	9.30996	9.12152	9.32584	0.981315	0.000101233	0.549167	0.981399	0.00273237	0.81767	0.00776699	0.00265021	0.0940029	0.0652239	9.06148	9.17477	9.17981	9.26264	9.31849	9.34874	9.1012	9.13223	9.13114	9.37022	9.28932	9.31799
IGF2BP1	0	0	1	0	0	-1.12558	1	1	-1.31097	-1.12558	5.73269	6.13711	8.48052	8.65002	1.81121e-09	0.0119571	0.221966	5.59226e-08	0.0552356	0.575731	0.048477	0.559342	0.277105	1	5.9815	5.45606	5.76052	6.03412	6.15438	6.22284	8.52763	8.39639	8.51753	8.54831	8.75159	8.65016
CRTC2	0	0	1	0	0	-1.12542	1	1	-1.26342	-1.12542	6.49448	6.8366	6.20648	6.38377	0.00201952	0.0135891	0.346682	0.00324535	0.0600925	0.691016	0.0729452	0.469414	0.356958	1	6.59833	6.30053	6.58457	6.7442	6.90572	6.85987	6.2148	6.39733	6.00732	6.48747	6.31731	6.34652
U2AF2	0	0	1	1	0	-1.12537	1	1	-1.18411	-1.12537	10.1354	10.3785	10.4365	10.6054	9.86824e-05	0.000530757	0.34501	0.000230553	0.00764498	0.690843	0.00718098	0.0483387	0.0894952	0.361971	10.1647	10.0802	10.1611	10.3056	10.4478	10.3821	10.4462	10.4666	10.3967	10.7069	10.5471	10.5622
TOR1A	0	0	1	0	0	-1.12528	1	1	-1.1734	-1.12528	8.36729	8.59624	8.16364	8.33726	0.000850468	0.0019992	0.553383	0.00151229	0.01688	0.818939	0.0279218	0.0952994	0.196572	0.539983	8.35056	8.35718	8.39412	8.58747	8.51113	8.69013	8.04907	8.14983	8.292	8.35832	8.33898	8.31448
GPATCH3	0	0	1	0	0	-1.12494	1	1	-1.12494	-1.22712	5.57445	5.74888	5.84257	6.13928	0.00213849	0.0129193	0.432552	0.00341508	0.0581531	0.752404	0.398086	0.0838857	0.936733	0.503485	5.68487	5.38245	5.65602	5.71886	5.68243	5.84535	5.68567	5.92022	5.92182	6.22151	6.01458	6.18176
ACTL6A	0	0	1	0	0	-1.12438	1	1	-1.2203	-1.12438	8.14464	8.43277	7.51477	7.67861	7.49676e-06	0.0105355	0.387882	2.62175e-05	0.0504813	0.718762	0.0671319	0.382073	0.339381	1	8.00288	8.26073	8.17031	8.31958	8.43027	8.54845	7.48744	7.50818	7.54869	7.49857	7.77814	7.75911
RIN1	0	0	1	0	0	-1.12429	1	1	-1.2306	-1.12429	6.81013	7.10851	6.00641	6.17573	6.88984e-06	0.0243146	0.466612	2.45028e-05	0.0902997	0.773125	0.134638	0.523272	0.509288	1	6.71812	6.68245	7.02981	6.86962	7.2314	7.22451	5.96861	6.07715	5.97348	6.22938	6.16648	6.13132
ZBTB8OS	0	0	1	0	0	-1.12405	1	1	-1.16901	-1.12405	5.65446	5.883	5.55052	5.71803	0.0778813	0.017676	0.658618	0.0807566	0.0719789	0.869749	0.148214	0.347726	0.536654	1	5.60751	5.79957	5.55629	5.94166	5.85176	5.85556	5.68828	5.49547	5.46781	5.59643	5.87124	5.6864
ST14	0	0	1	0	0	-1.12388	1	1	-1.16771	-1.12388	7.72529	7.95316	7.99715	8.16369	0.0105924	0.026583	0.684318	0.0140357	0.0957833	0.880383	0.198523	0.420604	0.631197	1	7.54549	7.72371	7.90667	7.92072	7.8531	8.08567	8.00455	7.93017	8.05672	8.27389	8.16672	8.05044
TRMT1	0	0	1	0	0	-1.12382	1	1	-1.24509	-1.12382	8.08889	8.40113	8.60052	8.76464	0.000114888	0.00524058	0.271363	0.000262218	0.0312259	0.625569	0.0319808	0.318896	0.213641	1	8.09304	8.15956	8.01406	8.22869	8.4596	8.5151	8.58327	8.60469	8.6136	8.92073	8.70281	8.67039
TOR1B	0	0	1	0	0	-1.12365	1	1	-1.12365	-1.12794	8.37744	8.54756	8.05356	8.22149	0.000410099	0.0167855	0.984898	0.000796508	0.0695045	0.995387	0.218858	0.227035	0.666835	0.86376	8.46859	8.28213	8.38162	8.5642	8.52613	8.55236	8.06972	8.00149	8.08948	8.40643	8.15974	8.0983
ELAVL2	0	0	1	0	0	-1.12364	1	1	-1.22984	-1.12364	7.04229	7.34526	6.56791	6.72912	9.63671e-05	0.0159014	0.379354	0.000226131	0.0666216	0.712942	0.0867161	0.48192	0.395729	1	6.92404	7.00272	7.2001	7.38132	7.32478	7.32968	6.64935	6.59511	6.45927	6.95342	6.65031	6.58362
FOXN2	0	0	1	0	0	-1.12358	1	1	-1.12358	-1.27376	7.82398	7.99029	7.67231	8.02481	0.294702	0.00109891	0.112592	0.297611	0.0117424	0.420939	0.189241	0.00613051	0.615831	0.109604	7.77628	7.88289	7.81277	7.90196	8.10343	7.96549	7.53908	7.67824	7.79962	7.97448	8.06744	8.03251
MTF1	0	0	1	0	0	-1.12357	1	1	-1.23557	-1.12357	8.15346	8.46518	8.06045	8.2306	0.062677	0.0130181	0.377684	0.0665929	0.0584053	0.712219	0.0757242	0.436035	0.365069	1	8.1528	7.9563	8.35129	8.46071	8.3642	8.57062	8.14994	8.10632	7.92509	8.1887	8.31258	8.19052
LSM1	0	0	1	0	0	-1.1235	1	1	-1.3573	-1.1235	6.62604	7.06796	7.056	7.23999	0.00587974	0.00476278	0.149706	0.00833949	0.0291615	0.480173	0.0200852	0.426323	0.160955	1	6.60951	6.71852	6.55009	7.05328	7.03012	7.1205	6.85017	7.35005	6.96779	7.21351	7.26961	7.23684
TGFBR2	0	0	1	0	0	-1.12335	1	1	-1.18385	-1.12335	8.20673	8.44961	7.22088	7.38549	1.62544e-08	0.00209005	0.415753	2.44011e-07	0.0173209	0.740178	0.0228622	0.124984	0.172515	0.632662	8.18179	8.17478	8.26363	8.36675	8.49254	8.48954	7.18247	7.26549	7.2147	7.26355	7.51325	7.37966
ISG20L2	0	0	1	1	0	-1.12307	1	1	-1.37154	-1.12307	8.11027	8.57146	8.05832	8.22522	0.00344222	0.000195033	0.0163206	0.00521406	0.00419035	0.159917	0.000684289	0.148178	0.0242469	0.692739	8.09345	7.96464	8.27271	8.57162	8.54523	8.59753	8.0311	8.08141	8.06246	8.26371	8.16204	8.2499
DDB2	0	0	1	0	0	-1.12304	1	1	-1.12304	-1.3255	7.8745	8.04162	6.74265	7.15779	2.61262e-07	0.00186119	0.0882912	1.84768e-06	0.0160604	0.375167	0.319762	0.00767305	0.831126	0.124746	7.79905	7.89241	7.93205	8.12556	8.02376	7.97554	6.84525	6.86595	6.51674	7.16941	7.15145	7.1525
CCDC86	0	0	1	1	0	-1.12297	1	1	-1.31143	-1.12297	7.47255	7.86256	8.20655	8.3726	2.14934e-06	0.000676129	0.0628361	9.56637e-06	0.00882115	0.319884	0.00315679	0.185879	0.0561303	0.776243	7.59139	7.41091	7.41535	7.83978	7.99715	7.75073	8.18675	8.21643	8.21646	8.36904	8.45049	8.29826
PSMD12	0	0	1	1	0	-1.12291	1	1	-1.2855	-1.12291	9.61122	9.9734	9.81667	9.98646	0.0601664	0.000706574	0.0902754	0.0642387	0.00896475	0.379279	0.00396337	0.153627	0.0647017	0.706242	9.55699	9.69004	9.58663	9.88676	10.0184	10.015	9.67377	9.89453	9.88173	9.95232	10.06	9.94701
TTF2	0	0	1	0	0	-1.12288	1	1	-1.12288	-1.2187	7.73718	7.91135	7.44316	7.72964	0.00381649	0.00456321	0.369843	0.00570824	0.0284041	0.707608	0.236697	0.036471	0.69318	0.309719	7.67029	7.94193	7.59931	7.84686	7.93654	7.95063	7.35855	7.47296	7.49796	7.73631	7.70419	7.74842
OCIAD2	0	0	1	1	0	-1.12278	1	1	-1.55695	-1.12278	6.48253	7.11982	6.81	6.97659	0.0413974	5.52604e-06	0.000259257	0.0462909	0.000504746	0.0160623	1.09067e-05	0.057479	0.00267304	0.40297	6.42705	6.50152	6.51901	7.09031	7.22297	7.04618	6.76703	6.80399	6.85897	6.90231	7.0011	7.02635
CCNB1	0	0	1	0	0	-1.1227	1	1	-1.1227	-1.13803	9.43024	9.59959	8.76012	8.94911	5.86141e-07	0.00483918	0.837989	3.43361e-06	0.0295065	0.943229	0.120733	0.0792887	0.478386	0.486625	9.42783	9.54137	9.3215	9.55152	9.61577	9.63149	8.67422	8.7274	8.87874	8.91755	8.96973	8.96005
FKBP1B	0	0	1	0	0	-1.12254	1	1	-1.27231	-1.12254	4.25299	4.6039	4.73504	4.90219	0.000925967	0.00952591	0.263814	0.00163028	0.0471012	0.618351	0.0470518	0.456624	0.272803	1	4.29003	4.39524	4.07371	4.54709	4.7269	4.53772	4.61799	4.71266	4.87446	4.80183	4.86563	5.03911
EIF3I	0	0	1	0	0	-1.12233	1	1	-1.20489	-1.12233	8.14558	8.41681	8.22208	8.38748	0.648322	0.00232863	0.318716	0.650589	0.0184783	0.669092	0.020292	0.16542	0.161621	0.729242	8.09993	8.27749	8.05933	8.35979	8.47886	8.41178	8.14916	8.25857	8.25851	8.47972	8.38963	8.29308
UGGT1	0	0	1	0	0	-1.12227	1	1	-1.1565	-1.12227	8.55514	8.76344	8.87395	9.04083	1.87992e-05	0.00048011	0.549943	5.57981e-05	0.00719737	0.817954	0.0093578	0.0305305	0.10405	0.278204	8.5712	8.58178	8.51243	8.85314	8.75997	8.67719	8.93265	8.8655	8.8237	9.06966	9.04709	9.00573
DCTPP1	0	0	1	1	0	-1.12224	1	1	-1.31433	-1.12224	8.4991	8.89297	9.0136	9.17908	3.77675e-05	0.000452943	0.0482682	0.000100896	0.00690694	0.281896	0.0020803	0.157427	0.0437794	0.713392	8.59108	8.4522	8.45402	8.7866	8.93925	8.95305	8.98371	9.09463	8.96248	9.28147	9.09498	9.16078
LMNB2	0	0	1	0	0	-1.12219	1	1	-1.1455	-1.12219	8.90602	9.10279	8.43873	8.60546	5.44789e-06	0.00396105	0.749583	2.0237e-05	0.0260121	0.909548	0.0610575	0.117991	0.323041	0.614178	8.82337	8.86465	9.03004	8.99452	9.15667	9.15717	8.39539	8.42185	8.49895	8.57067	8.60727	8.63843
GPR65	0	0	1	0	0	-1.12214	1	1	-1.25677	-1.12214	3.43224	3.7617	3.45928	3.63111	0.431214	0.00388017	0.242569	0.434388	0.0256383	0.597465	0.0240222	0.2833	0.178225	0.96771	3.37577	3.37528	3.54567	3.6652	3.87202	3.74788	3.54951	3.55348	3.27486	3.6322	3.60195	3.65919
NOP14	0	0	1	0	0	-1.12213	1	1	-1.21567	-1.12213	8.24499	8.52389	8.8964	9.06441	2.04581e-05	0.0103942	0.432723	6.00676e-05	0.0500691	0.752517	0.0725711	0.35226	0.356182	1	8.115	8.30392	8.31607	8.33985	8.60969	8.62212	8.78674	9.00398	8.89847	9.12634	9.06843	8.99846
DDX24	0	0	1	0	0	-1.12212	1	1	-1.13489	-1.12212	8.64541	8.82806	8.27011	8.44061	2.78356e-05	0.00428652	0.89548	7.77337e-05	0.0273408	0.965097	0.078472	0.102847	0.373121	0.563264	8.66862	8.6061	8.66151	8.79613	8.83944	8.84861	8.12262	8.28046	8.40726	8.39977	8.43784	8.48423
CDR2	0	0	1	1	0	-1.12205	1	1	-1.62466	-1.12205	7.52065	8.2245	8.5271	8.69586	9.27758e-07	4.75969e-05	0.00127645	4.88819e-06	0.00175038	0.039175	8.4788e-05	0.21337	0.00842011	0.833283	7.39947	7.66548	7.49699	8.20226	8.27781	8.19343	8.4021	8.54324	8.63596	8.73063	8.7175	8.63946
HNRNPUL1	0	0	1	0	0	-1.12201	1	1	-1.1303	-1.12201	9.54645	9.73169	9.33928	9.50496	0.0087494	0.0236739	0.880455	0.0118744	0.0886679	0.959279	0.237766	0.31513	0.694928	1	9.46903	9.40582	9.76451	9.74158	9.74686	9.70662	9.39447	9.35702	9.26635	9.55848	9.41542	9.541
OAZ1	0	0	1	0	0	-1.122	1	1	-1.122	-1.12764	11.7497	11.9164	11.3155	11.4871	8.59789e-07	0.000732941	0.940434	4.59909e-06	0.00914916	0.98199	0.0253817	0.0218659	0.184657	0.230647	11.7692	11.7905	11.6895	11.8929	11.9321	11.9241	11.3007	11.301	11.3449	11.5732	11.4966	11.3914
DDX60	0	0	1	0	0	-1.12197	1	1	-1.24921	-1.12197	7.39022	7.70716	8.5609	8.72621	3.74469e-08	0.00213297	0.199119	4.31189e-07	0.0174797	0.547485	0.0138541	0.214418	0.130488	0.835674	7.332	7.36493	7.47372	7.53735	7.74874	7.83539	8.58656	8.51555	8.58058	8.79996	8.66559	8.71309
KRTAP4-7	0	0	1	0	0	-1.12196	1	1	-1.12196	-1.29375	3.39236	3.55303	3.07437	3.4525	0.0649718	0.0249626	0.298892	0.0687827	0.0918862	0.652119	0.665595	0.0971332	1	0.546527	3.26465	3.55362	3.35882	3.78045	3.36311	3.51554	3.01565	3.29262	2.91486	3.39308	3.39431	3.57009
USP43	0	0	1	0	0	-1.12169	1	1	-1.12169	-1.30204	5.71257	5.87318	6.44199	6.82127	4.13586e-06	0.0076004	0.189333	1.62182e-05	0.0401978	0.535807	0.485208	0.0321258	1	0.286117	5.56306	5.7223	5.85236	5.73802	6.10846	5.77307	6.44006	6.45841	6.42749	6.74481	6.81189	6.90711
TMEM209	0	0	1	0	0	-1.12152	1	1	-1.1373	-1.12152	6.60528	6.79133	7.51824	7.68918	7.51642e-08	0.00652558	0.881151	7.11038e-07	0.0362199	0.959418	0.10335	0.140247	0.438958	0.673097	6.6245	6.54838	6.64298	6.79136	6.81676	6.76586	7.3765	7.49177	7.68646	7.65192	7.70773	7.70788
ARHGEF1	0	0	1	0	0	-1.12147	1	1	-1.22363	-1.12147	7.18591	7.49206	7.84664	8.01233	0.000123621	0.0246876	0.435181	0.000279602	0.0911877	0.753563	0.128513	0.54889	0.495987	1	7.1046	6.96739	7.48576	7.43255	7.44346	7.60017	7.78627	7.91268	7.84095	8.04433	8.04085	7.95181
CMC2	0	0	1	0	0	-1.12129	1	1	-1.34792	-1.12129	8.3167	8.74854	9.04242	9.2199	0.000365074	0.0170978	0.245957	0.00071963	0.0704395	0.599757	0.0659656	0.623814	0.336417	1	8.24588	8.48457	8.21967	8.60432	8.85958	8.78173	8.73915	9.1549	9.23321	9.08619	9.32544	9.24807
SARNP	0	0	1	0	0	-1.12116	1	1	-1.12116	-1.12774	6.91354	7.07949	7.38948	7.56242	4.27467e-06	0.00472596	0.938286	1.66405e-05	0.0289813	0.981119	0.104241	0.0889011	0.440479	0.519741	6.9496	6.81728	6.97373	7.05511	7.14099	7.04236	7.403	7.30967	7.45577	7.52393	7.6618	7.50154
METRNL	0	0	1	0	0	-1.12111	1	1	-1.26131	-1.12111	6.45578	6.79201	8.36488	8.53445	1.98136e-08	0.0161601	0.346457	2.7877e-07	0.0674607	0.691016	0.0817374	0.511741	0.381356	1	6.2557	6.50794	6.60372	6.61555	6.93585	6.82463	8.4881	8.40857	8.19796	8.57149	8.48439	8.54748
NOL6	0	0	1	1	0	-1.1211	1	1	-1.4737	-1.1211	7.2348	7.80248	7.8817	8.04945	0.000601672	0.00202317	0.0403873	0.00111308	0.0170029	0.259393	0.00520356	0.506671	0.0737736	1	7.07852	7.13601	7.48986	7.69563	7.9367	7.77511	7.81576	8.01769	7.81164	8.01544	8.03547	8.09743
PSMB1	0	0	1	1	1	-1.12103	1	1	-1.28375	-1.12103	9.32927	9.68956	9.83068	9.99554	1.87366e-08	5.40796e-07	0.000691587	2.69156e-07	0.000141424	0.0281612	3.2153e-06	0.000972781	0.0014548	0.0359868	9.34249	9.357	9.28833	9.6864	9.73116	9.65113	9.83789	9.85143	9.80273	9.97559	9.99269	10.0183
MPP1	0	0	1	0	0	-1.12101	1	1	-1.29763	-1.12101	6.14861	6.51796	5.52309	5.68796	8.78208e-06	0.00646041	0.199526	2.99471e-05	0.0359802	0.547835	0.0298272	0.432537	0.204682	1	6.21229	6.08292	6.15061	6.65548	6.31146	6.58693	5.65177	5.49014	5.42735	5.55883	5.72278	5.78227
PFAS	0	0	1	0	0	-1.12099	1	1	-1.25433	-1.12099	6.95087	7.27996	7.57136	7.73736	0.000251609	0.0211305	0.373615	0.000518501	0.0821428	0.709866	0.103153	0.556571	0.438814	1	6.79572	6.89565	7.16123	7.08849	7.37343	7.37794	7.43852	7.69057	7.58498	7.83674	7.74467	7.63068
SDAD1	0	0	1	0	0	-1.12085	1	1	-1.18112	-1.12085	8.5567	8.79567	8.73585	8.90158	0.00848622	0.00116185	0.399089	0.0115599	0.0120902	0.727235	0.0143829	0.0821927	0.133544	0.496569	8.54513	8.53976	8.5852	8.7503	8.75401	8.8827	8.67215	8.6881	8.84728	8.83074	8.96607	8.90791
RUBCN	0	0	1	0	0	-1.12084	1	1	-1.15883	-1.12084	6.60659	6.82049	6.46148	6.62804	0.00954616	0.00511109	0.647512	0.0127964	0.0307502	0.862275	0.0633139	0.162415	0.328116	0.722088	6.53042	6.579	6.71036	6.85926	6.75266	6.84954	6.57128	6.4705	6.34267	6.68764	6.55496	6.64152
TUBB	0	0	1	1	1	-1.1208	1	1	-1.13024	-1.1208	11.7461	11.9231	11.4762	11.6407	1.80949e-07	7.18859e-06	0.718466	1.3856e-06	0.000587467	0.894415	0.000319572	0.000531628	0.016526	0.0245258	11.6997	11.7761	11.7624	11.9207	11.9248	11.9237	11.4472	11.4757	11.5056	11.6599	11.6547	11.6075
MED8	0	0	1	1	0	-1.12078	1	1	-1.36076	-1.12078	7.0614	7.50658	7.64661	7.81261	0.000161985	0.0018611	0.0710214	0.000352614	0.0160604	0.339059	0.00676761	0.361006	0.0863504	1	7.22845	6.98589	6.96986	7.36242	7.52729	7.63002	7.68882	7.72237	7.52865	7.77498	7.77663	7.88623
THUMPD3	0	0	1	0	0	-1.12066	1	1	-1.13064	-1.12066	7.30734	7.48151	7.04879	7.21296	0.000420419	0.00602368	0.915577	0.000812529	0.0342117	0.974187	0.102272	0.127044	0.437022	0.638907	7.32159	7.3418	7.25863	7.34023	7.55573	7.54856	7.00026	7.11712	7.02901	7.29021	7.17746	7.17122
POLA2	0	0	1	0	0	-1.12064	1	1	-1.12064	-1.13082	8.26067	8.42584	7.3983	7.57556	5.38864e-08	0.00481516	0.894988	5.63552e-07	0.0294057	0.96487	0.1117	0.085154	0.457535	0.508073	8.13925	8.35314	8.28961	8.39968	8.35131	8.52654	7.39398	7.36234	7.43858	7.62344	7.56509	7.53816
GMPS	0	0	1	0	0	-1.12006	1	1	-1.12006	-1.17192	10.3531	10.5179	9.45437	9.68205	2.84376e-08	0.00146934	0.469627	3.6191e-07	0.0138551	0.774246	0.0866271	0.0194083	0.395729	0.214384	10.3953	10.4044	10.2595	10.5581	10.4954	10.5	9.38376	9.49586	9.48349	9.71836	9.75342	9.57437
RAP1GDS1	0	0	1	0	0	-1.11982	1	1	-1.33974	-1.11982	6.81519	7.23679	6.394	6.56623	5.72189e-05	0.00303617	0.116497	0.00014462	0.021853	0.427215	0.0126418	0.374641	0.12366	1	6.80543	6.85059	6.78956	7.27027	7.26174	7.17837	6.18208	6.61803	6.3819	6.59907	6.64054	6.45907
CARD11	0	0	1	0	0	-1.11975	1	1	-1.11975	-1.3018	4.71398	4.88834	5.94319	6.32782	7.19559e-07	0.0199496	0.307395	4.00367e-06	0.0788603	0.660798	0.599743	0.085759	1	0.509823	4.79968	4.91952	4.42273	5.02105	4.88229	4.76166	5.95041	6.09023	5.78894	6.2687	6.31053	6.40423
SLC30A6	0	0	1	1	0	-1.11968	1	1	-1.22234	-1.11968	7.86226	8.15225	8.26154	8.42468	7.04082e-06	0.000122463	0.0888465	2.49417e-05	0.00309923	0.376096	0.00109795	0.032001	0.0322103	0.285693	7.83895	7.79351	7.95433	8.21553	8.07064	8.17058	8.25457	8.24715	8.28291	8.42588	8.4361	8.41204
ORC4	0	0	1	0	0	-1.11941	1	1	-1.11941	-1.21623	7.08388	7.24371	6.65658	6.94191	0.000455497	0.00833401	0.355449	0.000871591	0.0429775	0.698084	0.35384	0.053569	0.87985	0.386143	7.01538	7.11101	7.12526	7.16609	7.17597	7.38907	6.49486	6.77812	6.69677	7.03378	6.94155	6.85038
SEPTIN9	0	0	1	0	0	-1.11931	1	1	-1.11931	-1.15642	8.20243	8.36465	8.43316	8.64215	0.00290045	0.0150025	0.70761	0.00447815	0.0642394	0.890296	0.29755	0.142826	0.796991	0.67942	8.21943	8.17614	8.21173	8.35018	8.32612	8.41765	8.52437	8.50099	8.27413	8.7976	8.62291	8.50594
TNFRSF21	0	0	1	0	0	-1.11908	1	1	-1.11908	-1.18109	8.93387	9.08903	10.9986	11.2382	5.53166e-10	0.0121335	0.509666	2.59349e-08	0.0557524	0.795795	0.342597	0.0921818	0.863467	0.530801	8.86332	8.97416	8.96414	8.87836	9.14819	9.24055	10.9569	10.9977	11.0412	11.2407	11.3	11.1739
MAMLD1	0	0	1	0	0	-1.11899	1	1	-1.11899	-1.31135	4.71341	4.87682	4.3659	4.75496	0.00328456	0.00124829	0.0821579	0.00500682	0.012502	0.362986	0.252361	0.00559564	0.721179	0.104338	4.82857	4.70829	4.60337	4.85211	4.97257	4.80576	4.44484	4.34401	4.30885	4.73813	4.64768	4.87905
MRPL42	0	0	1	0	0	-1.11886	1	1	-1.11886	-1.13416	7.23155	7.38932	7.43748	7.61765	0.00482327	0.0170176	0.847246	0.00701956	0.0702431	0.947576	0.270223	0.186115	0.752646	0.776864	7.23106	7.15772	7.30587	7.46943	7.48954	7.20898	7.40476	7.46362	7.44407	7.71506	7.56468	7.5732
MLLT11	0	0	1	1	0	-1.11874	1	1	-1.55131	-1.11874	7.78061	8.40959	7.87539	8.03906	0.0502266	0.000165846	0.00463405	0.054835	0.00380439	0.0782795	0.000339695	0.287636	0.0170777	0.977117	7.79801	7.68709	7.85674	8.35869	8.2783	8.59177	7.77596	7.95749	7.89271	8.03742	8.01517	8.0646
TRIM47	0	0	1	0	0	-1.11843	1	1	-1.32516	-1.11843	7.39991	7.8146	6.96339	7.12446	4.48736e-05	0.00356986	0.110555	0.000116598	0.0242412	0.417124	0.0136647	0.424474	0.129743	1	7.29338	7.25924	7.64712	7.69884	7.84944	7.8955	6.93221	6.98278	6.97519	7.13736	7.1668	7.06922
ZW10	0	0	1	1	0	-1.11826	1	1	-1.33075	-1.11826	7.03159	7.44048	6.97444	7.13434	0.00522409	0.000341177	0.0313463	0.00753027	0.00570309	0.227836	0.00137518	0.161714	0.0367201	0.720235	7.00724	7.00414	7.08339	7.29904	7.46977	7.55262	6.99086	7.00018	6.93228	7.16599	7.19948	7.03754
GNPTAB	0	0	1	1	0	-1.1182	1	1	-1.26208	-1.1182	7.08634	7.42077	6.43373	6.59774	1.24364e-07	0.000378923	0.0801171	1.03356e-06	0.0061421	0.357806	0.00238481	0.097875	0.0470719	0.548025	7.07839	7.05681	7.1238	7.35281	7.51471	7.39478	6.49458	6.50423	6.30237	6.61996	6.59888	6.57437
ZCCHC17	0	0	1	1	0	-1.11817	1	1	-1.30221	-1.11817	7.81288	8.19205	7.96503	8.12252	0.504522	0.00190251	0.0976905	0.507584	0.0162827	0.394436	0.00826388	0.306242	0.0973949	1	7.75232	7.77863	7.9077	8.05872	8.21864	8.29877	7.96186	8.01114	7.92209	8.1868	7.9679	8.21286
CENPX	0	0	1	0	0	-1.11809	1	1	-1.18643	-1.11809	8.58884	8.83162	8.35624	8.51985	0.00168092	0.00858174	0.519364	0.00275809	0.0437375	0.800669	0.0742291	0.27471	0.361138	0.950497	8.64849	8.57439	8.54363	8.66959	8.89699	8.92827	8.3277	8.48955	8.25148	8.59061	8.47844	8.49049
XPO5	0	0	1	1	0	-1.11795	1	1	-1.21043	-1.11795	7.5744	7.8493	8.34853	8.50919	5.30069e-08	0.000372304	0.161963	5.5629e-07	0.00605149	0.498295	0.00345036	0.0607248	0.059083	0.416297	7.58698	7.52726	7.60896	7.91045	7.77743	7.86002	8.26919	8.39113	8.38527	8.59416	8.47381	8.45961
RAB31	0	0	1	0	0	-1.11795	1	1	-1.12341	-1.11795	10.7456	10.914	10.1449	10.3039	3.56843e-07	0.00345776	0.909178	2.34207e-06	0.0237501	0.971772	0.0684762	0.0866351	0.344401	0.51318	10.8117	10.7155	10.7095	10.9183	10.8769	10.9466	10.1169	10.1078	10.21	10.4105	10.3047	10.1965
KRT18	0	0	1	0	0	-1.11795	1	1	-1.11795	-1.29237	7.18803	7.34781	8.39347	8.75735	2.82179e-08	0.00301078	0.140573	3.60161e-07	0.0217299	0.465597	0.335189	0.0141166	0.852207	0.178985	7.19122	7.24841	7.12445	7.263	7.44537	7.33506	8.4531	8.33394	8.39338	8.55456	8.86472	8.85277
SRA1	0	0	1	0	0	-1.1179	1	1	-1.23101	-1.1179	6.87167	7.16857	7.00759	7.16738	0.294178	0.00519858	0.286284	0.297107	0.0310385	0.6388	0.0330422	0.306594	0.217501	1	6.80659	6.94786	6.86056	7.02624	7.18722	7.29226	7.07262	7.04359	6.90657	7.25152	7.20899	7.04162
EPHB4	0	0	1	0	1	-1.11778	1	1	-1.11778	-1.2969	7.41831	7.58013	7.25476	7.62981	0.281556	0.000612918	0.0625567	0.284456	0.0083097	0.319517	0.172187	0.00294114	0.583246	0.0703244	7.32796	7.39445	7.53253	7.56238	7.51426	7.66373	7.16378	7.30134	7.29916	7.65478	7.69338	7.54127
SH3D19	0	0	1	0	1	-1.11743	1	1	-1.11743	-1.29581	6.09396	6.25277	7.12345	7.49871	1.10415e-08	0.000547284	0.0549763	1.86559e-07	0.00777996	0.300137	0.17002	0.00253885	0.580409	0.0634119	6.12394	6.09367	6.06425	6.15923	6.28218	6.31691	7.21047	7.16646	6.99344	7.40722	7.5706	7.5183
RNASEH2A	0	0	1	1	0	-1.11718	1	1	-1.20775	-1.11718	8.45149	8.7252	8.85162	9.01053	9.24213e-06	0.000248469	0.136357	3.1277e-05	0.00474544	0.458995	0.00232112	0.0473345	0.0463054	0.357669	8.44089	8.54374	8.36985	8.73808	8.75794	8.67957	8.87412	8.85176	8.82899	9.08451	8.9511	8.99598
PDLIM2	0	0	1	0	0	-1.11712	1	1	-1.11712	-1.37843	6.16465	6.32479	5.81947	6.27904	0.0302308	0.00313401	0.0788373	0.0351641	0.0223386	0.354801	0.468342	0.0102133	1	0.148699	6.20952	6.0632	6.22124	6.3135	6.40814	6.25272	5.70697	5.77998	5.97146	6.09946	6.27079	6.46686
HAT1	0	0	1	0	0	-1.11694	1	1	-1.11694	-1.14741	8.31137	8.47232	8.18122	8.3795	0.0196852	0.00157562	0.639555	0.0241535	0.0145086	0.858781	0.0696586	0.0265942	0.347621	0.259414	8.39595	8.2958	8.24236	8.48197	8.468	8.46699	8.10159	8.19242	8.24965	8.33432	8.4684	8.33577
NAGS	0	0	1	0	0	-1.11691	1	1	-1.11691	-1.20222	6.94494	7.10414	6.20088	6.46974	1.07698e-06	0.00354796	0.326821	5.51757e-06	0.0241903	0.676664	0.218418	0.0278698	0.666357	0.266987	6.93397	6.99379	6.90707	7.11314	7.04255	7.15674	6.03543	6.30152	6.2657	6.37368	6.51587	6.51966
FANCD2	0	0	1	1	1	-1.11686	1	1	-1.11686	-1.12017	7.90011	8.05884	7.6842	7.84783	1.46725e-05	0.000111009	0.917686	4.54623e-05	0.00290301	0.974842	0.00532714	0.00442901	0.0746053	0.0901437	7.91236	7.85945	7.92852	7.98238	8.0911	8.10304	7.67334	7.68466	7.69461	7.83165	7.83858	7.87327
PALS1	0	0	1	0	0	-1.11685	1	1	-1.11685	-1.1624	7.87494	8.03488	6.56286	6.7783	3.95622e-10	0.000775055	0.460022	2.07076e-08	0.00942236	0.769953	0.0528769	0.0117941	0.293851	0.160958	7.94143	7.82115	7.86224	8.03238	8.07577	7.99649	6.60337	6.52856	6.55666	6.69146	6.87601	6.76745
PCSK9	0	0	1	0	0	-1.11681	1	1	-1.11681	-1.16105	5.91555	6.07936	6.5083	6.72514	6.25161e-06	0.0125826	0.667376	2.26018e-05	0.0571927	0.873187	0.28214	0.12034	0.772061	0.622649	5.89964	5.77556	6.07146	6.05558	6.14225	6.04026	6.383	6.57566	6.56623	6.73503	6.64648	6.79391
PSMA2	0	0	1	1	0	-1.11656	1	1	-1.28741	-1.11656	9.24582	9.61111	8.98992	9.1439	8.35335e-05	0.00077829	0.0653375	0.000200699	0.00942575	0.325938	0.00355484	0.20287	0.060258	0.814525	9.19124	9.30967	9.23655	9.61158	9.61854	9.6032	8.94757	9.02962	8.99256	8.96975	9.26754	9.19441
BRCA1	0	0	1	1	0	-1.11654	1	1	-1.13507	-1.11654	7.54106	7.72463	7.47323	7.6326	0.00887332	7.82873e-05	0.617004	0.012019	0.00239018	0.848172	0.00232782	0.00559649	0.0463358	0.104338	7.58598	7.4737	7.5635	7.71329	7.72968	7.73091	7.42245	7.4839	7.51333	7.6017	7.64838	7.64771
PSMB9	0	0	1	0	1	-1.11652	1	1	-1.11652	-1.3829	6.95425	7.11642	5.81546	6.28457	3.06309e-08	0.0001619	0.012054	3.77677e-07	0.00377275	0.134584	0.15153	0.000523361	0.541495	0.0244318	6.91358	7.09085	6.85832	7.0788	7.14875	7.12171	5.72481	5.81145	5.91011	6.22955	6.32688	6.29729
DDX60L	0	0	1	0	1	-1.11649	1	1	-1.11649	-1.64965	5.683	5.84011	7.45362	8.17588	1.63477e-10	2.59763e-05	0.000558128	1.24922e-08	0.00127903	0.0245077	0.21068	4.0074e-05	0.652401	0.00466763	5.68873	5.5939	5.76636	5.71359	5.96261	5.84412	7.44506	7.39181	7.52399	8.10354	8.22124	8.20287
MGME1	0	0	1	0	0	-1.11633	1	1	-1.11633	-1.14895	8.60297	8.76394	8.81666	9.01938	0.00130808	0.00568227	0.678835	0.00221013	0.0329404	0.87786	0.167026	0.0713485	0.576115	0.457589	8.52977	8.72055	8.55858	8.73082	8.79807	8.76293	8.68423	8.86173	8.90403	8.983	9.08256	8.99259
PAQR4	0	0	1	0	0	-1.11629	1	1	-1.32359	-1.11629	7.6829	8.09196	8.59165	8.75185	4.69118e-06	0.00437244	0.124334	1.78371e-05	0.0275402	0.441014	0.016853	0.448072	0.146213	1	7.55479	7.64091	7.853	8.03504	8.15933	8.0815	8.63014	8.71418	8.43063	8.88453	8.65212	8.71891
SFSWAP	0	0	1	1	0	-1.11626	1	1	-1.12649	-1.11626	7.1673	7.33826	7.62921	7.78846	6.46052e-08	0.000133995	0.814719	6.4003e-07	0.00328512	0.932022	0.00462933	0.00708095	0.0695141	0.119727	7.16316	7.15037	7.18836	7.28145	7.32555	7.40778	7.57288	7.66882	7.64592	7.79378	7.78526	7.78633
TENM2	0	0	1	0	0	-1.11604	1	1	-1.18623	-1.11604	4.61355	4.85761	4.0576	4.2123	1.52402e-05	0.0153941	0.511227	4.68512e-05	0.0653998	0.796943	0.108138	0.390627	0.449041	1	4.53295	4.70665	4.60104	4.93624	4.93412	4.70247	4.1117	3.98398	4.07711	4.2651	4.32198	4.04983
GPATCH4	0	0	1	0	0	-1.11595	1	1	-1.14543	-1.11595	7.16347	7.36057	7.33139	7.49054	0.0293329	0.0132512	0.744571	0.0342477	0.0591238	0.90742	0.138586	0.263706	0.516091	0.928258	7.12533	7.1128	7.2523	7.34594	7.39271	7.34306	7.19761	7.33469	7.46186	7.35935	7.58528	7.527
MCM6	0	0	1	1	0	-1.11594	1	1	-1.20813	-1.11594	9.11134	9.3867	9.19834	9.35606	0.519144	0.000842772	0.197054	0.522072	0.00990537	0.545375	0.00707101	0.106279	0.0887336	0.574358	9.07734	9.23727	9.0194	9.34012	9.40313	9.41684	9.14583	9.23205	9.21715	9.28968	9.42291	9.3556
WDR76	0	0	1	0	0	-1.11588	1	1	-1.11588	-1.19565	8.8894	9.04185	8.20317	8.46291	8.71051e-06	0.0117585	0.422582	2.97462e-05	0.0545766	0.74484	0.383865	0.0773266	0.916167	0.478579	8.93366	8.81949	8.91504	9.23484	8.93903	8.95166	8.30797	8.08517	8.21637	8.5201	8.39393	8.47471
LSM2	0	0	1	0	1	-1.11576	1	1	-1.11576	-1.25714	6.7414	6.8988	6.591	6.91916	0.109929	0.000150608	0.045887	0.111733	0.00357331	0.275484	0.0596081	0.00093039	0.317874	0.034857	6.72068	6.76167	6.74183	6.86234	6.96271	6.87134	6.58277	6.63622	6.55401	6.80227	6.96344	6.99178
ITGB3BP	0	0	1	0	0	-1.11572	1	1	-1.11572	-1.11958	5.99026	6.15236	5.6985	5.86359	0.000519868	0.013655	0.977689	0.000977597	0.0602069	0.993254	0.201411	0.19062	0.636422	0.786549	6.00262	6.12133	5.84683	6.13155	6.13723	6.1883	5.57791	5.75042	5.76715	5.90791	5.83453	5.84834
EMC6	0	0	1	0	0	-1.1157	1	1	-1.31124	-1.1157	7.32921	7.71465	7.6344	7.79987	0.0362438	0.00756355	0.194644	0.0412772	0.0400395	0.542186	0.0326239	0.477053	0.215644	1	7.3655	7.28406	7.33807	7.55337	7.71774	7.87285	7.44984	7.84169	7.61168	7.76266	7.89192	7.74502
ATL1	0	0	1	0	0	-1.11567	1	1	-1.22749	-1.11567	5.19539	5.48831	4.40811	4.57154	7.34073e-07	0.00607952	0.324946	4.0633e-06	0.0344789	0.674777	0.0403669	0.310856	0.247998	1	5.20368	5.16758	5.2149	5.36306	5.58347	5.51841	4.56778	4.23311	4.42344	4.52038	4.64364	4.55059
USP10	0	0	1	1	1	-1.1156	1	1	-1.1156	-1.18094	10.0953	10.2532	10.5732	10.8129	5.49946e-10	1.03031e-06	0.0262718	2.58871e-08	0.000195559	0.2068	0.000344306	1.62696e-05	0.0171628	0.0024538	10.1238	10.0714	10.0908	10.2576	10.2706	10.2313	10.5579	10.564	10.5976	10.8457	10.8154	10.7777
SNRNP40	0	0	1	0	0	-1.11555	1	1	-1.11555	-1.15185	7.44857	7.60552	7.51816	7.72042	0.0807501	0.00460618	0.636848	0.0834226	0.0285634	0.857444	0.153538	0.0579261	0.545953	0.405379	7.46011	7.5178	7.36779	7.60902	7.50794	7.69962	7.48028	7.51281	7.5614	7.82069	7.70835	7.63223
THUMPD2	0	0	1	0	0	-1.11554	1	1	-1.16085	-1.11554	6.0722	6.28441	6.55268	6.70698	0.000111782	0.021673	0.665096	0.000256374	0.0835127	0.872979	0.170248	0.38604	0.580549	1	6.12793	6.01401	6.07466	6.17711	6.4236	6.25252	6.45501	6.57285	6.63016	6.57146	6.86891	6.68057
NPTN	0	0	1	0	0	-1.11552	1	1	-1.11552	-1.28446	9.12889	9.28173	7.95315	8.31629	3.26209e-07	0.00610225	0.170676	2.19111e-06	0.0345247	0.512604	0.456075	0.025862	1	0.255022	9.01153	9.20002	9.17513	9.08058	9.424	9.34061	7.96485	8.0578	7.8368	8.30145	8.26447	8.38297
PSMA7	0	0	1	1	0	-1.11543	1	1	-1.30416	-1.11543	9.08728	9.47325	9.15402	9.31306	0.415492	0.00104248	0.0705522	0.418694	0.0113697	0.338191	0.00453788	0.242068	0.0689166	0.886876	8.96483	9.24037	9.05665	9.38876	9.5625	9.46848	9.06324	9.16604	9.23277	9.34749	9.30589	9.2858
ARPC5L	0	0	1	0	0	-1.1154	1	1	-1.116	-1.1154	7.38565	7.54625	7.81273	7.97212	8.41274e-05	0.0255442	0.992027	0.000201755	0.0932973	0.99776	0.284082	0.289402	0.775213	0.980384	7.25837	7.35611	7.54248	7.4247	7.58961	7.62444	7.7791	7.91592	7.74316	7.9474	7.98565	7.98332
ERAP2	0	0	1	0	1	-1.11533	1	1	-1.11533	-1.42001	7.82735	7.9836	7.19162	7.7063	0.000228428	0.00166113	0.0381118	0.000476115	0.0151091	0.250139	0.465206	0.00442493	1	0.0901437	7.88889	7.85818	7.73497	7.85958	8.0238	8.06743	6.95967	7.27348	7.34172	7.68449	7.67093	7.76346
ZNF280C	0	0	1	0	0	-1.11526	1	1	-1.11526	-1.3554	8.00329	8.16881	7.58531	8.02683	0.00666112	0.00430871	0.111172	0.00932636	0.0273915	0.418113	0.470557	0.0155653	1	0.185522	8.24482	7.85	7.91505	8.18204	8.05959	8.26482	7.69507	7.45985	7.60099	8.07403	7.99175	8.01471
UBTD1	0	0	1	0	0	-1.1152	1	1	-1.25039	-1.1152	6.07028	6.39744	5.80252	5.95693	0.000673998	0.00651801	0.227078	0.00123066	0.0362039	0.58219	0.0327756	0.404191	0.216249	1	6.07445	5.91702	6.21938	6.37839	6.44978	6.36415	5.88801	5.71739	5.80217	6.07922	5.80184	5.98974
POMP	0	0	1	1	0	-1.11509	1	1	-1.29243	-1.11509	9.81164	10.1836	10.1654	10.3249	0.00126583	0.00081289	0.0708253	0.0021483	0.00966543	0.338672	0.00382796	0.199787	0.0632474	0.808652	9.76313	9.92421	9.7476	10.1369	10.2079	10.2059	10.0238	10.2241	10.2484	10.2827	10.4051	10.287
SLC16A3	0	0	1	0	0	-1.11507	1	1	-1.37415	-1.11507	7.4951	7.95571	9.68042	9.84745	6.58047e-09	0.00467723	0.107114	1.29145e-07	0.0288176	0.412527	0.0160725	0.500838	0.142592	1	7.63895	7.40105	7.44528	7.87046	7.95584	8.04083	9.42821	9.85088	9.76217	9.76394	9.87065	9.90776
CDV3	0	0	1	0	0	-1.11502	1	1	-1.12261	-1.11502	9.3684	9.53672	9.1995	9.35632	0.000374059	0.000598448	0.851598	0.00073485	0.00818899	0.948955	0.0166424	0.0241019	0.145454	0.245061	9.38328	9.44403	9.2779	9.55415	9.50656	9.54946	9.19023	9.17524	9.23304	9.3051	9.3825	9.38137
ITGA6	0	0	1	0	1	-1.11499	1	1	-1.11499	-5.36839	10.1391	10.2958	8.07135	10.4967	3.06735e-10	2.31359e-11	6.49324e-11	1.77496e-08	1.36132e-07	7.64124e-07	0.00980612	1.13003e-11	0.107112	1.32937e-07	10.1491	10.1437	10.1245	10.265	10.3411	10.2812	7.99491	8.09177	8.12737	10.5345	10.4852	10.4702
DBN1	0	0	1	0	1	-1.11497	1	1	-1.11497	-1.4023	6.00671	6.16653	6.38914	6.87983	1.41327e-05	0.000545341	0.022517	4.41231e-05	0.00777888	0.191183	0.290304	0.00160024	0.785294	0.0469782	5.95244	5.91208	6.15559	6.20467	6.21101	6.08392	6.31777	6.31583	6.53382	6.92182	6.81265	6.90501
DKC1	0	0	1	0	0	-1.11488	1	1	-1.20224	-1.11488	8.64652	8.91402	8.91157	9.07337	0.00467149	0.00438524	0.362107	0.00682314	0.0275965	0.701826	0.0349051	0.23408	0.225754	0.872535	8.53394	8.7337	8.67192	8.85493	8.95292	8.93421	8.73984	8.98734	9.00753	9.08662	9.0858	9.04768
PIK3R4	0	0	1	0	0	-1.11483	1	1	-1.12808	-1.11483	7.53658	7.70856	7.14021	7.29826	3.80295e-05	0.0102863	0.891512	0.000101504	0.0497529	0.963455	0.142347	0.187094	0.523303	0.779656	7.62577	7.52305	7.46092	7.8494	7.63262	7.64365	7.22987	7.11412	7.07663	7.33232	7.26495	7.29751
CMSS1	0	0	1	0	0	-1.1148	1	1	-1.13439	-1.1148	6.17944	6.35771	5.79479	5.95222	2.65109e-05	0.00657693	0.82687	7.45473e-05	0.0364222	0.936626	0.0967569	0.15124	0.424087	0.700191	6.12665	6.22728	6.18439	6.20488	6.46679	6.40146	5.74317	5.78106	5.86015	5.97888	5.95532	5.92247
SLIT3	0	0	1	0	0	-1.11478	1	1	-1.20149	-1.11478	4.84398	5.11342	4.55198	4.71316	0.00124735	0.0163983	0.468542	0.00212122	0.0682585	0.773969	0.104768	0.428981	0.441831	1	4.81008	4.70065	5.02121	5.20734	5.05356	5.07937	4.71345	4.53161	4.41088	4.67702	4.67442	4.78802
KRR1	0	0	1	0	0	-1.11475	1	1	-1.11475	-1.13242	7.95444	8.11461	8.17473	8.34948	0.00452881	0.0207816	0.903574	0.00663865	0.0811136	0.96853	0.284457	0.225982	0.775876	0.860621	7.91144	8.09371	7.85818	8.09338	8.1101	8.14034	8.11759	8.21158	8.19503	8.21782	8.51263	8.318
PTPRG	0	0	1	0	1	-1.11465	1	1	-1.11465	-1.566	6.23661	6.39692	5.21211	5.86789	7.38319e-06	0.000684219	0.0117119	2.59127e-05	0.00885302	0.13227	0.486904	0.00132967	1	0.0419362	6.37268	6.10462	6.23254	6.35475	6.44202	6.39398	4.97474	5.28612	5.37547	5.89209	5.9277	5.78387
ADI1	0	0	1	0	0	-1.11446	1	1	-1.11446	-1.15593	6.79419	6.94827	7.23118	7.43805	9.7501e-05	0.0238119	0.694687	0.000228291	0.0890995	0.883723	0.392081	0.18809	0.928596	0.781072	6.6837	6.8723	6.82658	6.80953	7.08781	6.94748	7.31078	7.2254	7.15737	7.54745	7.46419	7.3025
HSPA8	0	0	1	0	0	-1.1144	1	1	-1.16675	-1.1144	9.65807	9.8814	9.87043	10.0267	0.00305416	0.00215992	0.455156	0.00468841	0.0176139	0.766715	0.0251392	0.119119	0.183574	0.61841	9.7429	9.70005	9.53125	9.98292	9.79951	9.86178	9.8622	9.89213	9.85697	10.0134	10.0472	10.0195
RBM22	0	0	1	0	0	-1.11403	1	1	-1.11403	-1.17758	7.9957	8.15326	7.27565	7.51158	4.01527e-07	0.00257562	0.415473	2.57082e-06	0.0197588	0.740178	0.145802	0.026582	0.530697	0.259414	8.13937	7.92723	7.92051	8.19207	8.0499	8.2178	7.29479	7.29059	7.24155	7.53325	7.51025	7.49123
DDX10	0	0	1	0	0	-1.11386	1	1	-1.11386	-1.15351	6.14535	6.29629	6.29166	6.49632	0.00716564	0.00623778	0.593697	0.00995106	0.0351226	0.839133	0.200654	0.0671246	0.635566	0.442039	6.14916	6.11184	6.17505	6.16703	6.26962	6.45222	6.28867	6.30438	6.28194	6.58472	6.43902	6.4652
DPH2	0	0	1	0	0	-1.11384	1	1	-1.3673	-1.11384	6.97255	7.42563	6.90465	7.06481	0.01816	0.00286373	0.0778049	0.0225216	0.0210759	0.352022	0.0095399	0.447872	0.105279	1	6.87518	6.90312	7.13935	7.29801	7.44797	7.53093	6.72501	6.99934	6.9896	7.12726	7.06196	7.00521
TIMM10	0	0	1	1	0	-1.1138	1	1	-1.3402	-1.1138	7.54771	7.97706	8.04468	8.19819	0.000648835	0.0023486	0.0719027	0.00119026	0.0185742	0.340622	0.00797425	0.414844	0.0958213	1	7.50751	7.75549	7.38012	8.06344	7.97107	7.89668	8.0393	8.02538	8.06937	8.24703	8.08768	8.25987
CENPP	0	0	1	0	0	-1.11377	1	1	-1.16027	-1.11377	7.16232	7.37824	6.37854	6.53635	2.92023e-08	0.00136132	0.477144	3.6715e-07	0.0132946	0.779534	0.0185683	0.080558	0.154373	0.491909	7.19172	7.06903	7.22621	7.36494	7.36757	7.4022	6.30392	6.33616	6.49552	6.53865	6.51452	6.55587
EPGN	0	0	1	0	0	-1.11356	1	1	-1.11356	-1.37544	3.68633	3.83378	4.99127	5.4593	2.24482e-07	0.00968019	0.116593	1.63244e-06	0.0476044	0.427301	0.674876	0.0274685	1	0.265085	3.65888	3.61385	3.78627	3.59723	3.97877	3.92532	5.11236	5.10892	4.75254	5.54909	5.40174	5.42707
LAP3	0	0	1	0	0	-1.11351	1	1	-1.15577	-1.11351	6.55357	6.75764	7.07252	7.23216	5.90109e-05	0.0229008	0.740413	0.000148448	0.0870747	0.905266	0.195175	0.363843	0.625485	1	6.54145	6.59662	6.52263	6.58427	6.83369	6.85496	6.90657	7.20429	7.10669	7.21273	7.18833	7.29542
ELOVL5	0	0	1	0	0	-1.1134	1	1	-1.1134	-1.14674	7.49317	7.64979	7.74103	7.94312	0.000660711	0.00732853	0.663206	0.00120921	0.039201	0.87212	0.202134	0.0831804	0.63781	0.500273	7.46665	7.59105	7.42182	7.66249	7.66644	7.62045	7.58896	7.75741	7.87673	7.91716	7.98052	7.93168
ZNF142	0	0	1	0	0	-1.11332	1	1	-1.11332	-1.15118	7.76054	7.9181	7.97523	8.17832	0.000301613	0.00174574	0.577073	0.000608918	0.0154931	0.832547	0.0828352	0.026189	0.38436	0.257242	7.74578	7.65696	7.87889	7.90065	7.90117	7.9525	8.03239	7.94117	7.95213	8.23661	8.14529	8.15308
EMP1	0	0	1	0	0	-1.11322	1	1	-1.17167	-1.11322	8.40849	8.63812	8.90068	9.05446	3.40838e-06	0.00141865	0.37349	1.38762e-05	0.013518	0.709866	0.0158809	0.101228	0.141318	0.558558	8.32492	8.51636	8.38419	8.62206	8.57645	8.71586	8.89859	8.88406	8.91938	8.98303	9.11527	9.06507
IPO4	0	0	1	0	0	-1.113	1	1	-1.32231	-1.113	7.39468	7.80028	7.71668	7.86673	0.0188178	0.00299608	0.0894927	0.0232296	0.0217105	0.37788	0.0106844	0.427973	0.112829	1	7.40006	7.25203	7.53194	7.85255	7.6927	7.85559	7.76565	7.72388	7.66051	8.0357	7.78266	7.78184
IRAK1BP1	0	0	1	0	0	-1.11298	1	1	-1.11298	-1.13059	5.37519	5.52969	4.35453	4.52651	8.83949e-08	0.0192035	0.879527	7.97809e-07	0.0767879	0.959089	0.279353	0.208994	0.76716	0.824758	5.42387	5.28363	5.41807	5.44387	5.55235	5.59286	4.31021	4.3938	4.35959	4.46035	4.41764	4.70154
SRP68	0	0	1	1	0	-1.11291	1	1	-1.12516	-1.11291	9.89706	10.0677	10.1205	10.2741	2.00448e-05	0.000149977	0.732792	5.90308e-05	0.00356553	0.902606	0.00462446	0.00864245	0.0695141	0.134306	9.90861	9.93849	9.84407	10.0622	10.0723	10.0686	10.1082	10.1024	10.1509	10.3022	10.3178	10.2022
ZNFX1	0	0	1	0	0	-1.11264	1	1	-1.11264	-1.15095	7.59	7.74168	7.45197	7.6529	0.0227396	0.00237089	0.558294	0.0274096	0.0187002	0.822025	0.107415	0.03189	0.448091	0.285693	7.57572	7.58983	7.60446	7.66049	7.71063	7.85393	7.45336	7.43001	7.47252	7.54525	7.69789	7.71555
MTM1	0	0	1	0	1	-1.1123	1	1	-1.1123	-1.22831	7.86013	8.01414	6.80284	7.09943	1.9445e-10	1.89464e-05	0.0218362	1.35471e-08	0.00107298	0.187022	0.010666	0.000147718	0.112793	0.0104153	7.90904	7.79456	7.87678	7.97137	8.02525	8.04579	6.76391	6.82399	6.82062	7.07283	7.1433	7.08218
CEP85	0	0	1	0	0	-1.1123	1	1	-1.1123	-1.14773	7.08093	7.23301	6.94582	7.14544	0.0634769	0.00935694	0.658067	0.0673394	0.0466081	0.869581	0.238075	0.0974779	0.69529	0.547365	7.07017	7.06791	7.10473	7.31943	7.22405	7.15557	6.94932	7.06348	6.82466	7.25397	7.13351	7.04883
BARD1	0	0	1	0	0	-1.11229	1	1	-1.15465	-1.11229	7.56655	7.7722	7.4931	7.64829	0.0682412	0.00486697	0.604786	0.0718045	0.0295895	0.843605	0.0574048	0.167086	0.310202	0.732885	7.52491	7.63016	7.54457	7.85873	7.6551	7.80278	7.38721	7.58153	7.51057	7.67159	7.68199	7.59129
LDLRAD3	0	0	1	1	0	-1.11198	1	1	-1.68653	-1.11198	5.61238	6.3652	5.23242	5.38553	5.80365e-05	0.000903731	0.0094803	0.000146467	0.0103741	0.115611	0.00142176	0.629902	0.0370855	1	5.65142	5.70402	5.48169	6.50083	6.36741	6.22736	5.03132	5.36498	5.30095	5.3259	5.24924	5.58144
FZD4	0	0	1	0	0	-1.11198	1	1	-1.11198	-1.28994	4.8746	5.04271	5.65718	6.02484	8.25472e-06	0.0158839	0.289213	2.84097e-05	0.0666152	0.642203	0.558897	0.070637	1	0.454477	5.09392	4.96966	4.56022	5.16039	4.99608	4.97165	5.64474	5.716	5.61079	6.05095	5.98326	6.04031
SCNM1	0	0	1	0	0	-1.11173	1	1	-1.16725	-1.11173	6.17321	6.40202	5.93121	6.08513	0.00204856	0.0153546	0.564691	0.00328933	0.0653165	0.82583	0.117662	0.362697	0.471708	1	6.0655	6.36139	6.09274	6.3429	6.43139	6.43177	5.81332	5.96481	6.0155	6.13782	6.12297	5.99459
ZNF700	0	0	1	0	0	-1.11165	1	1	-1.20449	-1.11165	4.16166	4.42328	5.46159	5.61521	1.16151e-07	0.0194146	0.470027	9.86906e-07	0.0775266	0.774401	0.117226	0.466928	0.471629	1	4.14121	4.26389	4.07988	4.39764	4.62985	4.24234	5.5709	5.40493	5.40893	5.60704	5.6901	5.54851
IFIT5	0	0	1	0	0	-1.11148	1	1	-1.11148	-1.63309	7.71642	7.87638	6.21609	6.95009	2.58371e-05	0.0132247	0.0763102	7.29741e-05	0.0590843	0.348497	0.851848	0.0257451	1	0.254937	7.59725	7.93194	7.62008	7.81061	7.89503	7.9235	5.75466	6.4878	6.40581	6.72334	7.08514	7.0418
ELP1	0	0	1	0	0	-1.11147	1	1	-1.11147	-1.14836	8.26293	8.41416	7.83074	8.03111	6.6558e-06	0.00212379	0.550808	2.38579e-05	0.0174531	0.818045	0.100139	0.0290759	0.43183	0.272569	8.30344	8.24174	8.2436	8.32009	8.46635	8.45603	7.74496	7.9138	7.83346	7.97372	8.09424	8.02538
USP2	0	0	1	0	0	-1.11112	1	1	-1.11112	-1.33908	4.50059	4.65304	4.808	5.23167	0.000570641	0.00719737	0.130479	0.0010612	0.0387637	0.451214	0.565969	0.0242654	1	0.245661	4.49393	4.42552	4.58233	4.687	4.6952	4.57691	4.65737	5.03078	4.73585	5.13882	5.42626	5.12993
EFHD1	0	0	1	0	0	-1.11109	1	1	-1.11109	-1.20528	4.48602	4.63602	6.84556	7.1151	1.92222e-10	0.00922747	0.359689	1.35453e-08	0.0460745	0.700787	0.372323	0.0579147	0.900849	0.405379	4.60895	4.45461	4.39452	4.76649	4.47911	4.66245	6.93708	6.79064	6.80895	7.07888	7.20149	7.06493
MAP2K1	0	0	1	1	0	-1.11095	1	1	-1.39436	-1.11095	8.99937	9.47945	9.18277	9.33541	0.571636	1.26236e-05	0.00118462	0.574418	0.000856783	0.0375758	3.48339e-05	0.0477864	0.00460433	0.358749	8.97029	9.08488	8.94293	9.54776	9.43484	9.45576	9.11072	9.21423	9.22334	9.35031	9.32975	9.32618
CKAP2L	0	0	1	1	0	-1.11074	1	1	-1.38675	-1.11074	8.2807	8.75344	7.68613	7.83838	3.63735e-08	3.06787e-05	0.0025889	4.22134e-07	0.00138325	0.057592	8.69564e-05	0.0772732	0.00851787	0.478579	8.21138	8.27996	8.35077	8.74023	8.74398	8.77613	7.72422	7.58828	7.74589	7.91187	7.80488	7.79838
TES	0	0	1	1	0	-1.11059	1	1	-1.16094	-1.11059	7.62953	7.84542	8.88127	9.03206	3.24811e-10	0.000549694	0.354411	1.81155e-08	0.00778121	0.697444	0.00751241	0.0487917	0.0919625	0.364007	7.71021	7.6302	7.54818	7.77767	7.8555	7.90308	8.87849	8.89281	8.87252	8.97688	9.07359	9.04571
TXNL1	0	0	1	0	0	-1.11038	1	1	-1.14475	-1.11038	7.67311	7.8683	7.59895	7.74944	0.0158372	0.000600814	0.500199	0.0199566	0.0082023	0.79075	0.0103432	0.0399518	0.110716	0.323298	7.618	7.73891	7.66243	7.9057	7.89522	7.80396	7.5567	7.61651	7.62364	7.67837	7.78787	7.78208
MCPH1	0	0	1	0	0	-1.11037	1	1	-1.18244	-1.11037	5.59213	5.82868	5.82413	5.97643	0.0111996	0.00996277	0.48762	0.0147408	0.0486683	0.785746	0.0778233	0.315471	0.371405	1	5.59063	5.65168	5.53407	5.7871	6.00569	5.69327	5.72821	5.83491	5.90927	5.92907	5.96683	6.0334
AURKA	0	0	1	1	0	-1.11032	1	1	-1.35446	-1.11032	7.72858	8.17288	7.46239	7.61448	0.000145235	0.00122266	0.0437532	0.000322278	0.0124358	0.270566	0.00389205	0.356415	0.0637688	1	7.87815	7.78627	7.52132	8.24464	8.17331	8.10068	7.41889	7.54437	7.4239	7.61258	7.6004	7.63046
AKT1S1	0	0	1	0	0	-1.11007	1	1	-1.11007	-1.13105	6.72898	6.87975	6.4251	6.60344	1.44869e-05	0.000747443	0.670051	4.49703e-05	0.0092394	0.874336	0.0368635	0.015675	0.233801	0.186641	6.67597	6.70647	6.80451	6.86929	6.82228	6.94768	6.47857	6.42832	6.36842	6.60139	6.61414	6.5948
MYO1C	0	0	1	0	0	-1.10999	1	1	-1.25766	-1.10999	8.71993	9.05956	9.56041	9.71189	3.20625e-06	0.00567118	0.189371	1.32205e-05	0.0328923	0.535807	0.0263656	0.413952	0.189587	1	8.65425	8.5639	8.94164	9.02126	9.07099	9.08643	9.62595	9.59546	9.45982	9.73484	9.64271	9.75814
CENPV	0	0	1	1	0	-1.10996	1	1	-2.04949	-1.10996	5.15603	6.19435	7.02412	7.18465	3.37396e-07	0.000209152	0.00156976	2.23815e-06	0.00439486	0.0435684	0.000232565	0.636927	0.0142943	1	5.09474	5.01002	5.36333	6.02712	6.2492	6.30672	6.82615	7.25281	6.99339	7.17457	7.13356	7.24583
KIF20B	0	0	1	0	0	-1.10996	1	1	-1.13356	-1.10996	9.35786	9.53869	8.75972	8.9073	1.46207e-07	0.00190433	0.658129	1.17205e-06	0.0162864	0.869581	0.0314671	0.0783686	0.211531	0.483085	9.35624	9.36462	9.35273	9.55252	9.5374	9.52617	8.74326	8.73324	8.80267	8.78945	9.02684	8.90562
RFC2	0	0	1	1	0	-1.10986	1	1	-1.21783	-1.10986	8.34061	8.62491	8.14832	8.29913	8.42948e-05	0.000281074	0.0969583	0.000202074	0.00508092	0.393044	0.00212237	0.0662179	0.0443474	0.438866	8.29829	8.38181	8.34172	8.60427	8.674	8.59645	8.08327	8.24031	8.12137	8.37552	8.28274	8.23913
FXR2	0	0	1	1	0	-1.1098	1	1	-1.35753	-1.1098	6.76933	7.20689	7.52315	7.67081	1.47576e-05	0.00210872	0.0581036	4.56715e-05	0.0174021	0.307171	0.00656431	0.433947	0.08486	1	6.7742	6.68669	6.84712	7.0435	7.32851	7.24865	7.53346	7.59642	7.43958	7.82283	7.59666	7.59296
DOCK5	0	0	1	1	0	-1.10971	1	1	-1.14682	-1.10971	6.62704	6.82444	8.14363	8.29347	3.27054e-12	6.17797e-05	0.327005	1.83275e-09	0.0021258	0.676664	0.00126566	0.00712993	0.035116	0.119727	6.61904	6.62847	6.63362	6.80736	6.80379	6.86218	8.09625	8.17869	8.15594	8.24655	8.35738	8.27646
CNTN1	0	0	1	0	0	-1.10971	1	1	-1.10971	-1.13861	7.29807	7.44802	6.36641	6.55404	4.94007e-07	0.0276641	0.771948	3.02313e-06	0.098235	0.915582	0.388789	0.22824	0.923896	0.865007	7.28188	7.31799	7.29435	7.40985	7.48319	7.45103	6.18927	6.46551	6.44446	6.64184	6.38259	6.6377
HNRNPF	0	0	1	0	0	-1.10953	1	1	-1.10953	-1.12792	9.55954	9.71083	9.14875	9.32203	4.28539e-06	0.00215008	0.77088	1.66657e-05	0.0175587	0.915488	0.0733344	0.0402473	0.358118	0.324072	9.45488	9.65051	9.57322	9.71336	9.64755	9.77158	9.16932	9.14701	9.12991	9.27193	9.35957	9.33461
COPS4	0	0	1	0	0	-1.10952	1	1	-1.13657	-1.10952	6.36884	6.5487	6.65132	6.80098	0.00101719	0.0147129	0.783708	0.00177259	0.0633754	0.920887	0.156265	0.267555	0.551546	0.936204	6.28689	6.39157	6.42806	6.36035	6.62831	6.65742	6.6705	6.64231	6.64116	6.84084	6.79803	6.76408
ARHGEF3	0	0	1	1	0	-1.10952	1	1	-1.40587	-1.10952	5.69397	6.1869	6.38368	6.52923	9.67058e-06	0.000296175	0.0107365	3.24226e-05	0.0052568	0.124603	0.00073998	0.278052	0.0254536	0.957555	5.78344	5.71417	5.5843	6.11549	6.22156	6.22364	6.36949	6.39698	6.38457	6.46167	6.68723	6.43878
TREML4	0	0	1	1	0	-1.10939	1	1	-1.64962	-1.10939	3.76042	4.4872	3.43321	3.56826	0.000174957	0.0018914	0.0142446	0.000377432	0.0162321	0.147692	0.00280853	0.750203	0.052174	1	3.60641	3.945	3.72985	4.4374	4.42531	4.5989	3.45312	3.38755	3.45895	3.26971	3.68954	3.74553
DDIAS	0	0	1	1	0	-1.1093	1	1	-1.37025	-1.1093	5.46355	5.91828	5.77152	5.93122	0.0426939	0.00173511	0.0578016	0.0475688	0.0154268	0.306953	0.00574319	0.385708	0.0783793	1	5.49694	5.48527	5.40843	5.89776	5.95454	5.90256	5.57086	5.99986	5.74385	5.97717	5.95125	5.86526
PFN2	0	0	1	0	1	-1.10885	1	1	-1.10885	-1.32411	7.92059	8.07278	7.45127	7.85916	0.000324761	0.00116752	0.0549877	0.000649742	0.0120902	0.300137	0.303909	0.00427444	0.806859	0.0886853	7.76993	7.97793	8.0139	8.02155	8.1377	8.05909	7.31004	7.50194	7.54182	7.80035	7.87829	7.89886
MISP	0	0	1	0	0	-1.1087	1	1	-1.38484	-1.1087	7.15111	7.62625	6.88214	7.03689	0.00206818	0.011116	0.133351	0.00331766	0.052472	0.454746	0.0328072	0.676612	0.216336	1	7.01606	7.06011	7.37716	7.49056	7.74422	7.64399	6.96375	7.03071	6.65195	6.92277	7.0262	7.16169
RAE1	0	0	1	0	0	-1.1086	1	1	-1.1086	-1.12808	6.86942	7.016	6.96357	7.13631	0.047796	0.0083605	0.78305	0.0525028	0.0430575	0.920389	0.187759	0.1075	0.613724	0.576856	6.89465	6.84641	6.86719	6.92224	7.12037	7.0054	6.88334	7.01394	6.99342	7.18478	7.20224	7.0219
MRPS11	0	0	1	1	0	-1.10851	1	1	-1.31001	-1.10851	7.39236	7.78368	7.55608	7.70484	0.424801	0.000685341	0.042967	0.427965	0.00885302	0.2681	0.00260534	0.236574	0.0499174	0.877936	7.43262	7.27673	7.46774	7.76715	7.8416	7.74228	7.59787	7.62346	7.44692	7.71828	7.78932	7.60691
OAS3	0	0	1	0	0	-1.10841	1	1	-1.10841	-1.35933	7.16515	7.3152	7.39941	7.84295	0.0012807	0.00543587	0.0990292	0.00217041	0.0319368	0.397875	0.560607	0.0169264	1	0.195794	7.09264	7.05021	7.3526	7.26722	7.20292	7.47546	7.2651	7.42756	7.50556	7.73988	7.8304	7.95857
CWC22	0	0	1	0	0	-1.1083	1	1	-1.16988	-1.1083	8.28109	8.50797	8.84072	8.98691	1.31908e-06	0.00177032	0.349578	6.47327e-06	0.0156227	0.693391	0.0177959	0.12613	0.150508	0.635731	8.33818	8.22623	8.27884	8.48036	8.53935	8.50421	8.81189	8.80355	8.9067	8.90427	9.11406	8.94241
CHMP7	0	0	1	0	0	-1.10827	1	1	-1.10827	-1.17284	6.84328	6.99378	7.15618	7.38751	6.26196e-05	0.00338809	0.409528	0.000156057	0.0233985	0.736	0.179221	0.0319847	0.598454	0.285693	6.77273	6.96424	6.79287	6.96564	6.974	7.04169	7.08739	7.26656	7.1146	7.41013	7.3182	7.4342
CYB561D2	0	0	1	0	0	-1.10806	1	1	-1.10806	-1.17835	5.82834	5.9738	6.34851	6.5845	1.69928e-05	0.0153073	0.486802	5.12746e-05	0.0651488	0.785493	0.402979	0.103382	0.942853	0.564356	5.9109	5.71839	5.85572	5.84932	5.94094	6.13114	6.3488	6.42724	6.26949	6.56712	6.49663	6.68975
NUP93	0	0	1	1	0	-1.10794	1	1	-1.27121	-1.10794	8.12246	8.46946	9.1255	9.27197	2.14141e-09	4.6246e-05	0.012146	6.05772e-08	0.00175038	0.135227	0.000221582	0.0417126	0.0139427	0.330665	8.10366	8.07276	8.19096	8.46841	8.48713	8.45285	9.09339	9.14162	9.14149	9.36699	9.22403	9.22488
BOLA2	0	0	1	1	0	-1.10785	1	1	-1.35919	-1.10785	8.59712	9.04281	9.72056	9.87291	2.8483e-07	0.00140088	0.0472871	1.97402e-06	0.0134642	0.279075	0.00444898	0.374046	0.0684154	1	8.52717	8.74094	8.52326	8.98174	9.057	9.08969	9.54149	9.79088	9.82931	9.88252	9.93138	9.80484
HECW1	0	0	1	0	0	-1.10742	1	1	-1.18581	-1.10742	4.70807	4.95258	4.42073	4.56403	0.000144604	0.00470886	0.34147	0.000321015	0.0289441	0.689511	0.0351	0.255686	0.226556	0.913975	4.6993	4.7536	4.67129	4.85125	5.00572	5.00079	4.38387	4.41281	4.46552	4.40914	4.67124	4.61172
ZFAND2A	0	0	1	0	0	-1.1073	1	1	-1.1073	-1.24909	6.73611	6.88232	6.76105	7.08782	0.0766332	0.00312017	0.150034	0.0796168	0.0222669	0.480173	0.330158	0.0150706	0.845629	0.183911	6.76229	6.67681	6.76922	6.88457	6.96032	6.80207	6.61028	6.9386	6.73426	7.04666	7.13866	7.07814
B4GALT1	0	0	1	0	1	-1.10725	1	1	-1.10725	-1.83977	9.12768	9.28085	8.29838	9.18226	8.7931e-05	3.97636e-05	0.000448885	0.000209341	0.00163615	0.0213865	0.386268	4.70546e-05	0.919663	0.00512546	9.09134	8.98385	9.30784	9.24989	9.30118	9.29147	8.42943	8.31767	8.14804	9.21787	9.15352	9.1754
GXYLT1	0	0	1	0	0	-1.10722	1	1	-1.10722	-1.39516	5.83295	5.98639	6.51433	7.00038	2.34263e-05	0.0110559	0.125609	6.71246e-05	0.0523304	0.443597	0.690758	0.0314463	1	0.284128	5.82559	5.64607	6.0272	5.9638	6.08642	5.90895	6.34393	6.75614	6.44292	6.88517	6.94568	7.17028
DNA2	0	0	1	0	0	-1.10718	1	1	-1.10718	-1.24307	7.1172	7.26732	7.48756	7.8011	1.7834e-05	0.00166746	0.140645	5.34154e-05	0.0151212	0.465702	0.224359	0.00937337	0.675965	0.140469	6.97613	7.18395	7.19153	7.29125	7.23839	7.27233	7.41847	7.46935	7.57486	7.72602	7.7777	7.89957
PLCB4	0	0	1	0	0	-1.10705	1	1	-1.10705	-1.15908	3.46223	3.60339	3.57542	3.78682	0.0524628	0.0268943	0.60468	0.056933	0.0964916	0.843605	0.46408	0.178738	1	0.760188	3.41973	3.41502	3.55193	3.49778	3.80171	3.51068	3.5038	3.63114	3.59131	3.66599	3.86202	3.83246
N4BP1	0	0	1	0	0	-1.107	1	1	-1.107	-1.13716	7.86386	8.01054	8.81985	9.00517	4.34354e-08	0.00969394	0.704515	4.81307e-07	0.0476517	0.888345	0.22881	0.106648	0.681615	0.574998	7.9831	7.79753	7.81097	8.1016	7.8969	8.0331	8.7983	8.77475	8.88649	9.06082	9.01795	8.93674
GSK3B	0	0	1	0	1	-1.10698	1	1	-1.10698	-1.87314	9.23385	9.3801	8.48859	9.39677	3.48987e-05	2.22321e-06	2.52053e-05	9.4216e-05	0.000311461	0.00390285	0.167075	2.30271e-06	0.576115	0.000752475	9.20941	9.20597	9.28616	9.40473	9.3106	9.42496	8.4251	8.41284	8.62783	9.34686	9.45576	9.38769
GNG12	0	0	1	0	0	-1.10665	1	1	-1.10665	-1.24717	8.77402	8.9166	7.86255	8.18009	2.88876e-07	0.00245701	0.136992	1.99735e-06	0.0190978	0.459662	0.298225	0.0120781	0.798071	0.162944	8.77031	8.80582	8.74592	8.77612	9.03067	8.94301	7.78853	7.86087	7.93826	8.09012	8.29075	8.1594
ADGRF1	0	0	1	0	0	-1.10663	1	1	-1.10663	-1.27207	8.49174	8.64318	9.67916	10.0269	5.39561e-08	0.00565241	0.178894	5.63552e-07	0.032832	0.523246	0.426346	0.0253308	0.969215	0.251469	8.27367	8.61968	8.58188	8.52043	8.67122	8.7379	9.65847	9.63208	9.74692	10.0526	10.0406	9.98749
TLR4	0	0	1	0	1	-1.10657	1	1	-1.10657	-1.52007	4.10341	4.24977	6.13824	6.73974	2.80843e-10	0.000260196	0.00545317	1.71242e-08	0.0048526	0.0864864	0.376208	0.000489772	0.904395	0.0234215	4.02182	4.12362	4.16479	4.21365	4.32443	4.21123	6.01684	6.17565	6.22224	6.67012	6.91187	6.63723
H4C1	0	0	1	0	0	-1.10656	1	1	-1.34565	-1.10656	6.56938	6.99631	7.69771	7.8401	7.24395e-06	0.0184635	0.178768	2.55155e-05	0.0744361	0.523246	0.0555879	0.730771	0.304157	1	6.54019	6.50713	6.66084	6.93246	6.93183	7.12466	7.79653	7.82841	7.46821	8.10636	7.70701	7.70692
SCD	0	0	1	1	0	-1.10633	1	1	-1.94055	-1.10633	8.94773	9.91348	10.8655	11.0127	1.08497e-08	2.32319e-05	0.000205098	1.83976e-07	0.00120231	0.0140325	2.37322e-05	0.414395	0.0040089	1	8.72955	8.98246	9.13117	9.93398	9.91636	9.89009	10.7729	10.9268	10.8968	10.9921	11.013	11.0329
CHTF8	0	0	1	0	0	-1.1062	1	1	-1.15955	-1.1062	9.25547	9.47167	9.49818	9.64374	0.00125405	0.00283832	0.431753	0.00213137	0.0209413	0.751803	0.0293771	0.151735	0.202574	0.701771	9.24437	9.13815	9.38389	9.40923	9.47221	9.53356	9.51639	9.52144	9.45669	9.66218	9.59938	9.66965
UACA	0	0	1	0	1	-1.10619	1	1	-1.10619	-1.41948	7.15136	7.29552	6.01922	6.53369	7.94412e-07	0.00144496	0.0283305	4.33008e-06	0.0137131	0.214705	0.495447	0.0034339	1	0.0773876	7.18791	7.07195	7.19422	7.38676	7.18096	7.31884	5.78534	6.12092	6.15141	6.52766	6.51116	6.56225
NMT1	0	0	1	1	1	-1.10607	1	1	-1.10607	-1.12394	9.49924	9.64472	10.0794	10.2476	1.53876e-09	4.26184e-05	0.576943	4.96114e-08	0.00170011	0.832547	0.00336332	0.00132236	0.0579854	0.0418178	9.50084	9.46624	9.53062	9.63899	9.67695	9.61821	10.0959	10.0523	10.0899	10.2968	10.2398	10.2062
CARD6	0	0	1	1	0	-1.10602	1	1	-1.40527	-1.10602	6.30192	6.79599	6.70434	6.85204	0.00364305	0.000464767	0.0154462	0.00547597	0.0070391	0.155185	0.00119034	0.319858	0.033824	1	6.16725	6.3415	6.39701	6.80914	6.77743	6.80139	6.84945	6.60177	6.66181	6.90436	6.89589	6.75588
CRISP1	0	0	1	0	0	-1.10596	1	1	-1.22135	-1.10596	3.48997	3.78078	3.46627	3.6166	0.133818	0.00443495	0.247509	0.135944	0.0278053	0.600926	0.0267216	0.304624	0.190751	1	3.39663	3.47378	3.59949	3.75668	3.79754	3.78811	3.45962	3.62582	3.31337	3.67583	3.58129	3.59268
GAPDH	0	0	1	0	0	-1.10586	1	1	-1.10768	-1.10586	9.10783	9.25524	8.92611	9.0714	0.00903319	0.0253843	0.98465	0.0122019	0.0929729	0.995387	0.280616	0.290828	0.769144	0.981442	9.18278	9.01164	9.12907	9.35734	9.22113	9.18724	8.96832	8.8148	8.9952	8.96262	9.13479	9.11679
CDC7	0	0	1	0	1	-1.10572	1	1	-1.10572	-1.24176	8.16434	8.30958	8.3055	8.61661	9.30125e-05	8.18922e-05	0.0286974	0.000219397	0.00243345	0.215427	0.0437818	0.000483538	0.260521	0.0233975	8.18456	8.20515	8.10332	8.32348	8.26192	8.34335	8.30958	8.32956	8.27736	8.53045	8.63359	8.6858
CTNNBL1	0	0	1	0	0	-1.10566	1	1	-1.19302	-1.10566	6.55147	6.80777	6.73122	6.87554	0.034357	0.00333552	0.282548	0.0393914	0.0231503	0.636751	0.0240352	0.231706	0.178225	0.869636	6.55598	6.64038	6.45803	6.83059	6.82166	6.77108	6.69542	6.83449	6.66374	6.83136	6.99392	6.80135
C1orf146	0	0	1	0	0	-1.10557	1	1	-1.10557	-1.14191	2.86732	3.01223	2.80108	2.99137	0.308809	0.00307157	0.586771	0.311749	0.022027	0.836883	0.124202	0.0402223	0.485902	0.324072	2.84324	2.82489	2.93384	3.01732	3.06376	2.95562	2.7287	2.84742	2.82711	3.09917	2.95099	2.92396
MRPS23	0	0	1	1	0	-1.10543	1	1	-1.30082	-1.10543	7.85837	8.23539	8.50569	8.65128	1.22379e-05	0.00158279	0.0719778	3.92735e-05	0.0145632	0.340622	0.00610924	0.321917	0.0810464	1	7.80573	7.90034	7.86905	8.13557	8.21351	8.35709	8.37221	8.58359	8.56126	8.6408	8.75084	8.56219
NCAPH	0	0	1	0	0	-1.10539	1	1	-1.18351	-1.10539	8.62226	8.86667	8.61558	8.76038	0.235735	0.00223511	0.291021	0.238532	0.0179664	0.644231	0.0184773	0.171389	0.153942	0.743604	8.48845	8.67704	8.70128	8.77543	8.87587	8.94872	8.57275	8.65198	8.622	8.73418	8.7793	8.76767
GLYR1	0	0	1	0	0	-1.10539	1	1	-1.21144	-1.10539	9.15028	9.43349	9.74007	9.8849	0.00010545	0.0197405	0.375135	0.00024375	0.0784295	0.71056	0.0990112	0.538277	0.428825	1	9.33145	8.93483	9.18455	9.55685	9.36859	9.37502	9.82634	9.65485	9.73902	9.97005	9.86901	9.81564
SYMPK	0	0	1	1	0	-1.10539	1	1	-1.19482	-1.10539	7.99925	8.25838	8.16713	8.31206	0.0182455	0.00065264	0.166067	0.0226133	0.00862952	0.504363	0.0052934	0.0967175	0.0743097	0.545438	8.0032	7.8864	8.10816	8.30969	8.21764	8.2478	8.21483	8.12678	8.15978	8.3066	8.29637	8.33321
EIPR1	0	0	1	0	0	-1.10534	1	1	-1.10534	-1.10767	6.07084	6.21726	6.40289	6.54935	0.000137011	0.0170378	0.999643	0.000306005	0.0702575	0.999708	0.225069	0.224875	0.676301	0.85779	6.08501	6.1766	5.95091	6.1675	6.29315	6.19112	6.45019	6.33928	6.41919	6.61188	6.58891	6.44726
SPC24	0	0	1	0	0	-1.10531	1	1	-1.13946	-1.10531	8.66764	8.85535	8.39842	8.53752	0.00109808	0.0244933	0.691727	0.00189753	0.0907263	0.882547	0.190644	0.399416	0.617603	1	8.6963	8.7134	8.59322	8.94076	8.77398	8.85131	8.43516	8.32477	8.43533	8.7259	8.43682	8.44985
CHST11	0	0	1	1	0	-1.10529	1	1	-1.68296	-1.10529	5.62508	6.39062	7.44676	7.58792	2.17745e-07	0.0012743	0.0102499	1.59454e-06	0.0126869	0.121349	0.00183704	0.71733	0.0412775	1	5.39239	5.57744	5.90541	6.3085	6.41073	6.45263	7.38429	7.40243	7.55355	7.65264	7.69748	7.41364
RFC1	0	0	1	0	0	-1.10513	1	1	-1.14303	-1.10513	7.71768	7.91345	8.10195	8.24618	1.86723e-05	0.00274808	0.53624	5.55168e-05	0.020546	0.809865	0.0342948	0.123997	0.223043	0.630654	7.61163	7.8479	7.69352	7.8628	7.93844	7.93912	8.06091	8.10958	8.13534	8.21204	8.28464	8.24187
RPF2	0	0	1	1	0	-1.10512	1	1	-1.22935	-1.10512	8.95345	9.25146	9.75498	9.89931	2.78562e-07	0.00140268	0.135831	1.94005e-06	0.0134642	0.458407	0.00812904	0.202075	0.0965219	0.813278	8.97356	8.97433	8.91247	9.25555	9.22224	9.27659	9.62722	9.81527	9.82245	9.79625	10.0103	9.89142
JOSD1	0	0	1	0	0	-1.10506	1	1	-1.10506	-1.17415	7.1461	7.28987	8.03381	8.26421	7.6461e-08	0.00596481	0.415406	7.19991e-07	0.03402	0.740178	0.258851	0.0480947	0.733412	0.360603	7.07203	7.18002	7.18626	7.2716	7.37233	7.22567	8.00041	7.96809	8.13293	8.35021	8.3084	8.13403
SELENOW	0	0	1	1	0	-1.10505	1	1	-1.51962	-1.10505	7.85142	8.45551	6.71857	6.86358	4.04163e-10	9.51831e-06	0.000311085	2.09524e-08	0.000695723	0.0170766	1.66021e-05	0.102157	0.00337366	0.561579	7.84462	7.78351	7.92612	8.5233	8.41727	8.42595	6.78128	6.74576	6.62866	6.8959	6.80725	6.8876
AOX1	0	0	1	1	0	-1.10504	1	1	-1.61182	-1.10504	3.53458	4.22198	3.54108	3.68605	0.00293904	0.000164958	0.00255443	0.00452736	0.00380439	0.0569329	0.000254969	0.414597	0.0148488	1	3.49487	3.58904	3.51984	4.28657	4.11904	4.26031	3.64358	3.60271	3.37695	3.62797	3.83213	3.59804
AP2S1	0	0	1	0	0	-1.10503	1	1	-1.21538	-1.10503	8.18001	8.46264	7.94713	8.09081	0.000188104	0.00179658	0.173644	0.000401817	0.0157395	0.516282	0.0112497	0.207164	0.116236	0.821369	8.0872	8.29601	8.15684	8.39499	8.44517	8.54777	7.89914	8.01203	7.93022	8.15396	8.10621	8.01226
MCM3	0	0	1	0	0	-1.10501	1	1	-1.1232	-1.10501	9.627	9.79454	9.6725	9.81752	0.418456	0.00458167	0.786164	0.421645	0.0284673	0.922142	0.0711776	0.124448	0.35271	0.631654	9.66191	9.67925	9.53985	9.88352	9.75743	9.74268	9.58984	9.68639	9.74126	9.79001	9.86471	9.79783
RECQL4	0	0	1	0	0	-1.10496	1	1	-1.10496	-1.22326	7.02125	7.17144	6.59807	6.88942	0.00025773	0.00463663	0.249314	0.000529683	0.0286274	0.602683	0.31182	0.0276944	0.819865	0.265739	6.97697	6.88279	7.20398	7.14897	7.20354	7.1618	6.65592	6.63393	6.50437	6.85064	6.85566	6.96197
COX10	0	0	1	0	0	-1.10483	1	1	-1.10483	-1.17312	7.93444	8.07779	7.91134	8.14218	0.627375	0.00181622	0.31604	0.629837	0.0158141	0.667233	0.138583	0.0168654	0.516091	0.195377	7.89951	7.8729	8.03092	8.1657	8.09339	7.97427	7.84966	7.94111	7.94326	8.1154	8.14206	8.16908
VCP	0	0	1	0	0	-1.10469	1	1	-1.13393	-1.10469	9.60513	9.78151	9.82073	9.96447	0.00321746	0.0103581	0.742918	0.00491217	0.0499567	0.906633	0.117556	0.226916	0.471708	0.863616	9.55343	9.63926	9.62271	9.60265	9.86647	9.8754	9.85462	9.79104	9.81652	9.9383	9.96911	9.98601
CYB5R4	0	0	1	0	0	-1.10456	1	1	-1.21272	-1.10456	6.32555	6.60107	6.57315	6.71755	0.00725501	0.00333641	0.234064	0.0100574	0.0231503	0.587597	0.0211052	0.262556	0.164752	0.925871	6.31922	6.25178	6.40565	6.48372	6.57449	6.745	6.48697	6.60003	6.63245	6.72034	6.67429	6.75802
U2SURP	0	0	1	0	0	-1.10456	1	1	-1.14801	-1.10456	9.31317	9.51189	8.64369	8.79214	2.21133e-06	0.0174233	0.676792	9.7904e-06	0.0713421	0.876954	0.150669	0.337188	0.540939	1	9.36169	9.26438	9.31343	9.57397	9.44551	9.51619	8.5063	8.59644	8.82833	8.71188	8.87225	8.79228
PCYOX1L	0	0	1	0	0	-1.10445	1	1	-1.10445	-1.22273	6.04848	6.18991	4.84515	5.13619	2.38515e-07	0.0156471	0.321122	1.71632e-06	0.0660203	0.67067	0.525366	0.0755698	1	0.471209	6.19394	5.98583	5.96567	6.33953	6.02712	6.20309	4.82313	4.74934	4.96299	5.2305	5.05611	5.12196
CNTNAP1	0	0	1	0	0	-1.1044	1	1	-1.69405	-1.1044	4.99657	5.73861	4.8649	4.99283	0.00941281	0.00982453	0.0447574	0.0126378	0.0481541	0.272904	0.015332	0.894169	0.139057	1	4.93072	4.93341	5.12557	5.6924	6.06133	5.46208	4.83039	4.99798	4.76632	5.25903	5.02982	4.68965
TIMM9	0	0	1	0	0	-1.10423	1	1	-1.19702	-1.10423	6.78957	7.04497	7.05628	7.20203	0.0149096	0.0191666	0.447147	0.0189458	0.0766663	0.7603	0.111612	0.478767	0.457535	1	6.71994	6.88888	6.7599	6.8695	7.08142	7.184	6.9182	7.18083	7.06982	7.16459	7.28786	7.15362
NFKBIB	0	0	1	0	0	-1.10423	1	1	-1.2694	-1.10423	7.46667	7.81848	7.76474	7.90873	0.0110887	0.00301531	0.116718	0.0146259	0.0217428	0.427492	0.0125971	0.372667	0.123597	1	7.47912	7.27725	7.64365	7.79973	7.81927	7.83644	7.67731	7.82551	7.79139	7.94252	7.86022	7.92346
SRPK2	0	0	1	0	0	-1.10414	1	1	-1.10414	-1.15297	7.7929	7.93551	6.61967	6.82366	6.31326e-10	0.00088868	0.38956	2.80356e-08	0.0102415	0.720118	0.0675591	0.0115598	0.340662	0.158923	7.806	7.79396	7.77875	7.97789	7.89937	7.92927	6.67821	6.60955	6.57126	6.87422	6.71443	6.88234
ZNF322	0	0	1	0	0	-1.10412	1	1	-1.28507	-1.10412	5.35832	5.71411	7.53077	7.67369	9.08451e-10	0.00451616	0.134164	3.50831e-08	0.0282167	0.456313	0.0180693	0.438511	0.151834	1	5.34933	5.43797	5.28767	5.82143	5.50506	5.81584	7.60813	7.52015	7.46403	7.74618	7.60234	7.67255
TBC1D31	0	0	1	0	0	-1.10409	1	1	-1.10409	-1.11631	7.12653	7.26993	6.42237	6.58128	5.09583e-07	0.0137993	0.87609	3.09543e-06	0.0606159	0.958663	0.229658	0.168974	0.681615	0.736602	7.13365	7.03569	7.21024	7.217	7.24032	7.35248	6.49821	6.32552	6.44339	6.61958	6.48458	6.63967
ZDHHC16	0	0	1	1	1	-1.10405	1	1	-1.26463	-1.10405	8.38119	8.72016	8.13814	8.28097	1.10357e-07	1.63063e-06	0.000972925	9.47253e-07	0.00025097	0.0336747	7.95716e-06	0.00357033	0.00225895	0.079548	8.42744	8.34646	8.36968	8.72154	8.69365	8.74529	8.12449	8.17605	8.11389	8.2639	8.31725	8.26176
SNRPB	0	0	1	0	0	-1.10388	1	1	-1.18106	-1.10388	9.02151	9.26447	9.03673	9.17934	0.518345	0.00581684	0.360513	0.521313	0.0334732	0.701012	0.0423365	0.281854	0.255802	0.964717	8.95769	9.15056	8.95627	9.28095	9.25752	9.25493	8.9341	9.0442	9.13189	9.14483	9.28989	9.1033
URB1	0	0	1	0	0	-1.10373	1	1	-1.1886	-1.10373	7.11559	7.36945	7.34275	7.48488	0.0422981	0.0235856	0.453946	0.0471859	0.0885756	0.765993	0.129128	0.524399	0.496426	1	6.95247	7.0593	7.33499	7.32188	7.52631	7.26017	7.35401	7.35666	7.3176	7.52218	7.49044	7.44203
NAT10	0	0	1	1	0	-1.10373	1	1	-1.16886	-1.10373	8.66965	8.89452	8.6177	8.76206	0.0154894	0.00027857	0.21777	0.0195831	0.00505897	0.569745	0.00328814	0.0383187	0.0574688	0.317005	8.65894	8.67593	8.67407	8.86607	8.88691	8.93057	8.56932	8.55648	8.7273	8.77457	8.73282	8.77879
ATG16L1	0	0	1	0	0	-1.10369	1	1	-1.10369	-1.23445	6.54096	6.68663	7.21555	7.51989	1.76861e-07	0.00112331	0.11917	1.36122e-06	0.0118689	0.4316	0.185684	0.00643464	0.609183	0.112223	6.53219	6.4134	6.6773	6.66949	6.74868	6.64172	7.1512	7.25625	7.2392	7.5034	7.49848	7.55781
PHF23	0	0	1	0	0	-1.10368	1	1	-1.18161	-1.10368	6.69372	6.93169	7.14028	7.28554	0.000120764	0.0105676	0.445295	0.000273772	0.0505936	0.759553	0.0751072	0.348613	0.363588	1	6.70551	6.60496	6.77069	6.77137	7.00334	7.02038	7.17734	7.23248	7.01103	7.27535	7.30869	7.27259
DLGAP5	0	0	1	0	0	-1.10363	1	1	-1.1071	-1.10363	9.01804	9.1668	8.59121	8.73353	2.96109e-06	0.00459474	0.933469	1.23656e-05	0.0285184	0.979964	0.0866083	0.102833	0.395729	0.563264	8.97902	9.12933	8.94578	9.13626	9.16115	9.20299	8.53686	8.58772	8.64906	8.67709	8.78479	8.7387
EDN2	0	0	1	0	0	-1.10341	1	1	-1.24177	-1.10341	5.63204	5.94917	5.42126	5.56208	0.00319754	0.0129814	0.255556	0.00488493	0.0583074	0.608838	0.0565383	0.541962	0.307497	1	5.4711	5.66	5.76502	5.99168	5.91769	5.93815	5.56179	5.39197	5.31003	5.63692	5.39106	5.65828
TUBGCP4	0	0	1	0	0	-1.10328	1	1	-1.14561	-1.10328	9.11374	9.31178	9.09588	9.23711	0.245437	0.00176376	0.463633	0.248286	0.0155942	0.771992	0.0219909	0.100739	0.168555	0.557704	9.13169	9.00349	9.20603	9.312	9.2659	9.35744	9.07424	9.12373	9.08968	9.27377	9.26466	9.17292
IL13RA1	0	0	1	0	0	-1.10323	1	1	-1.10323	-1.15271	8.4682	8.60998	7.76453	7.97096	7.28053e-08	0.00132657	0.397248	6.94868e-07	0.0130418	0.725918	0.0915661	0.0158176	0.409731	0.187578	8.41224	8.47373	8.51863	8.59512	8.56799	8.66684	7.86838	7.70919	7.71602	7.92621	7.96856	8.01811
ITPR3	0	0	1	0	0	-1.10301	1	1	-1.15846	-1.10301	8.35761	8.57852	8.94056	9.0815	2.47828e-05	0.0204388	0.541896	7.03604e-05	0.0802015	0.814227	0.136572	0.435956	0.513267	1	8.22875	8.26269	8.58139	8.60103	8.54157	8.59297	8.9163	9.00405	8.90133	9.156	9.0782	9.01029
TFPT	0	0	1	0	0	-1.10301	1	1	-1.1823	-1.10301	7.19245	7.43661	6.62056	6.76565	1.3838e-05	0.0189254	0.476772	4.33791e-05	0.0759857	0.779335	0.116669	0.456727	0.471611	1	7.11838	7.13462	7.32435	7.38709	7.44205	7.48069	6.64225	6.77199	6.44744	6.8408	6.64679	6.80934
PLS3	0	0	1	0	0	-1.10279	1	1	-1.10674	-1.10279	9.34676	9.49351	10.1151	10.2578	3.05228e-08	0.0044255	0.957996	3.77157e-07	0.0277756	0.986262	0.0870567	0.0970217	0.396644	0.546527	9.40854	9.33868	9.29306	9.53178	9.45399	9.49475	10.2182	10.0295	10.0975	10.219	10.312	10.2424
GOLT1A	0	0	1	0	0	-1.10266	1	1	-1.10266	-1.28402	4.2571	4.40069	5.35533	5.70967	2.7861e-07	0.0119643	0.208106	1.94005e-06	0.0552356	0.558332	0.577009	0.046378	1	0.353133	4.15403	4.21742	4.39985	4.37599	4.48186	4.34423	5.34362	5.46811	5.25425	5.60495	5.58933	5.93473
PSMD11	0	0	1	1	0	-1.10254	1	1	-1.34316	-1.10254	9.11358	9.53846	9.88837	10.0314	2.40201e-06	0.000732052	0.0302427	1.04614e-05	0.00914916	0.223553	0.0022673	0.305346	0.0457505	1	9.20041	9.09097	9.04936	9.64971	9.4818	9.48387	10.0077	9.76893	9.88852	10.075	10.0683	9.95085
TNS4	0	0	1	0	0	-1.10236	1	1	-1.10236	-1.21319	7.67626	7.82824	7.96769	8.24763	0.0016689	0.022539	0.427908	0.00274066	0.0860326	0.749013	0.531471	0.119611	1	0.620418	7.62969	7.47116	7.92792	7.79981	7.91	7.77491	8.07139	7.90672	7.92496	8.18125	8.27461	8.28704
IL12RB1	0	0	1	0	0	-1.10232	1	1	-1.10232	-1.26798	4.36978	4.50268	4.83821	5.18171	5.57378e-05	0.0124172	0.193611	0.00014115	0.0565501	0.541062	0.606359	0.0452361	1	0.349238	4.47188	4.26888	4.36859	4.35106	4.41979	4.73721	4.89942	4.88517	4.73002	5.11681	5.17754	5.25077
CDC26	0	0	1	0	0	-1.10216	1	1	-1.20087	-1.10216	6.79665	7.06401	7.11042	7.25419	0.00430835	0.0123756	0.36245	0.0063471	0.0564263	0.701826	0.0709251	0.435409	0.351755	1	6.72488	6.96232	6.70276	6.96973	7.09391	7.12839	6.9691	7.23788	7.12428	7.30428	7.26621	7.19208
RABGEF1	0	0	1	0	0	-1.102	1	1	-1.17803	-1.102	7.09641	7.33288	7.12457	7.26442	0.613388	0.00118248	0.243137	0.616005	0.0121979	0.597523	0.0103375	0.120369	0.110716	0.622649	7.11671	7.04427	7.12825	7.28737	7.36531	7.34597	7.11548	7.20853	7.0497	7.36178	7.19468	7.23678
ACAT2	0	0	1	0	0	-1.102	1	1	-1.102	-1.30956	7.93187	8.07458	8.40324	8.79388	9.81088e-05	0.0126485	0.175425	0.00022944	0.0573241	0.519453	0.637921	0.0428286	1	0.337014	7.77056	8.13332	7.89173	7.90517	8.20514	8.11344	8.26632	8.51966	8.42373	8.72678	8.90471	8.75016
DUSP7	0	0	1	0	0	-1.1019	1	1	-1.25593	-1.1019	6.82925	7.16601	6.56687	6.71481	0.00167911	0.0136467	0.254974	0.00275551	0.0601927	0.608163	0.0583449	0.555379	0.313411	1	6.79061	6.66614	7.03101	7.15556	7.16342	7.17907	6.38158	6.75808	6.56095	6.75348	6.69765	6.69329
PPP3CA	0	0	1	0	0	-1.1019	1	1	-1.10324	-1.1019	7.76574	7.90666	8.35937	8.49977	1.09377e-07	0.00308033	0.993956	9.40208e-07	0.0220629	0.998318	0.0702708	0.0713768	0.349689	0.457589	7.75966	7.7511	7.78645	7.93728	7.94844	7.83425	8.31012	8.44459	8.3234	8.47804	8.56929	8.45197
ANXA7	0	0	1	0	0	-1.10171	1	1	-1.10171	-1.10196	10.043	10.1824	9.74516	9.88536	1.35524e-05	0.00224802	0.989793	4.26316e-05	0.0180578	0.996482	0.0568687	0.0553915	0.308749	0.395164	9.98938	10.031	10.1087	10.098	10.2312	10.218	9.69822	9.7578	9.77946	9.92547	9.86804	9.86257
NOMO1	0	0	1	1	0	-1.10162	1	1	-1.19528	-1.10162	9.77101	10.0289	10.6646	10.8043	5.27317e-10	3.48734e-05	0.0396557	2.52255e-08	0.00150288	0.256552	0.0002973	0.0145677	0.0158974	0.180584	9.71959	9.75862	9.83483	10.0101	10.0638	10.013	10.7051	10.6304	10.6583	10.8434	10.7915	10.778
GET3	0	0	1	1	0	-1.10156	1	1	-1.27929	-1.10156	8.284	8.63932	8.46081	8.59874	0.208083	0.00110951	0.0603649	0.210643	0.0117748	0.314029	0.00434574	0.277748	0.067983	0.956786	8.20385	8.29332	8.35482	8.57984	8.61288	8.72525	8.43316	8.54556	8.40372	8.72769	8.52778	8.54074
PGAM5	0	0	1	0	0	-1.10155	1	1	-1.10155	-1.15647	7.60575	7.74608	8.04277	8.25178	1.49829e-05	0.00891926	0.518892	4.62536e-05	0.0449515	0.800669	0.281502	0.0761378	0.770961	0.473407	7.57931	7.53698	7.70094	7.7946	7.76744	7.67621	8.14218	7.963	8.02314	8.31438	8.12707	8.31388
PRCC	0	0	1	0	0	-1.10138	1	1	-1.27619	-1.10138	7.60716	7.96683	7.52862	7.66882	0.0217161	0.00543475	0.136128	0.0263161	0.0319368	0.45888	0.0206611	0.481608	0.163017	1	7.6757	7.37807	7.7677	7.92546	7.91461	8.06041	7.45707	7.58418	7.5446	7.66952	7.6504	7.68654
NOL10	0	0	1	1	0	-1.10136	1	1	-1.25184	-1.10136	8.54251	8.86613	9.14369	9.28267	2.56906e-07	9.39349e-05	0.0209181	1.82454e-06	0.00262367	0.183039	0.000462743	0.0617851	0.0203124	0.419653	8.48839	8.52318	8.61595	8.77659	8.89406	8.92773	9.14952	9.15561	9.12593	9.2396	9.31687	9.29154
RRP36	0	0	1	1	0	-1.10123	1	1	-1.22437	-1.10123	8.95534	9.245	9.62636	9.76689	4.65255e-07	0.000746814	0.104607	2.89689e-06	0.0092394	0.407893	0.00447398	0.146312	0.0685832	0.688801	8.92727	8.93651	9.00223	9.13818	9.35658	9.24024	9.56547	9.71518	9.59844	9.75919	9.76206	9.77943
H1-5	0	0	1	1	0	-1.10122	1	1	-1.23848	-1.10122	9.27196	9.57845	10.0138	10.1524	7.48112e-08	0.000243081	0.0457444	7.11028e-07	0.00470046	0.275484	0.00130785	0.0939368	0.0356972	0.535922	9.23617	9.30846	9.27124	9.53121	9.69425	9.50988	9.99093	10.0124	10.0382	10.0879	10.1818	10.1873
DBF4B	0	0	1	1	0	-1.1012	1	1	-1.23277	-1.1012	6.00492	6.31004	6.45689	6.59585	2.52186e-05	0.000828408	0.0878672	7.13911e-05	0.00978786	0.374645	0.0043675	0.177468	0.0682328	0.757738	6.02365	5.86804	6.12307	6.25277	6.33489	6.34247	6.47406	6.41669	6.47993	6.64328	6.56733	6.57694
SNRNP27	0	0	1	0	0	-1.10115	1	1	-1.1448	-1.10115	6.82387	7.02369	7.20618	7.34453	0.000315675	0.0200122	0.612887	0.000633083	0.0790282	0.846264	0.15018	0.394164	0.540318	1	6.94414	6.62919	6.89829	7.11977	6.94513	7.00618	7.23388	7.1997	7.18495	7.29139	7.40783	7.33436
MRPL57	0	0	1	1	0	-1.10097	1	1	-1.1747	-1.10097	7.76189	7.99321	8.1847	8.32271	1.78584e-06	0.000311396	0.165889	8.24794e-06	0.00541573	0.50431	0.00306086	0.050971	0.0553879	0.374063	7.72195	7.76693	7.79677	8.01817	7.90873	8.05273	8.16328	8.20452	8.18628	8.39195	8.30018	8.27599
GIPC1	0	0	1	1	0	-1.10092	1	1	-1.26594	-1.10092	8.22577	8.56531	9.06567	9.2048	3.14194e-07	0.00107574	0.0704224	2.14096e-06	0.0116034	0.338119	0.00463244	0.248038	0.0695141	0.898927	8.16493	8.17237	8.34	8.44787	8.67393	8.57414	9.0682	9.12296	9.00587	9.21655	9.23784	9.16002
GTF2E1	0	0	1	1	0	-1.10088	1	1	-1.24926	-1.10088	5.95089	6.27233	5.63045	5.76996	3.82131e-05	0.00183685	0.109236	0.000101925	0.0159176	0.415746	0.00861612	0.28011	0.0995454	0.961621	5.84721	5.99461	6.01085	6.19464	6.26746	6.35489	5.51556	5.6908	5.68497	5.84796	5.69164	5.77027
CHST14	0	0	1	0	0	-1.10069	1	1	-1.10069	-1.38581	6.89243	7.02491	6.93284	7.408	0.0219148	0.00358134	0.0508306	0.0265213	0.0242911	0.289673	0.612771	0.00862725	1	0.134247	6.88514	6.91182	6.88032	6.84233	7.07896	7.15345	6.94459	7.09931	6.75463	7.36063	7.33846	7.52492
PHKA1	0	0	1	0	0	-1.10064	1	1	-1.10064	-1.28203	5.1841	5.33209	6.97787	7.34219	9.19702e-09	0.0116409	0.206756	1.64986e-07	0.0542733	0.556901	0.571625	0.0453393	1	0.349276	5.4065	4.99525	5.15055	5.37925	5.29921	5.31781	6.83064	7.15694	6.94602	7.33407	7.39185	7.30064
CCT5	0	0	1	0	0	-1.10059	1	1	-1.21221	-1.10059	8.46061	8.74342	8.90654	9.04711	0.00014401	0.0051173	0.235686	0.000319878	0.0307718	0.588438	0.0285084	0.343094	0.199452	1	8.43077	8.62614	8.32493	8.70443	8.75649	8.76933	8.80548	9.01594	8.89821	9.03203	9.08775	9.02154
SPARC	0	0	1	0	1	-1.10057	1	1	-1.10057	-2.15023	4.81474	4.94006	6.52301	7.63365	9.35632e-08	0.000988284	0.00380656	8.28482e-07	0.0110134	0.0707671	0.884749	0.000928413	1	0.034857	4.87511	4.9753	4.5938	5.25701	4.64528	4.9179	6.30088	6.62404	6.64411	7.54238	7.62229	7.73627
APOLD1	0	0	1	0	0	-1.10056	1	1	-1.10056	-1.16213	8.16	8.29908	8.3314	8.55025	0.000360429	0.00105253	0.297535	0.000712743	0.0114369	0.650797	0.094967	0.0108561	0.419524	0.154054	8.1089	8.2325	8.13859	8.2746	8.30415	8.3185	8.21652	8.38519	8.3925	8.5178	8.56918	8.56376
FARSB	0	0	1	0	0	-1.10047	1	1	-1.20599	-1.10047	9.70227	9.97107	10.1491	10.2887	2.80791e-05	0.00189245	0.18869	7.83206e-05	0.0162321	0.534876	0.0122999	0.20383	0.121695	0.816582	9.74028	9.72062	9.64592	10.0529	9.86951	9.99077	10.2403	10.0437	10.1633	10.3467	10.287	10.2325
PTGES	0	0	1	0	0	-1.10039	1	1	-1.26133	-1.10039	8.47041	8.80702	9.63577	9.77408	1.00336e-06	0.0183916	0.252826	5.21767e-06	0.0741713	0.606151	0.0705622	0.634968	0.350841	1	8.24138	8.57508	8.59478	8.63468	8.79931	8.98707	9.6203	9.70699	9.58003	9.8323	9.7248	9.76513
TMEM237	0	0	1	0	0	-1.10039	1	1	-1.10039	-1.18391	6.71485	6.84947	6.03645	6.27433	1.66644e-05	0.0265251	0.473498	5.04649e-05	0.0956544	0.777036	0.540099	0.144001	1	0.681701	6.72675	6.73848	6.67933	6.71333	6.96119	6.87389	6.10734	5.93868	6.06332	6.10097	6.4588	6.26321
RNASE7	0	0	1	0	0	-1.10034	1	1	-1.10034	-1.58638	5.51025	5.64272	5.90506	6.57601	0.00016089	0.00382774	0.0272404	0.000350492	0.0254491	0.211315	0.786252	0.00629124	1	0.110942	5.48555	5.35972	5.68548	5.69461	5.39337	5.84017	5.86974	6.09734	5.74811	6.6105	6.46688	6.65064
ATAD2	0	0	1	0	0	-1.10025	1	1	-1.10025	-1.11619	8.70684	8.84413	8.58138	8.7397	0.0151899	0.00419775	0.785552	0.0192437	0.0269499	0.921672	0.117115	0.0668324	0.471629	0.441447	8.69098	8.72512	8.70441	8.83671	8.79732	8.89836	8.49648	8.59331	8.65434	8.64402	8.81313	8.76195
AP1M1	0	0	1	1	0	-1.10019	1	1	-1.36336	-1.10019	7.30235	7.74621	7.26554	7.40118	0.0118696	0.00116694	0.0308549	0.0155063	0.0120902	0.226231	0.0031246	0.416479	0.0558629	1	7.32921	7.34076	7.23708	7.64261	7.8941	7.7019	7.19386	7.34864	7.25413	7.54152	7.31421	7.34782
TMED1	0	0	1	0	0	-1.10004	1	1	-1.17166	-1.10004	6.88467	7.11446	7.13591	7.27668	0.00345078	0.0062913	0.403416	0.00522501	0.0352889	0.730363	0.048755	0.273503	0.277884	0.947444	6.80126	6.89048	6.96226	7.07568	7.12785	7.13984	7.06806	7.29144	7.04824	7.25572	7.22149	7.35282
CYP26B1	0	0	1	0	0	-1.1	1	1	-1.23814	-1.1	5.30022	5.60802	5.03908	5.18108	0.000842285	0.00954912	0.247213	0.0015008	0.0471763	0.600926	0.0450009	0.473914	0.264916	1	5.22717	5.25573	5.41777	5.55057	5.73493	5.53857	4.89949	5.20949	5.00826	5.11009	5.25812	5.17503
MBOAT2	0	0	1	1	0	-1.09992	1	1	-1.527	-1.09992	6.56991	7.17862	8.48164	8.6185	1.41629e-10	1.72259e-05	0.000427634	1.15775e-08	0.00102756	0.0205404	2.76005e-05	0.163218	0.00408641	0.723746	6.55515	6.60753	6.54706	7.10866	7.13655	7.29064	8.53325	8.41584	8.49584	8.58855	8.70578	8.56116
GEMIN7	0	0	1	0	0	-1.0999	1	1	-1.51446	-1.0999	5.89737	6.49835	6.72703	6.86454	0.000681212	0.01074	0.0715923	0.00124191	0.0511899	0.340321	0.0216326	0.819627	0.167297	1	5.96025	6.13024	5.60161	6.22173	6.71239	6.56094	6.68208	6.82387	6.67514	6.8788	6.7773	6.93752
COA7	0	0	1	0	0	-1.09989	1	1	-1.09989	-1.14444	6.96616	7.10842	7.34589	7.5421	0.000185537	0.0266508	0.677108	0.000397199	0.0958809	0.87717	0.424671	0.196889	0.967298	0.801455	6.92415	6.82033	7.15401	7.00279	7.15325	7.16922	7.28033	7.30989	7.44744	7.50482	7.54646	7.57503
RNPS1	0	0	1	0	0	-1.09986	1	1	-1.09986	-1.14269	10.0534	10.1962	10.4897	10.684	5.91302e-05	0.0233141	0.680914	0.000148653	0.087908	0.878784	0.394004	0.18217	0.930923	0.769497	10.1779	9.87551	10.1067	10.2262	10.1921	10.1703	10.4846	10.3797	10.6049	10.7415	10.706	10.6044
LPP	0	0	1	0	0	-1.09977	1	1	-1.09977	-1.17081	6.44818	6.58199	5.46748	5.69311	6.50073e-08	0.00675356	0.381786	6.40709e-07	0.037	0.714741	0.29723	0.0490332	0.796677	0.36508	6.49847	6.4268	6.41927	6.61217	6.4401	6.69371	5.42658	5.49771	5.47814	5.71376	5.77864	5.58694
DHCR7	0	0	1	1	0	-1.09966	1	1	-1.35256	-1.09966	7.2121	7.65202	9.61109	9.74777	9.37037e-11	0.000559771	0.0197858	9.12885e-09	0.00787023	0.179107	0.00152472	0.319067	0.038573	1	7.03932	7.29114	7.30583	7.59088	7.6527	7.71248	9.55318	9.6414	9.63868	9.71452	9.70748	9.8213
SMAP1	0	0	1	0	0	-1.09949	1	1	-1.24731	-1.09949	6.44832	6.76846	6.33382	6.47323	0.00766697	0.00414334	0.15747	0.0105526	0.0267611	0.491746	0.018873	0.382403	0.155914	1	6.53355	6.3685	6.44291	6.74168	6.80584	6.75787	6.44338	6.39277	6.1653	6.36515	6.56777	6.48677
RPRD1B	0	0	1	0	0	-1.09947	1	1	-1.17209	-1.09947	8.31031	8.54264	8.61609	8.75177	0.00265564	0.0154589	0.444075	0.00414422	0.0655804	0.758473	0.0964675	0.430794	0.423438	1	8.27965	8.19775	8.45354	8.59467	8.48208	8.55117	8.54064	8.5859	8.72172	8.83502	8.80434	8.61593
NKX3-1	0	0	1	1	0	-1.09936	1	1	-1.42185	-1.09936	6.14002	6.64675	5.97686	6.11324	2.25921e-05	4.03981e-05	0.00162966	6.50511e-05	0.00165335	0.0444963	8.51746e-05	0.149103	0.00842011	0.694304	6.11588	6.13685	6.16731	6.64577	6.7188	6.5757	5.92968	5.93467	6.06625	6.07624	6.21023	6.05326
PTGFRN	0	0	1	0	1	-1.09926	1	1	-1.09926	-1.30483	9.33157	9.4705	8.53481	8.91977	1.21644e-06	0.00102139	0.0459914	6.07343e-06	0.0112611	0.27556	0.306014	0.00354257	0.808976	0.0795321	9.35764	9.19401	9.44308	9.40021	9.46352	9.54776	8.43306	8.5992	8.57218	8.95812	8.94607	8.85511
ERAL1	0	0	1	0	0	-1.09924	1	1	-1.19755	-1.09924	7.89757	8.15911	8.2246	8.36226	0.00103803	0.00543944	0.27534	0.00180436	0.0319418	0.630144	0.0331521	0.323281	0.217878	1	7.87733	7.78888	8.0265	8.05639	8.19025	8.2307	8.12176	8.28058	8.27144	8.38305	8.40242	8.30131
CEMIP	0	0	1	0	0	-1.0992	1	1	-1.32167	-1.0992	4.1577	4.55511	3.74186	3.87844	0.000246746	0.0157519	0.174243	0.000509422	0.0663036	0.517278	0.0492453	0.697086	0.279731	1	4.17226	4.10169	4.19916	4.46878	4.4645	4.73206	3.53032	3.82893	3.86633	4.08449	3.77779	3.77303
GSTT1	0	0	1	0	0	-1.09908	1	1	-1.09908	-1.34806	6.67688	6.81586	5.35118	5.78843	5.96588e-07	0.00842532	0.110066	3.47327e-06	0.0432588	0.416593	0.652591	0.0241665	1	0.245293	6.66897	6.54689	6.81479	6.90635	6.78663	6.75459	5.25815	5.20789	5.58748	5.69827	5.9318	5.73521
DDX21	0	0	1	1	0	-1.09906	1	1	-1.18799	-1.09906	10.5577	10.8055	10.4029	10.5392	0.000368852	0.00067249	0.157672	0.000726226	0.00881934	0.492041	0.00524783	0.102673	0.073934	0.563095	10.5264	10.5967	10.5499	10.77	10.7642	10.8822	10.3261	10.4224	10.4603	10.476	10.6141	10.5275
TARS1	0	0	1	0	0	-1.09857	1	1	-1.11458	-1.09857	9.42934	9.58447	9.36652	9.5025	0.0261686	0.000592495	0.728117	0.0310154	0.00816308	0.900206	0.0141063	0.0281124	0.131703	0.267784	9.42473	9.44829	9.415	9.51908	9.56256	9.67179	9.31829	9.38689	9.3944	9.48631	9.50357	9.51763
TMED5	0	0	1	0	0	-1.09853	1	1	-1.27333	-1.09853	7.41507	7.7613	8.14257	8.2736	2.39766e-05	0.0101562	0.169914	6.84347e-05	0.0493396	0.511649	0.0362576	0.588447	0.231309	1	7.54543	7.3019	7.39788	7.5765	7.87236	7.83505	8.14479	8.14071	8.14221	8.3729	8.33648	8.11142
STK4	0	0	1	0	0	-1.09853	1	1	-1.09853	-1.13306	7.43381	7.56969	7.47243	7.65318	0.134535	0.0025588	0.557662	0.13666	0.019679	0.821704	0.113748	0.0336826	0.463742	0.295043	7.3947	7.48964	7.41711	7.60904	7.54772	7.55231	7.38382	7.47778	7.55569	7.58598	7.72826	7.64532
CHPF	0	0	1	1	0	-1.09845	1	1	-1.35986	-1.09845	6.56308	7.00475	7.07232	7.2111	0.000873396	0.00308759	0.0608464	0.00154791	0.0221014	0.315297	0.00868679	0.526022	0.0999915	1	6.66568	6.49074	6.53282	7.08053	7.07717	6.85654	7.05875	7.23232	6.92589	7.25065	7.10022	7.28244
ORC2	0	0	1	0	0	-1.0984	1	1	-1.0984	-1.12463	7.31673	7.45571	7.86377	8.03374	1.21391e-06	0.00751208	0.730908	6.06337e-06	0.0398747	0.901796	0.187457	0.0930972	0.613249	0.534184	7.4578	7.26426	7.22814	7.46118	7.45018	7.45577	7.94182	7.80858	7.8409	8.07796	8.04551	7.97776
CRLF3	0	0	1	0	0	-1.0983	1	1	-1.20392	-1.0983	7.45653	7.72127	7.70363	7.8398	0.0115254	0.00724352	0.284779	0.015102	0.0389409	0.637853	0.0413131	0.375357	0.252079	1	7.43993	7.46659	7.46307	7.64535	7.8523	7.66616	7.62793	7.84068	7.64227	7.94575	7.74231	7.83136
KLHL18	0	0	1	0	0	-1.09827	1	1	-1.23783	-1.09827	6.43178	6.74265	6.89872	7.02759	0.00125678	0.0217424	0.273305	0.00213448	0.0836979	0.627685	0.0832212	0.656015	0.385439	1	6.24613	6.57807	6.47115	6.61834	6.74565	6.86397	6.87627	6.89786	6.92202	7.21746	6.95407	6.91124
ASF1B	0	0	1	0	0	-1.09821	1	1	-1.15041	-1.09821	7.80449	8.00746	7.71258	7.84932	0.0485714	0.0134348	0.555198	0.0532304	0.0596382	0.820388	0.106194	0.340645	0.445493	1	7.70841	7.7808	7.92427	7.90572	8.08814	8.02852	7.60991	7.81415	7.71368	7.83224	7.91569	7.80003
HEATR1	0	0	1	1	0	-1.0982	1	1	-1.17484	-1.0982	8.76177	8.99287	9.41717	9.55233	1.66836e-08	0.000144505	0.114847	2.48209e-07	0.00347758	0.424473	0.00141269	0.0318643	0.0370296	0.285693	8.74571	8.79509	8.74451	9.02823	8.89877	9.05162	9.39743	9.44579	9.40829	9.57621	9.55227	9.52852
NRF1	0	0	1	0	0	-1.0982	1	1	-1.0982	-1.15431	6.44037	6.5775	6.85469	7.06128	7.43219e-06	0.00457194	0.45388	2.60536e-05	0.0284369	0.765991	0.203295	0.0429054	0.638466	0.337124	6.55506	6.31318	6.45286	6.615	6.62971	6.48779	6.83704	6.85573	6.8713	7.09576	7.08055	7.00752
RIOK1	0	0	1	0	0	-1.09808	1	1	-1.26806	-1.09808	6.22308	6.56765	8.26141	8.39944	9.20928e-10	0.0038034	0.123086	3.50831e-08	0.0253159	0.439083	0.0152406	0.416046	0.138342	1	6.30657	6.25842	6.10425	6.52343	6.5559	6.62361	8.14091	8.22038	8.42294	8.36346	8.50217	8.33268
BCL10	0	0	1	0	0	-1.09793	1	1	-1.09793	-1.26833	7.1213	7.25747	6.52808	6.87013	1.71028e-05	0.00217557	0.0924806	5.15425e-05	0.0176451	0.383884	0.345173	0.00877044	0.867098	0.135401	7.09606	7.01747	7.25037	7.19708	7.36089	7.21444	6.59666	6.52369	6.46388	6.94962	6.88993	6.77083
MARS1	0	0	1	0	0	-1.09787	1	1	-1.12906	-1.09787	8.15806	8.33549	8.70138	8.83799	5.17829e-06	0.0124705	0.687691	1.93911e-05	0.0567707	0.881448	0.12313	0.273314	0.483613	0.947444	8.0873	8.29891	8.08796	8.31957	8.41321	8.27369	8.59433	8.75807	8.75172	8.82102	8.84494	8.84801
NUP188	0	0	1	0	0	-1.09768	1	1	-1.17481	-1.09768	8.2601	8.4931	8.41188	8.54458	0.0291444	0.00140484	0.226925	0.0340486	0.0134642	0.58219	0.0111968	0.144308	0.115848	0.681701	8.25556	8.1878	8.33694	8.55567	8.47536	8.44827	8.44181	8.39879	8.39506	8.64169	8.53029	8.46177
POP4	0	0	1	0	0	-1.09756	1	1	-1.19153	-1.09756	8.73808	8.98746	8.60634	8.74082	0.0035831	0.00330296	0.251542	0.00539482	0.0230405	0.604125	0.022014	0.24882	0.168594	0.900099	8.80005	8.67737	8.73683	8.83482	9.10139	9.02618	8.55423	8.63252	8.63228	8.75818	8.76396	8.70033
IL6ST	0	0	1	0	1	-1.09752	1	1	-1.09752	-1.49689	9.74938	9.88352	7.49609	8.07786	1.62241e-11	1.28506e-05	0.000356313	3.81849e-09	0.000856783	0.0185551	0.133272	2.12366e-05	0.505747	0.00287158	9.79713	9.71829	9.73272	9.93461	9.8741	9.84185	7.42756	7.47875	7.58196	8.00592	8.16989	8.05776
MOB4	0	0	1	0	0	-1.09747	1	1	-1.09747	-1.10293	8.01477	8.15054	8.17678	8.31857	0.00495369	0.0120826	0.946015	0.00718627	0.0556508	0.9838	0.193815	0.169437	0.623921	0.737696	7.93205	8.10142	8.01083	8.15457	8.13255	8.16451	8.0988	8.15496	8.27659	8.22787	8.38105	8.34678
FTSJ1	0	0	1	1	0	-1.09725	1	1	-1.3172	-1.09725	7.91323	8.31157	7.68364	7.8194	3.12839e-05	0.000259593	0.0158755	8.57574e-05	0.0048526	0.157656	0.000819214	0.195123	0.0273785	0.796747	7.93472	7.81959	7.98538	8.2437	8.34613	8.34488	7.56881	7.74456	7.73754	7.85506	7.82876	7.77438
STIP1	0	0	1	0	0	-1.09723	1	1	-1.09723	-1.1146	8.22078	8.35568	7.97702	8.13363	0.000362402	0.00611864	0.790382	0.000715802	0.0345955	0.923286	0.151066	0.0876687	0.541495	0.516442	8.27783	8.25409	8.13042	8.31508	8.3539	8.39807	7.98938	8.04439	7.89731	8.18645	8.16296	8.05149
UFD1	0	0	1	0	0	-1.09711	1	1	-1.16605	-1.09711	7.31339	7.53516	7.42536	7.55788	0.0977209	0.00114816	0.249359	0.0994276	0.0120103	0.602683	0.0102866	0.115541	0.110513	0.608156	7.37061	7.30633	7.26323	7.54114	7.48436	7.57999	7.36936	7.46928	7.43745	7.65877	7.50339	7.51149
UBE2I	0	0	1	0	0	-1.09705	1	1	-1.13056	-1.09705	7.22397	7.4021	7.75284	7.8856	3.65181e-07	0.00166993	0.517542	2.3835e-06	0.0151283	0.800352	0.0230956	0.0880916	0.17383	0.516863	7.2835	7.25493	7.13348	7.40571	7.36104	7.43955	7.77527	7.76498	7.71828	7.96381	7.83809	7.85489
PSMA5	0	0	1	0	0	-1.09681	1	1	-1.16014	-1.09681	8.1176	8.33417	7.83243	7.96699	0.000569809	0.0180491	0.508431	0.00105982	0.0731158	0.795795	0.119388	0.426978	0.475369	1	8.06938	8.24545	8.03798	8.36858	8.27289	8.36106	7.6955	7.94593	7.85585	7.848	8.03494	8.01802
ILF3	0	0	1	0	0	-1.0966	1	1	-1.12174	-1.0966	10.3581	10.5238	10.7689	10.9019	1.66581e-06	0.00154568	0.620542	7.81007e-06	0.0143112	0.849527	0.0255039	0.0705989	0.185089	0.454477	10.2804	10.4172	10.3766	10.4447	10.5515	10.5752	10.7583	10.8066	10.7416	10.94	10.8942	10.8715
MRC1	0	0	1	0	0	-1.09649	1	1	-1.09649	-1.19043	3.62996	3.76268	3.69965	3.95828	0.0855047	0.0201035	0.379158	0.0878104	0.0793355	0.712942	0.539652	0.10102	1	0.557935	3.67001	3.58681	3.63307	3.71019	3.76769	3.81016	3.91397	3.67117	3.51381	4.06681	3.8699	3.93812
SENP5	0	0	1	0	0	-1.09629	1	1	-1.09629	-1.15462	8.52457	8.65797	7.35015	7.55907	1.60067e-09	0.00190922	0.346277	5.11867e-08	0.016306	0.691016	0.134447	0.0186705	0.509053	0.20938	8.45766	8.61577	8.50028	8.59451	8.67048	8.70892	7.25644	7.4116	7.3824	7.57033	7.56395	7.54293
PCNA	0	0	1	0	0	-1.09622	1	1	-1.14701	-1.09622	9.70379	9.90948	9.3928	9.52728	0.000453052	0.0232561	0.574156	0.000867336	0.0877174	0.830567	0.155898	0.447368	0.551118	1	9.68417	9.89623	9.53097	9.90172	9.91189	9.91482	9.28818	9.40864	9.48158	9.49143	9.55689	9.53351
GINS4	0	0	1	0	0	-1.09614	1	1	-1.26723	-1.09614	5.65083	6.00277	6.89219	7.02847	3.80333e-07	0.0119535	0.190788	2.45247e-06	0.0552356	0.537132	0.0436727	0.60033	0.260323	1	5.41016	5.70167	5.84066	5.94004	6.03945	6.02881	6.80267	7.0405	6.8334	7.02706	7.01151	7.04685
SOAT1	0	0	1	0	0	-1.0961	1	1	-1.0961	-1.12596	8.29865	8.43421	8.56281	8.73521	0.000195312	0.00781718	0.684508	0.000415405	0.0410315	0.880383	0.204762	0.0896325	0.640133	0.521998	8.1782	8.41681	8.30095	8.40902	8.45124	8.44236	8.46883	8.62447	8.59513	8.7706	8.73801	8.69703
THAP12	0	0	1	0	0	-1.09596	1	1	-1.25664	-1.09596	6.12337	6.45071	6.52397	6.65141	0.00277564	0.0122575	0.194798	0.0043109	0.0561053	0.542186	0.0450385	0.601297	0.264916	1	6.1011	6.20115	6.06787	6.32969	6.5708	6.45164	6.44415	6.49358	6.6342	6.6859	6.80712	6.4612
AJUBA	0	0	1	0	1	-1.09595	1	1	-1.09595	-1.97433	8.14139	8.27364	6.99768	7.97745	5.72873e-09	4.39648e-08	3.66822e-07	1.1869e-07	3.0434e-05	0.000336352	0.0417114	3.68299e-08	0.253851	3.61056e-05	8.1727	8.11467	8.13679	8.28314	8.2478	8.29	7.01773	6.96934	7.00595	7.96468	8.06944	7.89824
INTS13	0	0	1	1	0	-1.09593	1	1	-1.21014	-1.09593	9.2207	9.49788	8.69047	8.82065	5.14304e-07	0.00123169	0.116582	3.10217e-06	0.0124845	0.427301	0.00677803	0.201861	0.0863887	0.813278	9.32838	9.18407	9.14966	9.49901	9.4763	9.51833	8.66787	8.66769	8.73585	8.77532	8.9351	8.75153
PRDM4	0	0	1	0	0	-1.09583	1	1	-1.15456	-1.09583	7.10873	7.31972	7.32934	7.46301	0.0114485	0.0148427	0.507529	0.0150095	0.0637711	0.795795	0.104934	0.384879	0.44218	1	7.02961	7.0241	7.27248	7.24152	7.37138	7.34626	7.21545	7.37617	7.39638	7.41841	7.51832	7.45229
PSMA1	0	0	1	1	0	-1.09563	1	1	-1.19677	-1.09563	7.30952	7.57003	7.36663	7.49956	0.868827	0.00102244	0.141987	0.87001	0.0112611	0.468223	0.00667142	0.154323	0.0859708	0.707082	7.34907	7.37119	7.20831	7.53155	7.6155	7.56303	7.28328	7.36656	7.45005	7.46885	7.54866	7.48118
ENTPD6	0	0	1	0	0	-1.09556	1	1	-1.09556	-1.13938	7.05967	7.1911	7.87944	8.06966	1.62105e-08	0.00276858	0.458819	2.43946e-07	0.0206468	0.769305	0.141977	0.0302902	0.522864	0.277223	7.02641	7.07446	7.07815	7.14287	7.20313	7.2273	7.76969	7.98365	7.88498	8.13209	8.03674	8.04014
MAP7D2	0	0	1	0	0	-1.09551	1	1	-1.09551	-1.18185	4.91297	5.05003	4.62477	4.86603	0.00821896	0.0233847	0.463557	0.0112257	0.088068	0.771992	0.515775	0.130628	1	0.645231	5.11042	4.86625	4.76224	5.12872	5.07562	4.94575	4.72413	4.5673	4.58288	4.92864	4.77339	4.89607
RPS6KC1	0	0	1	0	0	-1.0955	1	1	-1.0955	-1.19535	7.10526	7.23849	6.00112	6.25645	2.64111e-08	0.00432023	0.251221	3.44192e-07	0.0274073	0.603586	0.29679	0.0265139	0.795983	0.259276	7.09918	7.21943	6.99719	7.20026	7.32207	7.19314	6.01174	5.96076	6.03088	6.1826	6.2146	6.37214
VOPP1	0	0	1	0	0	-1.09537	1	1	-1.09537	-1.35235	5.83213	5.96335	5.06401	5.50092	0.000378955	0.0268676	0.183626	0.000742886	0.0964462	0.529506	0.813516	0.0722083	1	0.459866	5.66793	5.92803	5.90044	5.91816	6.12424	5.84765	4.9929	4.8888	5.31032	5.29179	5.70677	5.5042
CCP110	0	0	1	0	0	-1.09536	1	1	-1.12011	-1.09536	8.7139	8.87759	8.51752	8.65122	0.000628451	0.00512631	0.710542	0.00115647	0.0307788	0.891245	0.0694377	0.149028	0.347109	0.694304	8.70453	8.77101	8.66617	8.81902	8.89881	8.91493	8.47862	8.63776	8.43619	8.64664	8.69185	8.61519
COPS3	0	0	1	0	0	-1.09536	1	1	-1.19819	-1.09536	8.41255	8.67228	8.60718	8.7408	0.0725464	0.0148927	0.350874	0.0757185	0.0638926	0.694341	0.0782108	0.488146	0.372636	1	8.32689	8.54916	8.36159	8.51108	8.76805	8.7377	8.48274	8.69296	8.64584	8.68456	8.77665	8.76119
EDNRA	0	0	1	1	0	-1.09536	1	1	-1.93353	-1.09536	4.36082	5.32172	3.53566	3.66794	2.38902e-06	0.000805399	0.00420904	1.04126e-05	0.00962479	0.0750471	0.000865879	0.808963	0.0280611	1	4.61554	4.15743	4.30949	5.38252	5.18709	5.39554	3.35186	3.53476	3.72037	3.85952	3.52567	3.61864
PDLIM1	0	0	1	1	1	-1.09526	1	1	-1.09526	-1.33793	10.0337	10.165	8.79193	9.21235	9.26258e-12	5.11348e-07	6.42781e-05	2.79025e-09	0.000141424	0.00713608	0.00544717	1.35087e-06	0.0756558	0.000512633	10.0129	10.0346	10.0537	10.1455	10.1849	10.1645	8.82651	8.81698	8.73231	9.21122	9.18341	9.24243
PKM	0	0	1	1	0	-1.09523	1	1	-1.24296	-1.09523	10.1478	10.4616	10.0252	10.1542	0.00187328	0.00157082	0.0861114	0.00303856	0.014487	0.370715	0.00673313	0.289	0.08619	0.979487	10.1653	10.0834	10.1947	10.5184	10.4572	10.4093	10.0499	10.0832	9.94251	10.2958	10.0789	10.0878
FARSA	0	0	1	0	0	-1.09516	1	1	-1.2022	-1.09516	8.70422	8.9694	9.42341	9.54892	2.22624e-06	0.00706318	0.235004	9.84163e-06	0.0382334	0.588411	0.0354433	0.414607	0.227596	1	8.73714	8.65535	8.72017	8.90956	9.03552	8.96311	9.37567	9.48142	9.41314	9.73778	9.45634	9.45263
TMEM126A	0	0	1	0	0	-1.09499	1	1	-1.35606	-1.09499	6.37248	6.81324	8.00403	8.13542	5.03748e-08	0.00545929	0.0757969	5.35511e-07	0.0320424	0.348156	0.0144153	0.629839	0.133634	1	6.54071	6.37518	6.20155	6.73946	6.7145	6.98578	7.91392	7.98697	8.11119	8.10618	8.23509	8.06498
NAA15	0	0	1	1	0	-1.09494	1	1	-1.22866	-1.09494	7.64242	7.94094	8.24413	8.3735	1.12265e-06	0.000643975	0.0652135	5.68719e-06	0.00855339	0.325831	0.00311263	0.174673	0.0557336	0.752373	7.55539	7.73754	7.63431	7.91251	7.99425	7.91604	8.25431	8.20958	8.26849	8.27688	8.4416	8.40202
KIF18B	0	0	1	0	0	-1.09489	1	1	-1.09489	-1.22502	7.99533	8.13214	7.7487	8.04264	0.0507976	0.0186483	0.314505	0.0553817	0.0750011	0.666178	0.575774	0.0834739	1	0.501526	7.85299	7.90566	8.22733	7.99014	8.17167	8.23462	7.74712	7.67203	7.82696	8.07609	8.00901	8.04281
GOT2	0	0	1	1	0	-1.09451	1	1	-1.18759	-1.09451	9.33902	9.58698	9.54419	9.67587	0.00174829	0.000344743	0.106193	0.00285511	0.00574637	0.410675	0.00258528	0.0750003	0.0497761	0.46931	9.32442	9.30814	9.38448	9.62981	9.54262	9.58852	9.45695	9.62868	9.54695	9.71459	9.67136	9.64166
VKORC1L1	0	0	1	1	0	-1.09436	1	1	-1.17094	-1.09436	8.57668	8.8037	8.62126	8.75159	0.909736	0.000541111	0.17159	0.910355	0.0077373	0.513678	0.00470358	0.0807795	0.0702194	0.491909	8.60898	8.61399	8.50708	8.7116	8.86061	8.8389	8.58222	8.66394	8.61761	8.7249	8.77517	8.7547
ARAP3	0	0	1	0	0	-1.09424	1	1	-1.17388	-1.09424	5.78718	6.02091	6.15996	6.28986	0.000118553	0.00431077	0.293457	0.000269488	0.0273915	0.64622	0.0295419	0.267758	0.203353	0.936431	5.76464	5.67267	5.92422	5.94893	6.0997	6.01412	6.20669	6.12491	6.14829	6.32217	6.24036	6.30705
PREP	0	0	1	0	0	-1.09393	1	1	-1.09393	-1.14818	8.11791	8.25169	8.42725	8.62724	0.00043649	0.0233846	0.594471	0.000840002	0.088068	0.83917	0.437642	0.1613	0.982522	0.720235	8.07856	7.98047	8.29469	8.15019	8.29506	8.30981	8.35457	8.50839	8.4188	8.67778	8.5662	8.63774
[truncated: 5,424 more rows]

## Sheet: S4
Table S4 Genes upregualted after growth on JAG1
[truncated: 4,969 more rows]

## Sheet: S5
Table S5 GO enrichment of top 120 genes regulatred by JAG1
[truncated: 109 more rows]

[truncated: 9 more sheets: S6, S7, S8, S9, S10, S11, S12, S13, S14]
