# Supplementary material for: NOTCH1 acts as a tumor suppressor that induces early differentiation in head and neck cancer
Source: JCI Insight. 2026 Apr 16;11(11):e202414. doi: 10.1172/jci.insight.202414 (PMC13313506; doi:10.1172/jci.insight.202414)
Supplement: Supplemental table 15 [file jciinsight-11-202414-s188.xlsx]

## Sheet: S15
Table 15S Genes differentially expressed between OCSCC tumor clusters with active and inactive NOTCH1 pathway
Symbol	Cl2 to Cl1 Fold-change	Ave Cluster 1 (NOTCH1 off)	Ave Cluster 2 (NOTCH1 on)	P Value	AdjP value	Adj P<0.1	TCGA-CV-5973	TCGA-CN-5367	TCGA-UF-A7JC	TCGA-CN-4742	TCGA-BA-5557	TCGA-HD-7831	TCGA-CN-6016	TCGA-CV-6934	TCGA-CQ-7072	TCGA-CR-6488	TCGA-CV-5971	TCGA-CR-7382	TCGA-CV-6938	TCGA-CV-A6JO	TCGA-IQ-A61G	TCGA-T3-A92N	TCGA-CN-6995	TCGA-F7-A61S	TCGA-BB-7872	TCGA-CQ-7065	TCGA-DQ-5624	TCGA-CV-7423	TCGA-CN-4725	TCGA-CN-4734	TCGA-HD-8635	TCGA-BA-A6DG	TCGA-CV-7568	TCGA-CN-6998	TCGA-CQ-A4CH	TCGA-QK-AA3K	TCGA-F7-A624	TCGA-CQ-6221	TCGA-CR-7395	TCGA-CN-6996	TCGA-CV-A464	TCGA-QK-A8Z9	TCGA-D6-8569	TCGA-UF-A7JD	TCGA-F7-A50J	TCGA-CV-6952	TCGA-H7-A6C4	TCGA-CV-A45T	TCGA-CV-A6JT
Sample cluster							1	1	1	1	1	1	1	1	1	1	1	1	1	1	1	1	1	1	1	1	1	1	1	1	1	1	1	1	1	1	1	1	1	1	1	1	1	1	1	1	1	1	1
NOTCH1 status
Sample order							1	2	3	4	5	6	7	8	9	10	11	12	13	14	15	16	17	18	19	20	21	22	23	24	25	26	27	28	29	30	31	32	33	34	35	36	37	38	39	40	41	42	43
CC cluster							1	1	1	1	1	1	1	1	1	1	1	1	1	1	1	1	1	1	1	1	1	1	1	1	1	1	1	1	1	1	1	1	1	1	1	1	1	1	1	1	1	1	1
NOTCH1 Mut							1	0	0	1	0	0	1	0	0	0	1	0	1	0	0	0	0	0	0	0	0	0	0	0	1	0	1	0	0	1	0	0	1	0	0	0	0	0	0	0	0	0	0
UGT1A7	35.5582	2.60512	7.75723	3.00217e-25	1.59823e-22	1	3.41842	5.05023	2.91905	2.41969	0	0	0	8.57224	7.11533	4.4507	0.102451	0	0	1.72033	8.14989	3.9872	0	3.82883	0	0.819337	1.13252	1.96282	4.02112	2.3652	0	0	0	1.22758	0	0.691523	0	0	1.7197	0.570092	0	6.0806	0.900145	3.53951	0	0.702609	1.92783	6.16637	0
GSTA1	24.6871	2.06404	6.68973	5.93759e-24	2.21264e-21	1	4.43723	4.5741	0	0	0	0	1.3316	6.33292	3.82842	0.166	0.904556	0.985828	0	0	5.58459	3.24332	0	6.8895	0	0	2.5107	0	0	3.72403	4.98315	1.62985	0	0	0	0.60521	0	0	2.95089	0	0	2.96307	3.38702	4.5981	0.548522	2.44858	0.711893	1.74206	2.44616
NTS	22.533	2.34444	6.83841	8.40247e-19	1.01827e-16	1	6.48055	6.03964	0.0195552	0	0	0	0.846495	9.07053	8.90882	1.73723	5.54705	0.110917	0	0	3.04205	0.646488	1.84031	0	3.56764	0	2.9904	0	1.14319	5.12652	2.48873	0	6.32148	0	0	5.12278	4.31154	2.53386	3.10291	3.83273	4.1221	3.19151	1.0758	0.294295	0.211665	0.566621	1.37706	4.5107	0
ADH7	18.5608	5.15388	9.36807	1.62757e-17	1.4793e-15	1	3.69686	6.18809	5.74007	1.9021	8.31385	0	2.06751	10.027	6.356	5.73616	0.783653	3.03607	5.33692	4.19744	8.95348	8.98504	1.21777	7.1587	5.03928	5.86918	4.29356	0.502432	6.35069	5.90925	2.72927	1.32426	3.24663	6.954	0.59913	2.84177	0	0.038803	5.82083	8.1685	4.30981	5.34229	6.80254	1.75214	6.21024	9.04054	5.56935	7.72982	3.71616
UGT1A6	15.3189	4.44582	8.38306	3.83342e-18	4.02401e-16	1	0	7.2397	4.38986	2.97886	0.165308	3.2402	1.47693	7.73584	8.48917	5.89867	0	1.38566	2.36291	3.27876	7.7711	10.3728	0	4.67701	1.21828	4.49263	3.80037	3.96313	4.54305	2.63819	1.94713	2.9714	1.60094	0	2.05197	1.1901	0	0	3.21019	2.86881	1.93318	8.12676	6.1217	8.59449	0	2.91521	5.88725	4.87846	1.99474
ALDH3A1	12.9174	8.23956	11.9308	1.00797e-24	4.55297e-22	1	9.83814	9.22678	8.69542	5.8295	7.56038	4.07696	7.11567	8.38128	8.89659	9.14348	5.89752	3.32884	6.10245	7.16776	11.3688	11.336	6.64048	8.3295	6.07923	10.0541	6.64854	5.33583	8.30807	6.01979	4.05402	3.65892	6.01323	6.41734	7.94378	4.1325	1.10477	3.17036	8.8423	9.12319	7.99114	6.97215	8.34788	6.30634	8.40485	6.25719	7.02629	10.5202	5.78916
CYP26A1	11.6358	1.45131	4.9918	3.08014e-20	5.1014e-18	1	0	0.0962019	0	0	0	0.655282	2.73641	7.82971	4.06223	0.548545	1.01036	0	0.03488	0	1.64877	1.23206	5.40643	0	0	0	0	0	0	0.579855	0	0.595549	2.15946	0	0	2.22232	0	0	0.0263854	0.11712	1.47693	2.5738	3.84928	3.04791	0	0	0	0.123101	0.0255789
SPRR3	11.4536	10.0884	13.6062	1.61978e-09	2.57953e-08	1	13.181	7.0759	9.03292	4.75622	15.2693	6.56886	3.74663	11.7936	3.14599	9.92117	9.17386	12.3512	10.1819	13.4445	7.73586	8.07184	7.20293	13.3991	5.73724	9.3681	11.4925	10.0834	11.4901	10.1112	8.94533	5.11651	8.52322	11.9281	4.45247	1.52134	1.77757	3.7073	14.0424	10.5111	3.95156	4.77941	10.8736	7.92765	14.2706	13.5522	14.2037	16.0609	11.3134
MUC4	11.2602	3.32905	6.82221	5.54708e-17	4.67146e-15	1	6.03175	4.16489	0	0	6.72882	0	0	4.52382	2.73828	4.60121	3.86359	3.89033	5.97073	2.98259	0.0515991	6.96845	5.06041	5.5433	1.81939	0	5.57006	1.68776	0	0.491897	2.39776	0.67212	0	0.296888	1.87818	0	1.3114	0	7.14379	4.95546	0	0.720873	7.06262	3.39229	3.73475	1.16328	7.80876	1.56191	0
UGT1A10	10.7169	2.54871	5.97053	1.66352e-14	8.23799e-13	1	0	3.45159	0.958039	1.12474	0	0	0.896644	4.65002	8.54811	6.52477	0	0.511788	1.6377	0	3.41899	9.97824	0.370369	2.64918	0	3.73101	0.77046	1.78405	2.0091	0	0	1.69415	1.25874	0	0	0	0	0	0	0	1.47171	3.17478	4.97909	3.77944	2.40706	0	3.22552	5.20842	2.65568
SOX21	10.3262	3.62082	6.98906	7.17144e-22	1.75242e-19	1	0.862497	0	6.05378	0	3.97507	1.13485	2.69322	6.99914	8.0623	2.35879	2.51057	4.10717	4.32243	3.66355	5.38085	5.61077	7.04166	4.13351	3.41739	5.73932	0.294898	0	4.63986	3.19052	3.87851	0	3.81109	4.13758	0	1.6796	0	4.13834	5.75909	4.74173	2.88167	2.35407	3.76962	3.36453	5.70319	5.49728	4.79528	6.96761	3.68718
ARHGEF26	10.2326	2.79846	6.15356	8.98166e-33	2.67761e-29	1	1.80281	3.0884	0	2.03924	2.20679	1.87539	2.7251	5.16358	6.61433	2.70361	3.47236	2.28291	2.38116	2.26246	3.65135	4.30002	0.363991	2.317	0.264118	0.380478	1.57901	1.05196	2.91635	0	2.97561	3.40896	2.2214	1.94458	2.42956	5.53894	1.26413	5.04268	0.939087	1.73058	2.74595	3.82191	1.23167	3.3709	1.45915	2.24089	1.51165	3.63848	2.24993
UPK1B	10.117	2.86649	6.2052	1.56856e-12	5.13866e-11	1	5.61033	2.86699	4.40068	2.93108	0	0	0	7.47579	9.06846	0	0.0339754	0	3.85463	0	0	2.09783	2.91205	3.28486	1.86525	1.37927	2.8709	0	2.65001	1.50995	2.88356	2.81307	5.2048	4.68339	4.42418	1.86398	0	0	5.15194	2.4489	1.94989	0.68818	5.51732	8.79181	5.5219	0.485759	7.27956	4.49841	0
NTRK2	9.69378	5.07761	8.35467	3.32257e-18	3.56304e-16	1	1.34941	6.31805	4.10951	3.1791	4.68519	8.30098	6.45969	9.39776	8.35562	5.57386	6.85301	4.00204	1.78995	2.65	7.25429	6.47095	6.0226	4.83941	4.02458	4.3382	3.89496	0.749309	7.25202	3.1777	4.80908	2.90794	9.94649	3.91922	2.02129	3.02556	2.0187	6.03448	7.04609	8.17962	4.8854	5.88432	4.5758	3.8322	6.28589	6.42639	4.77013	5.64224	5.87311
WNK2	9.6898	4.02613	7.3026	2.64971e-20	4.43782e-18	1	3.29604	7.54701	5.0675	2.05017	2.52463	2.57459	6.07042	5.00582	5.74526	3.70791	6.07299	1.69382	0	0	7.21027	5.72229	5.73811	4.34923	1.58894	0	2.32942	1.74018	4.43006	0.967912	6.48465	3.5902	0.290532	2.70591	0	6.96372	0.457894	3.68985	2.88503	4.25392	3.94781	7.98218	5.70859	6.77995	4.18037	2.55237	5.53557	2.5995	3.78844
FAM3B	9.48332	2.85378	6.09917	2.16698e-16	1.62316e-14	1	2.37726	3.22519	0	0	1.61613	0	2.1951	4.28393	6.97368	4.97084	1.32376	3.38616	0	4.28472	2.45197	0	4.43626	5.40849	3.18672	0	3.4649	2.75775	0	2.79287	6.17216	2.24323	1.26648	2.23292	0.192511	3.50014	4.5559	1.37791	5.59328	1.22469	0.54787	3.5431	0	4.69732	3.52713	1.79509	3.00338	5.95081	4.44148
TMPRSS11A	9.34711	4.67243	7.89695	1.24473e-14	6.24768e-13	1	4.85879	3.74143	4.77743	2.593	7.73233	1.04073	1.49842	8.48248	3.55324	4.94858	3.09335	2.85361	3.8301	6.8975	4.2061	3.07204	3.67507	7.03457	4.69724	3.94446	5.27797	3.72307	5.75898	3.09425	2.63972	1.00524	1.16131	3.97737	3.57634	0.582363	0	0	6.81882	7.35645	1.26521	2.49698	6.67032	1.45268	6.15257	7.73718	6.62821	8.16544	4.59224
GPX2	8.92734	8.93909	12.0973	1.77966e-13	6.96262e-12	1	9.06503	11.3421	10.4951	7.70994	10.2842	7.40377	5.29968	12.7213	10.929	11.2936	6.77271	4.14717	6.58545	6.86904	12.3265	13.257	7.20017	7.10132	7.36891	11.7231	5.98163	8.40222	10.8423	7.46892	8.08606	6.72355	9.13994	7.77204	6.69671	5.16186	0	0.122206	5.56205	9.11696	11.247	11.9691	9.9806	9.13686	10.7169	9.74808	9.63316	10.336	9.71057
SOX2	8.61421	6.478	9.58472	1.01639e-21	2.4436e-19	1	3.33916	5.72625	7.21055	5.56953	5.88842	2.2231	5.83988	10.168	10.9796	5.58166	5.94664	7.23951	8.49317	8.25311	7.94381	8.01122	7.67499	7.37427	5.33682	7.02511	2.92051	6.18602	6.44841	7.01428	6.89054	3.65954	7.99366	8.01246	5.75399	4.47313	1.13291	5.79575	7.80916	7.8235	6.56197	5.27335	7.1406	4.95546	7.38238	7.76236	5.8067	7.41932	6.47828
TMPRSS2	8.36972	2.84277	5.90795	1.92364e-16	1.47803e-14	1	3.91328	2.44328	0.165824	0.0693555	7.95364	1.45226	3.38207	5.51192	0	4.32553	2.79698	0.892373	1.58781	3.56174	0.130093	4.31185	3.05803	3.85531	0.700355	0	3.48558	4.00169	0.367581	0	5.40877	1.29361	1.00546	0.354486	0	2.00597	0	1.43797	5.191	2.78505	0.0675782	1.47725	5.0943	1.58151	3.89107	3.90496	7.21542	2.50992	3.43051
CYP4F3	8.09355	3.46912	6.48589	5.20545e-19	6.689e-17	1	4.86973	2.85415	4.09766	4.44152	4.75211	0	2.00424	3.58108	0	4.63436	1.2327	4.88323	4.27062	2.9302	4.6151	4.98975	1.98899	2.39817	0	5.07805	3.37213	2.46014	3.44383	5.17777	2.69023	2.26894	2.43821	1.21932	2.72462	0	0	0	4.46667	3.11838	0	2.58609	3.5278	3.406	4.45035	3.67611	3.73688	2.83963	2.85538
SOSTDC1	7.91892	3.4048	6.3901	2.17041e-12	6.85921e-11	1	0	5.8763	2.99102	0	2.84861	6.18206	3.67689	7.29352	9.39522	6.65825	0.819082	7.34219	5.35475	1.67439	0.971794	5.35795	1.74395	2.67929	3.74482	2.04074	1.36764	0.8266	7.61986	0.574496	3.24525	4.2723	2.23557	0	2.27148	6.04101	0	1.3613	0	3.71417	5.09246	10.5804	5.02319	7.60708	3.2277	2.46261	2.81427	4.8039	5.59047
ATP13A4	7.59521	3.31546	6.24054	1.2277e-15	7.46942e-14	1	5.20503	1.52563	2.37746	3.73937	5.20359	0.256345	0	4.02385	3.01385	4.38579	0	0.832226	3.03262	5.31251	1.90211	2.46636	0	5.55428	2.49665	2.9412	3.0292	5.4954	2.02572	1.4566	3.05395	1.61396	0	2.33514	1.62835	0	0	0.933856	3.99104	5.94019	1.02875	0	4.04016	0	4.65331	7.18531	4.95441	6.409	4.9517
KRT13	7.39296	10.652	13.5381	9.6292e-07	7.73345e-06	1	13.5947	8.61303	13.414	2.75432	14.7273	6.16666	12.7743	10.2592	9.21399	12.8149	9.80077	11.4989	14.3744	14.3941	4.49102	8.9608	6.90484	13.8337	8.01821	8.92907	11.4205	8.67428	10.9822	9.82296	9.0636	6.10304	4.56359	11.7642	5.7652	4.02438	1.40285	5.11561	15.1456	8.12625	5.26661	7.41343	12.487	5.81068	16.3234	13.8813	14.2665	16.4597	11.331
CCDC190	7.32684	2.41133	5.28452	7.25585e-11	1.57432e-09	1	0.63114	0	7.53229	0	0.84068	0.366418	0	6.97318	1.66293	4.28803	0	3.56689	0	0	0	7.90365	0	1.15773	1.42057	0	0	0	5.82444	1.15255	0	0.401237	0	0	0	0	7.45177	0	0.708913	4.58863	0.106859	2.41802	0.476648	2.16878	0.00899394	3.92545	6.27714	6.69392	1.66802
CEACAM5	7.14307	6.31197	9.14851	4.88882e-11	1.10749e-09	1	8.07163	3.71263	6.48822	6.17385	9.37435	4.21417	0.913508	6.75317	1.1235	8.45149	3.05313	7.4077	8.16919	7.61057	1.10363	9.28499	7.99241	7.69792	1.80407	7.17301	8.96815	8.05999	3.82142	8.98665	4.0157	3.55461	2.4866	6.81158	5.05685	0	0	0.78807	8.03863	9.17571	4.83599	0	8.37098	1.84785	6.98983	9.65809	9.71678	9.21787	7.35378
QRFPR	7.06259	1.0917	3.91189	3.04522e-16	2.12112e-14	1	0	2.74035	0	0	0.154235	0	0	5.55084	3.22806	0	0	0	0	0	1.73036	0	0	1.78153	0	0	0	0	0	0	1.99495	0	0	0	0	0	0	0	7.42713	0	0	0	0	0.0570912	0	0	0	0	1.31011
DAPL1	6.97784	7.00747	9.81025	1.96392e-10	3.89285e-09	1	9.61457	7.34096	8.58192	5.97588	7.6305	7.80284	5.63955	10.6866	10.8378	6.43557	4.80839	1.66825	6.44762	8.2905	10.7455	0.61957	9.4001	7.77299	5.46781	8.32743	7.19836	6.26605	8.44689	6.26423	4.07131	5.64342	11.6012	7.19818	5.57121	5.97543	1.64367	3.29096	6.92475	6.28212	7.31677	7.97069	7.65903	4.45369	9.67945	7.63393	7.79914	9.55101	4.59685
ZBTB7C	6.85543	5.37313	8.15037	1.13677e-24	4.98374e-22	1	3.62161	5.87269	6.04227	5.84502	6.60758	5.03138	7.09119	7.33758	4.80257	6.82566	6.22039	4.7776	5.31719	5.59224	6.5695	3.41877	4.49891	5.14834	2.69575	5.12888	4.3051	4.93544	4.67738	3.87972	4.89045	4.69497	3.06696	5.02779	2.34602	6.08174	0	3.44219	5.7218	4.77195	5.84221	4.40377	4.72085	3.17957	6.69995	7.14393	5.63407	6.48396	5.76446
SAMD12	6.76988	3.6474	6.40653	2.10083e-21	4.77874e-19	1	4.11635	3.90412	0.832687	4.54157	3.03224	3.56694	5.57173	6.69089	4.99432	4.74871	2.16366	1.52954	2.51666	0.965593	4.20568	6.20218	1.395	2.27714	3.86679	1.28591	4.10225	2.24496	3.94877	2.85503	2.76197	1.51258	4.74337	3.7671	3.9065	0.227976	2.76736	0	1.73624	3.0025	5.74474	4.4748	4.50921	5.8644	5.81086	3.6045	5.69269	3.38905	0
SERPINB11	6.69323	2.71686	5.45956	8.85136e-12	2.42089e-10	1	3.92382	0.228716	6.97918	1.63874	5.16515	0	0	7.77238	0	1.32128	0	5.72518	4.03637	3.09711	0	0	0.665301	7.22004	1.21639	0	3.49842	1.54067	4.38288	0	0	4.6198	0	5.83868	1.9371	0	0	0	4.05467	3.90551	0.633562	0	3.28209	1.22923	5.48234	9.87716	5.09181	5.94146	3.74617
SUSD4	6.65054	6.28589	9.01937	9.64605e-29	1.10603e-25	1	6.06841	6.32597	7.17376	5.67672	6.99653	6.10861	5.28169	8.31107	5.42093	5.58497	5.37197	5.96612	6.11412	8.98577	7.90532	6.74346	5.7856	6.66258	4.83382	5.30664	5.38876	7.66093	3.04438	5.76418	6.16631	5.62675	5.42137	5.27438	3.96561	4.81075	0.186	5.88817	5.97119	5.91812	5.45481	5.40706	5.24666	5.99868	6.93107	7.18365	7.0244	7.64909	6.95224
MRAP2	6.64548	2.89355	5.62592	1.08904e-19	1.57604e-17	1	2.34831	5.0222	1.54717	1.06443	4.349	4.30245	3.54012	4.16193	4.67046	5.05943	3.35096	0.896757	0	0	2.83324	4.42758	0	2.0918	2.32419	3.01177	3.53722	0	3.12917	0.761358	3.01761	1.92491	4.3127	2.47475	0.751819	4.25719	0	4.76552	2.0957	3.33138	2.551	5.02093	2.67452	2.57145	1.62418	2.04321	2.21144	1.47305	5.20694
CLDN8	6.51619	1.38029	4.08432	1.66018e-15	9.89866e-14	1	0.648065	1.0082	0	0	0	0.140152	0	0.0788884	0	2.92218	0	0	3.04983	0	0.980511	9.06399	0	1.51849	0	0	0.75849	0	0	0	3.42302	1.80841	0	0	0	0	0	0	0	0	0	0	0	1.92428	0	0	0.276862	0	0
FAM3D	6.47596	4.92879	7.62389	5.27388e-11	1.18392e-09	1	8.0739	1.66142	5.30292	4.47898	7.64515	1.93377	0.735828	5.17639	1.71562	4.38347	1.82451	6.85738	5.32588	5.01526	3.97932	4.76857	2.10989	7.56055	3.29825	3.79973	4.75287	6.32776	4.86569	3.78867	8.38958	4.76841	2.24065	6.90207	2.04844	2.16509	0.0621388	1.61693	6.34132	6.91573	3.68955	1.91678	4.76083	0.188167	6.76592	7.85427	7.35098	7.54163	7.33279
EPHX3	6.39713	4.75738	7.43481	2.00088e-09	3.0939e-08	1	2.38103	6.59893	7.61151	4.08653	6.41916	2.91029	3.32868	3.08055	4.83436	8.42667	2.19521	0.832373	2.03655	7.07461	5.64935	1.29532	6.40678	5.41609	1.83344	8.17812	7.9636	7.65735	8.03265	2.53531	2.81851	4.79364	2.06225	1.60715	0.902303	2.93232	2.89456	2.83478	6.7837	6.38228	1.57572	1.95684	6.48427	6.29393	7.43399	2.28704	7.24423	8.00307	2.1604
AKR1C1	6.35169	9.61397	12.2811	5.1806e-15	2.75793e-13	1	8.53636	9.51385	10.2652	8.97094	9.76227	7.97196	8.49258	9.74119	8.20854	10.0602	10.2288	6.26397	8.86696	9.70572	11.505	11.4923	7.26624	8.13062	9.6642	10.6876	9.56883	10.3152	11.2116	9.57389	8.83296	9.15458	10.1761	9.88072	9.22384	8.35429	3.95077	9.98742	8.08891	7.82901	9.58255	9.38876	9.86371	8.78846	10.1355	8.39646	8.82212	8.83895	10.6788
LGI3	6.16441	2.48186	5.10582	4.46007e-17	3.82079e-15	1	3.11114	3.43223	2.97821	1.78104	4.46686	4.76827	5.26756	5.80492	4.79163	1.87468	0	0	0	0.279927	3.14915	0	5.477	1.29563	2.6146	2.9307	4.23635	3.38443	2.71592	0.766632	1.53215	2.16823	2.56527	4.12915	0	1.63537	0	1.4044	1.34597	0.990855	1.60417	0	2.44764	0.387272	4.76724	2.43909	3.42455	3.04935	7.56543
ABCA13	6.09587	3.43982	6.04765	2.21778e-19	3.03286e-17	1	3.23063	3.08691	5.51189	1.96923	4.49515	4.00099	0.988873	6.79466	6.24271	2.86955	2.99367	5.29762	5.51833	3.07688	3.41796	4.41168	2.10059	3.30592	2.57178	4.61075	0.72518	3.49711	1.96036	2.81706	3.2088	2.81978	4.7274	2.37572	0.0460132	3.98922	0	2.83071	4.02498	4.08204	2.52288	1.32058	4.40718	1.5318	4.50815	3.46449	2.95645	2.0873	3.84087
CALB1	6.0257	3.60343	6.19456	6.23071e-07	5.22779e-06	1	8.60947	1.47838	6.88182	0.203842	1.32359	1.80766	0.851704	6.46985	5.87123	2.41731	0	2.83689	5.08136	0	2.513	0	1.72651	0	0.729043	4.14571	4.34943	5.56171	0.849722	1.78537	0	3.45671	1.82117	9.38503	1.72793	0	0	0	4.84044	2.49005	0.548576	2.28148	3.82359	6.48756	9.29117	1.20621	2.11407	6.38923	0
UGT1A8	5.99339	0.882936	3.46631	1.25688e-16	1.00187e-14	1	0	0.550034	0	0	0	0	0	1.84578	7.56308	2.37737	0	0	0	0	0	0	0	0	0	0	0	0	0.255058	0	0	0.281408	0	0	0	0	0	0	0	0	0.480618	0	0	3.84456	0	0	0	0	0
TGM3	5.97151	6.39047	8.96857	1.79811e-05	0.000100347	1	6.71696	2.11231	7.67587	4.40635	9.7976	0.659707	0	8.84885	0.730825	5.38835	3.69673	5.04233	8.20129	9.9088	4.39103	2.79547	2.2904	9.9405	4.50819	9.67058	7.26654	5.87833	11.1062	9.05465	5.48732	2.60304	6.2227	10.356	2.38222	0	0.814149	1.37265	11.3099	8.87312	3.53493	0	5.91853	2.47664	12.8636	10.3604	9.34589	13.6532	2.87239
AKR1C2	5.95834	10.0937	12.6686	8.4965e-14	3.68165e-12	1	10.8827	9.61929	11.5755	10.2742	9.95856	8.54742	9.50443	12.1062	9.80068	11.0375	10.4143	8.07285	8.98826	10.4808	13.2234	12.5839	8.37585	8.52336	10.6999	11.0103	9.59239	10.283	11.3207	10.7676	8.66946	9.65234	9.8908	9.84695	10.5329	7.99591	1.63808	6.67083	8.91591	8.17634	9.86896	10.3088	11.1165	10.8765	10.6217	7.68211	9.44149	9.06987	11.7167
ALDH1A1	5.84233	5.89699	8.44353	9.03352e-16	5.68159e-14	1	4.92399	4.43642	3.05418	6.28273	5.93115	4.91976	7.61258	10.4117	9.58886	6.50612	7.54325	5.63432	6.49547	5.2315	7.57822	4.86404	5.97588	5.15089	4.08298	5.07333	5.68544	4.83191	4.81885	5.48147	7.3689	6.44084	5.66485	3.30394	3.82483	5.35093	8.36154	2.76591	5.87771	6.24858	5.7964	6.57517	7.59566	6.41212	4.46494	4.19255	5.45438	5.4136	5.3753
ALOX12	5.73358	4.68068	7.20012	1.38274e-13	5.61612e-12	1	4.61169	3.68941	4.53921	3.25233	5.412	0	1.35807	7.02698	3.60071	5.57915	2.72935	2.27975	3.30241	4.80279	7.06638	3.42477	6.55661	4.66526	1.10316	4.74109	3.61285	2.09758	5.59187	4.97126	0.774886	2.07389	2.87539	4.62732	2.65999	4.88535	2.04368	1.19274	7.71101	3.30047	0	2.05355	3.61234	5.54057	7.12415	5.78201	5.47725	7.93201	2.07794
HLF	5.73318	3.49297	6.01231	2.89977e-21	6.08789e-19	1	4.80729	4.58659	6.7984	2.33811	3.3807	2.77721	4.34231	5.79737	5.22474	5.6286	3.85145	3.28367	3.51526	1.06849	2.3108	2.25069	1.35474	4.15503	2.99833	6.61991	4.01026	3.49836	3.22812	3.71632	3.10465	2.19344	2.00522	3.33956	0.360851	2.12208	0.445045	0	3.56372	3.58673	2.79899	3.40882	2.28394	1.8074	2.18778	4.07292	3.1416	5.22742	1.21529
CXCL17	5.72236	7.03989	9.5565	1.41419e-10	2.90757e-09	1	10.223	5.38867	7.09527	6.5967	8.19421	0.879493	3.83019	7.88126	4.34381	8.95611	5.38858	3.91819	9.15864	8.72202	6.87246	3.36561	5.78237	9.05243	4.97911	8.38085	6.77101	5.69417	2.14374	8.6295	7.81855	3.57366	2.23307	8.50283	2.42219	0	0	0	8.88547	6.66741	7.12856	4.56041	5.67744	5.14489	10.5523	8.23937	9.60625	8.16245	5.58154
FOXA1	5.67315	3.54113	6.04528	3.6673e-15	2.00973e-13	1	4.01421	3.7359	2.46077	1.16459	2.42218	0.714036	0	2.50892	6.43851	3.79641	0.144427	2.40842	5.44606	4.30204	0	8.55496	2.81011	3.51206	1.97448	0.0895457	4.24865	2.05759	0	5.53857	4.7329	1.19956	0.0142203	1.03046	2.79173	0.256825	0	0	3.85373	0.198804	3.81854	3.4639	5.44229	2.54651	2.52735	0.205574	3.25311	3.70841	0
AKR1C3	5.65459	9.02956	11.529	9.26922e-17	7.59159e-15	1	9.99145	7.09454	9.27681	9.52619	6.53227	7.91539	8.40854	11.0354	7.01622	10.2073	10.3183	8.22615	9.44851	9.8735	11.3283	10.6933	6.99459	7.38673	8.01363	9.53325	9.42864	8.91875	10.2321	8.73203	7.41145	8.94215	7.45495	8.05043	7.56098	9.43731	6.10724	9.18025	6.91562	7.74621	10.2901	8.75284	10.0644	8.18559	9.06203	7.04873	7.5779	8.15048	9.40711
MSMB	5.48436	3.88878	6.34411	1.95317e-11	4.8767e-10	1	6.3154	7.11369	4.15822	2.19748	3.85061	4.73082	5.38731	4.51753	3.44176	3.91984	0	0	5.73407	2.78812	4.76837	3.4519	4.33013	7.92401	2.94003	3.06736	3.15432	1.9628	3.93206	4.56192	3.22688	6.18865	3.37663	1.69878	0	0	0	0	3.07511	2.83357	6.3684	2.04663	3.78861	3.79203	3.11493	6.22528	7.54126	3.71344	6.3083
CLDN3	5.46036	1.53851	3.98751	3.20383e-13	1.1969e-11	1	2.28958	0.934895	0	0	0.808547	0	0	3.96038	0	0	0	1.059	0.263858	0	1.18574	1.83329	4.53367	2.72439	0	0	1.5549	0	0	0.215729	5.35293	1.01948	0.00666973	0	0	1.80814	0	2.26088	0	0.548818	0	2.26839	0.0259436	3.56511	0	0	1.06454	0	0
COCH	5.45024	2.4608	4.90712	8.54513e-16	5.42016e-14	1	1.04964	1.30424	0.0832402	2.57157	2.78599	3.47177	2.27857	5.36857	4.85644	2.61837	4.19943	2.5774	0.500432	0.10753	3.63589	4.10577	0.352005	3.92615	0.705941	0.0685804	3.46342	0.0428598	0.753461	1.6185	2.79063	3.63849	2.42657	0	3.1559	6.50371	1.20685	2.09619	3.07962	2.44291	2.12866	4.46834	2.39195	5.04473	2.50836	1.09344	2.04841	5.01075	2.18979
MUC20	5.43532	5.56156	8.00393	9.60594e-14	4.10276e-12	1	9.72641	4.43692	2.55582	5.19323	7.39179	2.99465	3.63156	6.07106	6.52005	8.67686	3.60738	3.78006	5.23998	4.99437	3.1103	6.41085	5.91823	5.77979	2.71948	4.51745	9.79473	5.04338	3.24308	5.85882	5.22593	4.0887	0	2.99809	6.60769	5.82677	4.69984	1.48331	5.64327	4.06105	2.90809	2.89781	8.50032	5.41176	7.30466	4.46952	7.91894	6.14661	4.23198
SLC9A2	5.41184	1.35569	3.79181	9.72797e-23	2.9001e-20	1	0.309494	0.237711	1.37118	2.11662	1.06376	3.72717	2.23359	4.70168	2.34035	2.12243	3.61625	0	1.79433	0	0.146406	0.9741	0	2.00391	0	2.04624	0.46469	2.158	1.50315	0.341863	3.2764	0.126735	0.654834	0	0	0	0	0	0	2.08272	0.952025	0	0	1.58748	1.21278	1.7892	1.65212	0.0523347	0
FUT6	5.34228	3.25928	5.67673	2.85203e-09	4.2769e-08	1	7.54422	0	1.70846	1.90598	7.12448	0.808645	1.05333	2.03802	0.645965	1.75929	3.3738	4.07562	2.69769	5.88404	0	4.07041	1.46742	5.83616	0	0	5.11046	4.06165	2.06587	1.67772	6.07401	1.10449	0	1.69671	2.2351	0	0	0	6.05956	2.92121	0	0	4.50818	1.52984	5.6594	3.37757	7.79177	6.63526	3.91165
CES1	5.30904	6.42022	8.82868	1.73325e-09	2.72243e-08	1	6.0609	6.19861	3.21595	9.03949	5.8519	8.52318	7.81811	7.93651	5.8991	5.10825	7.30521	7.13427	5.76834	3.48397	7.19877	4.00098	3.61027	4.70701	4.94633	2.43022	9.99083	8.22541	7.04514	4.70356	6.6938	6.83004	4.63119	4.31021	6.88535	4.92649	0.969304	1.27611	5.82384	5.89485	6.69335	6.29519	6.09457	10.8246	6.85594	3.92854	5.61951	6.35984	8.42354
FETUB	5.29406	3.20033	5.6047	4.2054e-09	6.07419e-08	1	4.5661	1.40415	7.41937	5.36887	3.65009	2.10418	3.56244	8.6446	0.662759	1.88817	0	3.67035	4.71978	2.95052	1.94307	0	2.82366	5.34066	3.06287	3.2332	1.5547	0.912544	0	2.01734	2.54372	2.45836	0.478927	6.13376	0	0	0	0	0	7.6611	3.84111	0.784411	4.36185	0	4.44208	9.40511	6.29771	8.19316	6.86817
KRT24	5.05266	2.94155	5.27859	7.18788e-06	4.47359e-05	1	0.799495	2.82956	1.75902	1.58019	7.42067	0	0	0	0	0	3.56809	0	5.83566	6.1606	0	0	0	6.00648	0.058957	6.88477	1.03569	0	7.96015	5.57712	0.914203	0	4.57632	0	0	0	0	0	6.8034	2.76344	6.62681	0	3.12404	1.78405	3.32431	2.86717	1.56362	5.14967	0.190364
UGT8	5.04625	2.43566	4.77087	5.9776e-11	1.32592e-09	1	0	3.32262	0	0	0.613925	1.6007	1.49892	7.17694	7.3248	1.10834	1.59656	5.57276	0	0.34086	4.0099	5.12866	0.00866727	0.298865	0	0	1.45806	1.10917	0	0	2.36412	0	0.418106	0	0.277817	5.98409	0.494442	3.00872	0.581773	4.23969	1.2529	3.36439	4.33458	6.05396	0	0	0	1.40128	0
CEACAM7	4.93361	2.47297	4.77561	4.8955e-08	5.49201e-07	1	4.77352	0.71467	0	0	5.17119	0	0	1.71173	0	2.94267	0.314467	2.81083	3.66723	5.81514	0	3.25956	0	5.0906	0	0.985069	3.70233	2.83864	1.28733	1.92263	1.77842	0	0	5.34384	0	0	0	0	4.97505	4.44183	0	0	3.11419	0	5.01087	6.0874	7.48561	7.41076	3.93944
KRT19	4.92122	8.91575	11.2148	4.49213e-05	0.00022515	1	7.84167	8.72207	12.714	4.16593	11.0336	11.3803	13.8336	12.363	13.4398	11.8901	7.00264	3.87686	4.02086	4.97254	9.78821	16.3135	14.6039	9.53142	6.4575	13.2678	10.6581	6.8957	7.94022	7.0937	8.82728	13.0401	4.69131	5.76025	13.1379	9.99475	11.8589	5.49288	10.679	3.11484	4.77358	7.30739	9.82051	12.7502	11.6195	4.33812	11.7943	7.63502	5.85391
TMPRSS11B	4.90515	2.13309	4.42739	4.36916e-08	4.98321e-07	1	3.87485	0	0.851533	0	4.88923	0.0574181	0	2.56823	0	2.22048	0.0823123	1.55673	2.36896	5.60849	0.122369	0.963119	0	4.60035	0.269184	0	2.77722	0	0.46807	0	2.81438	0	0.625556	2.44148	0	0	0	0	3.38038	4.72015	0	0	2.01562	0	6.85429	4.85008	4.62996	8.92437	4.21111
GSTM3	4.88126	8.5112	10.7985	3.03934e-12	9.30274e-11	1	7.58863	10.1269	8.86633	8.76403	9.22389	8.05734	9.30295	8.64372	8.66486	10.1124	8.17484	8.25055	4.05776	7.72759	11.7608	10.2996	6.01128	8.32448	10.5686	11.0742	9.48269	7.66468	10.8603	6.65436	7.40006	9.59876	11.0736	4.80228	8.86783	11.0979	5.0289	9.0941	5.64122	5.2042	9.68284	9.75967	8.37475	10.9055	9.80522	8.40282	9.5611	8.57938	8.16516
ADH1C	4.78688	1.38703	3.64612	5.12377e-12	1.47158e-10	1	1.51537	2.6533	0	0	0	0	0	3.96352	3.80654	1.7997	5.40387	3.84703	2.39131	0	0	0	0	2.53146	0	0	2.49962	0	0	1.56474	4.17138	0	0	0	0	0	0	0	1.74176	3.10912	3.17925	0.500862	0	0	0	0.61726	1.61599	0.819402	3.07259
ELF5	4.77928	2.28787	4.54467	4.78288e-10	8.63118e-09	1	4.75628	0.450369	3.71899	3.52876	0.962714	0	0	4.04313	2.41641	1.42985	0	1.07706	0.677733	0	0	0	0	2.41391	0	2.73674	2.02189	3.2066	2.17538	0	3.48249	2.84762	0	0	0	0	0	0	0.86324	5.14558	0	0	2.73138	2.45367	2.99045	7.85548	6.13719	5.05854	4.46965
CCSER1	4.70534	1.66411	3.89841	2.32811e-19	3.15481e-17	1	0	1.9629	1.359	0	1.86288	0.313911	1.67933	1.59903	4.7847	1.692	3.17573	2.53562	0	0	1.06474	4.35007	0	1.71938	2.62855	0	0.992927	0	0	0.698627	3.39283	1.43384	1.38859	0	0.497048	0.618199	0	2.92747	2.44753	2.21253	2.32224	0.306805	0.940903	2.56659	0	1.45653	2.22435	2.12901	0
CLDN20	4.67636	0.45706	2.68245	3.70717e-22	9.36595e-20	1	0	0.441025	1.6267	0.640631	0	0	0	5.69	3.37364	0.318649	0	0	0	0.793799	0	1.24361	0.558682	0	0	0	0	0	0.18434	1.0425	1.06998	0	0	0	0.560373	0.312683	0	0	0	0	0	1.77079	0	1.33123	0	0.191737	0	1.17344	0
CYP4F11	4.64229	5.31455	7.52939	9.66488e-10	1.64083e-08	1	6.48344	4.95553	6.81095	7.73829	4.38965	2.46214	0.494328	0.208067	5.8741	6.18637	2.58321	0	5.93444	5.38961	6.33991	8.26409	5.23807	5.96961	4.65683	8.05333	5.87625	6.18659	7.75292	7.34974	5.02343	5.48246	7.08672	1.99174	5.46161	0	1.7822	0	5.51777	6.74745	5.21429	5.73541	7.0133	5.30648	7.17173	5.70455	5.81174	8.19841	5.39333
LRRC4	4.60998	4.57606	6.78082	6.31026e-14	2.81619e-12	1	4.96155	4.91719	7.76915	3.00921	7.17392	4.83	2.42358	7.3214	5.41187	5.93989	4.08662	4.94926	2.93882	4.89412	4.92831	5.98515	1.39715	3.39478	4.38661	6.32279	3.26961	4.97425	6.26828	3.16692	3.42431	3.71344	3.46576	5.52192	3.86428	2.98154	2.99301	4.78103	5.01561	4.61139	5.10582	5.86944	3.77553	3.23034	6.64432	6.59535	6.19965	6.10221	4.22201
SNX31	4.57216	1.52231	3.71518	4.19978e-18	4.37775e-16	1	0	0.735003	2.2924	0	0	4.59143	1.10844	3.12009	4.05956	2.04386	0	2.8827	1.21644	0	0.198996	4.18833	2.0205	0	0.11631	0	0.726939	0.965432	1.13155	0	1.2759	2.42575	0	0	0	1.9993	0.054191	2.45293	2.37429	0	1.58475	2.65485	0	1.32656	1.86099	1.83492	2.50791	1.48523	0
KRT4	4.55494	6.92739	9.11483	0.000317405	0.00123744	1	10.5576	7.07656	8.79913	10.8144	9.66959	2.47585	1.17933	3.22068	4.04637	8.95219	5.23635	9.01623	11.2615	8.43655	2.80402	9.1697	3.03183	7.8269	3.2971	9.04997	9.12702	8.16866	6.71082	6.11052	6.97017	2.54732	1.3109	4.84853	3.08588	0	1.62547	3.14846	12.6544	7.36105	0	1.89492	11.0415	4.14163	8.24014	8.20833	12.9131	12.6129	3.59321
NPPC	4.53907	1.06399	3.24639	3.41783e-14	1.58218e-12	1	0	1.27193	0	0	1.22285	0.852417	0	4.56433	4.89305	3.66623	6.06772	0	0	0	0	0.632399	0.386989	1.0568	0.273287	0.425664	0.0172888	0	2.50215	0	3.31666	0	0	0	0	2.04268	0	0	2.9894	2.7494	2.72544	0.593518	0.907599	2.52027	0	0	0.426761	3.1877	0
PNCK	4.51762	4.2267	6.40227	9.85053e-11	2.08568e-09	1	5.47402	6.00279	4.89549	0.954598	2.26618	5.66938	2.37399	7.93449	8.66963	3.42988	2.09983	0	3.71459	3.61541	6.70167	5.7725	7.47689	3.13949	4.02532	3.5808	3.13587	2.22781	3.29726	2.68432	3.69767	5.08362	3.87352	5.0042	1.15631	5.91152	2.59843	1.31216	2.11122	3.65968	1.30213	3.84683	2.14383	8.28699	3.53229	1.88362	2.24718	1.05722	4.82058
MPPED1	4.47524	0.486925	2.64889	1.38413e-17	1.26575e-15	1	0	0	0	0	0.12108	0	0	2.38662	2.13324	0	0	0	0	0	0.0127833	0	0	0	0.444237	0.0430899	0	0	0	0	0	0	1.18613	0	0	3.80992	0	0.190422	0	0	0	1.30619	0	0	0	0	0	0	0
GLB1L2	4.44711	3.15182	5.30469	1.28229e-11	3.38897e-10	1	2.56053	3.67249	3.03774	1.13303	1.25859	1.9906	3.78903	2.57196	4.98229	3.30471	4.79046	0	0.77857	1.35283	3.89706	7.34924	0.817467	1.83762	3.64093	3.65402	2.98145	2.40808	5.96472	1.15947	4.10713	2.87195	1.50709	1.73526	0.436654	2.4809	3.09682	0	0.94449	2.50274	3.53639	2.13131	0.451572	5.9349	2.77775	0.881753	3.88163	4.04234	2.23587
CEL	4.4333	3.62308	5.77146	8.86315e-11	1.89275e-09	1	2.74379	4.96972	2.29879	0.662433	1.16126	2.91161	5.51806	3.00117	10.6236	2.52728	2.36262	2.5885	3.34278	3.9911	4.11384	6.50795	6.16184	3.31063	2.84978	1.95788	3.0032	0.438235	2.2735	3.59781	2.286	3.90934	0.665488	1.75056	2.13015	5.03168	3.26659	1.36135	1.89893	2.312	2.02491	3.98633	5.77591	5.25182	2.70452	2.16689	2.14373	2.87586	3.23651
GLS2	4.32932	3.07427	5.18841	1.11233e-14	5.63959e-13	1	0.968376	2.94159	3.51959	1.39781	0	1.3249	3.10844	4.53586	4.55432	2.43917	3.40825	2.13869	2.69202	3.24212	2.36933	4.52227	6.66362	0.404879	1.80336	0	3.32752	0.902853	1.80754	3.77377	3.72158	1.36265	3.32794	0.030228	2.56697	0.66262	0.574086	1.83715	1.76166	1.91492	1.92401	2.24435	0.85904	5.37229	0	0.915628	1.7899	3.52407	0.880492
GSTM2	4.32904	6.56475	8.6788	6.07581e-14	2.73613e-12	1	9.62393	6.02245	4.00268	7.01743	5.69013	6.86614	7.94108	7.8506	9.15772	8.01517	9.4653	6.43487	4.07095	4.88625	8.91809	4.60143	5.82702	4.93543	6.76615	7.43555	8.70611	6.11063	7.23396	4.82667	7.52832	7.73852	9.72796	4.77184	7.0336	8.67105	7.12646	9.15862	5.50535	6.4917	7.63211	8.36171	7.32734	9.4265	5.33541	5.13556	7.76032	7.45369	6.37749
WDR72	4.27037	5.04396	7.13832	1.30787e-06	1.00802e-05	1	0	6.49319	3.68371	7.10066	0	0	6.68244	4.2762	6.72671	5.5285	2.54724	0	0	0.748192	6.61799	8.78537	0	1.91947	8.36493	6.73807	7.53049	7.79774	4.8167	0.498024	2.57435	2.18062	5.90559	3.86308	4.09451	6.8052	5.84409	8.17486	2.1664	2.90597	8.10408	8.30786	7.85996	6.0845	6.95202	4.22473	6.26871	2.36316	7.58244
RPRM	4.27035	1.64117	3.73553	2.64782e-13	1.00428e-11	1	0	2.35298	0	0	0	1.27685	2.35671	5.63584	6.42533	2.98461	1.04373	0	0	0	0	0.596509	0.550482	0.900168	2.3117	2.04643	0.176534	0	0	0	1.7341	0.456403	0.766495	0	0.53838	3.84261	0	3.71748	0	0.558089	2.51587	7.22836	1.09998	0.594018	1.5037	0	0.0895369	0.514787	2.59102
ATP13A5	4.25278	0.913416	3.00182	5.31015e-16	3.48692e-14	1	0	0.474251	0	0	1.00197	0	0	3.4737	5.52055	0.0997633	0	0	1.10523	0	1.44502	0	0	0	0	0	0	0	0	0	1.50653	0	0	0	0	0	0	0	0	2.23552	0.784016	0	0.608302	2.36462	0	0.747384	0	0.0838009	0.769676
MYH14	4.2515	7.70859	9.79656	4.98309e-12	1.43949e-10	1	9.35832	8.98578	7.55622	6.27292	8.25608	8.87387	9.98898	9.47241	7.00035	8.83104	10.3453	5.74416	5.59523	6.06721	9.15713	7.8895	9.57961	8.09562	9.01347	7.61308	9.56164	6.56952	5.34861	4.09639	9.41776	5.7874	6.42829	7.49412	5.63933	4.60422	3.02727	0.281116	7.76448	7.94516	6.71074	8.47541	8.15875	9.85233	7.36694	8.74515	9.23538	8.27598	9.29392
GCGR	4.24686	0.63051	2.71691	9.5583e-20	1.42476e-17	1	0	0	0	0	0	0	0	0.922346	6.32656	0.252942	0	0	0	0	0	0	0	0.441109	0	0	1.01239	0.0381128	0	0	0	0	0	0	0.660883	0.510427	0	0	0.0589685	0	0	1.6954	0.676677	1.39789	0	0	0	1.68583	1.95271
DLX6	4.19581	3.00012	5.06907	3.08933e-15	1.71827e-13	1	2.90845	4.65212	2.14755	3.29971	0	4.20465	0.626468	3.959	6.24829	2.16614	1.381	1.48065	0	1.56988	5.64038	3.95303	3.61148	2.70098	3.63716	1.39555	4.06327	2.07566	4.67517	0.239125	2.90978	1.4979	1.13508	0	3.3447	4.74099	4.6572	3.07175	0	3.43067	1.77483	3.08227	5.02574	3.92675	0.518288	3.65097	1.95303	1.99591	3.52754
GCNT2	4.18593	3.43732	5.50287	1.03238e-16	8.31822e-15	1	1.93498	2.16598	4.67518	3.10032	3.93581	1.9477	2.34993	4.5541	5.76768	3.84044	4.44792	4.27973	4.57908	2.24888	5.41648	4.79743	2.00266	2.56679	3.45303	3.26254	3.19761	3.01103	3.70779	1.87813	3.34324	2.3737	1.84059	0.766677	1.84552	2.65806	3.79035	3.26716	5.11198	2.69851	3.63973	2.39243	2.91086	5.6814	2.39005	2.06901	4.12938	3.94929	3.57408
PODXL2	4.14286	5.07097	7.1216	1.69808e-09	2.6813e-08	1	4.50309	8.8008	5.09406	7.4443	3.4299	6.03811	8.06074	4.67451	7.43003	3.84972	6.98067	3.25832	0.378546	2.48754	7.52874	7.15787	3.14158	3.7518	5.72558	4.17773	6.03881	5.18823	2.10522	2.05796	7.874	4.59404	4.46873	1.68553	4.36301	9.11457	6.83772	4.23012	1.95635	2.95052	6.68696	8.03757	2.82698	8.41346	5.77712	0.797608	4.05491	4.9817	3.53272
OXGR1	4.09782	1.30065	3.33551	8.61806e-17	7.17658e-15	1	0.168851	0.815551	0.179804	0	0	0	2.27652	4.39573	0.561534	1.1726	0.86217	0.024473	1.10258	0	0	4.7213	3.25571	2.01608	2.05848	0	0.388894	0	0.0477097	3.57626	2.26417	0	0	0.616642	0	4.32948	0	2.67142	0	0	0.701604	2.08631	2.83179	0	0.531304	0	0.304068	1.50103	0
FAXC	4.09685	4.46839	6.5029	8.53392e-14	3.68715e-12	1	5.9981	5.55583	3.86845	3.52608	3.53675	7.78531	3.03837	4.42075	8.52277	5.52933	3.18392	6.8895	1.50649	5.38077	6.00677	5.61758	2.82846	5.73497	5.65128	6.67485	4.84266	5.54711	5.28327	0	2.65986	4.93042	4.86224	4.11303	5.58888	4.3115	4.87915	5.47992	5.2121	2.82682	5.72873	6.02465	6.25319	7.16299	5.04191	3.87088	1.18917	3.74634	5.19449
ELF3	4.06627	9.60693	11.6306	9.67345e-14	4.11979e-12	1	12.4756	8.35013	9.98495	11.1801	11.0079	7.9098	8.41177	8.23531	8.08568	9.23913	6.72704	7.22472	8.91823	8.82735	12.2966	10.9308	11.4278	9.0495	7.2145	7.94309	11.2292	10.1438	8.84794	9.99662	9.57868	8.899	6.43321	10.6789	8.0685	3.94003	0	5.59575	9.03239	7.62004	4.75811	6.72162	10.6274	9.33301	10.9379	9.58972	11.4168	8.84297	10.4145
BMP7	4.0541	7.65097	9.67035	2.13442e-13	8.27932e-12	1	3.19915	8.37006	8.43369	5.87221	6.74195	7.28537	8.46818	9.16226	8.07627	7.23401	5.84457	8.29232	7.01499	5.78859	8.57475	6.87258	9.75587	6.42303	7.82526	7.76279	6.55826	4.18669	10.2181	9.6086	9.21002	5.62995	8.13631	7.79719	2.05549	5.29743	0.036374	3.53169	5.59175	6.85595	10.4027	9.17123	7.6355	5.5251	5.54786	9.26352	8.22928	7.69135	6.51346
OTOP3	4.00676	3.2843	5.28673	5.28738e-06	3.4237e-05	1	2.28392	1.14471	6.21674	3.45651	5.70521	0	0	1.01593	1.66945	6.90065	0	0	1.74064	4.37047	5.58789	0	0	6.00308	1.5392	8.17137	4.87581	2.30831	6.21672	0	0	0	4.21827	2.19476	2.50042	0	0	0	3.32109	7.24681	1.45444	0	6.16038	0	4.52989	2.53382	5.73525	7.5607	2.24012
STOX1	4.00314	1.68795	3.68908	2.5463e-16	1.84249e-14	1	0	2.71088	1.53688	0	0	1.96053	1.00174	2.28776	4.02428	1.07068	2.41244	1.45747	2.43175	0	6.25603	1.53847	1.08287	1.53731	0.981961	0	0.92034	0	1.88426	0.321858	1.72896	0	3.2379	0	1.67609	2.13953	0.507996	0.372543	2.93917	1.13961	1.33379	2.54169	0	1.61681	0	0.7568	0.590794	0.927257	0
ADAM23	3.99771	6.09104	8.09021	7.53159e-10	1.30999e-08	1	2.05966	4.35288	2.77199	4.93765	6.75948	6.23529	6.17015	8.00713	9.04169	4.7844	7.4656	8.148	5.95946	5.85078	3.52421	7.47309	3.85573	7.58594	6.73676	4.26127	5.91804	6.93381	6.6811	4.51603	5.39945	6.66647	7.76272	4.74402	4.69196	8.19659	5.36273	6.33826	5.63325	6.57168	8.1734	7.1157	6.89872	4.70114	8.31341	8.17313	6.27816	7.21252	8.96373
CYP4F12	3.97508	3.403	5.39398	2.14237e-09	3.28879e-08	1	6.65591	3.24324	3.56006	5.03181	5.52928	0.534075	0	3.59879	0	5.69911	2.13138	1.59643	3.41897	4.08317	5.79093	0	0	4.38541	0.237013	6.7977	4.78441	2.87507	1.68706	4.00123	2.224	3.23172	0.742086	0.383022	1.27486	0	0	0	5.80452	3.55892	1.94696	3.05368	2.67434	1.35089	4.62522	2.9388	3.79906	5.77823	3.53795
POMC	3.9707	3.20325	5.19264	1.10784e-11	2.97004e-10	1	3.58331	5.42776	2.65604	1.89542	4.3389	3.36425	5.1815	6.02927	4.05594	3.92727	6.06022	2.81383	2.34459	2.5859	5.06527	2.63877	3.20578	2.56763	0	3.59705	2.74768	0.122158	4.07077	1.4085	4.23385	4.31229	6.17439	1.9079	2.01585	4.32345	5.34722	1.29675	3.53484	3.6358	5.40418	3.63477	2.85193	2.91671	3.03299	3.05645	2.35606	3.37464	3.71316
TMEM116	3.9638	5.66708	7.65397	2.16334e-32	5.37445e-29	1	4.50038	6.09025	5.1853	3.86898	4.26799	5.42091	5.43377	6.28197	6.38551	5.41865	6.58306	5.02392	5.05303	4.59673	6.06228	7.18358	6.74788	5.74401	6.38684	5.16213	5.369	5.28539	5.77976	5.51726	5.47665	4.97074	6.0056	4.00173	5.67158	6.05333	6.57227	6.61519	4.50311	5.85519	5.27002	5.54858	5.9155	6.29351	4.33531	5.1744	4.54662	5.58481	6.25216
CHRM3	3.94214	2.88237	4.86135	7.71158e-08	8.19307e-07	1	0	3.89258	0	4.60518	0	0	0	6.11583	5.6511	1.34999	1.36378	1.33645	4.98544	0	1.93873	2.03356	0	0.903128	0	0	5.63764	3.08641	0	5.0596	6.19931	0	1.37928	0	0	4.3776	2.17439	4.31364	4.45506	0	5.71646	6.33858	4.05872	4.66498	5.18373	0	0	0	4.12967
SBK1	3.92106	2.62751	4.59875	2.0384e-15	1.18227e-13	1	1.77639	2.18669	0.558922	1.55957	1.32625	4.60166	4.59184	5.00894	5.42937	3.49052	5.63195	3.07993	1.63123	2.26264	2.79696	1.4563	2.77996	2.48663	1.46457	1.89179	1.49492	0.761998	2.50805	2.46095	4.44874	3.95369	2.68688	1.48879	1.69648	2.22016	1.84261	0	3.19594	3.78246	3.71598	3.1615	1.97852	4.92879	0.712275	1.44301	3.17167	4.02034	2.55262
CLEC2L	3.91926	1.07497	3.04555	7.40114e-11	1.60351e-09	1	0	0	0	2.20456	0	0	1.41686	2.01147	4.09161	0.755447	1.17741	1.95475	0	0	7.01127	0	0	0	0	0	4.69925	0.674089	0	0	1.4532	0	0	0	0	2.43731	0	3.27052	0	0	2.37239	0.578282	0	6.63633	0	0	0	0	2.25664
KIAA0319	3.90199	0.33613	2.30034	2.48199e-26	1.60855e-23	1	0	0	0	0	0	0	0	0	0	0.311694	1.03034	0	0	0	0	0.836679	0	0	1.27852	0.0992729	0	0	0	0	0.807321	0	0	0	0	0	0	0	0	0	0	0	0	0.351873	0	0	0	0	0.373632
SLC9A4	3.88396	0.501826	2.45935	1.21563e-24	5.17718e-22	1	0.0611067	0.536685	1.55857	1.18652	0	0	0	0.0919826	0	0	0	0	0.0587463	0	0	0	0	0	0	0	0	2.45199	0	0	0	0	0	0	0	0	0	0.474773	0.026803	0.194564	0	0	0.660093	1.3469	0.9403	2.29785	0	0	0
PCP4L1	3.87785	3.94635	5.9016	7.03761e-08	7.55169e-07	1	8.12381	3.32925	4.55792	4.62268	3.25047	4.78925	6.58659	4.62698	4.15208	5.75275	3.48952	0	0.0760586	5.52341	3.77096	6.4423	3.52864	6.91821	2.36661	3.85921	4.76433	5.66606	1.9887	1.7608	0.375158	3.26356	2.14087	2.58129	0	0.0406084	0	0	5.14767	2.27626	3.43811	2.20092	5.25808	4.48635	5.98297	4.87974	5.71533	4.4986	6.3818
SCN9A	3.87462	1.57553	3.52959	1.13521e-11	3.03796e-10	1	1.15518	1.2436	2.16381	0	1.25339	2.90612	1.52921	5.81938	4.78128	1.50133	5.40686	5.74599	0.0193636	0	0.149299	2.3376	0.756086	0.570033	1.01989	0	2.46696	0.621334	0.315447	0.779228	2.36051	2.00806	1.95354	0.876803	0	0	4.84369	2.02587	0.381073	2.4325	0.187708	1.30621	2.65064	5.73044	1.52687	2.34917	0.216678	2.91508	1.34451
SLC6A4	3.8533	0.824124	2.77022	1.34409e-16	1.06259e-14	1	0	0	1.35167	0	0	0	0.104784	3.65235	0	1.31691	1.94031	0	0	1.48702	0	0	0.997215	0.413197	1.07351	2.49623	0	0	2.14145	0	0	0.573546	0.671635	0	0	0	0	0.568595	0	0.656852	1.02553	2.28305	0	0	0.472635	0	0.605282	1.12545	0
BDNF	3.80158	2.14218	4.06878	3.60801e-18	3.8415e-16	1	3.32554	2.66835	0.661525	1.88256	2.91218	3.16281	2.09994	4.28533	1.50934	3.10539	0.86855	4.01501	2.64462	0.731258	2.60896	1.48055	1.29399	1.06861	2.49454	1.60224	0.962236	1.68956	0	2.20043	0	1.05411	1.01435	2.56684	1.55139	2.13944	3.31728	2.93339	0.918955	1.96305	2.71011	2.23453	0.218536	5.71207	3.62873	3.40545	0.723737	3.45594	3.8882
POU2AF3	3.80103	3.20341	5.1298	3.22781e-14	1.50355e-12	1	1.39273	3.65939	1.48215	3.0881	2.34543	4.65082	5.74043	3.67575	5.9552	4.57455	2.60544	4.05687	0.536997	2.4287	2.19243	5.66013	2.83214	3.3542	2.98728	1.91153	3.36902	2.31969	1.82828	2.8141	1.64157	4.8658	3.04048	1.97674	2.4509	3.66185	0.807429	2.27332	3.32216	2.95269	3.8874	3.86447	3.79646	2.31567	3.63256	2.40576	4.37256	3.71717	2.9814
ZNF711	3.7897	3.02107	4.94315	9.94212e-14	4.22214e-12	1	4.44502	4.12903	0	4.37774	2.48467	4.40576	3.27762	3.86479	6.08088	3.92091	2.77512	3.17926	1.11056	0.902066	3.61006	0.15924	0	2.70844	3.81859	0.0800605	3.92801	1.6297	1.92921	1.25415	3.36023	3.33603	3.48532	0.193119	4.26606	5.33925	0.672348	4.74452	2.20316	3.28135	3.2409	5.15431	0.480984	6.33411	1.97382	2.9831	3.36445	3.53335	5.77882
MYO3A	3.78649	0.602196	2.52306	1.15256e-16	9.23662e-15	1	0	0	0	0	0	2.90315	1.31317	1.18427	0.646489	0	4.14902	0	0	0	0	0	0	0	0	0	0	0	0	0	0	1.17869	0	0	0	0	0	0	0	0	0	0	0	2.81929	0	0	0	0	0
ATP12A	3.76235	3.14724	5.05887	6.20263e-06	3.96128e-05	1	7.92859	3.77508	7.74592	8.91788	0.814658	4.84751	6.13549	5.08527	0	6.38193	0	4.4297	0	1.82808	0.784944	2.52433	8.86636	4.52818	0	0	1.3896	4.11094	2.11786	0	3.07498	7.22767	1.06066	1.50579	9.35388	0	0	0	1.87132	4.5329	0	0	4.05518	1.16797	1.42046	5.55157	4.85173	2.97632	0.14247
GDA	3.76118	2.11893	4.03012	6.50975e-07	5.43306e-06	1	0	3.47407	5.22099	5.34934	0	0.0454961	0.238423	3.5209	5.20433	1.55157	5.52589	0	0	0	1.52171	4.59847	0	4.12037	4.50705	0.92019	4.01071	0	6.54926	0	4.20418	1.93323	3.56713	0.295386	1.15558	0	0.965634	0.122712	0.342566	1.03278	0.139338	3.33648	0	0.191158	3.74499	6.34652	5.92391	3.81334	0
SCUBE3	3.7442	1.3087	3.21336	3.29545e-11	7.78478e-10	1	1.24952	1.25216	0.332365	1.24412	1.30212	3.4132	3.03548	5.07005	3.46055	2.65455	2.78176	5.07777	0	0	3.2722	0	0	0	1.8264	0	0.917152	0	0	0	0	1.49073	0.683821	0	1.11482	2.21526	0	1.2232	0	1.31439	1.52105	3.7678	0	3.74619	0	1.42071	0.419218	0	0.837959
GSTM1	3.74048	5.47124	7.37446	0.00518616	0.0137065	1	13.2133	3.27691	9.80304	10.3518	8.87245	1.68236	2.82677	10.1845	0.395225	10.3681	8.84012	8.85352	3.40819	0	4.24095	0	1.43061	2.21263	11.7731	12.7829	9.65317	3.0209	10.6332	7.86837	7.43206	8.04156	12.2421	0	8.60186	9.93592	0	9.85842	0	1.95496	10.3928	12.881	9.01186	10.3938	10.2869	0.855442	9.49407	2.45321	2.89268
CNNM1	3.72677	1.12298	3.02091	1.16734e-13	4.82004e-12	1	2.51118	2.47574	2.47856	0	0	0	2.4052	0	3.2924	1.73901	0	1.02824	0	0	1.92092	4.50261	0	0.901194	0	0	0	0	0	0	0	0	0.60399	0	0	3.36575	0	4.08304	0	0	1.74462	1.65633	0	2.5023	0	0	0	0.491616	0
AADAC	3.71814	1.74092	3.6355	1.4524e-11	3.73913e-10	1	1.28237	1.80421	3.01227	1.12404	0	0.5115	0	1.44968	6.06947	0.974016	0.33266	1.38298	0.415445	0	1.50223	1.86602	0	0.719934	0	2.80759	0	0.0393241	1.72044	1.73597	3.79818	0	0	0	0	0	4.26025	0	0	2.97768	3.37108	0	1.91508	0.246358	1.19049	3.67346	2.84596	5.49857	0
FAM83E	3.70548	5.24041	7.13008	1.16016e-13	4.80371e-12	1	7.25509	4.11779	5.23399	4.29783	4.60965	5.47086	7.52426	6.15889	4.88154	6.64787	3.18314	3.73303	6.53218	5.61475	4.32871	5.80879	5.02305	6.17768	5.42443	5.4802	5.88709	3.5663	2.37342	2.0414	4.9753	4.64062	2.15696	7.05615	2.94472	0.753776	1.1753	0	5.93884	5.81826	4.63586	6.52931	5.73863	0	6.01787	6.74386	6.20015	4.21516	6.66846
GPLD1	3.68874	1.18261	3.06574	7.73565e-20	1.18874e-17	1	0.0979875	1.16851	1.10065	4.65277	0	1.71667	0.979117	0.655461	2.53806	1.95593	1.12679	0.257337	0	0	1.2402	0	0	0	2.12279	1.47483	2.22768	0.569798	0.170016	0	1.26416	0	0	0	0	1.71819	0	0.0935915	0	1.54372	0.621113	0.423558	0.39947	2.36052	1.51579	1.36207	2.01965	0.945977	0
CYP2C18	3.67951	5.32689	7.2064	2.05948e-07	1.95413e-06	1	6.38901	2.27381	6.59967	5.48673	9.04388	3.8963	0	6.67362	3.8744	6.44174	1.46253	1.33424	7.25088	7.75351	3.78171	5.79701	4.36374	7.17646	3.42975	7.69899	5.70271	5.60747	5.79826	8.45665	3.46691	3.3263	3.93934	7.44072	3.50385	0.562418	0	0	8.1148	6.69379	5.13233	2.39941	5.08382	5.25085	8.62876	8.7874	8.39978	8.10911	7.8711
FOXP2	3.66775	3.56769	5.44258	6.89967e-12	1.92237e-10	1	3.55252	1.84781	5.17576	3.09831	3.94384	3.32925	4.86461	5.28225	4.0225	3.27694	4.84529	3.55202	0.903289	0.611541	3.3677	5.10155	3.95191	5.39717	5.05589	6.29434	4.41474	4.53136	4.97075	1.62778	4.95928	3.19967	8.11932	5.59387	0.98175	3.81636	0	4.81139	2.69231	4.57574	5.58013	2.6487	4.34019	3.051	4.57284	4.1677	1.73145	3.857	1.11968
OTX1	3.61617	4.76772	6.62218	7.2659e-30	9.84595e-27	1	4.3474	4.50244	5.55819	4.68924	3.45605	3.79048	3.76257	5.28251	5.67617	6.03581	2.95003	3.42963	4.78238	4.66155	3.7212	4.37714	4.05741	4.75518	1.76869	6.12765	4.10026	4.77819	5.73652	4.32038	4.66345	4.04982	4.77332	4.83588	4.51945	3.97753	5.13642	3.75172	4.77985	3.38363	3.32516	5.00014	4.9164	5.5008	4.52624	3.93646	4.61602	4.33621	3.95465
PGAP4	3.6141	5.55875	7.41238	4.1995e-12	1.23224e-10	1	6.20887	7.53443	6.54486	6.93923	7.22379	5.15904	6.01857	7.37668	6.73867	7.09926	6.14872	3.84518	0	3.75127	7.72796	7.73766	4.62521	6.16028	2.024	7.69317	3.73111	6.24639	6.95446	2.14027	4.39725	3.75465	5.35325	5.34337	6.20794	6.98658	0.628756	7.79589	4.22244	6.30202	4.4341	3.32801	5.155	5.81137	6.6807	5.88758	3.57354	5.90003	6.09568
RND2	3.61193	1.71255	3.56532	4.07035e-16	2.78315e-14	1	2.33567	1.9905	0.787324	1.96219	0.104391	1.81654	2.07706	1.75421	2.17702	1.99665	1.40353	0.640896	0	1.67514	4.61839	0	1.72951	0.445417	0.199307	0.882893	0	1.44005	0	0	1.00073	2.89011	2.50294	0	2.22456	3.63555	4.36931	3.48206	0	0.000565817	1.22952	1.24059	1.88508	3.9841	0	0	1.20346	1.11566	0.833514
SMIM10L2A	3.59839	1.38658	3.23393	2.49952e-16	1.82636e-14	1	1.423	1.07165	0	2.06355	0.164645	1.75679	1.76619	2.10908	4.68554	2.34295	2.42768	1.87494	3.28011	2.91296	1.08879	1.7089	0.422446	0	0	1.17032	0.915353	1.03962	0	0	1.32808	0.999295	0.968032	0	0	1.77642	0	3.85491	0.62539	0.116076	1.70288	1.44711	0	2.4787	0	0	0	1.60382	0.609691
DMRT3	3.59053	1.1327	2.97689	3.87142e-15	2.09917e-13	1	0	1.0473	1.91334	0	0.326007	3.69564	1.71131	2.71844	4.7144	0.930413	0.569793	2.63264	1.8387	1.37565	1.89425	2.42277	0.176413	0.94384	1.08046	0	0.38342	1.27729	0	1.43904	0	0	0.747266	0	1.88047	3.39735	0	4.63481	2.07393	0	2.02192	2.72666	0.131031	1.55036	0.281828	0	0	1.67314	0
UGT1A4	3.58938	0.379798	2.22353	1.17865e-26	8.78449e-24	1	0	0	0	0	0	0	0	1.49737	2.35629	0	0	0	0	0	0.922995	3.77466	0	0	0	0	0	1.13132	0	0	1.91007	0	0	0	0	0	0	0	0	0	0	0	0	1.58928	0	0	0	0	0
PLAC8	3.56799	5.86745	7.70257	2.49639e-10	4.80145e-09	1	3.99789	4.82684	3.80127	5.04761	6.90498	3.88752	4.64929	6.86845	5.50245	5.26843	7.8192	8.76405	6.22256	5.90372	4.38979	3.94948	6.25013	6.85145	6.73488	2.26595	4.55076	2.30768	3.72994	5.64123	4.97215	5.63738	4.10218	2.08698	4.5299	5.4888	6.77174	4.25155	7.75636	6.57126	6.29981	4.81361	6.10832	9.44574	5.47495	6.43882	7.30278	8.9887	6.26626
PLAAT1	3.56338	3.30066	5.13391	6.76297e-09	9.27404e-08	1	2.9316	5.06894	0	0	3.49687	2.56322	4.65895	5.98561	6.24377	2.92867	6.25864	1.53916	0	1.58924	6.29043	2.83606	0.776569	4.4441	0	1.43416	4.70815	2.31042	3.35911	0.306229	4.19798	3.06701	1.76402	1.04379	0.374902	5.62623	5.85175	4.47559	3.32148	2.36022	4.32545	4.97033	3.48304	2.54302	2.47457	0	4.09282	4.64623	5.74736
SLC16A11	3.54712	2.19461	4.02126	2.03739e-15	1.18227e-13	1	2.85091	4.1791	1.65617	1.9774	0.51503	1.61488	2.55217	2.99162	1.18218	2.84032	1.93589	2.10205	0.29397	2.29801	4.30067	1.31191	2.56595	0	0	3.5512	2.45322	0.969798	0.998226	0.632974	2.84755	2.74297	1.9588	0.533762	1.13723	3.79851	2.4489	2.70986	1.89095	1.39667	0.953515	0	1.9558	1.87483	2.5857	0.544163	0.195129	2.73027	3.57746
POU6F2	3.54649	1.43704	3.26343	8.58229e-09	1.14733e-07	1	0	3.26746	0	0.314866	0	0	0	0	0	0	0	0	0	0	0	2.60445	0	0	6.03068	0	4.81115	0	0	0	3.65811	0	0	0	2.08462	4.81938	0	3.69932	0	0	2.85075	5.87524	0	1.49477	0	0	0	0	0.0630259
AMN	3.54501	4.78487	6.61066	1.31524e-13	5.386e-12	1	6.48705	4.29956	6.53182	3.99167	1.79259	2.81372	5.64439	3.77415	6.81848	5.07432	2.11459	0	3.81137	4.55102	4.70364	5.13466	3.91023	4.71848	1.99253	3.85861	4.82421	3.54444	4.82223	3.56503	2.77688	3.40293	3.50743	3.75877	4.74873	4.53285	2.09373	0.630302	3.60086	3.63555	2.5612	7.13953	2.65579	7.55637	5.41355	3.13312	4.3889	5.31949	4.48568
MSI1	3.54475	2.1877	4.01338	4.60663e-10	8.34343e-09	1	1.34102	2.0037	0	3.16014	3.98423	4.64086	4.59625	4.6395	3.3323	1.61565	1.93981	2.21207	0	0	4.04923	3.26005	0.994081	0	0.708828	0	1.52933	1.6799	0.244165	0.711923	2.20575	3.70632	3.67513	0	0.706246	5.23061	0	2.0051	0.893621	1.30273	5.21865	4.31917	0	6.59883	0.605631	0	1.23021	0.379223	2.63572
ALOX15	3.52515	1.45812	3.2758	3.44757e-11	8.05479e-10	1	2.66871	2.25317	1.09405	0.343608	0	0	2.41647	1.03452	2.69516	2.28179	0	3.72236	5.70907	0.109693	0.638559	0	1.44037	0.817479	0	0.985606	0.914037	1.31919	0	1.21707	0.0909351	0	0	2.12301	0.894554	0.622224	0	0	2.13201	2.0969	0	1.08	0.90139	1.06497	0	0.560815	2.24972	0.351453	0
PCLO	3.52231	2.28575	4.10227	1.07643e-09	1.79879e-08	1	0.723482	0	3.83611	0	0	0	0	1.1278	7.32659	1.66163	3.39582	2.21326	0.9484	2.22893	2.8938	4.78091	3.76905	3.02427	4.46863	0.112005	0	2.88033	0.0987367	2.55126	1.71092	0	1.20461	0.343539	1.71147	5.45231	1.85815	2.91226	0.879484	0	0	3.88658	1.94552	3.10837	4.66987	1.48359	0	0.279938	0.503796
SERPINB12	3.50399	2.0835	3.89249	4.59482e-07	4.00061e-06	1	0	0.929515	3.91233	3.83609	2.80191	0	3.91786	1.453	0	2.54359	0.366685	1.75353	3.10144	0.367037	0	0	0.0499648	2.85166	0.705214	0	1.0905	2.85036	0.492825	0	0.64252	0.292304	1.66545	4.19353	1.3536	0	0	0	0	3.34881	0.75887	0	2.60304	0	4.40167	6.80323	5.40841	6.04805	4.4908
BEX2	3.49895	5.34627	7.15319	3.80171e-08	4.40998e-07	1	6.09163	7.5456	5.45457	4.50385	4.03694	6.03345	5.43065	5.59948	6.65082	6.25473	6.11073	2.13748	1.45587	5.86821	9.5324	6.40777	3.08037	6.25047	5.59297	6.12932	7.70243	5.82043	4.47103	2.94606	6.15778	6.35415	6.70669	1.57344	5.49583	8.55819	4.06943	7.57457	3.01526	4.5959	6.71779	7.72175	4.98098	7.36887	6.07785	4.46118	5.45366	6.66964	5.15251
SLC29A2	3.48154	4.63043	6.43015	3.41726e-12	1.02904e-10	1	4.88661	5.67327	2.05605	2.80552	1.75457	3.68512	5.13374	4.90356	5.94455	3.40137	6.00731	2.38139	0.32453	2.41295	7.1272	6.07187	7.74887	2.50432	2.24962	1.17932	3.19849	0.212929	3.6542	2.94438	5.00566	6.08484	4.70908	1.79832	2.50679	4.09751	1.9166	2.02883	1.57585	4.16999	4.92433	5.83876	2.70795	8.09697	3.6451	2.32346	4.86137	4.92049	3.61673
RNF183	3.47692	1.18083	2.97864	1.00897e-10	2.13027e-09	1	2.22875	0	0	0.584709	1.46601	0	0	0.189382	2.86063	1.91434	0	0	0	0	3.68696	1.35666	4.82442	1.44092	0.63983	0	0	0	0	0	3.6242	0	0	0	1.78679	0	0	0	1.52019	0	0	1.88807	3.03626	4.14067	0	0.803291	0	0	0
YBX2	3.47668	2.48432	4.28203	9.0511e-08	9.44788e-07	1	1.45315	4.30444	1.97906	1.27679	2.15464	0	4.85579	2.99202	3.64219	2.16567	4.08013	0	0	0	6.26448	3.74513	4.42724	0	0	3.0886	2.70641	0.0923702	2.50627	0	2.69602	2.04229	6.33643	2.4122	1.32034	3.5623	1.17508	0.14736	0	0.592943	0.0861266	0.0358983	0.723865	6.79978	2.57504	0	0	0	0.463766
NRTN	3.4518	2.84528	4.63263	1.45518e-12	4.8202e-11	1	5.21618	4.08216	0.450883	0.469849	4.93564	2.34189	2.20741	2.43444	3.90941	2.78867	0.53095	1.29949	0.503431	2.39647	4.19437	2.23775	2.29127	0	0	0	2.58295	1.70564	1.14261	1.67952	2.39088	3.39512	0.826317	2.48367	0.302163	3.62722	0	4.67151	2.80386	1.2868	4.21151	0.502197	0.85426	5.88471	2.71991	2.66239	4.37013	3.70382	4.5758
MFSD4A	3.43871	3.09164	4.87351	1.38737e-10	2.86032e-09	1	4.16917	4.90465	1.7379	4.82316	3.2675	0.877624	7.12196	6.16785	7.90978	6.42134	3.5558	2.72795	2.41444	1.99755	1.82281	2.79035	2.77644	3.56511	1.63687	2.61085	3.09832	0	0.881114	1.94396	4.76253	2.82643	0.658104	3.82873	1.77421	2.79613	0	3.09406	1.96501	2.54479	4.13244	2.64745	2.59928	4.05715	1.89398	1.90775	3.00475	2.17576	6.56702
NSUN7	3.43699	2.02134	3.80248	8.00913e-13	2.74446e-11	1	0.488979	2.48406	1.86802	0	2.067	0.399211	3.55745	1.58214	3.59763	1.17874	0.228653	2.16981	1.54207	1.34452	3.29304	3.35043	2.41223	3.28714	3.73748	0	3.78743	0	0.137075	0.420986	2.13679	1.23277	1.95131	0.0109713	0	1.01584	0.486777	4.65815	2.07824	1.9687	0.18174	1.74456	0.481402	4.1112	0	0.788229	0.640522	2.28829	0.420169
MTARC1	3.43214	4.79425	6.57336	7.53297e-14	3.30254e-12	1	4.77405	6.35896	4.95443	3.82542	4.42962	4.13193	2.91053	3.60233	5.14367	4.67762	6.12509	3.79241	2.92005	5.14717	7.47199	6.66948	6.32309	4.49172	1.54429	2.37117	3.11979	2.88246	5.8252	4.75317	5.47291	4.24532	2.11778	4.33078	5.24225	4.81644	8.44431	4.0458	3.52127	4.14719	4.20211	5.45242	4.67566	8.91479	2.94605	3.79295	2.22644	5.09711	2.52198
DDC	3.42713	0.544239	2.32124	8.84269e-17	7.28227e-15	1	0	1.15478	0	0	0	0	0.888774	1.83012	2.53773	0	0	0	0	0	0	0	0	0	1.46185	0.62392	0	0	0	0	0	0	0	0	0	0	0	0.765466	1.28169	0	0	0	0	0	0	0	0.714972	0	0
ILDR1	3.41273	4.41616	6.18708	1.63525e-15	9.82373e-14	1	5.4296	5.67498	2.97679	3.77378	2.54633	3.71112	6.63232	3.99751	4.57323	5.48074	0.895501	2.54418	2.95861	3.08249	3.09775	5.76949	6.52873	4.87337	4.72789	3.94712	6.58021	4.99187	2.79991	3.20418	4.2957	2.09678	3.15663	3.9659	3.61821	0	0.804178	4.00804	3.36767	3.91364	4.11629	4.35369	6.53141	4.07994	4.13143	4.90017	5.13702	4.06695	4.8758
SLC47A1	3.41071	3.58691	5.35699	5.46902e-15	2.89082e-13	1	0.373789	2.23509	4.12058	2.94418	5.00367	3.33121	4.75969	4.12372	4.3715	4.81287	5.73877	2.2761	4.43432	2.29496	5.67959	4.14162	3.63545	2.69366	3.628	0.529326	2.80772	2.33848	3.28324	4.15286	3.40546	4.88056	5.27689	4.06225	2.4262	3.17953	2.62638	5.03288	4.20025	5.84529	3.49511	2.95134	2.26848	3.03975	3.2316	1.75096	2.43979	3.75329	1.14714
MYB	3.39749	3.07655	4.84102	3.2291e-19	4.29171e-17	1	2.26106	4.09403	0.743656	2.52625	1.59601	1.62745	2.11819	3.5811	4.78409	3.31991	3.40515	4.36351	3.20756	1.81897	1.88496	3.88176	6.19613	2.69597	1.15346	0.503319	2.22134	1.18499	1.51576	4.90241	1.79299	0.97715	1.40527	2.74287	2.02662	3.35121	3.13781	0.0113872	3.61739	3.45238	2.49913	2.91909	3.52371	4.60313	1.76172	2.70743	2.91221	3.96337	1.39868
PLPPR1	3.39585	0.813105	2.57688	5.37843e-13	1.89529e-11	1	0	0.175658	0	0	0.462853	2.95722	0.782994	1.66304	4.67843	0	2.14113	0	0	0.453888	1.76678	0	0	0	0	0	0	0	0	0	0.962677	0	0	0	0	0	0	2.16379	1.86445	0	3.54595	0	2.6014	0	2.70841	0	0.774581	0	0.0327721
OCA2	3.39057	0.911687	2.67321	2.88989e-13	1.08505e-11	1	0	2.38206	0.417753	0	0	0.981572	0.769747	1.16772	0.4196	1.4732	0.259115	0	0	0	0	0	0	0.541711	0	0	0	1.8669	0	0	0	0	0	0	0	1.82668	0	0	1.16804	0	0	0.297189	0	2.41153	0.750674	0	0	1.33411	0
TMPRSS11E	3.37994	6.94047	8.69747	2.11581e-05	0.000116035	1	9.30901	4.63526	7.07863	4.94515	9.75754	6.417	5.82053	9.83498	5.98359	5.75787	5.56708	7.70919	7.70552	8.70813	5.4722	5.55161	8.52111	8.29347	2.56995	0.740376	6.92892	6.54352	4.67767	8.74527	4.70809	7.60748	5.28761	8.71163	3.15541	0	0	0	7.75898	5.94026	2.76306	0.854958	7.27753	3.45808	9.46423	9.52621	9.69376	9.21826	9.10406
PLEKHG6	3.36566	6.23604	7.98693	1.00044e-09	1.6912e-08	1	7.75563	7.9669	8.49276	4.65996	6.66658	6.08513	7.62809	6.7442	7.2712	6.58017	4.95178	2.59486	0.634535	5.58136	8.4522	8.39649	7.51706	6.15692	5.0464	6.44545	6.6461	6.30744	7.43281	3.80011	3.77163	7.56041	6.27782	4.48062	5.42632	4.11224	0	2.06976	5.02099	3.80474	4.63687	6.42625	7.55915	8.42855	6.51229	3.00682	6.39026	7.95714	8.3106
FOXE1	3.3591	7.11776	8.86583	6.37239e-12	1.7922e-10	1	6.59897	7.74576	8.34235	7.1851	7.00309	5.44391	5.75589	8.44495	7.9314	7.42366	5.44285	0	5.31947	5.99677	6.81691	6.86462	7.06465	7.69458	8.86901	8.28721	6.55184	4.87322	8.6088	6.45756	6.77525	5.94375	7.81712	7.61564	7.20868	5.08466	0	5.16331	8.30594	9.40078	7.08791	7.44994	5.85277	4.83125	7.51938	9.55005	7.60205	7.32492	7.68893
SBSPON	3.34576	2.30725	4.04958	1.45853e-11	3.74843e-10	1	0.189707	3.13821	0.677789	1.00419	0.440138	2.12355	0.947565	5.70658	3.64355	3.89388	4.99861	1.12065	1.60709	1.3209	0	3.01736	1.12502	1.40636	1.91529	1.70257	2.50155	1.01762	1.09208	0.463768	3.00672	3.16558	1.52549	0.900731	2.14524	3.86895	1.924	1.76983	2.27394	2.67967	4.1801	1.67137	1.51129	3.49783	1.74423	1.35298	1.65679	2.55434	2.22541
SYTL5	3.33192	1.69972	3.43608	6.60679e-12	1.85114e-10	1	3.60655	0.971734	2.42895	0.400985	2.53857	1.39534	1.56876	4.75964	4.26959	3.37601	0	0.444956	0.19292	2.55568	0	3.86058	0.659134	1.88584	0.891803	0.324931	3.62306	2.16658	0	1.75459	1.35637	1.15257	0	3.43756	0	0	0	0.0670076	2.68379	0.0084647	1.10191	0.73924	1.63383	0	2.00117	3.54693	2.32929	1.67039	4.70128
FREM2	3.3313	0.81843	2.55451	7.84991e-13	2.69623e-11	1	0	0	0	0	0	0.969056	3.44344	2.80855	7.06763	2.27094	5.6855	1.10743	0	0	0	0	0.584768	0	0	0.660275	0.843186	0	2.30197	0	3.04115	1.15882	1.7286	0	0	0	0	0	0	2.68157	1.35386	4.0531	0.038584	2.01655	0	0	2.08768	0	0
TDRD5	3.3233	1.59461	3.32723	2.51325e-06	1.80368e-05	1	0.863809	0	0	5.83225	5.33782	0	0	0	0	1.19906	0	0	0	0	3.88823	0	0	6.3006	0.798804	0	0.715976	6.46429	0	0	5.66371	0	0	0	0	0	0	0	0	0	0	3.19113	0	2.92779	0	0	0	0	0
KLRG2	3.31613	4.58432	6.31382	3.88049e-12	1.14995e-10	1	5.0863	6.06166	4.94335	3.16362	3.2895	4.69977	4.85933	5.79574	5.25054	6.54811	1.91921	3.11712	5.76068	4.21055	4.44151	4.66712	4.89171	4.10996	1.48494	5.71074	5.05915	3.2382	7.12916	1.63515	2.72239	3.93409	2.95413	3.74728	5.28894	1.15134	0	0	5.17017	5.21706	5.18089	5.99215	4.81165	5.52939	4.17634	3.52515	4.39941	4.42423	6.17345
PLA2G3	3.3057	4.23478	5.95974	1.72833e-05	9.74284e-05	1	3.8612	5.78955	7.42428	6.98932	8.7393	0.891531	1.27074	5.66664	2.37569	8.17555	0	0	4.35028	5.67875	4.94784	0.221455	0.844407	4.97573	1.9153	6.40789	2.27199	5.32468	6.65536	5.58351	1.56294	4.05307	2.65975	8.87867	1.02857	0	4.64303	0	7.57848	6.07175	4.20439	4.90151	1.60172	2.85988	4.47183	5.07683	6.56231	8.17487	4.73308
SLCO1A2	3.30388	2.2597	3.98386	2.88212e-07	2.65027e-06	1	0	0	1.35965	2.28529	0	1.11841	0	1.31629	4.9632	2.48797	0	0	7.04807	0	0	2.8796	0	3.30881	4.1071	0	5.67448	0.0582263	0	0	3.30842	0	0.444044	0	4.19811	4.77104	1.56459	4.25568	3.01634	0	4.53844	6.57815	2.53853	3.81147	4.37362	0	0	0	0
ZACN	3.30241	5.62978	7.3533	7.62606e-05	0.00035848	1	9.41908	6.17764	7.67481	0	0.086314	2.48876	0	4.85301	7.56066	5.80463	5.96853	1.76352	8.34296	7.96222	8.88131	8.32764	6.7593	8.38862	6.18377	7.67642	7.76874	4.8781	3.29643	1.03469	0.826329	7.55075	0	4.78172	4.25968	9.8721	7.8221	0	6.9102	0	7.93904	8.08389	6.90411	6.4665	8.46277	7.03623	7.97923	8.82355	8.94786
SMIM22	3.29962	5.5856	7.3079	2.60377e-05	0.000139661	1	7.695	4.43395	3.35814	4.56326	4.74279	2.16839	3.19438	3.2914	6.57296	2.11505	3.17694	4.60828	3.35699	2.34621	9.68389	5.86386	5.78172	6.00206	2.04645	2.26662	4.3592	8.78705	4.16882	3.29189	8.00127	0	2.23577	2.34761	6.89994	2.68473	1.91247	1.1939	5.06372	3.0559	3.53431	6.5759	5.8477	8.27588	5.43168	3.41068	5.49976	4.91773	4.14998
GPRC5D	3.29812	4.01401	5.73566	9.3378e-11	1.98275e-09	1	3.42659	2.55254	3.70995	3.77236	8.72397	3.24809	3.23215	6.25554	4.06995	4.17359	0	4.40163	1.87159	2.45954	3.2904	4.59681	3.30597	4.74954	4.98708	1.78441	5.41971	4.2894	5.70151	5.18706	3.39553	1.88941	3.66585	6.13264	0.611472	0	4.67228	2.7745	4.24787	3.02013	3.77028	0	3.94275	5.52181	5.94743	5.68814	3.04132	5.50718	3.97622
TMPRSS4	3.29197	9.30154	11.0205	4.98246e-11	1.12528e-09	1	11.5429	9.10179	9.54133	9.7017	10.5677	8.84252	9.64703	10.0906	10.418	9.35016	6.63145	8.35012	10.5659	9.85358	10.4825	11.1335	10.5296	8.85299	7.48305	11.2428	8.83333	9.23534	9.16157	10.8789	7.69777	8.77817	5.68879	11.2644	6.90875	2.68434	0	0	10.2096	9.48436	9.13797	6.16236	9.41914	7.18682	10.6908	10.2984	10.9698	8.55998	10.5619
EPHA7	3.28315	0.407634	2.12272	1.13476e-15	6.98954e-14	1	0	0.823947	0	0	0	0	0	4.89055	0.442447	0	1.43589	0	0	0	0	0	0	0	0	0	0	0	0	0	1.55358	0	0.210425	0	0	2.33722	0.429745	2.02514	0	0	0	2.53375	0	0	0	0	0	0	0
GPC3	3.25961	4.67455	6.37925	3.72013e-07	3.31256e-06	1	5.61472	6.9139	3.15096	3.99749	5.47187	5.5784	5.30292	9.43534	9.2209	4.69828	7.96136	5.55024	2.01237	3.24904	5.42745	4.21264	3.27402	2.15	4.42136	1.99905	4.54853	2.62741	3.57028	4.58739	6.96771	7.38398	5.82381	1.69007	4.47984	6.80116	1.37632	7.02733	4.83335	5.3555	6.37989	6.14673	2.67824	6.30989	4.08156	3.65749	3.87073	5.5499	3.62143
EPCAM	3.25541	8.29414	9.99698	1.86004e-11	4.66764e-10	1	8.40654	10.3657	9.73441	6.00846	6.47779	6.77568	6.19904	8.88073	11.8085	8.22181	4.95994	7.37758	6.10429	6.57696	9.58799	10.5503	9.35676	6.97842	7.08834	6.88421	7.76204	7.24105	10.096	8.42461	8.97277	9.55715	6.17103	8.52813	8.54705	4.72757	0.22898	2.94201	6.46245	6.64488	7.93027	9.06431	7.26598	10.8935	8.1934	8.17173	8.42942	8.0791	6.23192
MYO5C	3.24999	3.49747	5.19791	1.52641e-15	9.24906e-14	1	2.61176	3.28865	5.19464	2.25931	2.42145	2.78764	3.07162	4.68891	4.36123	4.08129	4.6663	4.30097	1.03608	2.69514	3.8642	5.01447	4.12536	2.97541	2.36978	2.66743	3.18075	4.5456	2.93681	2.36211	4.25208	2.80177	3.8505	2.47646	3.50975	4.79362	0	3.24759	3.28858	3.27858	3.02674	3.90325	2.17705	5.8099	2.69196	2.45074	2.09966	3.44279	0.683442
JAKMIP3	3.24472	0.42554	2.12363	4.98488e-19	6.46127e-17	1	0	0	0	0	0	0.388459	0	1.15597	4.19166	0.400915	0.700137	0	0	0	0.0373749	1.63911	0	0	0	0.677536	0	0	0	0	0	0.0854777	0	0	0	0	0	0	0	0	1.28103	1.36663	0	0.789905	0	0	0	0	0
GSTM4	3.2371	7.49872	9.19342	1.25967e-18	1.47078e-16	1	8.6908	6.16329	6.9702	8.84676	7.66242	7.74126	7.9214	7.79002	7.10941	7.90383	8.63548	8.27222	7.76478	6.90139	9.51879	6.16762	7.52506	7.44864	9.04006	7.96734	7.49929	6.54408	7.88829	7.63802	6.62531	6.98608	9.48559	6.65831	7.54967	8.77625	8.1594	8.34378	5.67489	7.46302	8.24	8.61803	7.11073	8.54329	7.29223	7.15705	7.51099	7.69295	6.58992
DMRTA2	3.2338	1.11083	2.80406	1.77323e-07	1.7119e-06	1	0	0	4.2726	0	0.0346553	1.96256	1.29699	0	6.3692	2.32456	0	0	0	0	0	4.95573	1.27366	1.85222	0	0	0	0	0	0	0	0	0	0	1.13898	6.13904	0	1.37707	0.620013	0	0	0	0	6.02812	0	0	0	0	0
RAB6B	3.23077	4.36744	6.05932	1.59463e-10	3.23836e-09	1	5.252	4.61998	3.4152	3.73247	6.26	5.68113	4.76343	5.65136	6.56595	3.93866	5.08196	4.43005	2.49229	2.19278	6.39891	2.48778	4.17957	5.58151	4.51192	4.73812	7.38541	4.19175	3.32633	3.2524	3.92965	5.9668	2.83663	7.03949	3.26835	5.53112	3.22561	5.29434	2.54803	3.06961	4.10843	7.00115	4.29902	6.36066	4.39668	3.25569	2.33501	3.3339	3.84965
FSTL4	3.22669	4.46762	6.15767	1.27701e-09	2.09869e-08	1	2.7507	7.07801	3.84969	0.586237	4.57485	5.82801	8.8352	6.07233	3.0291	5.59808	4.04789	1.42371	4.25358	1.05174	4.3775	5.11449	4.46709	3.40968	6.42765	6.69979	5.21546	5.30143	0.864443	1.8081	4.89579	3.31424	7.76982	4.0464	0.0106405	6.46448	0	0	4.26483	4.17832	6.65203	8.31928	6.17838	1.41933	6.36368	4.28415	1.52783	3.78155	3.67916
CYP2E1	3.22634	3.73895	5.42885	5.52706e-09	7.79897e-08	1	5.52675	0.70605	3.38734	3.03733	5.36685	3.36904	5.28753	4.32846	2.57206	4.34895	2.76683	2.59253	1.56871	5.40663	2.15595	4.99115	3.16368	4.80932	2.06184	3.27778	3.03253	4.28002	3.21524	0.51479	3.62584	3.83114	3.21751	2.95698	2.66329	2.87835	3.39031	0.730081	3.16973	3.1842	3.60841	3.89885	2.64586	4.3522	2.82774	2.72798	6.5049	6.02107	2.16976
C4orf19	3.22455	2.25605	3.94515	1.12821e-08	1.47519e-07	1	2.69511	5.06109	2.94889	2.68193	2.33438	5.44655	1.88553	0.147471	0.326285	2.90112	0.544593	0	2.1179	0.653757	0	0	0	1.44786	2.43322	1.8121	5.09479	1.76305	0.613499	0.738543	4.62083	0.159998	0	0.681683	0.745664	0.969752	1.89015	1.03021	3.75119	1.081	0.0797119	6.75676	0.0501077	2.35807	0	3.90435	2.18633	1.96013	3.12506
PRAME	3.21306	3.61483	5.29878	0.00166292	0.0051587	1	0	4.59771	0.217414	1.7414	0	0	6.50176	2.49063	0	3.88129	1.64967	0	0	0	9.38482	7.63028	0	7.04205	2.04886	0	9.64622	8.44738	0	1.96752	7.99542	1.84557	7.28209	0	1.54926	10.5225	10.7215	0	6.88317	3.34831	0	8.09346	0.54779	9.2349	7.49055	0.0740816	0	1.76854	0
NKAIN2	3.20474	1.42443	3.10464	1.33677e-09	2.17294e-08	1	0.717296	0.744738	0	0	0	1.23039	5.08652	4.90696	6.65868	4.9234	3.499	0	0	0.885434	0	0	2.52667	2.03162	0	0	0.564854	0	0.135427	3.86947	1.81101	0.262654	0.860475	0	0.727603	3.66696	0	4.35203	0	1.74182	5.25339	2.05835	0	0.864467	2.85522	0	1.15529	0.923771	0.165474
CES3	3.20292	2.3277	4.00708	3.27179e-13	1.21317e-11	1	4.17334	1.95413	4.28392	1.20478	1.16129	0	2.25523	3.0385	5.29957	2.91748	4.44871	1.66303	1.78461	3.23073	2.23409	2.10287	1.74905	1.55219	0.954415	1.29153	1.26988	0.772932	2.80965	3.82206	2.9593	2.76299	4.47428	0	1.23284	0.943466	5.23375	0.234332	0.573998	2.25632	2.40961	1.60756	1.2549	5.1488	2.41869	1.08199	2.5314	4.20096	2.28108
UGT1A1	3.19731	1.33151	3.00837	2.85288e-11	6.82584e-10	1	2.49503	4.05227	0	0	0	2.11168	2.88587	1.41706	5.17346	1.8646	0	0	1.54765	0.483329	1.68913	4.40963	0	2.32384	0.426141	1.62454	0	0	2.30843	0	0	1.96872	0	0	0	0	0	0	0	0.405625	3.61462	3.56723	3.42199	2.74315	0	1.14333	2.43579	0	2.14308
RBP7	3.17271	5.47445	7.14017	6.80059e-11	1.49513e-09	1	4.21435	5.33896	6.52263	4.73598	5.67232	5.50577	6.27268	7.13306	4.50661	6.06432	7.79667	4.33428	2.87862	5.9059	6.98086	6.70078	6.89278	4.68604	4.71348	3.58689	6.64374	3.47284	5.09429	2.27055	4.68632	6.69081	4.96741	5.61651	5.27809	4.93534	3.82115	7.89493	3.31631	3.95323	5.85751	3.61835	1.35703	5.43209	2.43301	3.85527	6.42409	7.37192	4.54449
PNLDC1	3.15808	1.72572	3.38477	2.8068e-05	0.000149105	1	0.856099	6.56171	1.86465	2.09746	0.703707	0.348085	0	1.37327	8.66554	3.02231	2.08724	0	0.260669	0	5.23551	0	1.05381	0	1.37763	2.99945	5.94356	7.77936	0	0	0.526787	1.92624	0.425173	0.246214	0	8.21887	1.40725	0	2.15408	0	0	2.91661	1.74907	7.62051	0	0	2.14449	0.486644	1.03754
KLHL23	3.15438	4.02599	5.68335	3.21483e-17	2.81883e-15	1	2.97421	4.78911	5.08309	2.82649	2.37643	4.95414	4.05615	4.16121	6.03693	3.69747	5.99199	5.31107	0.41442	2.46651	5.63099	4.04097	3.76485	4.14581	4.65465	1.13084	3.54449	2.75758	3.84369	2.25878	3.84597	4.64377	3.90546	3.08962	3.47264	4.70379	4.42036	5.27562	2.68443	3.28211	3.4475	4.52359	5.58988	6.0495	2.75841	2.58951	3.03269	2.95872	1.92818
WIF1	3.15253	0.855267	2.51178	7.27755e-09	9.90677e-08	1	0.785685	0	0	0	0	0	0	0	0	0.821668	0	0	0.778677	0	3.29444	0	0	0	0	1.12536	0	1.40778	1.23124	0	3.64136	0	0	0	0	2.39111	0.777206	6.90453	0	0	0	0	0	0	0	0	0	0.94608	0
SLC16A14	3.14367	3.79988	5.45233	1.53719e-15	9.27663e-14	1	2.77101	5.3319	4.4367	3.64908	2.84549	3.96844	2.82403	5.1404	6.49828	4.44215	4.66303	3.83179	0	1.43169	4.88448	4.40901	3.96426	3.34025	2.91069	1.71081	2.44404	2.16502	3.15525	2.22292	3.33606	2.76559	2.02066	2.68919	2.50668	2.98652	2.28282	3.68381	3.72761	3.0312	4.56122	4.75078	2.29155	3.80523	2.14258	3.56261	1.37778	3.92848	2.95891
MAPK10	3.14205	4.65505	6.30675	1.30817e-11	3.44514e-10	1	3.68893	4.86244	4.85763	4.3802	4.42716	1.6089	3.03086	5.20714	6.14108	6.05699	4.39332	5.42999	2.71535	3.41906	4.31318	6.7609	4.37179	6.56291	6.19015	4.46724	7.00669	3.12457	5.64282	2.59367	4.02748	3.31796	4.07348	0.237639	3.65662	4.28066	1.63059	5.12827	3.84133	5.37554	4.76949	3.464	6.66224	3.41117	6.06923	5.71441	4.38898	2.79642	5.13983
PDE4C	3.13845	2.26127	3.91133	1.42563e-08	1.81318e-07	1	5.42011	3.02097	0.987363	0	2.28243	0	0	3.08981	3.05232	3.65717	0.535723	2.26847	1.00409	0.47935	2.8556	4.91263	1.46981	0.466161	0	2.3329	1.60366	0	3.06031	2.0417	2.72586	3.74882	0.587772	0.654593	1.05039	2.31145	0	0	1.63349	1.43366	2.06727	0	2.8412	2.14259	3.13145	1.22053	3.26837	2.04266	2.9206
CLDN4	3.12438	9.92468	11.5683	1.45056e-10	2.97415e-09	1	11.9752	8.44501	11.1478	10.9303	12.5101	7.37415	8.87566	9.79886	6.16615	9.55461	6.13224	9.61745	9.25426	10.2304	10.2518	11.995	11.9554	10.3026	5.94314	8.80843	12.2715	10.7067	10.1438	11.6086	10.1569	11.1499	7.12063	10.0788	10.3601	3.21933	1.41136	1.8761	10.1947	9.71643	7.43986	7.68651	10.3728	9.86713	10.236	10.8124	12.2034	10.1044	10.1129
RBBP8NL	3.12284	3.60333	5.24619	1.54451e-13	6.17226e-12	1	5.5805	2.20312	4.64657	2.44566	2.93993	4.22047	4.08447	4.08781	3.55001	3.43355	0.712052	3.26179	4.49992	3.65531	6.03257	5.3483	3.72736	3.60524	2.88668	4.1878	3.01488	4.22152	1.61948	4.74133	3.65442	2.82146	0.556656	4.01293	2.11944	0	0	0	3.44888	2.23547	2.9049	3.88148	4.72741	4.39089	5.40175	4.1359	2.18417	3.95128	5.81109
NUP210	3.12239	6.11067	7.75332	1.54352e-12	5.07898e-11	1	3.03857	6.46133	5.41598	5.16733	5.88946	4.37125	6.12552	6.75563	6.05752	6.1068	7.41345	6.47606	6.48802	5.55207	8.12672	6.59032	8.02961	5.18154	4.88832	3.74712	4.96227	2.14811	4.68557	7.72551	5.73768	5.09745	4.70767	5.8758	3.89072	4.79534	5.97217	3.14004	6.89791	7.11338	5.90309	7.06576	6.66364	8.06227	4.60009	4.88324	4.91903	7.37535	3.999
CARMIL3	3.1132	2.25683	3.89523	2.13665e-15	1.22969e-13	1	3.82094	2.1354	4.31544	1.792	3.75247	0.433062	1.6445	2.18299	1.46443	3.98011	2.15058	0.113994	0.402909	1.67308	1.31963	1.3522	0	1.84754	2.05272	3.129	0.597617	0.67483	3.04	2.17454	1.8449	2.26887	3.0915	1.39655	1.06896	2.11043	4.22515	0.296499	2.69163	1.8639	4.76889	3.68365	0.133383	3.08569	3.71141	2.91209	2.12519	4.03807	2.0254
SLC4A11	3.10853	6.08312	7.71935	1.42509e-20	2.59054e-18	1	7.50064	5.91473	6.9713	5.49343	4.33502	4.52663	4.62109	6.08336	7.46331	7.49647	4.80798	6.68712	6.13692	6.2449	5.9659	5.36381	5.45724	6.52938	4.93767	6.9682	5.22446	5.18347	6.36759	5.97834	4.89976	4.75977	4.75975	4.93395	6.8985	5.69892	3.19642	3.57766	6.07551	6.38525	4.71369	6.87266	5.59622	4.53362	6.97479	5.94238	6.34042	6.0945	5.14184
MLXIPL	3.09071	1.45231	3.08024	4.16712e-09	6.02474e-08	1	0	2.04609	2.21342	0	2.3617	0	2.60459	2.98593	4.29041	3.46001	4.84251	0	0.165774	0	3.78469	3.37799	2.03949	0	0	0	0	0	1.14429	0	4.43241	5.40225	2.20885	0	0.250809	0.802909	0.385973	0	0	2.62042	1.92555	2.05331	0.325217	4.92915	0	1.20116	3.08724	0	0
SPTSSB	3.08906	4.12297	5.75014	7.89346e-06	4.85797e-05	1	6.30027	2.5509	8.5101	6.44693	4.95117	2.5739	1.93911	6.36419	3.60581	7.46599	1.39993	4.94922	3.76019	2.86635	1.08525	3.40218	4.5346	3.03718	0.339767	4.05773	5.70675	3.51763	0.332832	4.29174	5.07033	3.43917	1.04638	3.82591	3.25087	0	0	4.93841	1.7352	5.46183	3.42588	2.75905	4.42366	1.3312	4.40108	5.80473	4.96852	5.62888	2.94502
EYA2	3.08591	4.79957	6.42526	8.8159e-07	7.14572e-06	1	2.49409	7.52329	0	4.66082	5.59939	5.5769	7.21391	6.72745	6.72841	4.80224	5.01279	6.10292	6.64651	3.43232	3.06999	8.49573	2.53788	4.95603	4.00459	1.76198	5.67527	3.97343	0.868842	2.4012	5.05201	6.38468	3.8381	1.4894	1.87624	4.30261	2.82394	6.72421	5.84291	2.87398	6.06459	5.3276	3.65893	5.14072	3.37846	2.58925	4.79078	5.81833	4.45447
SLC27A2	3.06781	3.05089	4.6681	2.50003e-11	6.10909e-10	1	1.35888	2.79305	1.81724	2.01567	2.54087	1.81386	3.56383	5.51342	0.634315	2.44672	3.53719	4.36505	3.87682	4.22908	3.16581	3.44533	3.65411	4.22103	3.04248	0	2.37746	0	0	4.03407	2.03003	1.84194	2.11635	3.20225	0	2.64091	5.60868	0.724777	4.37816	4.1908	1.23543	2.22157	4.16129	3.04369	3.30432	3.65784	2.69009	5.07871	2.07004
TRPV4	3.06542	6.07783	7.69391	6.91159e-20	1.07317e-17	1	3.77688	6.45319	5.55477	6.72834	5.5906	6.20507	5.99055	6.68838	6.93757	6.65762	4.51589	6.96432	5.20407	3.71836	6.65019	5.93763	5.34901	5.90467	6.10117	6.96955	7.50159	5.08669	6.56772	4.81697	6.39434	4.847	6.63641	7.07403	5.90579	6.38247	5.53702	7.30486	4.75342	5.51611	6.07423	5.97529	7.44352	7.21871	5.39634	4.91657	6.11516	5.16828	3.92231
IL36A	3.0654	3.83446	5.45054	0.0010425	0.00346322	1	6.18301	0	6.46174	4.26313	9.05979	2.15563	0	2.31975	0.220529	4.53899	3.63484	1.871	2.22433	7.99795	0	6.70476	0.105333	6.64262	0	1.55259	3.86469	6.07467	4.54847	4.63579	5.40773	0	1.44025	5.90326	3.45802	0	0	0	7.48096	4.55107	0	0	5.32183	0	6.73768	6.64167	8.82416	6.09931	4.28147
ZDHHC11B	3.04944	3.22968	4.83823	4.74361e-09	6.75341e-08	1	5.35898	3.95326	3.7548	0	2.14647	1.68466	2.15313	3.19245	6.97502	4.76163	3.6428	0.60074	1.0022	2.50271	2.46096	3.01825	2.30141	5.02728	5.40801	1.95891	0.320238	2.431	3.45807	1.36211	4.21424	3.58197	2.66897	0.309632	0.242214	6.70987	0	0	0.800505	3.95368	3.94039	5.24194	4.15119	3.1833	3.18645	2.78147	4.55585	3.47211	2.52337
TRPV6	3.04394	1.42519	3.03113	1.50888e-09	2.41842e-08	1	0	4.48148	0	0.0617408	0	0	0.648804	0.64507	0	2.47113	0	0	3.65098	0	2.1035	0	0	0	0.122052	1.26462	0	0	0	3.37612	1.85628	0	1.56137	1.01837	0.203766	0	0	0	1.5025	0	3.59142	0	0.559548	1.92397	0.450356	1.22752	0	3.70421	0.568771
HPDL	3.04388	3.51904	5.12495	1.22501e-08	1.58369e-07	1	0.711009	6.02766	3.86159	3.59544	2.59625	2.61037	2.83835	3.13438	2.08309	2.571	4.8498	2.55288	0	2.76654	5.32155	5.57837	4.03618	3.12374	0.779568	1.17768	1.77157	3.09428	4.10181	1.384	2.02333	2.87125	3.45638	2.74255	4.48382	6.96313	2.70877	3.99063	1.84082	2.25566	2.89912	5.10252	3.36076	5.31817	4.70401	0.425481	2.50534	4.49166	1.42286
EMILIN3	3.0347	1.89905	3.50061	2.59772e-10	4.97707e-09	1	0.862355	1.53437	1.52694	1.35711	2.81183	3.18282	1.75132	2.82448	6.15067	3.1173	3.44453	0.428839	0	1.08353	4.17635	1.19235	1.24492	1.27042	0	1.44252	2.29921	0.26393	1.60108	1.84315	0.0186121	1.13147	0.805043	0.585478	1.0306	3.96294	0	3.31547	1.33514	1.47308	3.42971	4.08996	0.672187	2.14273	1.52038	0	0.339702	0	1.86437
EPHB6	3.01605	6.1646	7.75726	2.63256e-11	6.39102e-10	1	8.50538	9.00493	6.23799	5.81827	6.94269	4.27763	6.28997	6.85462	4.00666	6.84893	5.20707	4.89548	6.07866	5.07722	6.59979	5.26113	4.46168	4.45526	4.20011	7.17651	5.65159	5.08781	4.90831	6.74648	6.16533	4.72456	5.69059	5.19364	5.45651	5.00552	6.0314	4.32395	7.33542	6.36497	7.93766	5.85538	4.68115	5.55201	5.57105	6.49267	6.60954	7.54113	7.70683
AADACL2	3.01375	1.67983	3.27139	5.82939e-06	3.74861e-05	1	0.861103	0	6.20956	3.79843	2.62189	0	0	0.215198	0	2.69169	0	0	0	0	0	0	0	3.17121	0.485789	3.14468	0.468626	1.28581	0	0	0	0	1.73599	0	0	0	0	0	0	3.01931	1.56864	0.0173066	0	0	0	4.5724	3.23276	5.79767	1.90526
IRX6	3.01372	1.03108	2.62262	1.52978e-09	2.44667e-08	1	0	4.08761	0	0	0	0.492942	4.4576	0.822772	0	3.01165	1.78914	1.51836	0	0	0.866718	0	0	0.289964	2.38879	0	2.00783	0	0	0.00182018	1.52522	0	0	0	0	4.35096	0	4.50269	0.932195	0.059177	1.11191	2.99356	0	0.996765	0	0	0	1.82351	0
GSTA4	3.01063	8.2312	9.82127	2.13843e-13	8.27932e-12	1	9.87711	9.63196	9.44695	8.9277	8.68065	7.45276	6.85434	8.67756	8.86372	9.57786	7.44928	6.73978	9.37583	9.40585	10.0664	7.38245	5.37375	8.72802	8.71349	9.05414	8.25214	9.2355	10.0782	5.33243	6.27562	8.84557	8.99871	6.81507	9.05295	9.52814	4.55026	8.43812	8.60799	6.80354	8.92347	7.94189	6.72657	7.40351	9.13838	7.70225	7.61664	9.24372	9.84251
NOS2	3.00311	1.3965	2.98296	1.02794e-11	2.78084e-10	1	0	2.77798	0.366792	0.981513	0.0567947	2.86169	2.31133	2.46417	2.23059	0.044815	2.34661	3.18055	0	3.19657	0.427751	1.21732	0.387328	2.35083	0.0734692	0	0	0.273293	0.717869	2.00612	0.423177	1.39916	1.2279	0	1.34936	4.09967	1.73961	4.8072	4.56621	2.194	0	0.335825	1.12015	2.94346	0	3.84325	3.61144	0	0
DMRT2	2.98541	3.31779	4.89572	1.68025e-06	1.25985e-05	1	0.437728	0.725102	4.5396	0	2.83841	4.71219	5.00267	5.31205	6.96049	3.27251	4.92969	5.99019	3.13016	1.02372	4.57262	6.1457	1.52271	5.1021	5.71559	4.53632	2.35471	2.76658	2.90225	4.39648	5.12761	2.96884	9.0022	2.43834	5.79211	1.70398	6.45892	5.70037	0	4.50117	4.89411	1.74397	1.60713	2.56947	3.45519	4.5692	4.33316	2.29408	7.75021
GLI2	2.98477	3.87007	5.44769	3.79716e-08	4.40814e-07	1	2.75832	4.86737	4.54966	4.1577	3.30718	5.67308	5.54328	6.19195	7.14812	6.2908	4.91523	5.32658	1.17699	0	5.35576	5.97066	1.54437	0.629809	3.93768	5.43403	3.25975	5.12129	5.69748	3.1074	4.10453	4.81003	5.33817	1.68657	3.52244	5.19593	0.179423	3.40784	3.09659	4.89691	5.3222	7.35282	4.2769	7.25022	4.96236	4.95621	5.34039	2.81641	4.55621
AMDHD1	2.98412	2.66732	4.24463	1.5121e-07	1.49367e-06	1	1.66481	4.80515	0	1.57001	1.33091	1.16802	3.13831	2.56436	4.05834	2.07759	2.59115	1.44627	7.20841	2.32099	6.07202	2.30141	2.83969	1.72243	0	0	4.12211	3.93431	3.4806	0	0.480701	1.89496	5.08615	2.07526	3.13887	2.3231	1.24782	3.2317	1.0519	2.04951	1.51163	6.63114	1.21253	3.32199	0	3.31084	1.68072	2.01181	1.22373
EVPLL	2.97293	3.25763	4.82951	3.14199e-07	2.8575e-06	1	5.469	3.35791	5.34033	0	0.811847	0.940397	0	2.87422	7.56095	3.48035	0	0	0.770382	3.02831	3.51086	0	0	5.00023	5.49932	6.72566	3.52253	1.86395	6.34784	3.51725	4.45187	2.01991	7.09283	3.42307	4.05441	0	0	0	4.58036	3.34458	5.04935	4.47153	0	1.80916	4.5745	5.61183	5.42609	5.10457	2.81029
B4GALNT4	2.972	4.39909	5.97053	3.62696e-06	2.46869e-05	1	4.01592	4.02172	4.86431	2.09794	4.13444	6.74316	6.22539	5.75782	7.54657	4.2492	3.21469	1.78783	1.35785	3.11028	4.58669	8.54465	4.88858	1.90635	3.80219	3.68326	3.40072	3.16877	1.83865	1.93933	4.16186	6.02153	4.90809	2.64317	3.44925	9.24079	9.75747	2.41523	3.53339	2.78544	5.89411	7.75061	1.11546	8.90352	7.98755	2.41013	2.16512	6.83923	5.56462
ADRA2B	2.96835	0.73372	2.30338	8.87026e-14	3.82139e-12	1	0	0	0	0	1.24427	0	0	1.67239	1.0332	0	0.720616	0	0.511398	0	4.3632	0.102346	0.616639	0	0	0	1.05959	0	0	0	1.11069	2.66299	0	0	0	3.00443	0	1.63584	0	0	0.411602	0	0	2.51952	0	0	0	0	0
CACNA1B	2.96198	0.899897	2.46646	4.40253e-10	8.0225e-09	1	0	1.4084	0	0	0	0	0	0	3.91984	1.50487	0	0	0	0.449166	4.38461	0.51554	0	0	0	0	0	0	0	0	1.03334	0	0	4.79619	0	1.65169	0	3.76355	2.22065	0	0	2.50249	1.63252	0	0.841768	0	0	0	0
RHBDL3	2.96174	1.76992	3.33636	6.60517e-13	2.30039e-11	1	0	2.64101	0	1.83748	2.83605	3.5598	3.06721	1.37547	5.40601	1.63194	1.81257	1.88988	0	0.627121	3.29524	2.1964	1.951	0.74237	0.472043	0	1.88775	1.72506	0	1.57666	1.20709	3.3333	1.5248	0	0	4.984	0	3.57918	1.04085	2.02839	1.29969	2.81798	0.923921	1.85574	1.17233	0.0980009	0.773427	2.0938	1.90365
PBX1	2.96084	5.67858	7.24458	2.8696e-11	6.85486e-10	1	6.22203	5.20933	5.59924	6.05745	4.98285	7.47799	7.80082	7.72351	7.14638	6.69964	6.95354	6.80815	2.63132	4.07228	3.63773	5.76845	2.69744	5.31313	6.40412	7.10107	6.31383	3.94603	4.93739	4.53507	5.77051	5.34569	7.57227	4.26364	4.94949	7.18205	4.82217	8.11837	5.49257	5.37413	6.0677	6.23055	4.4613	8.4941	3.92215	4.22676	4.41449	5.57872	6.09687
GPR160	2.95905	4.83032	6.39545	2.47425e-15	1.41027e-13	1	3.6689	3.69944	2.16242	4.336	4.84554	4.98826	4.53412	5.91786	4.10226	5.37787	5.2602	5.98878	5.11649	4.00872	4.68958	4.84139	5.27453	4.58688	4.03854	2.29591	3.87784	3.46322	3.95709	4.48528	4.28932	4.98365	4.45443	4.7081	3.75057	5.2368	5.65287	4.6871	4.93506	5.31727	4.18055	6.14335	3.84405	7.02459	4.92822	4.28887	4.64379	5.72012	3.3813
TNFRSF13C	2.95312	2.49017	4.05242	2.151e-14	1.033e-12	1	1.41224	2.18697	3.67944	3.95451	2.48918	1.30798	1.98355	2.96974	3.40788	2.38293	2.98688	2.40605	0.272328	1.26539	2.53995	2.09939	0.998723	2.67164	0.89624	0.876591	2.81911	0.746465	0.924887	0.626555	2.45463	2.14829	0.544613	0.35997	2.08853	4.84519	3.13051	2.42666	3.97054	3.49354	1.80067	2.61527	1.20717	3.33271	2.98045	3.13725	4.0958	6.16688	1.77135
NMNAT3	2.94814	5.97614	7.53595	3.04848e-13	1.14172e-11	1	6.64912	7.72371	5.98707	6.12047	5.59411	5.48255	6.28152	7.44703	7.82975	7.53045	6.05903	3.12429	6.37046	6.95182	7.51596	7.4226	6.86937	6.10798	6.06528	6.68437	6.51303	6.47349	4.63411	4.43937	6.83071	6.07808	6.86925	6.75986	4.12508	3.82222	1.66675	4.63497	3.79435	5.47883	6.48846	4.75724	7.24423	5.57803	5.77722	4.96144	6.00029	6.29187	5.85081
POF1B	2.94478	6.19527	7.75343	3.36641e-05	0.000174477	1	8.19935	6.50076	6.25893	10.3337	7.925	1.78273	0	6.39315	5.49455	7.37405	3.66993	2.42398	6.73049	5.47482	4.51324	0	3.10307	7.07834	6.19414	6.17025	8.79002	7.07257	7.32777	2.08008	7.53071	1.42381	6.20083	5.23008	5.92882	0	0.0637746	0	7.22195	9.66134	4.83558	5.02411	3.71801	5.77484	5.79284	9.53329	9.00019	8.41536	8.92869
MANSC1	2.94318	6.8872	8.44457	3.51168e-15	1.93871e-13	1	7.12776	6.02742	6.82318	8.31319	7.97818	6.80599	5.73315	7.26756	6.38097	7.32341	7.64145	8.28822	6.97482	7.4687	7.51789	7.6502	8.48919	6.53789	6.97309	5.86682	8.33014	7.77911	6.17083	5.08621	6.62732	5.83398	6.9126	5.25971	7.7817	5.4201	3.3261	6.4825	5.79614	6.22733	5.98073	5.38601	9.21891	6.8309	6.95329	6.60756	7.15859	7.09026	5.90623
KATNAL2	2.93968	2.86933	4.42499	1.63692e-12	5.35086e-11	1	2.95642	4.14807	0.646662	1.97141	1.24776	3.58135	2.9683	3.55246	5.14057	3.57512	3.36543	3.28415	0	2.05209	3.36711	3.00581	1.26398	3.85444	2.31732	0	2.90645	2.02793	2.84192	2.03863	2.24191	3.33476	4.4746	0.526544	3.76657	4.98675	5.42491	6.18455	2.37195	2.5215	3.20328	3.87723	3.25291	3.53187	1.38412	0.935786	1.74149	2.96779	2.27073
SCGB1A1	2.93491	2.0198	3.57312	0.000252755	0.00101937	1	4.21941	5.60379	2.79779	5.44456	0.57555	0	0	4.61315	4.14628	5.07753	1.95498	5.73375	5.26366	0	0	0	1.57321	1.23794	0	0	5.43712	0.550659	0	5.66088	2.05946	0	0	0.349357	0	0	0	0	2.89847	0	0	0	7.90013	0	2.84706	0	0.819327	0	1.34363
ATRNL1	2.92602	1.16759	2.71653	4.01837e-12	1.1861e-10	1	0	0	0.818568	0	0.904642	3.37113	2.22456	4.00272	1.46341	2.2704	4.45198	0.700635	0	0	0	0	1.47801	1.59513	1.10958	1.0112	1.43377	0	1.53841	0	3.15132	2.90549	3.24257	0.772524	1.261	2.39614	0	2.53261	0	0.774296	1.8135	1.1988	0	1.98537	1.32019	0	1.52226	2.16043	2.18998
CAPN14	2.92599	2.79129	4.34022	3.67896e-06	2.50176e-05	1	4.68881	3.35915	3.21233	0.982329	7.20734	1.26196	2.81049	3.54386	3.17634	2.91955	0.00301987	3.87997	8.50525	3.91166	0	4.18246	0.905932	3.99289	2.0076	1.17254	4.44938	1.22068	0.250825	1.12853	1.98626	1.48602	1.14145	0	1.75023	0.677373	0	0.332	6.74911	3.12947	1.72522	3.35994	0.758758	2.27396	1.41881	3.7245	5.01583	3.86402	0.0980528
DYNC1I1	2.92463	3.30876	4.85702	1.51462e-07	1.49417e-06	1	0.149633	2.72199	1.54174	3.70926	1.70851	3.64596	5.33779	6.97403	5.54014	3.37872	6.84723	3.82415	2.16369	0.522285	4.62765	2.37101	1.8855	0	4.11214	4.02349	5.73378	5.41217	3.4706	0.907788	5.53254	4.03314	3.6618	1.69079	1.69005	5.13202	5.04834	4.45532	1.55108	3.35346	4.71792	6.55252	4.71642	3.56472	2.71538	2.23213	2.76559	2.09219	3.18885
ARK2C	2.91429	2.60266	4.14581	2.72719e-11	6.58856e-10	1	0.867703	3.07044	0	2.6225	1.1388	3.94605	2.52753	3.0297	4.79761	5.21532	2.73217	1.58436	0	1.45135	4.69624	4.2334	1.61668	2.46982	0.804375	0.593243	3.1636	2.91894	1.8298	1.30957	2.31258	2.70563	3.46159	0	1.59471	2.55216	0	3.00125	0.759007	2.60999	3.12806	1.97834	2.44209	4.43835	3.77484	1.24079	0	4.214	0.361605
FGFBP2	2.90795	2.9781	4.5181	0.000146254	0.000633189	1	2.59044	1.47137	0.363777	3.07757	4.92066	1.88943	3.46899	6.23598	9.73842	2.37648	5.42628	3.11477	0	0	0.749066	0.766692	2.3445	1.20993	2.87691	4.3526	2.94485	2.52099	2.63499	1.10288	3.12923	4.77605	4.87883	0.395457	2.20607	4.57825	3.81165	6.32544	2.56307	3.28964	3.87672	2.1503	0	8.24893	1.89337	0.251587	1.76002	4.19653	0.984154
DOC2A	2.89883	1.35342	2.88889	5.90765e-11	1.31236e-09	1	0	1.05041	0.267014	0	0	0	0	1.61892	1.66066	1.64409	0.631453	0	0	0.494971	3.39683	5.33284	1.22931	2.0085	1.89418	0	0	0	0.232389	1.02074	1.00382	1.88863	2.38431	0	1.30787	1.88692	1.89008	0	0	0.438307	0.779546	2.54134	3.32503	4.55675	0	0.0920654	0	1.15498	1.29815
CYP4X1	2.8981	3.59219	5.1273	2.66001e-07	2.46581e-06	1	0.556879	5.12728	0.237984	0.543056	3.50008	1.83831	3.88986	4.45406	1.58626	4.41272	4.6513	3.65152	3.87218	3.58454	4.72998	2.70132	4.71413	5.11865	2.89595	1.16902	3.13475	2.20956	1.327	4.86362	4.36177	2.90356	0.712948	0.416139	1.52274	3.78758	0.272874	3.02564	4.23002	3.13873	3.91706	1.94872	6.46549	1.72045	3.85918	1.09307	3.91686	3.55025	2.43682
PRSS21	2.895	4.00092	5.53449	0.000719817	0.00251809	1	2.4016	2.61736	0	4.77394	2.98687	3.03407	0	7.38488	10.4256	5.61706	2.90633	3.0245	5.03461	1.37611	10.0756	7.45112	0.720662	7.3658	2.423	3.07745	7.33549	6.55722	0	2.92242	4.85308	3.70251	6.62632	0	1.78495	10.3007	4.45155	1.59987	3.55932	3.6128	3.6447	3.97232	1.7587	8.35247	2.76378	4.82996	4.22423	3.63484	3.44851
KRTCAP3	2.89169	7.82566	9.35757	2.67521e-06	1.9007e-05	1	9.68917	9.08725	9.03471	7.702	6.75396	5.512	7.34993	8.8219	9.36128	8.0798	7.54081	2.91566	1.52157	5.78106	10.4463	9.7882	10.7245	7.91711	8.3382	8.48595	6.30322	8.82157	8.70955	8.01698	8.42638	6.26178	9.69889	6.37907	9.36385	7.92043	4.62933	2.93561	5.07191	4.88913	3.64804	7.92891	8.94294	9.24179	8.12633	2.85239	7.08529	7.97133	4.87013
HMSD	2.8895	2.80367	4.33449	6.75569e-07	5.62258e-06	1	5.77701	2.77364	2.91572	3.09293	0	0.115021	1.13556	1.65999	6.05813	1.16136	4.05959	2.8897	1.24788	0	6.10221	1.59786	0	2.46467	1.60904	3.84957	1.68636	1.31571	2.41041	1.63944	2.64418	1.51684	3.29148	2.1621	3.56762	0	3.15352	6.24533	2.05667	1.58981	1.53555	2.83339	2.86402	3.07439	3.70817	2.48308	1.78353	3.18673	2.88775
IGSF11	2.88188	2.17617	3.70318	4.14134e-08	4.77423e-07	1	0.1675	1.77213	0.520807	3.07909	0.912848	1.9773	3.36375	4.01203	4.52655	3.26311	6.70303	0.744199	0	0	3.08145	1.6176	0.217513	0	5.52241	1.80481	3.48335	0.676679	3.45211	0	4.4921	3.82503	3.68701	1.62626	1.14349	3.53907	2.79567	3.80343	0	4.06135	4.3204	3.82627	0.793808	4.35782	3.34139	1.35065	3.38053	0.847597	0.304381
KCNJ11	2.88035	2.41222	3.93846	5.68284e-09	7.97256e-08	1	0.264782	1.21154	2.18993	2.17819	1.62996	2.66354	5.92416	4.83632	1.53934	3.48045	8.22079	1.95554	0	0.196428	2.39776	1.27946	3.17001	0	0	1.05453	2.90723	0	3.50684	1.04632	5.26546	5.36877	3.65336	1.56295	2.05699	0	0.681449	0	1.45465	4.9141	4.99071	1.73093	1.85783	6.21323	0.476551	2.78447	5.2255	3.06217	4.56184
MUC21	2.88023	2.61796	4.14414	0.00331577	0.00931664	1	6.10255	1.03843	0	0	6.12467	0	0	0	0	4.90524	0	2.99289	0	6.54868	0	0	0	5.20276	0.0720788	0	3.35988	2.93395	0	0.830095	4.10466	0	0	0	0	0	0	0	7.42579	0	0	0	0.220267	0	1.51249	1.89819	5.94611	9.1988	0.136857
IGSF10	2.87411	1.86744	3.39055	6.71763e-08	7.25602e-07	1	0	0	1.12978	1.2783	1.84992	4.35381	3.35692	3.486	6.35888	3.1838	4.83255	2.40163	0	0	1.54284	0.326553	1.58597	1.2635	1.7572	0	0.304543	5.57555	0.872897	0.142652	3.42181	0.762792	7.0993	0	0	3.64343	0	4.98897	0	2.94937	3.54257	2.91136	0.883418	0	1.56264	0	0	2.1625	0.239641
ADGRL3	2.87302	2.7461	4.26866	1.15241e-08	1.49894e-07	1	0.405002	5.15685	1.71808	1.7185	0	0.862987	2.46413	5.80009	5.98767	3.80719	2.78036	2.53422	0.693541	2.64722	1.15617	1.79396	0.565474	0.373008	4.54576	1.0867	2.5469	2.9413	2.4545	0.207536	2.88128	1.14533	5.55341	1.77786	1.37315	4.75517	0	6.7153	2.11351	1.25533	2.81764	5.44147	2.47891	1.72704	0.904247	1.77505	0	0.635047	0
KRT15	2.8677	11.2671	12.787	4.10297e-07	3.60607e-06	1	15.2399	10.9478	11.3014	8.96928	9.89598	9.57284	14.6168	10.4789	12.093	11.8387	9.13086	10.616	13.7359	11.3745	11.1459	9.28448	7.57107	10.6512	8.48363	12.7788	10.2317	9.4387	9.0281	11.7188	7.75122	11.7848	8.83851	9.1914	10.3246	6.12209	4.91338	2.62625	12.3149	9.38741	11.7388	13.8707	11.1475	9.73135	11.787	11.5933	11.8436	11.4063	13.4891
MROH2A	2.86229	1.83193	3.3491	3.7292e-05	0.000190564	1	2.30156	7.04826	0	0	0	0	0	0.362392	7.09722	5.24337	1.6418	0	1.44504	1.89532	0	1.24685	1.23497	1.32101	0	3.91442	0	1.64784	0.276324	0	0	3.04847	0	0.428289	0.24239	3.57142	0	0	2.59556	1.22604	0	2.56063	5.7327	6.39073	0	0	0	4.15427	0
CHL1	2.85978	3.9372	5.4531	7.53552e-05	0.000354632	1	1.37676	5.92199	5.7041	0	4.77105	4.99022	7.96951	5.73346	3.03967	5.87428	3.97773	2.90759	1.81754	4.29739	2.20992	0.223338	1.75632	4.67598	8.96349	3.12352	5.44221	0.750923	0.479796	2.42814	4.7631	0.930964	4.67664	1.93304	0.869094	1.2773	0.516087	2.51453	3.22445	1.37237	7.43706	6.80555	0.281961	2.46453	4.73623	6.07811	4.57674	5.06007	3.71383
ERC2	2.8577	1.63684	3.1517	1.50871e-13	6.06168e-12	1	0	2.61905	0	2.08283	1.1841	2.13819	0	3.85601	1.30501	2.41726	2.47313	2.36579	1.73809	0.299761	2.99955	0	1.58625	1.16508	0.873058	0	2.31584	1.5114	1.10395	1.2126	1.6425	3.16564	1.89361	0.147014	0.0801357	3.66316	2.13676	1.49949	0.835462	2.14968	0.207159	0.687812	1.48265	2.80406	1.31212	0.222587	0.838663	1.25213	2.16003
ALDH1L1	2.84447	3.25357	4.76173	3.14153e-06	2.18108e-05	1	3.55657	2.97898	1.57081	5.00693	1.76209	2.1727	4.2395	5.26158	1.8516	4.03659	6.02287	0.707513	1.96143	1.43984	3.8077	0.683066	1.77047	2.827	0.851363	1.37581	3.99069	5.27148	2.00971	5.86562	6.1133	2.81692	1.85839	0.284278	0	1.20392	2.21424	2.27072	4.05537	3.16192	3.03968	4.60045	1.80574	5.55287	2.48373	0	3.61389	1.0797	2.0274
CYP3A5	2.84359	3.57623	5.08394	9.00411e-09	1.19515e-07	1	5.55962	3.08301	2.169	2.48173	2.55182	3.05137	4.09048	3.28676	4.27901	5.48775	1.03664	0.845724	4.82068	4.45825	2.88796	5.78176	1.7632	4.04392	5.50601	5.11435	2.6209	6.60836	2.33589	2.29298	3.1591	2.89412	3.46682	2.84045	0.598232	3.19886	0	2.30924	0.741739	3.05511	2.45576	3.56378	4.67228	3.29667	5.22228	3.14224	5.87943	4.37487	7.32937
CLDN7	2.84178	9.19193	10.6987	3.30641e-11	7.79832e-10	1	9.71968	9.00353	9.16374	7.57917	9.39357	8.71896	8.39766	8.34874	8.53073	9.75506	7.59058	7.495	10.1113	8.65633	9.98853	8.5273	11.4746	9.30257	7.16188	8.26777	9.69293	7.54409	8.31311	7.52331	7.29488	10.3566	6.92207	8.40668	9.68839	5.84842	5.15692	5.32173	7.95643	8.86196	8.26098	10.1179	8.74953	10.5878	9.88052	8.63684	11.3481	8.74659	9.34193
SYCP2	2.84048	2.51439	4.02052	6.29557e-08	6.83978e-07	1	2.45158	0.569883	0	1.71063	0.462747	2.75806	2.28462	1.95651	5.18848	1.42581	1.19304	2.42174	2.3876	1.25969	5.35576	3.66649	0	3.44316	4.19114	1.43232	3.46009	1.25639	0.731059	2.25739	3.67182	3.88957	2.56616	0	3.33763	5.00676	3.49481	3.12603	2.1061	2.01457	2.43272	4.75102	1.31423	4.0079	3.63264	1.47307	1.61334	2.40077	2.56576
KLHDC9	2.83445	3.19444	4.69751	1.15473e-09	1.92102e-08	1	6.18537	3.95305	4.19289	1.3938	3.25529	2.8939	4.45398	2.56354	5.1026	4.27155	4.84144	2.91857	0	3.00039	5.32156	3.71431	4.61227	4.3377	2.99034	5.10824	3.74821	4.47891	4.29466	0.890468	3.34741	3.83371	2.25209	1.56629	4.19206	4.19359	2.20699	3.03088	2.60746	2.77125	4.0544	3.49112	4.31471	6.02967	2.84244	1.21856	3.45253	4.31798	2.64839
CNTNAP2	2.83373	4.06528	5.56799	7.40887e-05	0.000349594	1	0	5.9936	3.75975	0	5.72746	0.659308	0	7.56761	9.76931	7.3	5.61842	6.62299	0.824468	5.04258	5.42313	6.51997	2.2169	4.61598	3.21558	0	6.50788	3.49848	8.01287	6.0299	3.35051	0	9.31741	3.09663	5.72134	0	0	1.54389	2.3702	4.27181	2.43947	7.30313	1.7242	2.13161	5.22812	6.19069	4.79619	1.78321	6.15399
WSCD2	2.8247	1.02422	2.52232	1.73232e-09	2.72243e-08	1	0	1.14287	0	5.57466	0.938349	2.11013	2.01599	1.21842	0.189612	1.5308	1.77434	0.68368	3.12266	0.475906	0	0.3189	0	0	0	0	0	2.95797	0	0.415617	0.81863	0	4.64711	0	0	4.24763	0	0	1.7956	0.768113	2.52934	1.29422	0	0.449635	1.08573	0	0	0	0.423231
TRIM74	2.82378	1.39121	2.88884	1.42909e-11	3.69185e-10	1	0	1.62742	0.73921	0.551649	0	1.4251	3.84548	1.2581	2.59767	0	1.95689	0	0	0	2.13037	2.53246	2.99883	0	0.0889607	1.66831	2.06541	0.952885	2.41269	0	3.35255	0	0.402163	0	0	3.66151	2.24415	0	0	0	3.61371	2.19231	0.336793	0.828398	0.823988	0	0.687029	1.49582	0
ZDHHC2	2.8153	4.50403	5.99732	1.14403e-09	1.90749e-08	1	0.956235	2.91679	1.96731	3.82781	5.40672	6.28952	6.33402	6.91165	6.8504	5.1991	7.95409	6.7737	4.97713	4.49314	3.58347	4.43541	4.3418	2.83497	2.42925	2.7472	4.53147	2.39113	5.13262	4.4756	6.41954	5.82459	5.18467	3.57031	2.90098	3.55596	7.81419	4.03777	5.2823	5.34696	4.39482	5.21328	2.76695	7.54809	2.67426	3.39496	5.28198	4.71421	4.29656
PANX2	2.81288	4.78889	6.28094	5.20126e-07	4.44851e-06	1	2.57448	5.93933	5.62887	4.70521	3.72416	3.81336	5.74442	6.20912	4.57709	3.24744	3.59341	3.59577	0	2.15227	7.24624	9.24212	5.05223	2.59933	4.27025	6.1218	5.88235	6.42109	4.75603	0.0666189	7.72298	3.31482	4.01576	4.09995	2.11403	6.40633	2.26008	6.67554	2.31334	5.27039	6.73209	5.86393	6.05765	6.76312	3.61275	5.41401	5.87427	3.36041	6.18209
SCML2	2.81072	2.37696	3.8679	3.30114e-13	1.22101e-11	1	3.12749	3.33767	2.31068	1.1369	1.88935	1.36105	0.601733	1.93419	2.72762	3.27095	2.70247	2.29021	1.19132	0.212044	3.93999	3.45621	0	2.51412	1.80248	2.57545	3.15351	1.60731	2.11443	0	0.981465	2.4161	4.54691	1.37092	2.74198	5.11756	0.342668	1.77691	0.369915	2.11125	2.53516	1.23677	0.112815	4.83131	2.56639	0.92622	1.09313	4.14956	2.65878
HAP1	2.80829	4.34856	5.83825	1.89457e-08	2.35927e-07	1	4.0047	4.13433	3.45904	3.05037	2.30163	3.7719	3.77779	5.47354	8.18823	2.73886	3.75248	3.75755	3.1683	4.23961	4.75017	5.09198	7.83725	4.99388	3.09895	2.20534	2.84052	2.09016	5.79532	3.65542	2.70034	5.85762	2.4706	1.37898	3.40671	4.42835	0	0	0.784227	5.03643	5.05071	5.85473	5.04819	2.57741	3.93508	4.13369	4.48629	4.63362	4.79937
ROBO2	2.80305	2.11161	3.59861	1.38961e-07	1.38831e-06	1	0	1.89963	1.3585	4.3149	4.44429	5.13803	5.22506	4.24132	7.2452	3.47756	1.5233	3.10167	0	2.33134	0	0	0	3.79779	2.5897	2.49934	2.76355	4.02718	0	3.20536	2.49128	2.06515	4.31012	0.936077	2.49531	3.78951	0	0	3.80295	1.11069	2.43141	6.33702	0.743458	0.840677	1.69534	0.5738	1.95521	3.11779	3.46842
INSYN1	2.80149	4.33787	5.82406	2.32811e-08	2.81907e-07	1	3.24861	3.53705	2.30343	4.8633	3.84231	6.45491	6.95284	5.37052	6.78366	6.88546	6.55964	5.55212	0	1.65698	7.15911	0.188273	2.17851	3.47296	4.1537	2.5031	4.42196	3.36967	1.55887	2.85669	4.11565	5.46643	4.86579	1.23406	3.38723	6.63138	0.964941	4.2576	2.65736	3.53119	5.96777	6.00526	3.52097	5.40723	3.89963	2.52861	3.83767	4.44874	5.054
MAP7D2	2.79949	1.62963	3.1148	3.10438e-06	2.16065e-05	1	3.28809	4.1347	0.462501	0.655973	0.819618	3.21686	0.695156	2.00786	2.83251	0.732247	0	0	0	0	6.31887	4.38151	3.52474	0.531241	1.45383	4.14642	0.997041	0	0	0.70568	0	2.76993	3.65588	0	0	2.68977	0.188396	0	1.05276	0.741832	0.807139	1.68981	1.87999	0.631754	1.57015	1.79969	0.427719	0	0.610963
CTTNBP2	2.79446	2.10848	3.59104	2.59257e-09	3.92733e-08	1	3.11175	1.35158	1.97836	2.56642	2.98141	3.10693	3.42735	6.42046	3.1714	2.93727	3.96225	4.48652	1.80891	1.6716	0.016277	1.70785	0	1.23796	0.0468309	0.136394	1.91742	0.311277	0.339443	1.49072	2.2114	3.12838	4.09156	0.754068	2.14861	2.86085	3.27894	2.94123	1.2819	1.95633	1.53961	3.34614	1.02188	1.45063	2.86782	2.70226	2.46987	3.80028	2.70634
FAM221A	2.79429	3.70735	5.18983	3.07482e-12	9.37285e-11	1	4.76119	4.0892	1.4345	2.64889	3.83735	3.04556	4.44529	4.51821	4.28468	3.53224	3.477	3.31262	3.04126	1.98615	5.83498	5.05429	2.88002	4.50012	5.65373	1.39863	3.38037	3.76304	2.04754	1.62857	3.29197	4.66613	3.70279	0.870193	4.20923	5.71757	6.11778	3.45067	2.24171	3.05773	3.51593	4.77189	4.23357	6.78359	3.87827	2.36323	3.45413	4.25612	1.35223
RAPGEFL1	2.79221	8.84673	10.3281	6.84614e-16	4.41769e-14	1	10.4615	8.55068	10.0463	8.98383	9.00442	6.62781	8.17078	8.51028	10.421	10.325	5.72366	6.68707	9.19433	9.41417	9.02653	9.76056	9.85944	8.19667	7.46786	9.95466	8.49275	8.93549	8.97209	8.67473	6.5377	8.20849	9.28757	8.89344	8.35791	6.5275	5.02548	5.25002	8.49962	8.47609	7.86635	8.36656	9.58858	6.72494	8.57799	9.4396	9.32196	8.86462	8.52136
FEZF1	2.78393	0.882563	2.35969	2.29165e-09	3.50352e-08	1	0	0	0.300016	0	0.628273	0	0.949258	1.84982	9.16376	0	0.437515	0	0	0	0	3.40382	0	0.259682	0	0	0	0	0	0	0	0	0	0	0	0	4.29558	1.51707	0	0	0	0	0	0	2.56016	0	0	0	0
FA2H	2.78384	3.49389	4.97096	5.62087e-09	7.90421e-08	1	2.59744	2.6485	5.64606	5.88233	4.63761	1.47735	2.49222	4.34292	3.32341	4.26842	2.29732	1.90035	1.02201	0.684841	4.87217	3.41694	3.55779	3.18519	1.58535	1.86858	3.47247	4.12284	4.855	1.7688	3.87658	2.99664	1.10671	1.72448	2.72828	0.0203304	2.19278	0	2.69776	2.66954	2.89985	2.09253	4.98745	2.60949	3.12342	4.33306	5.49213	2.59101	3.25585
HPGD	2.78146	5.32835	6.80419	8.50623e-08	8.95437e-07	1	6.18718	4.95718	6.98772	6.00303	8.09625	4.22719	5.39338	5.73859	3.96528	6.66175	5.96275	5.28635	6.48357	2.79138	1.52228	7.26061	3.98362	4.58711	3.31426	3.05527	7.436	4.43327	4.8871	5.50598	4.65908	4.5789	6.0622	3.79334	4.17377	4.48716	3.86414	2.65162	5.25292	5.87885	5.42468	5.14007	4.22657	6.20636	4.42545	9.20752	6.33555	7.91981	5.44335
PTN	2.77242	5.63213	7.10328	2.29361e-06	1.65884e-05	1	1.53273	7.25849	2.15442	4.30574	5.14282	8.91929	6.43826	8.88888	7.71624	5.35444	5.55311	9.06113	4.03562	7.41425	4.04034	4.50975	2.53378	7.52116	6.21494	3.09882	4.0024	4.69428	2.86104	3.90089	3.97099	5.00232	7.44289	1.65864	3.14416	9.77774	4.91997	8.50792	5.74988	6.43713	6.11596	6.18635	4.08059	6.96606	5.92476	5.61649	3.25714	7.98106	8.31961
EDAR	2.77	2.58379	4.05368	6.69083e-09	9.18356e-08	1	0.395556	0.444065	4.76886	3.65171	3.47457	0	0.691282	3.49801	7.22718	3.59003	1.33346	3.49108	4.14366	1.84364	2.77795	5.45252	4.9222	1.95031	2.99585	5.48719	4.37636	1.98368	1.30923	3.62098	0	1.01717	1.73625	1.70898	1.38611	1.56187	0	0	0.686375	3.33895	3.1974	1.76986	4.92342	2.41983	2.47511	4.03838	2.87883	2.90847	0
CYP2C9	2.76913	0.789622	2.25905	2.76939e-11	6.66892e-10	1	3.14942	0	0.618978	0	0	0	0	0.718553	0	1.07208	0.254146	0	0.386758	3.54373	0	1.93485	0	1.98808	0	0	0	0	0	0.331084	0	0	0	0	0	0	0	0	0.639652	0.664753	0	0	0	0.965582	4.1245	3.43849	0.719121	3.8836	3.09202
DOC2B	2.76909	5.6259	7.09531	4.6863e-09	6.68459e-08	1	1.14198	6.07702	2.9211	5.3995	5.72666	6.17263	5.90038	6.29457	8.6762	5.49656	6.81109	5.93319	6.47108	6.15785	7.72013	6.09036	7.68804	6.337	5.96529	4.44958	5.41313	5.53466	4.31433	7.42897	5.03608	5.90459	2.63575	6.62041	4.12994	6.09639	1.74014	4.44714	6.75933	5.85554	6.63986	4.50158	5.87549	4.05718	3.86292	6.69894	7.25101	7.7837	3.78351
BSPRY	2.76757	5.9227	7.39132	2.4674e-07	2.30879e-06	1	5.97311	4.70908	8.16064	7.48724	8.9872	2.46674	5.43721	5.72121	0.920798	6.48278	3.1215	2.34945	2.59176	5.74231	6.35991	6.01979	6.7381	7.03902	4.96921	6.46485	6.39251	7.41924	7.30088	7.10776	6.23595	5.96029	5.1352	7.35592	5.04869	0	3.33182	0	6.98427	6.49352	3.75002	5.3017	6.66756	3.66421	7.40147	6.20814	7.5201	8.37299	0
SYNE4	2.76182	2.17215	3.63777	2.65966e-06	1.89099e-05	1	3.92676	0.937923	0.491448	2.43342	0	1.31445	0.515608	1.22972	7.49764	1.41771	0	0	1.76321	1.67622	4.73855	2.325	1.46457	3.08669	0	2.0151	1.16995	0	0	1.42656	3.10591	1.87187	0	0	3.1475	2.33283	3.75215	0	0.828383	0	1.85955	2.36278	1.50153	8.17968	0	0	1.12675	2.25126	1.73362
DLX5	2.76142	6.75552	8.22093	8.50751e-13	2.90855e-11	1	7.76052	7.04292	6.62387	7.02532	7.19338	7.37386	6.89633	8.00003	7.74896	6.72407	4.00995	5.28466	6.98363	7.76518	6.40397	6.21978	6.09634	6.90929	8.12889	6.90691	7.66803	6.93872	7.7738	7.12472	7.4832	6.022	5.12291	7.06923	6.63654	7.68752	5.62697	4.89715	7.10058	7.15615	7.06948	5.98746	6.51988	6.26395	7.22188	7.96939	7.0317	7.32255	8.61469
PRR15L	2.76102	3.19647	4.66167	2.52055e-07	2.3541e-06	1	5.91173	5.46872	2.6304	0.738704	2.71196	0	3.5826	3.4351	0	3.39061	0	2.7615	4.05329	1.2275	1.89232	4.06581	3.12799	4.27203	0.673976	2.19937	3.08435	0.974337	1.49328	2.65172	4.84943	3.35547	2.10507	3.73167	0.162058	0	0	0	1.95469	3.16376	2.95844	4.37234	2.62988	1.27818	2.95241	4.75633	4.0639	2.78097	3.27441
PIR	2.75972	7.87767	9.34219	7.32879e-17	6.13724e-15	1	7.12965	9.22406	8.6929	7.66825	7.15887	6.09346	6.6669	8.41454	8.59229	7.90477	6.62557	6.21518	7.31609	7.02674	9.55248	9.44715	7.555	7.22247	7.4288	9.39681	7.14378	7.02917	7.26081	6.51608	6.94059	6.08086	7.68037	7.57847	6.53771	8.04986	5.86591	6.27013	6.0323	6.22013	9.14997	7.54059	8.20113	7.11994	8.17779	8.25045	7.52353	7.85223	8.79392
ZIC1	2.75749	2.88581	4.34916	0.000764281	0.00265001	1	7.7725	0.0121478	5.91888	6.19007	6.08603	0	4.32431	4.16051	0.398795	1.88998	3.49862	0	0	6.03756	0	0	2.94071	1.76754	1.72893	4.2153	0.0109724	1.54965	2.30584	0	6.93599	1.28894	7.20817	0	0	7.14531	0	9.27098	5.04121	0	4.80849	3.27817	7.83407	2.30948	0	5.66148	4.41521	3.43321	2.32487
L3MBTL4	2.75685	3.00205	4.46507	2.44928e-08	2.94903e-07	1	0	2.49136	0	1.00625	2.76507	1.36473	4.77634	3.68719	2.20983	2.65227	3.18593	2.56148	1.03731	2.97729	2.15198	3.34266	4.87971	5.86521	5.72903	0	1.68543	1.22803	0.285616	6.07825	2.41248	1.77542	2.1917	5.02063	0.766273	4.43823	1.81439	2.37744	3.78229	2.66948	4.54763	3.87386	5.24575	2.43444	2.6781	4.38779	1.4209	3.76504	2.02808
ELAPOR1	2.74984	3.67667	5.13602	6.63939e-09	9.12978e-08	1	3.87111	3.09407	2.54563	2.90696	3.70128	3.22643	2.40632	7.17179	5.83231	3.87033	3.62507	4.31561	3.23775	3.09062	3.57678	2.30331	3.46488	3.50617	2.7008	3.50685	2.65456	3.21563	3.20001	3.76474	7.30362	3.26778	3.9162	2.39373	2.96738	1.61256	2.47084	2.88362	3.75599	3.02655	2.84865	2.8581	3.15881	2.70534	3.7776	3.25829	1.71381	3.82803	3.7636
CEACAM6	2.74024	7.91152	9.36582	3.78522e-05	0.000193029	1	10.26	4.78687	8.39452	8.85864	11.2193	6.32883	3.73748	7.79702	1.28151	9.97891	4.79066	8.4256	10.7475	8.88998	3.88349	7.7743	9.90437	9.11097	4.3577	8.15847	8.52986	10.2101	5.69067	10.7787	8.1804	8.82053	5.85206	11.9527	9.75855	0	0	0	9.17908	8.61659	6.48814	2.29827	9.46404	1.75173	8.84276	9.367	10.375	9.58243	9.02515
CGN	2.74022	5.04745	6.50175	5.25386e-13	1.85578e-11	1	6.64598	3.1792	6.19342	4.75084	4.94142	3.26405	4.78954	5.04107	7.01691	5.01816	4.23193	6.74703	4.12308	6.2292	5.99951	5.74929	5.89999	5.26254	2.48784	3.86314	4.33467	5.13779	3.68627	6.80775	4.86459	4.85507	3.45359	3.33973	6.03617	0	0	0	3.83282	3.90884	3.47	4.95506	5.29532	7.94112	4.3911	6.12551	6.1403	5.43194	4.6732
GALNT12	2.73377	5.26754	6.71843	1.63946e-13	6.48216e-12	1	3.30619	5.7987	5.62096	4.99178	5.00825	3.67947	6.43887	4.94028	6.23925	6.35649	5.30939	4.0084	5.3545	4.79472	7.60566	7.54627	4.31305	4.94482	5.99885	3.22022	5.66471	4.97318	4.02754	5.35756	6.03678	3.39231	4.47044	0.705431	4.91935	5.63075	5.43701	5.84117	3.41416	4.98164	2.67756	6.58405	6.29357	7.86248	2.38641	4.7575	4.36113	5.40912	2.18133
ADCY5	2.73104	2.33337	3.78282	2.29673e-10	4.44035e-09	1	0	4.19392	0	2.62236	1.99407	4.51255	3.9621	4.695	4.0145	2.92271	5.23502	3.54173	0.265452	1.03983	2.97199	0.811308	0	2.21855	2.79232	0	2.43484	2.00405	0.454054	1.81226	4.04233	2.28629	2.45457	2.87742	2.35939	2.90548	1.02382	4.56659	1.95168	2.58692	3.83902	3.66172	1.20321	3.81003	0.78237	2.02602	1.36909	2.99613	1.79871
MUC15	2.72835	4.791	6.23903	5.86821e-05	0.000284197	1	7.55789	3.76788	8.60643	8.77019	6.40906	3.55725	4.77313	4.89012	6.07405	5.73012	0.706202	3.14984	4.68152	4.55647	1.33396	1.7586	2.63887	5.53517	2.88675	7.65694	5.52472	6.03563	4.97546	3.36553	3.5675	1.50566	1.82131	3.72751	3.22747	0	0	0	5.16577	6.97394	1.90987	0	4.69107	5.67654	6.95664	7.63986	5.91165	7.05871	5.80309
SLC35G1	2.726	4.67062	6.11741	3.3291e-17	2.90197e-15	1	3.84461	5.1186	4.20186	4.3199	3.49145	4.31747	3.55286	5.33763	5.26436	5.19959	4.66961	5.36128	4.32181	3.27962	5.77732	5.46785	3.41559	5.09985	4.57244	4.3251	5.14872	5.07605	5.0321	4.27769	4.49152	3.86264	5.15038	3.94349	5.39701	5.34787	5.70928	3.86993	4.51913	4.67244	5.36707	4.67167	4.70999	5.53655	4.94447	3.60159	3.76159	4.64769	3.63262
CALML5	2.71952	10.0647	11.508	0.000701905	0.00246356	1	12.1769	9.88906	12.7936	10.3749	10.6513	6.00662	13.353	11.5223	8.07675	14.0919	7.76179	7.22187	9.8929	9.86286	7.26374	5.90909	11.1471	12.9691	8.3195	13.7883	9.86388	11.9985	10.8789	9.50104	5.73361	11.434	7.29953	9.37582	13.2877	8.77074	0	0	7.30033	8.67806	11.2736	10.7257	10.435	9.6469	11.1245	9.23832	12.0279	12.9112	14.185
RGMA	2.71682	6.72512	8.16704	8.73625e-12	2.39821e-10	1	4.60535	6.75874	7.10789	5.45603	6.03266	7.18998	8.19345	7.68383	6.35549	8.42406	9.13237	6.32528	7.92452	7.94405	5.02584	6.38176	5.58335	6.2534	6.29379	7.51069	6.92209	4.10353	6.67168	5.99017	7.87429	7.0188	7.04677	5.46428	6.83878	8.05342	1.66141	7.16374	8.58967	6.92589	7.7643	6.42716	7.4448	5.96871	6.575	7.54495	8.25246	7.13323	8.23182
FOXJ1	2.70851	0.881991	2.31949	4.72397e-06	3.10474e-05	1	1.52543	3.86114	0	0	0	0	0	0.278236	1.40882	1.36765	0	0.334689	0	0	5.29613	0	0.100508	0	0	0.990839	0	0	0	0	0	0.325406	0	0	0	0.643107	8.12512	0	0.662491	0	0	0	0	6.85919	0	0	0.379267	1.95611	0
HS3ST6	2.70722	2.15946	3.59627	1.78453e-05	9.97263e-05	1	1.12175	0	3.80335	4.90042	3.24147	1.93441	3.70227	3.87384	3.97764	1.03664	0	0	0	1.03011	1.40927	5.62825	3.5565	0.727065	0	3.44759	2.90355	2.9883	0.678951	0	0	2.15752	0	3.00108	0	0	0	0	0.249373	0	0	0	0	0	3.0675	2.10095	1.91323	6.36014	3.33719
WNT2B	2.7064	4.59658	6.03296	1.88217e-12	6.05953e-11	1	3.89783	4.46149	5.20896	4.40558	4.7324	3.96911	5.25094	6.98003	4.86615	6.26612	3.87082	4.91085	3.17999	4.082	4.41526	3.25424	3.516	3.05908	3.20517	4.88036	3.02359	4.18044	6.37609	4.14599	3.61914	4.76559	4.21374	6.0524	4.29458	3.06928	2.00176	6.46076	3.22616	4.28605	3.70042	5.54959	4.01677	3.77749	6.26026	5.192	5.63155	3.92816	4.3232
DIPK2A	2.70158	6.77531	8.20911	3.44204e-26	2.04434e-23	1	6.34229	6.86184	5.94791	6.36795	6.68033	7.27453	6.00165	7.45506	10.1939	6.64496	6.39993	6.32768	6.67832	6.20976	6.58145	7.08073	5.76413	6.53474	7.46454	7.6131	6.30379	6.95873	7.05223	7.02235	6.61785	6.20895	7.5297	7.6112	6.01421	7.02848	7.31753	7.99658	6.20308	6.60919	6.85742	7.35024	6.36409	7.08242	6.64803	6.25015	5.88591	6.61927	6.26709
AKR1B10	2.70093	10.4205	11.854	7.50448e-05	0.000353434	1	12.4164	10.919	11.1808	6.47001	9.93801	9.91097	7.97148	9.89832	7.76082	10.4605	7.35944	5.05016	11.7479	12.6519	12.2299	13.1979	6.75218	10.5301	9.67317	11.2744	9.33641	9.57206	11.0726	13.7959	9.40926	8.93976	7.34675	11.3411	9.18774	2.08516	0	2.1979	11.7757	9.82094	11.8396	10.066	11.7424	8.75625	12.429	11.5506	9.15666	12.2378	11.9701
FGF19	2.68752	0.609555	2.03583	5.78666e-08	6.35637e-07	1	0	4.40962	1.50046	0	0	0	0	0	0.987528	0	0	0	0	0	1.71526	0	0	0	3.09437	0.525858	0.73333	0	0	0	0.494352	0	0	0	0	0	0	0.418263	0	0	0	0.451502	0	0.204649	0	0	0	0	0
ERICH5	2.68275	1.15036	2.57407	7.59222e-09	1.03098e-07	1	0	2.93668	2.01531	0	0	0	1.83599	0	2.77484	0	0	0	0.681463	0.769324	5.17455	0	0	2.5181	5.44785	0	2.55648	0	0	1.09142	0	0	1.64319	0	0.234594	2.92243	0	0.137561	0	0	0.177231	1.94892	0.478856	0.71964	0	0.969488	0	1.02184	0
GLYATL2	2.67984	1.31138	2.73353	1.31368e-06	1.01093e-05	1	0.445496	1.92114	0	1.77978	1.39336	0.470863	1.51764	4.56927	1.71662	2.00393	2.61786	1.38148	0	0.1618	0	1.2997	0	3.9087	1.89493	0	0	0	0.587657	1.18055	6.10081	0.437345	2.2877	0	0	1.70076	2.00779	3.04906	1.71049	0	0.567484	2.1432	0.69129	0.98993	0.900242	0.107225	0.484994	1.81609	0.573385
ABCC5	2.67948	8.15303	9.57498	2.75549e-21	5.95265e-19	1	8.10597	8.42642	7.74199	7.05553	7.79394	7.78796	8.42702	9.49914	8.70413	8.36899	8.92424	6.86688	7.81817	8.70018	9.0884	9.79143	9.20248	8.28666	7.87768	8.44395	8.67897	8.15248	7.3909	7.42193	8.12029	8.22479	8.1382	8.30311	8.08498	7.7722	7.35455	7.32142	6.64403	7.60885	8.05213	9.61872	8.83979	8.4944	8.77143	8.34031	7.93481	7.13154	7.91388
PCDH19	2.67517	1.55052	2.97015	3.47993e-07	3.12293e-06	1	0	0.955552	0	2.20781	0.578884	4.52833	3.39777	5.43009	5.90771	1.93757	2.87601	4.71838	0	0	0	0	0	1.89724	0	0	0.61712	0	2.73198	0	1.34682	4.35144	1.80757	0	0	4.95884	0	5.5534	1.86003	0.676415	3.33258	3.35299	0	3.12167	3.48999	2.28748	2.49795	0.418301	1.82902
SCNN1A	2.67443	7.95621	9.37545	7.86039e-10	1.36399e-08	1	8.81893	7.05344	10.3836	9.16977	9.24336	5.56572	8.23739	8.83952	9.32939	8.7307	5.60379	7.89498	7.97347	7.59095	6.33445	7.01518	9.96659	7.79256	4.7573	8.02592	8.08457	8.59439	7.429	8.7203	6.72513	8.1033	3.29389	8.20421	4.97508	4.61799	4.09709	3.23049	7.26395	7.56758	7.28146	5.68302	8.37847	7.51069	7.50374	8.72495	9.46253	9.1871	8.351
PTH2R	2.67321	1.14045	2.55902	1.57929e-05	9.04029e-05	1	0	0	0	0	0.970149	0	0	1.56735	7.89779	1.62088	0	0	0	0	0	0	3.56914	0	0	0	4.17543	3.99597	0	0	5.26931	0	0	0	0	0	5.57252	0	0	0	0	5.27429	0	5.70568	0	0	0	0	0
TNFSF18	2.67201	2.68851	4.10643	9.67971e-07	7.76565e-06	1	0	2.45303	0.808974	1.79678	5.59661	0.508408	0.361271	4.64676	2.23142	2.76278	2.92433	3.73252	9.41089	1.29889	0.857454	4.11689	1.30758	3.3946	2.95063	1.64553	3.55405	0.518651	4.56278	2.6793	1.54506	1.94841	0	0.0853202	0.0184525	2.06991	0	0.731792	7.16294	5.64021	2.66413	0.759282	3.54841	0.512356	3.49981	4.71589	2.80692	2.39209	2.19894
DEGS2	2.67087	5.41884	6.83615	3.33223e-05	0.000173007	1	5.63616	5.2799	9.24452	7.64121	3.76673	4.9663	6.27059	6.29762	4.61308	5.49913	0.364796	1.52422	1.56342	5.09863	4.20615	3.2553	7.46821	4.90375	3.9488	6.71266	6.65791	3.75671	7.01766	2.38293	5.59647	7.4612	4.62328	6.83349	3.32101	1.3623	1.82333	1.00868	5.07274	6.91695	3.13878	6.50773	1.34164	3.7975	6.41889	2.38499	6.72846	7.71525	2.40213
LIPH	2.66281	4.86394	6.27689	3.31905e-08	3.91097e-07	1	6.28305	3.43353	5.20424	6.37894	5.66645	4.22431	3.81734	5.81973	2.74927	4.65688	3.1091	4.88382	5.65099	3.97471	2.73503	5.92171	8.0373	5.68009	3.75031	5.54837	7.15001	4.32924	2.70926	6.15641	4.82727	4.17943	0.912177	5.38041	3.03729	0.850933	0	0	3.21314	6.18168	4.07176	1.18177	6.31728	5.78661	4.36774	7.17287	6.80743	3.71904	3.199
SLC9A3	2.65642	2.14928	3.55876	4.37216e-06	2.90037e-05	1	2.38679	0	3.21811	2.20453	1.85734	0.160334	0.807772	5.23953	3.62238	3.73389	0	0.280616	0	2.68562	0	3.10873	1.80517	2.3761	1.61447	1.70765	1.01528	0.711741	2.52646	0.812865	1.37678	1.64154	0.220619	1.29198	1.37083	3.20592	0	0	2.09163	1.62431	0	2.34506	2.51405	0.490525	2.67453	0.473705	0.191037	2.02298	0.472542
SP9	2.64723	0.935028	2.33951	1.57532e-09	2.5141e-08	1	0.578607	0	0.629377	0	0	0	0	2.80249	6.23355	0	1.67417	0	0	0	0.0655344	0.0429749	0	0	0	0	0	0	1.3726	0	0.164515	0	0	1.42325	0	4.73023	0	4.15815	0	0.718142	0	2.06716	0	0	0	0	0	0	0
PGD	2.63724	10.8393	12.2383	2.46627e-22	6.68403e-20	1	10.5991	10.2122	10.9631	11.408	10.7389	10.3326	10.1364	10.297	9.81134	9.7193	10.4196	10.2145	11.2153	10.6016	11.5535	12.3187	10.7751	10.0351	9.11761	9.83458	9.61169	10.878	10.3906	10.6065	11.4307	9.95367	9.55394	9.9605	10.2947	11.3102	11.3534	10.6533	11.0309	10.1208	10.6071	10.96	10.6224	10.4524	9.49305	10.0825	10.4596	10.8079	10.1461
CRNN	2.63717	5.44162	6.84061	0.0296901	0.0602534	1	10.0796	4.45022	6.03834	4.28934	11.7347	0.857839	2.12536	3.88267	0	6.97335	5.46468	6.88709	6.34006	10.9676	0	3.6068	0	10.3346	1.0395	2.09495	7.87435	6.65462	2.28009	5.36859	5.71912	2.35704	0	1.97739	0	0	0	0	10.3366	5.16453	2.8559	0	7.13538	1.18199	10.7808	8.54319	9.6723	13.4591	8.82452
XK	2.63702	2.58987	3.98878	4.77071e-10	8.61967e-09	1	0	3.75252	2.49488	2.15407	1.65527	1.96709	1.73359	4.81078	3.67891	3.90443	4.07598	3.03667	2.47051	3.29558	2.96407	0	0.259672	3.25361	1.73822	3.76108	3.03652	3.30412	1.92628	1.98297	3.58198	1.12636	1.68703	3.8206	0	0.351783	0	0.262047	1.56994	2.5508	1.97885	1.78494	1.54115	3.28788	2.50222	3.99894	3.07819	3.57784	2.20025
MESP1	2.63678	2.50583	3.90461	2.63687e-07	2.44892e-06	1	4.49836	3.62219	3.16145	0.388868	0.617294	3.00706	3.22546	3.52864	4.21399	3.76282	5.29566	1.15239	0	0.506674	5.26916	0	2.51162	0	2.04645	0.68106	2.75004	0.550659	1.79718	0	4.4152	3.06317	2.32378	0	0	3.50373	4.39962	2.80281	0	0	4.22023	0.664471	0	3.98995	4.52803	0	3.55083	2.91121	3.92
CBS	2.63335	4.83765	6.23455	4.90397e-06	3.21171e-05	1	0.0251263	4.60329	4.93185	4.31154	5.85369	6.48075	3.08506	5.36152	8.70392	2.79737	3.11875	6.4536	3.48538	6.19727	6.65257	7.93246	5.94247	5.34565	4.4096	1.69443	1.94568	2.85178	0	5.22527	3.98464	4.31856	5.57602	1.98951	4.15704	7.54962	4.21862	5.19502	3.71538	3.12116	4.02661	6.71832	3.70396	8.35632	3.14598	2.19338	5.18626	5.79472	4.48574
CHIT1	2.62829	4.61431	6.00843	0.00155275	0.00486245	1	7.14704	4.86719	2.90306	4.34536	13.0598	4.65196	8.83307	10.1104	2.36102	9.12167	3.96371	1.72902	8.89277	1.70207	1.71464	3.10137	9.4373	2.66452	0.642446	1.41273	3.69096	3.46482	0.87068	5.28612	1.8669	6.17456	4.76709	2.81901	5.57285	7.22582	4.23382	0	8.77011	5.46027	2.83475	10.577	2.9618	1.91383	4.1098	1.89894	7.16057	6.8975	4.46265
ADM2	2.62604	3.85131	5.2442	1.97158e-12	6.30651e-11	1	3.15583	3.50747	4.04341	3.98699	5.19173	4.33656	4.44502	4.21435	6.41721	4.76523	2.9648	3.25241	1.04191	3.19629	5.33333	4.62611	1.72621	2.87132	3.35691	1.31003	5.02135	3.90976	1.80128	2.12135	3.94088	4.12619	3.52521	4.40006	1.36382	4.59866	4.39041	6.55304	2.55056	2.57261	3.30733	3.45136	2.47566	5.92666	2.24368	1.79833	3.90033	5.08197	3.08128
ZDHHC11	2.62455	3.87939	5.27146	1.04952e-07	1.07817e-06	1	5.99361	4.22444	3.74516	1.74319	3.50785	4.13818	1.75923	4.25582	7.33852	5.58484	3.83955	2.36648	3.0282	3.15406	0.899736	4.64608	3.17715	4.09802	4.66156	3.90486	1.10069	2.48282	5.33857	2.52747	3.2813	4.24282	3.21775	2.08607	3.983	6.74252	5.04959	4.68492	0	3.43126	3.40952	4.79984	4.89917	3.55623	3.21205	2.74398	4.2304	4.24183	3.95414
COLGALT2	2.61887	1.52858	2.91753	1.309e-08	1.68062e-07	1	0.722743	2.47947	0.249477	0.967754	0.731614	1.93701	3.28572	5.0943	7.14828	2.08458	4.63309	1.79845	2.35807	1.00878	1.3868	0	2.46994	1.60161	0.25073	0	1.68744	0	0.806951	1.7803	2.24972	2.42081	4.69457	1.12968	0.675538	4.81712	0	3.4721	2.18366	2.38623	1.8251	2.12239	1.53511	2.62215	0.12811	1.00489	1.9352	1.23241	1.70054
SLC30A3	2.61492	1.56209	2.94886	1.1709e-09	1.94562e-08	1	0	2.8608	0.704411	0	1.90202	0.805823	1.12941	2.50508	2.99956	1.24594	1.7914	1.60238	1.90684	0.116094	4.14842	0.651886	0.0776576	0	0.0166065	0	0	0.00335854	0.324035	0	1.22271	1.93062	1.98054	0	0.940534	4.96013	0	3.2051	1.44029	1.83398	0.719249	1.43004	0	0	0	0	1.13336	0.98666	0
P2RY1	2.61418	5.96839	7.35475	7.9416e-08	8.41945e-07	1	6.36558	5.98462	6.81017	6.92584	6.41097	3.35432	5.21119	5.7768	6.28772	7.28426	3.73229	3.01206	6.61676	6.58254	5.93101	6.33829	6.25659	6.45946	7.13065	7.41296	7.27515	7.74395	7.70308	5.12845	6.80721	3.03721	8.48992	8.94079	5.4673	3.35657	2.12318	5.13643	7.25574	7.45957	6.88286	4.40864	7.17343	1.67489	7.50449	6.89848	5.3025	6.44135	4.65958
MAL	2.60704	6.26685	7.64926	0.0029719	0.00847994	1	10.389	3.50945	7.059	4.2251	9.88561	2.48912	5.11958	7.23137	5.86992	8.44966	6.40843	4.59743	4.04631	9.95157	4.674	3.76323	7.67157	9.33462	4.53563	7.01482	7.62702	4.35795	5.98295	3.18869	5.69	4.07612	6.79002	4.47863	4.04752	4.46811	3.59256	1.76753	8.75989	6.69978	4.52331	4.16992	4.07557	5.56736	8.82061	7.92301	10.9256	12.0154	9.45842
CDH26	2.60465	3.80978	5.19087	5.11424e-10	9.20686e-09	1	4.81855	3.17439	4.9856	3.47589	3.22764	1.44266	2.55768	2.77792	4.99424	4.78445	3.49164	3.02091	5.03878	4.1978	4.19746	6.55031	3.44357	5.63386	3.78073	3.06686	2.9948	3.29755	4.08478	5.45526	2.60013	4.0046	1.94984	6.25412	3.19442	2.42741	0	3.06455	5.34258	3.08425	2.76195	2.47491	4.11816	3.94881	5.3503	4.11875	4.95316	5.36628	5.64026
SH3BGRL2	2.60309	4.41073	5.79096	8.2124e-09	1.10284e-07	1	6.86993	3.6931	3.35251	4.75392	4.4141	6.33004	4.54592	5.43753	6.19984	3.52716	5.60104	5.168	0	2.57766	1.3707	4.30561	1.42682	4.53457	2.589	1.86013	3.65265	3.53631	2.93593	1.7373	4.78848	5.2045	3.87874	2.33095	4.15751	5.13813	3.81918	5.53414	4.191	4.5135	4.11724	4.3175	3.24042	7.40755	4.63936	6.45048	5.08207	6.27108	4.19865
TMPRSS11D	2.59629	8.14708	9.52353	0.000686355	0.00241978	1	9.96161	3.90743	8.73271	5.77573	11.1014	5.84622	5.09712	10.0916	1.47869	7.8355	6.92416	6.54795	8.72641	9.24115	9.95751	6.94203	8.58965	9.02857	9.74222	8.62854	8.08671	10.972	9.12527	10.1037	9.31673	7.28096	5.80143	9.96604	0.612454	1.60175	0	0	9.13071	9.44892	6.00694	4.71707	8.9592	1.88832	10.6893	11.0234	10.5079	10.5847	10.4293
TCEA3	2.59548	7.30339	8.67939	1.91742e-10	3.81081e-09	1	7.91268	8.87788	7.12681	6.86888	5.25567	6.75176	9.26295	8.43789	9.11831	7.38517	10.471	5.9293	4.75563	6.24314	8.65678	8.3106	7.8761	6.15506	6.53553	6.35457	7.71408	6.91155	8.09238	4.30842	8.78617	8.04563	8.35869	5.93709	5.59523	7.7788	4.59844	7.89335	5.00372	7.9947	8.36512	7.03078	7.26782	8.53564	5.67741	6.2226	8.59938	7.80904	7.35656
TMEM45B	2.59226	6.58637	7.96058	0.000554504	0.00201252	1	9.04	4.27445	9.23273	9.3805	10.0234	5.83878	4.5395	8.07367	5.88013	7.6244	5.36616	5.07006	0	8.08923	6.62218	6.63003	8.16366	7.71211	5.81382	8.80533	8.57999	9.3376	9.31214	3.27886	3.98815	8.1637	5.72821	8.27108	7.83529	0	0.2991	1.84104	6.57348	8.50213	5.55853	0.592645	8.82659	2.46873	9.07801	8.04654	8.70988	9.44089	8.55245
SLC29A4	2.58881	4.3879	5.76019	4.95855e-09	7.02588e-08	1	2.18393	4.8022	5.59807	3.45114	4.82934	5.94961	6.00228	5.00282	7.16671	3.65682	4.19762	3.15864	0	3.71208	4.98378	4.8259	5.0247	3.45324	4.37163	2.20914	5.60496	3.86901	2.52366	1.90681	4.30724	5.71167	3.87949	3.94301	3.3101	8.50103	2.21308	4.7196	4.06051	4.28716	5.60826	6.68304	2.24335	6.64963	4.1106	3.49354	2.69744	2.84431	5.01697
SOWAHB	2.58593	4.01427	5.38495	2.58319e-08	3.10025e-07	1	3.44073	3.51138	5.71706	5.02788	4.75319	3.82155	4.18872	4.13926	3.59399	3.07808	1.74444	4.50844	2.90197	3.22611	0.122957	3.87005	4.19405	4.22814	3.63909	3.43756	5.69512	0	2.47361	4.44123	2.06511	3.61886	1.61732	5.18219	2.7751	0	0	1.27045	3.85845	4.47051	3.20326	2.64789	4.41237	5.10326	3.6056	6.11365	5.95456	4.62941	4.45896
AK7	2.57812	2.7479	4.11422	1.59209e-11	4.06366e-10	1	1.66603	2.64757	4.69254	3.79369	2.63563	2.35466	1.47155	1.32832	2.26928	4.14857	2.26432	1.91466	0	1.04478	4.1055	3.87205	2.94108	1.92777	2.47591	4.20024	0.927738	2.31113	5.29806	0.962966	2.55641	2.50166	5.73852	0	2.56059	5.15415	3.35268	4.58016	2.38261	2.53734	1.69926	1.42819	2.55267	3.30559	2.00762	2.08153	1.72727	3.05404	1.15724
ALDH5A1	2.57784	4.98097	6.34714	3.05267e-14	1.43092e-12	1	5.79239	6.19549	4.41524	5.27668	4.44349	3.74029	4.97752	4.28782	5.18959	5.08261	6.15871	3.85396	3.16128	4.03501	6.5499	4.59217	6.63356	3.86807	5.15307	4.64268	4.60748	4.52029	3.0765	4.40245	5.35724	2.92422	4.25217	3.92869	3.67732	5.99153	4.35857	2.51095	3.20362	5.16567	5.55762	4.75828	6.31512	6.7143	4.29366	4.82418	5.33409	4.66008	2.86231
SOHLH1	2.57679	0.872657	2.23823	7.04997e-05	0.000334885	1	0	0.498515	0	0	0	0	0	7.24313	3.50882	0	0	0	0	0	8.63776	0	0	0	0	0	7.38861	0	0	0.0413658	0	0	0	0	0	9.0348	9.37867	0	0	0	0	0	0	6.39938	0	0	0	0	0
SLC27A5	2.57438	6.29381	7.65803	6.08632e-11	1.34404e-09	1	7.60653	6.7013	5.53002	5.00903	5.14569	5.61912	6.25043	6.23781	6.39562	5.53088	6.78448	4.66907	6.29368	4.98811	8.17374	6.20125	6.39852	6.17235	4.46094	5.57012	5.37507	4.1932	4.80523	6.18659	4.88371	6.17254	4.61105	5.39154	5.53711	8.15596	9.85446	6.40353	5.01184	4.11533	5.90002	5.66527	4.9805	7.91856	6.12908	3.75835	5.75173	6.76456	5.79506
SMIM5	2.57123	4.43828	5.80074	8.76383e-07	7.11216e-06	1	6.29758	1.60667	5.79414	6.09818	7.4342	0	4.55682	4.98033	1.10308	3.86595	3.58584	4.33323	2.85444	4.2006	2.80919	4.3376	4.87529	5.63835	3.27319	5.00468	5.58102	3.69415	4.38979	4.17079	3.5156	3.64957	1.52535	4.62348	1.6634	3.15618	1.92189	0	4.94837	4.75761	4.79006	3.84974	5.63857	3.74141	6.21839	6.95616	7.77638	6.97092	7.33022
SPMIP6	2.5696	1.59278	2.95433	1.89102e-08	2.35682e-07	1	3.21957	2.75566	0.577193	1.90097	1.57456	0	2.45763	1.62527	4.15167	4.2296	1.89635	2.1494	0.695959	3.17329	2.71058	0.00667941	0.574206	0	1.46185	4.38162	0.191723	2.13427	2.97639	0	0.437486	3.11714	1.33705	0	0	5.13924	5.09298	0.438329	1.36434	0.250681	0	2.4065	0.203921	2.29215	0	0	1.85666	0.85164	0
GABRP	2.56775	3.32162	4.68213	0.00085133	0.00290454	1	1.98389	6.51937	0	0	3.47172	2.63057	6.04204	6.92019	0.232126	7.40655	3.09568	5.91165	7.01358	0	3.45338	4.02065	2.58655	5.68745	4.07999	0.573373	6.43285	0	0	2.57658	5.56435	4.8823	0	2.71336	1.99078	0	0	2.24969	4.56461	2.71249	4.73959	5.5595	4.77716	6.12312	1.84475	4.07265	2.01211	4.50643	0.593055
ISM2	2.56282	0.792963	2.1507	8.52997e-11	1.82946e-09	1	1.08029	0	0	0	0	0.693191	2.79782	0.211177	1.81136	0	0	0	0	0	0	2.18623	0	0	2.55321	0	1.37034	0	0	0	0	1.5041	2.06503	1.32509	0	2.33506	0	0	0	0.34745	2.28464	2.55376	0	3.88137	0	0	0.169059	0	2.58337
TJP3	2.56125	4.30296	5.65981	6.41502e-06	4.06384e-05	1	6.34151	2.36159	3.96861	4.29774	4.5068	1.82692	4.40261	2.22651	1.23747	2.21586	3.30571	3.95375	3.46012	3.01383	3.52029	3.8816	4.71431	4.84298	1.8542	2.95957	6.26594	2.42967	1.83761	2.47043	4.27257	2.83195	1.07641	3.38522	0.509684	1.90159	1.66446	0	4.24645	2.56986	2.83228	2.37377	5.15008	5.03064	2.84052	3.18935	5.92923	5.10536	5.02996
GULP1	2.55983	4.3792	5.73525	3.60045e-08	4.20268e-07	1	4.33545	4.3987	4.87186	5.97251	5.29047	6.86151	6.11398	7.35843	6.56513	6.49563	6.99099	5.74499	2.48774	2.59222	3.36084	0.364092	2.30549	2.80654	3.11076	1.80522	4.85234	2.93196	4.4366	4.57658	5.76651	6.16813	5.40952	3.79842	5.75998	6.4785	1.03532	8.11623	5.00614	4.33524	4.89567	5.47804	3.44343	5.67058	2.98143	1.96517	4.20855	3.28732	3.13326
TRIM2	2.55877	5.9878	7.34325	5.06386e-13	1.79719e-11	1	5.95193	5.84922	6.11039	5.93101	5.85302	5.99161	6.72188	8.72715	9.43305	5.69954	5.38543	6.22475	5.45129	4.51714	6.16432	6.72086	7.87207	5.0404	5.21412	5.32331	5.49538	5.68715	4.33727	4.40996	6.72865	6.23036	6.95254	6.17128	4.56631	6.07617	5.14304	6.95067	5.86941	6.69258	5.96914	7.71415	6.68505	6.03125	4.58524	6.69584	5.38551	5.19201	6.10637
EPB41L1	2.55817	7.84729	9.2024	1.84379e-14	9.04066e-13	1	7.53443	7.53445	7.78622	8.16461	7.83901	7.72697	8.57079	8.78555	10.1815	8.81598	7.82167	7.58645	7.96012	6.16136	7.09737	8.00024	7.62492	7.17341	7.07409	7.9716	8.70107	7.35824	8.50882	8.27472	7.40574	7.48269	7.61235	6.65514	6.8337	7.2736	7.06021	8.1443	8.33626	8.68976	7.19909	7.47752	8.66163	8.33636	7.91094	7.53538	7.62714	7.50507	4.78487
PPARG	2.55757	3.60711	4.96188	1.29581e-07	1.30597e-06	1	2.6589	6.1003	1.80111	2.54306	6.24492	2.24949	4.17629	5.21998	3.3336	4.88462	6.18674	4.03646	4.9217	2.27694	3.56193	4.24646	3.30917	3.41521	1.05007	1.1236	3.87961	4.64152	2.47712	3.04085	4.23865	4.6714	2.15288	0.800491	3.85305	5.06268	4.7525	4.37179	4.26474	3.55894	3.92215	5.25274	2.18983	3.41255	1.46769	1.84104	2.89036	4.57865	2.20604
FZD7	2.55607	6.26063	7.61455	4.73139e-11	1.0796e-09	1	6.16735	6.76178	5.96706	6.19591	6.21034	8.25475	8.39703	8.68153	8.1602	7.38163	6.86176	8.0027	4.97145	4.93509	6.42952	6.38416	6.81821	4.33661	6.05928	5.12906	6.98915	5.66488	5.15512	5.35042	6.12971	7.62802	7.19881	5.10596	5.35889	7.69993	3.62915	7.8228	4.74355	5.19916	7.34258	9.04414	6.34773	8.31462	5.59815	5.94106	6.88692	5.92452	6.75315
CDK3	2.55471	3.93629	5.28945	6.5564e-06	4.14109e-05	1	5.95734	4.67929	5.49958	0	1.02623	1.58717	0	4.8797	7.61116	5.46021	0	3.99502	1.02619	2.91049	1.99105	6.47805	0	5.46158	4.7906	0.771768	1.99199	1.83227	4.43442	4.04769	6.28476	5.98618	5.40553	1.40894	6.52621	7.12242	5.1223	2.80513	2.27915	3.0386	1.51972	6.92253	5.88499	6.85482	5.65692	4.40047	5.06113	5.08688	3.76923
NRXN3	2.55272	1.22152	2.57356	1.73213e-09	2.72243e-08	1	0	1.13766	0.185446	0.890173	2.44885	3.42369	1.1011	3.35437	2.3794	1.55263	2.50955	2.88491	0	0	0	0	0	0	2.93432	0.147397	1.74453	0.497017	0.482423	0.273535	1.98874	0.358414	3.69413	0.492052	0	0	0	3.00799	3.73052	1.22758	1.18908	1.39171	1.05536	4.32381	1.1287	0	0.778111	2.09659	0.518348
CECR2	2.55242	2.12719	3.47905	3.65231e-07	3.26386e-06	1	1.26761	2.7692	0.229148	0.503105	0.198897	1.51389	4.38651	3.86995	0.710259	2.85166	6.15915	1.52175	2.37904	0.748152	1.65105	2.36951	3.84133	0.937476	1.08774	0	4.30182	3.15248	2.84063	0.185294	4.35767	2.90653	1.79191	0.249569	0	0.992065	0	0	1.6976	3.23214	2.18699	1.03118	0.818857	2.17149	1.37372	1.62249	2.86047	2.1854	0.204117
RIPPLY3	2.54648	1.2076	2.5561	2.09927e-08	2.57686e-07	1	0	2.29796	0.586838	0.747457	0	0.77348	1.3614	0.0351044	0.842504	3.97171	0.536076	0.40993	0	0	6.25333	1.68249	0	1.49629	2.25465	2.26192	2.04789	0	0.436667	0	0	1.22017	0.94795	0.186299	0.606676	3.69624	0	2.83969	0	2.55084	1.71361	1.65391	3.1235	2.4208	0	0	0	1.70297	0
SPIRE2	2.54494	4.38406	5.73169	1.0899e-11	2.92723e-10	1	3.96349	4.83203	4.39815	1.75318	1.77115	3.76021	2.07122	3.81078	5.93232	4.37867	3.12031	4.64591	3.66299	5.99748	6.28759	6.71455	5.12101	3.92503	3.45354	3.0029	3.38728	2.89795	4.6119	4.05408	4.48858	4.75959	4.32588	0.0581664	6.4624	5.12857	5.10489	2.5364	4.6061	4.00745	3.94112	3.07441	2.74886	5.00202	2.27332	3.14938	5.23466	4.27045	4.71478
ZIC5	2.54158	2.73764	4.08337	3.12882e-07	2.849e-06	1	2.60246	0	3.49265	0	0	2.72493	0	3.69972	4.8148	2.70673	0.0428959	0.182612	5.50712	3.82851	2.61161	5.1231	1.43135	3.79105	3.6303	1.35045	2.55792	2.64061	2.99936	0.0333687	1.62396	1.11517	0.563141	4.7332	1.5515	1.90128	3.10765	4.38742	0.39027	2.0571	0	3.32931	1.66064	2.47935	0.581631	0.467035	3.95958	3.74089	0
PPM1L	2.53924	4.25597	5.60037	3.22057e-13	1.19942e-11	1	3.58656	4.13059	5.30602	4.49489	6.51333	4.79239	5.32527	5.11369	3.30167	5.72309	7.26231	4.79898	4.20806	4.03904	2.94644	2.87542	3.42603	4.23661	2.98102	4.09129	4.37345	3.3692	4.23337	5.08628	4.74141	4.36779	4.53448	4.00122	3.75265	2.88548	2.04086	5.72507	4.90929	4.96417	5.20629	3.82978	3.26308	3.522	3.65605	3.27302	4.10318	3.9375	3.69683
SAPCD2	2.53828	6.79199	8.13584	6.13222e-16	4.00907e-14	1	6.04577	6.98228	7.77161	5.83522	5.2963	6.43103	5.19932	7.24033	6.25489	5.51516	5.34558	6.09499	6.79001	5.20939	8.56739	8.08024	8.79043	5.29956	5.00702	5.00398	4.99445	5.85412	7.03969	6.78291	6.11167	6.50169	4.68431	5.24092	5.73459	6.36716	6.61134	6.89964	4.13576	6.83004	5.29394	7.17439	7.5218	7.05654	5.96504	5.84936	6.60258	6.84195	5.21401
TBX4	2.5353	1.04625	2.3884	2.36141e-08	2.85708e-07	1	1.25234	2.42512	0	0.683726	0.498796	2.57243	0	1.35071	6.83498	1.60939	0.204828	0.545389	0	0.167814	2.76635	0	0.563431	1.85821	0.525779	1.31701	3.63771	2.88415	1.95234	0.279559	0	1.29637	0	0	0	5.54416	0	5.10963	0	0.0115439	0.281735	0.737731	1.93482	1.97968	0.328449	0.169167	0	1.39427	0
CAPN13	2.53188	1.42262	2.76283	1.47692e-05	8.53957e-05	1	0.764001	0.837941	0	0.0473392	1.09442	4.44332	0.896139	3.87433	2.24962	4.21254	0	0	2.79905	0	1.30385	0	0	4.91837	0	0	2.06009	0	0	0	2.41017	0	0	0	0	1.92911	0	0	0.643288	0	1.6852	0.99235	1.79409	7.47946	1.14118	0	0	1.37577	0.315051
MPPED2	2.53078	2.19093	3.53051	2.24743e-06	1.62939e-05	1	0	2.45014	1.65733	1.8622	1.54305	1.71084	2.27342	5.72767	6.69963	2.13233	2.4464	2.50781	0.682942	0.504594	3.91828	2.3089	1.21809	0.64805	0.763752	0.940853	1.80078	0.823921	0.846663	0	2.34637	1.56992	3.8388	0	0.863028	1.76121	0	2.63292	2.0292	0.517466	4.21305	4.97535	2.98713	2.61251	2.32534	0	1.56135	0	1.21306
FGF12	2.52997	3.67926	5.01838	2.77864e-06	1.96668e-05	1	5.17413	2.32357	4.35143	3.5776	3.07454	4.54388	1.60971	4.65857	8.32833	2.42705	4.15381	4.06746	2.62058	1.22287	2.75975	2.14384	1.19155	4.06089	1.17301	4.50769	4.72986	2.74213	2.78515	2.4119	0.683364	2.77404	3.82035	2.09735	5.58986	6.0275	3.90275	5.75887	3.06933	4.10138	4.50888	7.50225	0.475422	4.16554	4.73995	3.19682	4.63469	1.96493	2.38027
FOXI3	2.5295	0.813794	2.15265	4.42249e-08	5.03219e-07	1	0	0	0	0	0	1.24584	0.0960451	3.04102	2.17349	1.59628	0	0	0	0	0	0.745692	0	0	1.10016	0	1.72637	0	0	0	0	0	0	0	0	0	0	0	0	0	0	4.39824	0.54186	3.20218	0	0.0450346	0	0	0
STX19	2.52761	4.27143	5.60921	1.7433e-07	1.69067e-06	1	6.10312	4.66388	5.54588	4.24993	3.93577	4.7967	4.98276	2.94382	4.67775	4.8828	2.15372	2.74652	5.12635	3.61905	4.40606	4.12287	0	5.10932	6.6884	6.54716	2.25959	3.83829	4.27985	5.65274	3.60368	1.66839	4.90706	5.50615	4.54304	0	0	0	4.45185	4.30528	4.65507	3.01245	4.2782	5.46844	7.08404	5.64499	5.47323	6.34407	7.36685
DKK4	2.52675	1.0188	2.35608	9.135e-09	1.21144e-07	1	3.65142	0	2.14307	0	2.7019	0	1.43214	0.822953	0	2.314	0.923074	1.01114	0	1.62952	0	0	0	1.34605	2.83439	0.803802	0.724511	0	3.31354	0	0	0	0	0	0	0	0	0	2.18401	0	0	0	0.666941	0	2.95307	0	2.5291	3.10075	0.878121
PLEKHG4	2.52452	6.13432	7.47033	9.35062e-10	1.59922e-08	1	5.70517	6.54146	5.54418	6.48476	4.67079	5.36942	7.14587	6.73565	7.70223	6.43109	5.91163	4.49747	2.85905	3.88232	7.45841	5.6788	6.21572	5.05983	6.68982	6.53979	7.10789	7.571	4.73907	5.30535	7.17146	4.61675	6.66951	5.68797	5.70539	8.29353	8.4948	6.90485	5.5712	4.49893	4.69415	8.39319	4.60802	8.50783	6.29971	5.3488	6.54825	6.59254	5.9697
DUOXA2	2.52337	3.97421	5.30956	6.80532e-05	0.000324712	1	5.43793	2.59281	3.85551	2.49462	7.34561	1.70417	0.594875	5.29681	1.36132	3.62588	2.49836	3.97891	6.21135	5.68134	1.38081	3.1845	7.50622	5.10904	2.31084	1.32354	4.299	4.40842	1.9953	3.11581	3.81872	0.487029	1.17997	1.17629	0.54859	0	0	1.2508	5.38165	4.99961	1.72863	2.03899	5.8621	0.629371	4.57167	4.40251	6.44122	4.32032	3.42225
FADS6	2.52264	2.21491	3.54985	8.23794e-05	0.000384455	1	0	2.59595	2.43925	6.67043	3.09112	0	4.29364	0	2.76373	1.53818	0	0	0	1.49381	5.00792	1.91032	2.52397	1.09176	2.68759	0.133431	7.60266	0	0	0	3.38663	0	4.69009	0	0	0	0	0	0.478695	0	0.119518	0	2.40451	0	2.38858	3.16688	3.50311	5.26029	0
OSGIN1	2.51826	6.55241	7.88484	4.01825e-10	7.36728e-09	1	6.16104	5.10948	6.1911	6.68048	6.10413	4.46222	6.53147	7.59771	6.0783	5.61628	7.48698	6.25612	6.27954	4.85507	6.71882	8.71318	6.13401	6.3718	4.49152	7.63312	6.53738	6.30655	5.98196	6.88891	6.97904	5.64669	5.34303	6.05648	5.33724	6.06243	5.85731	4.65057	6.30912	5.98588	6.41631	5.37185	7.09667	6.01576	5.59648	6.14123	6.85744	6.21438	7.28783
FUT3	2.51643	6.93578	8.26716	1.97677e-06	1.44937e-05	1	9.78906	5.50459	7.76979	8.08889	9.25648	6.31796	6.43316	6.24441	4.68827	6.94461	3.40328	6.9531	6.81063	6.39241	4.07242	5.8445	6.89793	7.20093	2.78758	5.8818	8.11538	7.28305	6.35368	8.31084	7.18195	7.59048	2.93319	7.96076	6.61617	0	0	0	7.18034	6.34547	6.26814	3.1799	7.50773	6.5598	7.76015	7.07429	9.14653	7.60731	8.43628
HOXD13	2.51364	3.92798	5.25776	9.41066e-05	0.000431218	1	3.44579	0	5.7903	5.97563	2.41653	0	2.81659	0.758374	6.50139	0	0	6.39162	6.967	3.05351	6.10924	4.17049	2.07241	6.1282	0	0	4.72509	5.0266	4.26742	0	0	0	6.93593	4.44321	0	6.86306	7.07396	7.79131	0	5.46634	0	4.66191	4.88162	2.42726	2.32673	3.42041	0	4.835	2.96811
SPAG17	2.5122	4.10152	5.43047	1.86229e-05	0.000103579	1	7.71163	2.51245	5.98532	0.865791	7.12089	3.44182	4.25736	4.50221	2.2949	4.03286	0.964331	2.59106	5.02243	4.05342	2.98096	4.94508	1.74273	6.50444	6.26962	9.86298	5.33221	3.02178	0.588726	2.25317	4.16066	3.70206	2.64953	6.40896	3.12536	3.04615	0	4.44154	3.79659	3.14108	3.09583	4.64757	4.85796	3.98423	7.07403	7.41705	6.01825	8.80107	7.975
EPHX1	2.50961	9.47954	10.807	1.98508e-16	1.50968e-14	1	9.40638	8.8276	8.67336	9.57691	9.72524	9.68693	9.6912	10.0864	9.91198	8.96609	10.1939	9.01446	9.46965	9.27136	9.11265	10.0191	8.73655	8.25487	8.32177	9.01175	9.76416	9.30306	9.15859	8.66067	9.05482	9.29806	8.55533	8.86681	7.9553	11.1641	8.23143	10.165	9.1553	8.98175	9.66847	9.49283	8.69091	10.3947	8.20485	8.62746	8.85656	9.6059	10.7495
IL20RA	2.50096	5.61393	6.93641	1.87263e-09	2.91575e-08	1	6.70722	6.53311	6.4503	5.03982	2.56057	4.55034	6.18465	6.69045	6.11326	5.76625	4.64014	3.15034	6.86503	6.58723	6.56641	5.51364	6.1214	5.68432	3.86908	7.24134	3.95742	5.97239	5.60494	6.35949	4.1862	3.23513	4.03846	5.4597	5.23044	2.78531	0	3.91162	3.07717	4.49779	4.71922	3.61986	5.92466	5.1867	5.57846	5.98156	3.40868	6.36234	5.86361
NPM2	2.49851	4.49666	5.81773	4.67577e-07	4.05687e-06	1	0.95166	6.26466	5.22876	3.40456	3.82955	1.93256	6.36007	3.65806	6.63027	3.37829	3.07114	5.97285	2.84119	1.2615	8.50744	1.9968	6.63833	6.68279	4.06724	0	4.43591	1.90821	1.16998	2.87144	2.26485	4.49544	5.22517	2.93238	3.15423	5.09724	4.95548	4.39198	2.59085	3.1133	3.59348	3.86119	5.24737	3.42171	5.43765	1.8478	4.34194	4.91773	3.66462
CCDC92B	2.49781	0.772557	2.09322	9.98513e-14	4.22836e-12	1	0.255772	0.212754	0	0	0	2.34009	0	1.70577	2.04467	2.60652	0	0	0.13219	0	1.91104	0	1.54419	0	0	1.52607	1.9264	0	0.435405	0	0	0.246959	0	0	1.14877	1.24765	0	0.389281	0.130495	0	0.366445	0	0	1.27679	0.297199	0	1.20778	0.292151	0.118324
OCLN	2.49158	5.36079	6.67785	8.17258e-08	8.63363e-07	1	4.60129	4.57443	6.27006	6.26309	8.0383	4.62691	4.35924	6.10809	3.18243	4.03911	3.5482	3.33184	1.35685	3.59202	4.73764	5.30802	6.02839	6.45373	3.47666	4.00955	6.93516	5.30513	5.55335	6.54608	5.97866	4.60816	5.41947	5.93779	4.50404	0	2.90336	1.43039	2.48223	7.15643	4.19814	5.1026	5.57777	6.48842	4.87825	7.29103	7.22581	5.95273	4.86283
GABRB3	2.49074	1.11908	2.43566	6.03303e-06	3.8629e-05	1	0	4.4117	0	1.4052	0.576442	1.9868	0.859556	1.77527	1.29776	0	4.12027	1.64615	0	0	1.20297	3.35453	0	3.72441	0	0	3.16512	0	0	0	0.728113	2.05631	1.75637	0	0	0	0	0.375953	1.76739	0.19142	0	0.46829	0	3.43094	0	0.184418	0.80907	3.72534	0
ZG16B	2.48965	4.63501	5.95096	0.00135158	0.00432565	1	7.63895	2.82245	3.09611	3.34776	3.2478	5.23553	2.50009	3.58346	10.2512	5.92945	2.20474	4.50278	4.06	3.45573	3.31188	3.91843	3.31253	7.18543	3.24142	0.938854	3.96176	3.01467	1.55631	2.25067	10.8698	3.52162	0.223534	0	3.87944	3.87957	4.50265	1.76564	3.69544	3.1698	4.33864	5.03173	3.13888	6.24935	1.47494	2.38826	4.22752	1.6049	3.50605
TFR2	2.4887	3.22606	4.54145	1.80734e-10	3.62588e-09	1	4.12476	3.49661	3.06992	3.09866	2.24101	3.08124	3.8517	3.54368	4.31523	3.13489	3.10242	1.79424	1.09584	1.88974	4.28639	4.79029	2.28926	2.54789	2.49389	3.17966	1.49851	1.45259	3.15562	0.894269	2.44824	2.65387	2.9813	0.357776	4.1785	4.01046	1.88262	3.19004	2.74396	2.96815	2.88855	0.644924	1.41918	6.03145	3.07508	3.10309	3.60571	4.33584	1.16398
AFF2	2.48845	0.914956	2.23021	1.25271e-09	2.06331e-08	1	0	2.52743	0	0.81039	0.372965	2.52993	1.13919	2.66344	0.681031	0.94608	0.157187	1.36547	0	0	2.48221	0	1.31831	0	0	0	0.600948	0	0	0.22696	0	0	1.03504	0	0	0.716822	0	4.01573	0.635933	1.18726	0.691009	3.02905	0	1.81097	0	0	0	0	0
C2orf15	2.48831	2.88622	4.20139	4.1917e-16	2.82721e-14	1	1.25771	2.08431	3.03597	3.59284	0.317619	2.19459	2.7617	2.82832	2.52111	2.22898	1.81433	1.41608	2.19999	1.75464	4.32983	3.22463	3.19202	2.86101	4.69627	3.81854	2.77375	1.8838	3.54411	2.82201	3.57588	0.858603	2.39385	1.35065	3.62276	0.540119	0.984405	0	1.82495	3.0127	2.58658	3.50248	3.98468	4.43585	1.52045	1.69429	1.82564	3.64589	2.60683
NOS1AP	2.48304	3.68596	4.99807	7.78988e-09	1.0556e-07	1	0.159206	2.81227	5.8363	4.97568	2.26339	2.72077	4.06899	2.70664	3.47455	4.40199	2.72408	3.10501	4.2106	2.3578	3.77539	3.13954	5.50809	3.32936	1.05149	0	4.75607	3.7763	2.68823	1.5388	3.37629	2.35845	3.40055	1.41438	0.915001	3.8428	0	2.66861	4.66595	4.45703	2.48946	4.22806	4.14416	5.55409	3.15852	4.10618	2.88081	0.020396	0.113901
FZD9	2.48285	2.04413	3.35613	1.65148e-11	4.20086e-10	1	1.83138	0.354409	1.83381	1.14011	1.0766	2.19189	4.04207	1.96992	0.185545	1.69584	3.09665	1.7089	0	1.82714	3.1079	3.28207	1.80355	1.96209	0	2.5502	2.31282	0.92781	2.4132	0	3.40582	3.32145	0.931794	0	0	4.24555	3.09922	1.2667	0	1.10553	2.18724	1.29875	1.47939	1.97387	2.07885	0.521554	2.00806	1.84378	2.71613
PRODH	2.4799	6.77024	8.08052	1.36538e-07	1.36777e-06	1	8.30922	7.48365	9.30085	6.89701	5.55005	2.31449	7.37358	5.93587	7.92988	8.15178	4.77023	3.60498	6.79169	7.61037	6.25526	4.75908	5.27659	6.56474	4.67135	7.49625	7.34775	5.37969	7.8693	6.72474	5.63455	3.30258	3.09031	7.58077	3.95852	2.93971	1.73642	1.09068	8.15668	7.53991	6.33066	5.71267	5.408	5.27825	5.61503	6.79181	7.24373	6.23866	7.85872
GATM	2.47848	5.59598	6.90544	1.067e-08	1.40006e-07	1	4.36523	6.4289	3.02337	5.71214	5.95813	6.13073	7.44767	7.80524	5.0974	6.76029	7.26401	4.6588	4.45976	4.79472	6.25657	5.25234	7.3301	5.05358	4.66197	3.10619	5.22179	4.33636	3.95482	4.39954	6.45813	6.02546	6.32304	2.84828	5.22565	4.71744	5.35479	5.4393	4.49965	5.51097	6.61435	6.71328	3.98608	4.44196	4.60414	3.78914	5.54877	6.50143	4.90565
ULBP1	2.47758	2.23911	3.54804	8.70749e-08	9.1533e-07	1	0.786855	3.1524	1.06772	0.537461	4.34143	4.15486	1.97623	6.17396	4.65429	2.39057	0	2.18315	0	1.53166	3.88592	3.41636	2.07891	0.764419	3.05069	2.63263	1.19548	2.24756	1.27628	1.26829	3.46195	3.46246	3.76854	1.71124	0	3.7265	2.0235	4.36231	0	0.98138	2.13801	4.84052	0	4.69359	0.316344	0.97756	1.32471	0.732269	2.32027
MYH11	2.47677	4.95639	6.26485	1.18515e-06	9.25397e-06	1	3.18036	9.63944	4.34881	6.3475	4.84319	8.05867	6.20133	9.75845	6.68273	6.64476	11.1577	6.24082	3.79821	2.82275	2.80993	1.94829	4.83377	4.21511	4.22561	4.42448	6.0074	3.13157	4.60532	4.55857	7.21251	7.93709	3.79146	2.27306	4.34107	2.66606	3.74895	4.78813	5.18543	6.52967	7.00163	4.60501	3.85209	6.55378	5.37082	4.89634	3.86651	5.6311	3.98701
GPR27	2.47253	2.43846	3.74445	2.6974e-05	0.000144061	1	0	5.96324	0	1.33117	3.4187	3.45702	2.67656	3.07723	1.33513	4.72622	3.62662	1.57835	0	2.57581	6.38682	6.02778	0	1.89079	1.63554	0	3.82573	1.78811	0.827674	0.144005	3.63544	1.22111	1.85995	0	1.28241	6.30378	2.1173	6.30569	2.36463	1.70974	2.94819	2.96429	1.40717	4.75677	0	0.908702	0.690062	2.81297	0
ST6GALNAC1	2.47108	5.63902	6.94416	8.99582e-07	7.27179e-06	1	7.92467	4.43777	6.06898	6.01851	5.23395	4.76107	7.33711	4.25989	6.11329	6.7886	4.20082	4.7999	6.26744	5.24563	4.23846	3.72046	3.16245	6.47097	4.63911	7.1036	5.82619	5.29212	6.99579	5.83233	6.3752	5.39516	5.35587	5.01384	5.1084	0.128977	0	0	7.21571	4.39453	4.68376	5.74338	5.53038	6.08467	6.60946	6.25113	7.16237	6.35541	6.51427
TCF15	2.46676	2.16732	3.46994	2.44452e-05	0.000131783	1	1.94086	2.75845	0.701286	0.309157	2.44741	2.89128	2.62446	3.23034	4.03409	0.306734	4.54763	2.55785	0	0	7.93264	5.36486	1.27841	0	0	0	2.59227	0	1.17901	1.13778	4.00411	4.40364	1.30225	0.329959	3.15898	5.9765	2.49163	4.38718	2.04965	1.56534	2.36873	1.74792	1.12125	3.04079	4.2986	0	0.821018	1.85582	2.91005
HTR3A	2.45491	1.51984	2.8155	2.27074e-05	0.000123757	1	0.706099	0.975036	3.03703	1.52196	5.58793	0	0	0.594857	0	0.488595	1.23421	1.12578	0	0	0	0	0	0	0	5.90379	3.04839	2.98181	2.29943	1.34329	0	0.142523	0	0.831727	0	0	0	0	1.80595	2.42174	0.729331	0	1.2753	0.109289	2.00895	5.10234	4.07832	7.12245	0
DUOX2	2.45287	5.72169	7.01615	2.36588e-06	1.70614e-05	1	6.13371	5.47741	5.35876	3.8912	7.37696	4.48107	4.09129	6.52172	3.40392	6.08002	3.80985	6.12072	8.44268	6.62169	4.58299	5.28805	7.63626	7.44935	6.35699	5.43185	5.45402	5.54703	4.1917	4.25689	5.96047	4.41124	3.7116	4.88091	2.95537	3.09987	0	3.4668	6.36314	6.86037	4.1854	4.47228	7.23471	2.54249	6.94042	6.70067	8.04453	5.62942	5.16548
C6orf15	2.44837	4.41086	5.70268	0.00602079	0.015562	1	4.73645	3.58615	7.08874	5.45271	5.05272	1.44635	6.01036	9.74767	2.94426	4.41825	0	5.28339	5.92889	2.59108	3.37427	2.19066	8.71988	6.3062	1.39017	1.36615	1.98746	1.46455	2.53343	4.72935	4.02976	7.25802	0	5.62507	1.98714	0	0	0	4.43427	7.97594	3.26852	2.77586	4.71039	5.10118	2.93494	9.46895	7.34383	8.04675	5.39421
FBXO15	2.4455	1.76513	3.05526	2.81018e-10	5.36346e-09	1	0.877394	3.28609	2.63997	0	3.69316	0.164406	3.23366	1.94802	2.63113	2.93415	0.788151	1.81345	3.14971	0.555104	2.80382	4.38652	3.22976	3.00462	0.0253711	0	1.4169	1.09922	0.289035	1.16164	1.61354	1.55366	3.01872	2.06594	0.0311145	1.29265	2.42313	2.8349	1.15719	0.151643	0.726661	2.16254	2.82921	2.83304	0	2.43189	0.776857	0	2.76883
MCF2L	2.44455	5.51962	6.80918	4.36213e-13	1.5782e-11	1	5.80642	6.1707	5.27409	5.54499	5.56639	5.58166	6.57936	7.70788	6.71837	6.53047	7.31354	6.94614	4.8204	3.68889	5.0224	4.76495	5.39881	4.28033	4.51656	4.75585	5.20004	4.51663	5.41028	4.42156	5.71029	6.53236	4.67918	3.57478	5.83399	6.52052	3.96826	6.49649	5.64122	5.79265	6.67097	5.43335	5.38568	6.13125	4.15456	4.99307	6.18554	6.04805	4.65679
RPTN	2.43434	4.20531	5.48884	0.00730651	0.0183475	1	7.65806	3.2188	8.95752	4.46417	9.2688	0.291268	1.30661	3.48428	0.406338	5.08816	0.72052	0.731729	4.32905	3.45057	0	3.06384	0	5.03244	0	6.61747	4.22224	5.43546	5.83523	0.556935	2.53125	2.7526	0.833173	6.3775	1.30697	0	0	0	4.8429	7.19765	4.26617	0	2.78554	1.87394	6.8165	9.17984	7.93018	9.41513	6.98876
CHODL	2.43347	3.45488	4.7379	3.00363e-07	2.74338e-06	1	4.0424	5.06579	5.16385	2.03607	2.35434	0.820542	2.32432	3.87885	6.03225	4.67167	3.09141	0.815695	2.86695	2.00757	5.2157	2.32532	0.922112	2.78995	4.35571	1.80493	2.89886	3.08284	2.62096	0.809663	5.67713	1.11243	2.91107	3.59453	6.80207	2.83534	1.81459	0	4.32158	4.47867	3.6605	5.7292	3.0795	5.43189	2.28053	4.84149	2.02754	3.53794	0.326946
LYPD2	2.43001	6.40884	7.68981	0.010384	0.0248051	1	12.8869	4.5604	7.22575	10.1001	9.35643	0	0	7.1488	2.59028	7.92731	5.03398	8.07838	6.22498	4.81821	2.0142	5.4334	4.59195	9.8449	0.865614	11.7813	10.4342	7.22353	7.02028	4.74148	2.02844	7.74479	1.99204	10.7309	4.0002	0	0	0.129849	7.80802	9.06595	7.85094	2.053	10.1058	2.61294	9.87618	10.6745	11.6244	7.70844	10.0206
DYDC2	2.42956	0.778879	2.05958	2.17742e-10	4.23715e-09	1	0	5.8876	1.22401	1.3164	0	0	1.96833	0.589406	0	1.31005	0	0	0	0.699675	4.00568	0	0	0	1.70407	0	0	0	0.237199	0	0	0	1.08937	0	0	2.8375	0	0	0	0	0	0.746886	1.2328	4.42492	1.06108	0	1.82956	2.05042	0
SPRR2F	2.42936	7.86888	9.14945	0.0225882	0.0478403	1	11.5107	3.72125	10.5588	10.2817	13.264	5.83607	0.0145746	2.23145	2.07272	11.1098	8.32217	3.84812	5.9927	11.6726	7.12759	5.03116	1.96132	11.0834	6.30294	8.25274	8.64859	10.6087	13.0919	9.21996	7.87328	5.30217	5.2077	7.91841	10.4328	0	1.41357	0	11.2773	9.91143	5.27083	2.61444	10.2481	3.70688	11.821	12.7139	12.7852	9.14106	8.11107
RASSF9	2.42806	3.88135	5.16116	1.9804e-06	1.45132e-05	1	2.96454	4.9834	4.80579	3.80941	2.28127	4.04713	5.15949	6.10238	6.38883	4.22291	4.98858	5.82588	3.49797	3.09786	2.77138	5.70447	4.08077	4.08622	4.90679	5.72944	5.04001	3.15131	4.38289	2.95285	5.88444	3.6724	6.78342	3.68324	3.76756	5.98196	1.18983	5.80901	2.00303	4.14468	4.99568	5.76517	1.04755	2.8359	3.73536	5.21024	3.91606	4.24279	3.93231
VTCN1	2.42305	2.52873	3.80555	0.000310429	0.00121546	1	3.80746	4.11405	0	1.07782	0	5.64642	5.10314	4.50907	4.6303	4.83008	0	3.84455	5.39096	1.65636	0	1.21177	3.37308	3.15121	2.27708	0	3.85992	0	0	2.16885	4.90501	4.89431	0	0	0.00938183	0	0	0	1.28241	0	3.50927	2.39982	4.87166	7.82103	3.04268	0	2.04181	0.113847	0
ERN2	2.42139	0.990662	2.2665	4.28136e-06	2.8545e-05	1	1.31892	0	0	0	0	0	0	2.16955	5.16579	0.0871428	0.225969	0	0	0	0.552113	0	0	4.21293	0	0	1.20561	0	0	0	4.02758	0	0.320096	0	0	0	0	0	1.12834	0	0.837496	2.09722	1.59104	5.33376	0	0	1.25211	0	0
SCNN1B	2.41951	5.61929	6.894	0.000126091	0.000558878	1	8.10818	5.02154	7.57223	8.07822	10.0091	5.01404	6.66003	5.80745	2.60475	5.92917	3.85585	1.97739	2.5969	6.3452	4.52444	4.55212	7.25135	5.57573	2.96184	5.53172	6.18801	6.13984	6.27024	4.12817	4.96693	5.71073	4.13031	7.68661	5.62543	1.70273	4.52843	0	5.77036	4.53218	4.91462	3.87043	5.33925	3.90233	7.50174	5.3104	8.22315	8.5626	8.33195
GABRQ	2.41934	2.92105	4.19566	2.26325e-05	0.000123485	1	0.740205	5.60971	0	5.84709	4.29291	4.96807	2.96636	4.87123	3.9728	5.66196	0.128773	0	0	2.78266	0.31226	0	0	1.58528	3.60481	1.54133	4.2477	4.49486	0	5.19218	6.29	0	5.81314	0.424385	0	4.00313	0	3.70558	2.69908	2.88372	3.55145	4.59902	0.99086	4.24062	3.30795	1.71009	0	3.17427	4.18478
LGALS4	2.41862	1.87127	3.14546	2.61926e-06	1.86628e-05	1	2.72025	1.79492	0	0.444009	0.710616	0	1.08219	5.19695	2.25473	1.40476	0	0	0.478528	0.767347	3.01413	3.74886	3.98236	3.81855	2.18504	0.496698	0	0.150692	1.38436	1.21221	0.985326	3.32099	1.39165	0	2.57578	7.11093	1.63846	3.06279	2.34486	0.983698	1.31965	2.49892	1.29108	3.93424	2.4652	0.660837	1.50531	3.08623	2.81514
KHK	2.41763	5.12368	6.39727	3.67529e-13	1.34274e-11	1	4.89191	5.38134	5.2511	4.94814	3.56117	4.35202	4.30904	5.13001	5.02726	4.94119	5.54602	3.89851	4.34	4.38576	6.9185	4.87158	7.34031	3.9774	3.61839	3.25853	2.92467	4.39494	3.41567	5.49272	4.20139	4.26502	3.74353	3.35618	3.12284	5.12435	8.83924	4.22602	5.10179	3.82346	4.90239	4.1991	5.64468	7.10048	4.55649	4.09341	3.11287	5.65263	5.28962
VSIG2	2.41287	2.19943	3.47017	9.80637e-05	0.000447015	1	5.19081	0	0	0.993414	2.65724	0.113934	0.498004	2.34368	7.05564	4.66561	1.87104	2.19229	0.411601	1.20165	0	0	0	4.00668	0	2.66347	1.97527	0	3.24525	1.38051	1.93732	2.29359	0	0	3.28354	2.36796	0	0.841639	3.57269	2.58463	3.24054	4.16661	0.792657	7.49849	4.0273	1.43864	3.71377	2.63229	2.84826
GCNT3	2.41117	4.71586	5.98559	4.84002e-05	0.000240005	1	6.44451	4.61134	4.01632	4.98836	4.56896	3.28652	3.56383	4.77745	4.23219	3.91375	2.23172	4.81382	6.79921	2.65254	1.60133	7.62127	6.53821	5.70529	1.48038	2.7905	5.0111	4.06775	2.78362	1.47909	5.60562	5.29485	2.41821	4.42607	1.4324	0	1.06889	0	3.27952	5.76328	3.92446	3.05611	6.11578	2.5593	4.73076	7.01634	7.70562	4.21445	4.28921
TLX2	2.4055	0.910838	2.17718	2.29711e-08	2.78833e-07	1	0	0	0	0	0	0	0	0	3.43009	0.12516	0	0.497878	0	1.4781	1.86742	1.21627	1.2095	0.507145	0	0	0	0.476429	0.0382152	1.09035	2.0686	0	1.94772	0	1.69755	0.0245197	0	0	0	0	1.46021	1.96391	0	1.02292	1.34042	0.725569	0	0	0
CACNA2D3	2.40047	3.64178	4.9051	1.83677e-09	2.87292e-08	1	1.51655	2.02105	2.38696	4.30673	6.04186	5.27656	4.53622	3.06041	6.29443	4.71451	6.65519	3.98624	1.84395	3.93625	2.95752	0.827684	0.676184	3.12607	4.26321	2.26567	3.16872	4.88037	3.79648	3.52538	4.29706	6.59877	3.38368	3.51255	2.07122	4.89561	0.254115	4.71052	2.23928	3.15797	4.76514	4.81779	4.11413	3.81561	5.12543	1.99526	4.80619	3.65593	3.64088
CFAP53	2.39944	2.40903	3.67172	2.20329e-10	4.2819e-09	1	3.36001	0.0507023	0.201168	0	1.44963	1.48595	1.17015	4.68021	0.293027	0.609686	0.986607	1.75991	3.3431	3.74785	2.07396	3.08188	1.17497	3.33208	3.54198	0.777277	1.0616	0	2.85839	1.17452	1.52472	2.3268	2.75041	3.24302	1.4135	1.19969	3.50113	3.63908	2.33532	2.16595	2.9968	1.77991	1.98075	2.63918	3.90026	3.91533	0.715662	3.6552	1.4372
GALR2	2.39598	1.53472	2.79534	8.1979e-09	1.10284e-07	1	1.32674	0	1.42757	0.434356	1.69145	0	0	0.565974	0	1.57118	0.978712	0.750573	0.148261	1.59443	1.65571	0.720683	1.35354	0.0270767	0	1.05841	1.78682	1.80674	0	0.83469	0.448038	0	0.214102	0.716012	0	1.69464	0.74148	0	0.134167	1.42641	0.881623	1.57127	0.492309	0.717154	1.36677	1.85792	1.21311	0.643058	2.45468
ARFGEF3	2.39492	1.23059	2.49056	6.37973e-09	8.82155e-08	1	0.444269	2.11784	0	0	1.64147	2.98835	2.2951	2.3533	3.04472	0.763758	1.86428	1.72029	0	0	0	4.37372	1.11801	1.96763	0	0	0	0	0	1.32051	3.87521	0.424411	0	1.61248	0	0.126982	2.10936	5.07871	0.543698	0	0	2.31167	0	2.94025	0	0	0	0	0
RIPPLY2	2.39336	0.951884	2.21092	1.62156e-05	9.24674e-05	1	0	0	0	0	0.236127	0	0.568732	0	6.01897	0	0	0	0	0	1.29845	0	0	0	0	0	0	0	3.03444	0	0	0	0.688101	0	4.23468	4.34915	0.256987	4.23192	0	1.72482	0	0.323315	0	2.46668	0	0	0.432304	0	0
CFAP92	2.39144	1.97739	3.23527	5.59346e-09	7.88055e-08	1	2.23107	2.87342	2.17683	1.88474	2.15635	0	2.64216	3.8876	5.52843	1.71749	2.00259	2.44177	1.87006	3.07189	3.92282	0.750449	3.23969	1.51084	2.62094	3.29261	2.82712	2.62684	2.36454	0.957418	1.50516	1.34813	2.57279	0.305394	1.01103	0.816251	0.707126	1.301	0.281172	2.20313	2.56744	1.07738	2.16791	3.03508	2.84572	2.14414	2.67565	2.11233	2.38369
TEX101	2.39026	1.75087	3.00803	4.47752e-06	2.96104e-05	1	0	1.6818	4.05659	0	0.85682	0	0	0	0	2.46632	0	1.38694	0.59306	1.08484	1.92698	1.62362	0	2.92523	1.30832	2.91868	0.0122362	0.250388	3.91535	1.77353	0.313626	0.806402	1.37908	4.40081	0	0	0	0	2.03555	3.90159	3.09457	0	1.95151	5.97088	4.81079	4.01524	6.30379	4.80293	5.80801
OLFM1	2.38766	6.24004	7.49563	1.75446e-05	9.84266e-05	1	1.39851	5.89663	5.78859	6.18894	5.69241	5.92218	6.02767	7.46365	5.62582	7.35335	9.06397	6.8936	2.69902	3.55315	6.5551	9.24137	8.60683	3.47014	6.41583	4.18315	6.08823	7.24113	4.72247	4.26503	6.80028	5.57335	4.48568	3.09919	5.43119	8.94496	3.0261	4.96459	8.15908	9.42193	6.8016	7.77199	5.45247	6.4177	3.95757	4.22027	5.57168	5.95929	7.09422
CLIC6	2.38391	3.30047	4.5538	1.78623e-06	1.32597e-05	1	0.838843	2.24119	1.50507	3.76842	3.65461	4.8984	4.9525	5.25803	4.3862	4.07492	4.61526	4.38689	0.326377	0.582749	4.5451	1.19687	2.43034	3.31043	1.94979	1.091	4.65177	1.35649	1.69227	3.36374	4.63617	5.54631	3.43847	0.828426	2.63778	3.58573	0.700654	6.84164	4.29796	2.45216	4.5151	5.16777	2.4703	4.39861	1.66828	1.08818	2.18058	4.11635	2.5476
REPIN1	2.38213	7.99975	9.252	1.79437e-22	5.04657e-20	1	7.89501	8.25057	7.80417	7.80592	7.49983	8.07268	9.07495	8.57215	8.35016	8.18575	9.56045	8.81273	7.44156	7.40487	8.1729	9.7957	8.03185	7.72527	6.48812	6.71989	7.42614	6.64604	7.80182	7.88744	7.5353	8.55908	7.00428	7.64183	7.27503	8.21569	8.88911	8.53984	7.7528	8.09873	8.19431	8.47531	8.26733	9.31334	6.59819	7.94322	7.71041	8.81035	6.70676
SLC13A4	2.37886	3.04926	4.29954	1.19593e-06	9.32838e-06	1	7.16675	2.45784	4.28892	3.70795	3.59385	0.989544	1.6988	1.62564	6.5332	2.78606	1.44661	1.65491	3.34261	3.02246	2.01333	3.57692	2.02976	3.8734	1.71914	3.55004	2.17667	3.57794	3.52799	1.38989	2.9632	2.54628	2.47723	3.19161	3.00178	0.426783	0	0	2.5513	3.28845	0.635606	1.11201	3.15132	6.76467	5.00461	4.81794	4.19538	5.30822	3.42442
TMPRSS11F	2.37496	3.83126	5.07917	0.000176544	0.000744736	1	5.57578	3.6196	5.58406	6.70381	7.32448	1.58257	1.88193	4.75435	0	5.56441	1.86207	0	3.65885	5.20935	2.11645	4.07728	0.982719	5.37673	1.88814	3.68192	4.79777	6.37457	5.21947	5.25171	3.94094	3.92995	1.8457	4.34241	3.30262	0	0	0	5.58251	4.95873	1.43131	1.34948	5.28728	0	6.11813	6.02553	6.30799	3.42836	3.64515
RBM11	2.3664	2.00193	3.24462	1.48116e-05	8.56077e-05	1	2.66419	0	1.52674	0.461059	0	0	0	1.48129	4.22965	3.49326	3.29986	1.22108	0	0	1.76981	0	0.0469703	5.01212	6.69985	1.40923	0.903334	3.48071	0	0.90629	5.77103	2.05402	0	0	0.711542	3.16995	2.72469	4.25895	0	1.67028	0	3.00507	5.16961	2.69579	1.9285	0.736344	0	3.71282	0.493965
SPRR1A	2.3658	11.8002	13.0425	0.00615171	0.0158454	1	15.2484	9.94604	15.3961	13.5021	16.3033	9.23778	8.14042	11.9364	5.01231	12.4919	7.33506	9.96509	11.532	13.6129	11.6438	10.1085	10.9752	13.9542	8.46106	15.3981	12.8372	15.3055	14.5354	12.2127	10.8787	13.2003	10.8092	15.6947	11.0975	0	2.63393	3.57133	14.8188	11.8578	8.91811	8.26609	12.3235	7.23905	15.0368	14.8516	15.639	15.3044	14.8719
RNF208	2.36504	5.96458	7.20645	3.21766e-10	6.04823e-09	1	9.03881	4.47512	8.39921	6.97899	7.31709	5.61509	6.0199	5.57289	6.22158	6.22522	6.20308	2.93535	4.07662	5.25277	7.30119	4.02457	7.42574	5.80271	3.93135	6.33947	6.65759	6.03286	6.0373	3.38323	5.00056	5.65928	3.90518	4.7633	6.11743	4.63676	4.55163	4.13843	4.88975	5.91673	4.88651	5.19378	7.03458	6.92592	6.70617	5.11071	7.19332	6.7562	7.46462
NDRG4	2.36102	7.26625	8.50566	2.54244e-06	1.82288e-05	1	7.3757	8.46721	9.2167	7.96202	9.9417	7.69006	9.55803	8.8542	8.86996	9.4258	5.4133	5.811	4.07082	5.96407	6.7901	7.18725	6.6484	4.68311	7.09058	7.71728	5.81898	8.98473	7.8381	4.45965	7.24451	7.66053	9.17761	9.72616	8.51098	6.41785	7.79816	6.79107	5.21674	5.34235	7.20005	9.5064	6.4341	8.14298	9.13128	5.50201	7.38111	8.20866	8.60386
LORICRIN	2.358	2.49875	3.73631	0.00927735	0.0224859	1	0.765737	0.732703	8.65453	8.00642	8.56916	0	0	2.79083	0	0	0	0	0	0	0	0	0	3.10586	0	0.650172	0	3.95008	0.960592	0	0	0	0	0	0.529615	0	0	0	0	3.04344	4.52117	0	0	0.88789	1.22007	10.2169	6.7431	10.4585	3.76797
LRATD1	2.35532	7.31307	8.54899	2.05296e-05	0.000113129	1	8.87868	6.74937	8.47224	7.86451	8.46274	7.80269	8.6846	9.09352	4.80371	8.87499	4.79497	8.47566	9.02304	8.50225	6.61787	7.11661	8.86801	7.46889	7.14941	5.0746	7.22386	7.61159	3.95189	8.64037	6.91856	4.56585	6.5637	7.26497	7.97011	6.36191	4.89723	5.71632	7.1341	6.58255	7.37167	7.03516	4.94017	5.31008	8.71896	8.53371	8.37836	9.23329	9.35081
PRR36	2.35341	1.51567	2.75043	1.2073e-08	1.56351e-07	1	4.51891	1.48768	1.16673	1.15907	0.306034	3.43052	0.934028	2.21148	2.86704	0.85385	0	0	0	0.083916	0.0894875	0	0	0	0	2.56755	1.83907	0.79575	0.23165	0	1.72577	1.92526	0	0.757273	1.19798	0	0.876782	3.95347	0.602427	0	2.35137	1.59002	0	5.28352	0.989685	0	0.773694	1.08055	2.78772
AMIGO1	2.34927	3.10145	4.33366	1.20874e-09	1.9975e-08	1	3.04847	4.68889	3.30654	5.32185	3.12161	3.00107	4.77471	4.2557	1.6824	3.86419	5.30054	2.95501	0.664573	2.06002	4.9981	0.133997	3.64051	3.5953	3.44454	3.4256	4.86788	0.361947	3.6356	2.46272	4.18921	2.24406	3.51547	0.556787	2.68388	4.07358	2.40311	1.65751	0.0824577	4.0043	2.07355	3.08778	3.34362	3.00019	2.40828	2.91118	3.24571	3.45191	0.650932
OGDHL	2.34708	2.12963	3.36049	3.40234e-05	0.000175912	1	0.274021	5.338	1.7704	1.77306	0.364197	0.694377	1.54061	0.0114164	0	0.883719	0	0	0	0	5.03445	2.05683	4.59012	2.10663	4.51098	1.48198	5.04504	0	0	0	3.04262	0	4.52378	0.788332	0	4.27121	5.02599	0.567301	0	1.96385	4.25426	3.46545	4.975	3.312	1.33348	0.407304	0	1.70252	0
STOX2	2.34667	4.16581	5.39642	5.30413e-12	1.52045e-10	1	3.9923	4.16315	4.0232	4.63557	4.47982	4.81084	4.06063	5.3417	3.9873	3.83147	3.82087	3.62322	3.37475	2.75166	4.44518	4.24751	4.49044	3.65907	4.6034	4.34023	3.99369	5.12906	5.35854	4.63302	4.77343	4.00073	5.61847	4.21378	1.61893	3.19073	0	4.97896	3.59626	3.41627	4.9956	4.64256	4.77796	2.71063	3.89141	3.43899	3.62888	2.91174	3.74994
FGFR2	2.34572	7.24955	8.47958	7.71718e-15	3.98035e-13	1	6.36605	7.74226	7.1728	7.2741	6.5168	7.80056	6.37679	8.0998	9.05308	7.91323	6.48729	7.26159	6.9829	6.83291	6.39615	7.40205	6.86498	6.52968	7.88003	8.11005	7.89055	7.33357	8.00081	7.26014	7.8623	6.20655	8.11162	6.32607	7.4732	6.95718	1.24106	5.99899	8.72244	8.67655	8.26161	7.37267	6.97625	8.29556	7.54755	7.72135	6.76032	7.17252	5.85953
MYRF	2.34431	2.91329	4.14245	1.29512e-08	1.66567e-07	1	2.98686	2.6518	4.0329	3.32867	2.64847	2.1747	3.59241	3.53195	6.91389	5.06695	1.71651	1.85725	1.16982	1.63411	6.20565	2.75943	2.60152	1.09102	1.24784	2.18822	2.39036	2.47452	1.836	1.64757	4.83394	2.91274	2.19398	0.572525	1.77743	5.0942	3.6283	2.14042	2.31082	2.17625	2.27377	2.13811	2.83887	6.54492	3.31193	1.21446	3.74318	1.70372	1.57654
STATH	2.34046	1.80452	3.03131	0.00630771	0.0161718	1	7.74576	0	0	0	0	1.3856	3.24865	0	0	0	0.992236	0	0	0	0	0.448892	0	9.18205	2.91811	0	0	2.78088	0	0	10.2315	0	0	0.906604	0	0	0	1.36794	0	0.0747327	1.18537	0	2.07824	0	2.40436	0.206207	1.13604	0.49124	3.75676
SHISA6	2.33994	0.9376	2.16407	1.35598e-07	1.36293e-06	1	0	0	0	0.652485	0	4.03371	0.921939	3.42448	2.79983	2.22692	1.71822	0	0	1.75133	1.4275	0	0	1.52401	0	1.63642	0	0.293044	0	0	0	0.777904	1.05564	0	0	0	0	0	0.386853	1.67456	3.52463	1.79169	0	3.52174	0.401521	0	4.27426	0.994283	1.53359
PTCH1	2.33917	4.71318	5.93917	4.13951e-15	2.22756e-13	1	3.3834	5.79414	4.11551	5.93477	3.85744	4.15311	4.47323	5.08719	6.76773	5.71981	5.37448	5.62606	4.62548	2.73901	4.32061	5.22519	5.29599	2.62526	4.56646	5.42453	4.3575	3.74678	5.2877	4.45114	5.68396	4.41204	4.36959	3.00653	4.90776	5.48369	4.89455	5.76428	4.34772	6.48539	3.98145	5.26795	4.08857	5.5932	4.84381	4.13603	4.27762	4.09133	1.28725
ZIC2	2.33434	4.79323	6.01625	4.7836e-08	5.39368e-07	1	5.66369	2.4565	4.53175	5.52365	2.89089	4.2196	1.42101	4.96965	6.98967	4.4557	3.40396	4.67153	7.52474	6.24219	4.04509	6.12605	4.53351	4.72984	4.07641	4.89579	4.06189	4.45629	4.2558	4.86636	3.87824	3.86627	2.85587	5.55853	5.04095	2.72729	5.96843	6.71342	4.69412	4.74572	4.67873	3.60467	3.94178	3.24472	3.07794	4.45416	4.14639	4.98019	2.8895
TBL1X	2.33408	6.39906	7.62192	2.61075e-15	1.47017e-13	1	5.17815	6.03528	7.35634	5.69785	7.74429	7.34705	6.72261	7.11887	5.61014	6.84611	6.64169	6.348	4.52186	4.88511	6.57443	6.29027	7.20218	5.81814	5.07556	4.26787	7.02161	6.78039	6.24756	5.9906	6.10971	6.07508	5.68675	6.80129	6.68949	7.03184	6.67391	7.53944	6.75884	6.33622	5.6319	5.90718	6.74775	6.04593	6.2809	5.72139	6.09218	6.19511	5.3515
GRHL3	2.33307	8.16979	9.39202	1.95534e-06	1.43578e-05	1	9.90344	7.82161	10.2442	8.8781	9.65685	7.14717	7.92098	8.65789	6.0054	8.56687	5.23455	7.49864	8.11322	9.04519	7.4897	7.49127	6.80233	8.4929	8.50678	9.07973	9.31857	10.1546	9.78486	10.1755	7.62176	7.95702	8.48382	9.89832	8.66191	1.05289	0	0.530971	8.78041	8.74571	7.44494	8.39934	8.1969	5.61474	9.45855	10.0394	10.1088	8.84426	7.69332
SLAIN1	2.33134	2.83606	4.05722	2.90884e-07	2.67155e-06	1	0	2.21856	0.722508	2.1117	3.43401	2.48155	3.33538	4.4811	6.66176	3.77014	5.84544	4.33799	2.73273	2.85263	1.61248	2.61387	3.41712	2.66457	0.898962	0	3.02015	0	2.55587	3.31757	4.20348	4.36954	2.8174	1.72245	2.43313	2.52042	5.78656	2.22736	4.34029	4.0644	3.78154	3.14981	1.01861	5.17059	2.55645	2.3734	3.50911	4.89668	2.69381
TTC9	2.33101	6.12859	7.34954	1.03708e-08	1.36441e-07	1	9.14315	3.34889	7.28919	7.67337	7.46465	5.80541	5.9216	6.26375	5.69597	8.14293	6.43848	5.29093	5.90788	5.92914	3.67631	6.60461	6.25689	5.70963	5.51995	6.22496	6.49154	6.77762	7.37932	6.79392	6.52543	6.26429	5.57845	8.78088	7.29407	2.60983	2.40427	3.20426	6.8038	5.91302	4.69656	4.89651	5.31352	5.56743	6.01545	6.32856	8.17442	7.20652	7.07093
HOXA4	2.33092	4.09656	5.31746	7.99051e-05	0.000374078	1	4.61231	2.89646	5.43888	1.27155	3.40401	1.69595	6.62255	4.91758	7.31245	1.68009	4.81374	4.8566	5.673	0.730248	7.69134	6.69626	5.51878	6.09733	4.13303	0	4.02893	5.52236	1.72611	0	5.41714	2.1474	4.49592	1.28432	0.943101	7.70687	3.84598	7.2057	3.94167	1.90084	5.38079	4.19105	6.27093	3.38178	5.39437	4.18252	1.51041	4.95935	0
FGF13	2.31477	3.80789	5.01876	9.48491e-05	0.000433687	1	0.750718	4.55448	1.92464	3.49613	3.02707	3.86781	6.4175	6.80812	7.356	4.92097	8.82376	4.55492	1.37608	0.617518	0	3.65004	3.92078	1.4901	2.81454	4.09096	4.20088	3.29303	5.08875	1.51524	6.36918	6.06841	5.1748	1.46141	2.4717	3.9525	3.43042	4.32438	2.95293	5.33975	5.19588	3.72995	2.69444	8.17198	6.31414	3.30625	5.78864	4.08095	3.73405
NECAB2	2.31463	1.75312	2.96391	1.5589e-06	1.17835e-05	1	1.90118	1.27943	2.28941	0.97706	3.20445	2.48902	1.40194	2.36716	1.84678	0.722618	2.31076	0	0	0	0.535827	4.70853	0.428197	0.754018	0	0.941686	1.70787	1.69734	0	0	1.17093	1.11588	0.436917	2.11637	0.767384	3.45273	0.20005	3.5157	2.32284	0	4.26831	0	0.692155	3.03486	0.464571	0	0.295252	0.355158	4.30132
PAX9	2.31456	6.18299	7.39372	1.09292e-08	1.4303e-07	1	7.51835	6.11663	6.84934	5.83719	6.85078	4.66249	6.01668	6.88611	7.24678	5.84475	3.58894	4.16801	5.22924	6.90746	7.00379	10.8402	6.94461	7.06657	5.31509	4.62132	6.0363	5.31829	6.73567	7.14056	6.36689	3.3869	6.09679	7.50494	2.49138	5.73045	4.99698	5.58864	6.11726	5.55922	6.13172	4.41748	5.48937	5.24391	7.13721	4.62395	6.89512	7.61187	5.09971
SLC25A48	2.31157	3.15818	4.36706	6.81953e-05	0.000325182	1	5.86665	4.59035	2.97945	0	1.95013	5.8432	4.87028	5.48288	4.88349	4.49366	2.38618	0	0.728805	0.0894018	2.92412	1.62266	1.21079	3.99052	8.1003	4.89887	4.47445	0	4.60803	0	3.68836	3.8253	4.02732	2.19068	3.6696	3.53606	1.00035	0	5.0271	3.95646	4.93157	8.10531	1.28556	2.40848	4.9568	3.39837	2.84096	3.42843	4.97532
FAM222A	2.3102	3.92192	5.12994	2.68443e-16	1.91455e-14	1	4.33026	3.41254	3.70934	3.21671	4.11758	4.17583	3.92511	4.38705	4.0837	4.89962	4.31143	4.47176	3.45362	3.52238	3.73153	4.31557	3.44817	3.58448	3.2487	4.25917	4.7965	3.99067	3.32286	3.59233	4.14484	4.12188	2.68447	3.5992	2.15378	4.52837	2.54996	5.43133	3.3095	4.12814	3.89235	4.46179	3.06016	4.14197	3.4207	4.05784	4.21831	4.52156	3.5981
RASL11A	2.30844	5.34891	6.55583	5.55619e-12	1.58357e-10	1	4.75426	5.8267	4.46646	6.09647	6.07395	4.61579	3.52773	7.61296	4.13558	6.04324	7.31446	6.53092	5.04866	4.62061	6.97445	5.03765	4.02778	4.32385	4.35582	4.74059	5.06873	5.48241	4.05725	4.7672	5.40534	4.79858	4.21775	4.23961	4.99198	6.14118	6.35349	5.64338	6.00135	5.39627	6.10769	3.3573	5.0899	5.45703	5.12786	4.22031	4.51437	6.07713	5.19284
C1orf226	2.30697	6.3231	7.5291	3.14055e-08	3.72419e-07	1	4.99011	6.58334	7.41125	7.02219	5.47896	4.00861	6.82149	6.94279	6.88114	7.35067	5.0817	5.72755	7.70995	5.19573	6.93808	5.80289	7.47586	7.07779	4.27895	3.58966	7.33561	7.55477	6.89254	4.71784	7.54186	5.44098	6.06265	3.757	4.37608	4.02021	1.25569	4.89087	8.00016	8.12314	5.63355	5.83915	6.96804	5.88596	6.03922	6.07196	4.90954	4.17803	3.68412
SLC7A11	2.30297	5.53128	6.73478	6.94706e-06	4.34184e-05	1	2.83255	3.68645	5.87902	4.73145	6.22225	3.17004	1.83621	4.44627	6.91492	5.0613	4.29971	6.3735	3.91538	4.49337	7.48201	7.19931	2.33192	4.42669	4.64299	4.9745	5.65947	6.07951	7.52006	5.49971	5.28729	3.61636	6.5987	5.84569	5.05496	4.84981	4.56943	3.1802	6.27171	6.69797	4.89795	4.53311	5.7935	4.54862	5.62455	4.65847	3.70751	5.16289	3.28431
PRKX	2.301	7.3979	8.60016	1.75155e-18	1.96306e-16	1	7.29678	7.42444	6.98789	7.6044	8.45505	7.00017	6.7102	8.34394	8.17585	7.99272	6.66101	7.62038	7.27267	7.4062	6.39383	7.08685	7.12079	6.25414	5.49473	5.86327	7.36293	6.51579	6.29384	7.96015	6.63461	7.18679	7.52315	6.8438	6.25915	6.83251	6.86696	6.47153	8.30605	6.8822	7.4305	7.43886	6.75798	6.86557	8.12762	6.93576	6.66585	7.51228	5.60976
CYP2S1	2.30044	8.12371	9.32561	5.19147e-08	5.77062e-07	1	8.50492	8.4147	8.91301	6.78307	8.20528	6.707	7.42524	9.80177	9.57842	7.02537	7.32742	6.64119	5.88876	6.28511	8.45013	10.3016	10.479	8.61791	8.84466	8.0867	7.14004	8.47367	9.76338	8.68934	9.42651	7.55687	8.72849	9.55087	7.13226	5.27988	4.67381	4.98081	6.34845	8.1502	7.84037	7.613	7.36614	6.16119	8.74588	8.89688	9.79586	9.24749	7.60634
DCST2	2.29659	2.79136	3.99085	1.61441e-07	1.58737e-06	1	5.2424	5.58863	2.59333	0	2.96039	0.231893	1.72143	2.82038	3.87035	2.8385	1.78323	0	0.762955	1.74117	3.53494	4.43494	3.46647	1.54397	2.26973	2.57957	1.62613	0.947382	2.81375	1.06961	2.06883	4.47303	1.47808	1.48296	2.48236	2.44235	3.29894	1.99909	2.37889	2.17049	2.77383	2.40069	2.43447	4.36665	0	2.96554	3.0929	2.40141	5.36118
GJB7	2.29558	2.24511	3.44397	0.000170639	0.000723009	1	0	4.76613	0	4.37982	0	3.86648	0	5.14567	2.81128	4.42902	0	0	3.63352	0	5.00282	4.23455	0	0	0	0	5.20421	3.86518	0.659709	0	3.47811	0	0	0	3.90603	5.55948	1.10071	2.47495	0	0	0.211785	4.40927	2.45814	5.70308	2.45855	0.0448963	2.88593	0	1.18067
KLK12	2.29435	7.3981	8.59619	0.0130868	0.0301599	1	10.2951	0.648954	7.34958	8.14443	12.1787	3.66038	4.78437	7.05323	4.22531	8.31552	6.11028	6.93814	8.38187	9.81062	5.2531	6.15881	6.61078	10.0606	0.0411001	11.2488	6.42244	6.77181	8.53897	8.99617	5.98224	9.64114	5.7781	10.0827	8.59074	0	0.844931	0	9.21178	9.78597	4.48247	1.64358	9.98251	4.22416	9.73753	10.8908	12.4422	11.3624	6.55952
LUZP2	2.28993	0.903606	2.09891	8.21249e-09	1.10284e-07	1	0	0	0.641729	0.352908	0	0	2.19555	2.73017	1.93107	0.21986	0.280148	3.06322	0	0	1.14584	1.83375	0.413097	0	0	0	0	0	0	0	0	0	1.64074	0	0	0	0	2.47674	0	0	2.59744	3.91957	0	0	0.600254	0	0	0	0.0987691
PLS1	2.28792	5.16081	6.35485	7.39864e-09	1.00624e-07	1	3.87789	5.41548	5.85238	3.97966	4.71312	2.99693	3.45506	5.54647	5.78607	2.59298	3.17064	5.28708	5.20479	5.1227	5.91183	6.82018	5.52272	5.20286	3.8639	2.83623	6.42482	3.73865	6.09884	5.45383	6.18296	3.40398	5.21724	4.70497	4.66829	0.223618	4.88366	2.20678	5.0434	3.19864	3.28135	3.91777	6.08218	6.60392	4.84258	3.7931	3.15198	3.86021	2.58814
NDUFA4L2	2.28755	10.6074	11.8012	0.000132024	0.000581029	1	15.4937	12.1885	7.48063	9.72364	11.5809	11.4881	12.586	13.0291	10.4927	9.82674	9.14517	8.90176	10.2421	10.4388	7.88186	13.5585	13.41	8.7345	6.43252	11.8926	8.50265	9.66685	11.7474	12.753	10.5953	11.4307	12.2883	12.9751	8.30486	11.5619	13.1824	10.628	13.0341	7.45208	10.8611	9.96051	8.20768	8.60863	10.0199	9.7094	6.92476	12.0005	8.82783
CRYM	2.28367	2.46968	3.66104	5.01755e-06	3.27172e-05	1	2.59715	4.18863	3.07877	3.20547	3.94918	2.09579	3.26984	3.46548	3.48084	3.22973	1.58608	1.31342	0	3.21413	1.02785	0.999255	0	1.98143	0	3.47427	0.876509	1.67421	1.08239	0	3.94614	2.62534	0.223514	3.56329	2.06208	1.45486	3.50613	0	2.28962	2.0989	3.21372	3.82851	1.72187	1.74414	2.80784	1.50331	5.0077	2.68458	3.18036
PCP2	2.2822	2.248	3.43842	1.94265e-06	1.42717e-05	1	5.5517	0.839099	1.07566	0	0.558105	2.9682	2.87253	2.47257	4.21002	2.21478	0.37155	0.12322	1.26689	0.729207	3.39741	3.59123	2.07365	2.10307	3.49554	0	0	0.412397	2.49687	0	2.05946	1.67382	3.16299	1.86237	4.6782	2.09751	2.50136	0.70964	0	1.24944	2.92144	4.03684	0	5.099	2.85582	2.16523	0.733293	3.88573	4.6169
SLC16A9	2.28063	4.81615	6.00558	0.000145774	0.000632025	1	1.5316	1.94844	7.43461	3.14312	5.93032	3.13943	3.27344	5.11007	4.33022	4.78142	4.71335	4.83515	5.85827	4.8936	4.54554	4.5657	0	5.9921	3.72646	1.90781	2.66308	4.0992	7.11123	4.52236	5.78847	2.06436	5.61818	7.07602	3.46403	6.0019	5.3168	4.23951	8.15996	6.24064	4.18565	3.63289	1.91258	3.37455	5.47916	7.04538	6.31362	6.68697	5.79697
PRICKLE4	2.27919	2.14533	3.33385	8.68253e-07	7.06065e-06	1	1.91498	1.83963	0	1.7244	2.24321	0	1.39557	0	4.44642	2.38199	1.98757	2.66543	0	2.8086	2.41624	2.75039	3.11223	3.3939	0	3.10093	0	3.08551	0	0	0	3.44696	0.234806	0	3.07824	1.47224	0	0	2.12948	2.09123	0	1.54716	3.68572	4.48575	2.44423	0	2.58947	0.712785	0
ALKAL2	2.2784	1.5673	2.75532	1.08569e-06	8.59899e-06	1	0	1.45701	0	3.35943	1.86883	1.52681	0	4.80593	2.4949	2.63963	3.13661	2.39451	0	1.57714	0.411005	0	0.815724	1.24891	0	1.98763	1.82743	0.550659	0.696003	0	1.53692	3.95148	0	0	3.03187	0	0	1.07547	2.54378	0.42529	3.06633	1.61108	1.56543	5.85409	1.12347	0	2.38964	1.0613	1.19066
RBP4	2.27825	2.1717	3.35962	0.000526677	0.00192436	1	0	2.48209	0	2.4953	3.93752	3.76475	4.93394	5.50933	4.46931	3.97034	6.8035	0	1.06664	0.475011	0	1.93763	1.26549	0	1.52986	0	4.42614	0	0	1.76758	6.07758	1.49838	1.78681	0	0.371436	6.3967	0	4.42763	0	1.89294	2.62495	6.48134	0	7.80341	0	0.324788	1.08877	0.0736948	1.05403
PSCA	2.27431	6.29224	7.47768	0.00106232	0.00352122	1	10.1853	4.84259	4.89094	6.29912	7.24032	4.05516	7.59554	5.45928	8.69793	4.63759	3.71397	7.96403	5.17063	4.65404	2.60196	7.42659	5.8924	7.51623	2.68905	7.23765	9.53813	6.08586	5.65871	5.32981	4.7983	5.06387	1.41251	7.39499	0.457018	4.92528	3.03161	1.65146	7.30121	5.11539	6.11662	6.89553	6.67465	7.99721	6.40038	5.07045	9.67633	7.08378	8.85949
TRIM73	2.27371	3.43919	4.62424	9.36617e-10	1.59922e-08	1	4.33727	3.57147	2.95286	0	1.17237	2.67059	2.83547	3.79612	5.44422	3.38356	3.53571	2.39703	2.71554	4.1738	3.34267	4.30397	2.68654	3.62397	2.71256	2.91585	3.62314	1.03389	2.4725	2.26832	3.14637	4.37832	3.94055	3.04551	2.76499	3.61593	0.667226	3.56113	1.11441	3.51579	4.07905	3.82107	3.26422	2.84283	4.11566	1.63576	4.05588	3.27485	4.10355
FOXD3	2.27298	1.00394	2.18853	6.42442e-09	8.85869e-08	1	0.634296	0.343121	0	1.5015	0	0.12639	1.29891	2.10736	0.102592	1.00256	0.931459	0.0553031	0	0	1.11865	0.0371128	2.12092	0	0	0	0.455575	0	0	0	0.16357	0.211373	0.205107	0	0.633366	2.94806	0	3.50576	1.25301	0	2.09542	1.89118	0	1.9107	0	0	1.26194	0.746898	0
PLLP	2.2686	5.77895	6.96076	6.38891e-09	8.8255e-08	1	6.12996	5.92263	4.63421	4.85078	3.23147	5.75748	5.08989	7.37082	8.91719	5.88789	6.58309	6.26936	4.9571	7.45007	8.3411	6.21811	7.02367	4.27632	4.12418	6.4382	6.39547	4.46291	6.54934	4.78387	5.49347	6.77895	4.87931	2.87847	7.07604	4.23569	3.15606	5.00275	4.52748	4.33576	6.00179	5.34624	7.2853	3.84721	6.69609	3.73507	5.30321	5.56663	5.29256
LOXL4	2.26683	3.91502	5.09569	0.000158663	0.000678824	1	3.86666	3.47978	3.9755	4.59514	2.4425	5.76519	5.68862	6.57271	9.16723	7.2478	6.40144	4.0731	1.04003	0	3.23188	6.11279	5.01581	2.46611	2.21408	5.86426	6.85475	2.52951	3.19127	2.76765	4.74521	4.52417	3.20744	0.476254	0.655077	6.09542	1.44043	6.5493	3.3603	4.03203	3.37305	4.36976	5.27135	6.58442	1.48288	2.99774	3.64234	2.81536	2.26627
ARG1	2.26339	2.53119	3.70968	0.00704954	0.0177891	1	4.12892	0	9.05295	8.2749	4.78368	0.695887	0	2.4777	0	4.49979	0	0	0	0	0	0	0	0.247276	0.673888	0	0.678331	5.33915	0.173685	0	0	4.22535	0.0961707	1.68123	0	0	0	0	1.79709	0.709972	0.0192745	0	2.87852	0.597331	2.06368	7.2569	7.63047	7.33071	5.2851
ARHGAP24	2.26199	5.49149	6.66908	1.40811e-09	2.2765e-08	1	5.0223	6.06163	3.93473	6.25779	6.13054	6.9657	7.19713	8.07559	6.84558	6.12391	7.35498	6.99502	3.3099	4.18653	2.87618	3.11542	3.66679	4.84972	5.58954	4.68246	6.91444	4.66474	5.02396	5.31214	5.48702	7.0691	7.19547	4.21652	4.67182	6.12756	5.80975	7.42888	5.13293	5.17614	5.73985	6.75351	4.1692	5.90856	5.72181	5.09741	5.76174	5.22291	3.68943
C1orf115	2.26029	4.89342	6.06992	1.14319e-09	1.90749e-08	1	2.40246	5.95081	3.89771	3.25875	3.27744	4.65185	4.27033	5.77074	6.6202	5.84587	6.94893	5.53177	1.38457	4.86084	7.23953	5.02837	5.30481	5.69845	3.94415	2.59355	5.96484	3.74876	3.96857	3.80695	6.1007	4.30998	4.84106	4.84093	4.05121	5.86302	2.38493	4.95661	4.437	4.17579	5.63058	5.66812	5.10714	6.63835	4.35382	4.34942	4.35569	5.3494	4.29858
FGFBP3	2.26027	1.91999	3.09648	4.86984e-11	1.10577e-09	1	3.16742	1.21977	3.70207	1.90656	0.943283	3.36525	0.83164	2.1416	3.08037	3.40643	2.28512	0.839344	0	1.06876	2.0689	1.81194	1.59694	1.02284	0.0609216	1.85538	1.55555	0.505247	1.71258	0.95547	2.01614	1.57443	1.5926	0	2.26655	1.92167	3.41162	1.94013	0.457157	0.0637576	3.20057	2.58182	0.209094	4.38949	2.03915	0.557995	1.87583	2.37673	2.76734
NUPR2	2.2562	1.95256	3.12645	0.000447314	0.00167361	1	5.60609	1.35859	1.55311	1.96793	0	5.41962	0	0	8.50842	0.634811	2.52327	0	0	0	0	0	2.18218	0.527685	0	0	3.89572	1.88759	2.528	0	1.41067	0.100726	0.377565	0	0	2.16858	0	2.0951	0	0	0.16723	2.83012	0.475987	9.14858	1.5553	0	3.81808	0	0
TSPAN18	2.25394	5.86474	7.03719	6.3158e-07	5.28598e-06	1	1.67836	6.02061	4.12416	7.2074	6.25966	8.81131	7.83234	8.3424	8.37861	6.41989	7.55145	8.00672	3.12728	3.53818	7.27798	3.4356	5.29214	3.37331	3.71219	3.69316	5.69269	6.30718	5.29307	5.93327	5.55308	7.00892	6.47613	3.64648	5.55368	6.83049	3.47795	8.03332	6.22876	5.95068	7.13565	8.03618	5.75471	7.49223	5.61168	6.72417	4.25409	5.36274	5.55364
CHP2	2.2508	3.06542	4.23585	0.0016942	0.0052459	1	5.89527	6.1649	6.76176	3.01017	2.95305	1.2372	3.74148	1.43842	3.77841	6.35324	1.16768	0	0	0	5.80535	6.25103	0.912521	4.31255	3.48481	7.19729	5.99827	5.25123	0.0640291	0	3.30764	0.264556	2.66712	0	2.73972	0	0	0	0.82275	2.16785	2.02625	4.00578	2.31181	3.70342	6.00596	4.10496	3.05253	3.1525	6.2097
GCLC	2.24649	8.75774	9.92542	1.41182e-12	4.687e-11	1	8.61123	9.80067	9.51627	10.2482	8.60698	7.22241	7.43639	8.36536	9.79015	8.13298	7.63167	8.10018	8.25264	7.33919	10.7652	8.95823	9.7118	7.77601	8.0886	8.0966	8.57462	8.45486	10.5866	8.5445	8.08174	7.36154	7.35789	7.93243	8.04482	7.0157	6.61366	6.3042	8.29733	9.05055	8.11158	8.56472	9.12679	8.22393	7.94088	8.85606	8.58104	7.88631	7.20492
GABRR1	2.24525	2.11589	3.28276	1.49083e-05	8.60062e-05	1	0	4.94816	3.92564	0.541118	0	1.6695	0	1.87526	1.81916	3.98575	0.273151	0	2.91486	3.50495	3.48613	2.42507	0.0573529	0	0	0	2.46389	2.43603	2.72575	0	4.13589	0	2.00896	0	3.18621	3.83833	0	2.90352	0	0	1.36738	5.4029	0	0	2.05532	2.09561	0.48813	1.78311	0
LNX1	2.24351	5.42746	6.59322	1.35579e-11	3.52695e-10	1	6.75159	4.03721	6.29328	6.39293	5.3016	3.59386	4.87263	5.85727	5.97343	5.96374	4.6609	5.26476	5.61602	4.58917	4.76459	5.56007	6.54748	4.67764	5.25196	4.75175	6.14165	6.28726	3.34159	4.7206	5.22427	4.97617	3.99592	5.58262	3.80635	4.56764	1.72554	6.53909	4.52999	4.98678	5.88103	6.07646	5.95531	5.28642	5.84856	5.75788	7.0188	4.54949	4.63944
AGR2	2.24227	6.80078	7.96574	0.000102452	0.000464886	1	7.40646	5.61591	9.58773	4.23769	5.45533	6.49164	5.13594	6.94593	9.81068	5.17562	6.8634	9.56036	7.7051	6.41089	5.86528	9.88941	3.70308	7.9755	7.86952	8.17343	5.66584	6.41841	8.56242	8.11928	10.0849	5.64711	7.77903	2.5586	5.78207	6.10323	0	2.93937	8.49122	8.27098	4.27883	6.12226	5.19687	5.96659	6.78204	8.42647	6.43121	4.50919	6.06499
PPP1R1B	2.23904	2.24906	3.41194	0.00221541	0.00658746	1	3.00824	1.8808	0	2.21949	0	0	0.772668	4.42229	8.78932	4.56011	2.69485	1.06021	3.04706	0	5.04195	0	1.69641	3.6582	0	0.152996	2.66759	0	0.397819	1.60801	5.98239	2.94943	0	0	0	3.93222	3.26879	0.896039	0	0	0.241643	3.93115	0.586968	5.88831	0	0.126812	2.47948	0.801071	3.52983
CILK1	2.23387	5.93494	7.09449	4.54549e-24	1.78303e-21	1	5.49116	6.46979	5.52699	6.24156	5.34503	6.90638	6.18333	7.29544	6.66788	6.78176	6.17354	7.10093	6.05559	4.53729	6.59463	5.40991	5.57167	4.94372	6.17296	6.4096	6.05497	6.18316	7.18673	5.40623	6.09703	5.50727	6.27883	4.42865	6.4991	6.27755	5.23387	6.4923	6.05739	5.64896	6.20911	6.33111	5.70577	6.17977	5.54578	5.39275	5.00593	5.4902	5.64996
GATA4	2.23271	0.950853	2.10965	7.91396e-05	0.000370727	1	0	0	0	0	0	0	0	0	0	0	0	0	0	0	0	4.60372	0	0	5.035	5.25799	3.11819	5.68285	0	0	0	0	1.35825	0	0	0	0	0	0	0	0	3.42942	1.1787	1.96746	0	0	2.07737	3.16427	0
ADGRF1	2.22926	4.78245	5.93902	0.000675562	0.00238681	1	8.24524	4.08869	6.55021	4.69764	5.23304	1.94465	3.20559	3.18128	0	5.59864	3.16421	4.90671	5.32612	3.87647	2.2946	5.11125	2.01289	4.66506	2.55354	6.41276	4.46296	5.38104	11.1084	5.88048	4.57375	0.226449	3.35218	2.57156	4.12606	0	0	0	5.61882	5.66124	0.768739	1.95271	4.1761	0.989542	6.01554	7.00811	8.11697	3.80808	6.58902
SPACA4	2.22884	1.38161	2.5379	3.49509e-09	5.12774e-08	1	3.91411	0	0	0	0.549358	0	0	0	0.0571611	2.0237	0	0	0	1.16246	0.655209	1.29729	0	1.1951	0	2.52366	1.15584	1.52764	1.57346	1.69556	0.460451	1.49255	0	1.03989	1.547	0	0	0	2.51966	2.0514	1.17202	1.46428	0	2.5093	3.43849	1.99196	2.37905	2.94393	2.30885
C1QTNF12	2.22728	5.53238	6.68767	0.000405411	0.00153885	1	5.19478	2.93756	3.4646	5.31642	4.96972	6.16859	6.21659	6.59469	7.76557	7.15043	2.43947	4.64905	3.61529	6.07128	7.76331	6.33306	9.29106	3.93452	5.02673	3.81543	7.16411	2.7508	4.15568	1.69228	3.84286	6.46797	7.3222	4.13252	5.0384	6.46487	9.49977	4.14573	3.52416	5.16165	5.81842	5.98519	4.77501	5.64763	6.35645	1.87687	2.98299	5.77519	4.70552
SPP1	2.22702	9.89139	11.0465	0.000990498	0.00331634	1	8.16568	13.0251	8.16763	8.57732	16.5904	11.5811	12.6484	12.5317	11.4004	15.4267	7.12415	6.86791	12.3892	9.79618	11.334	12.6343	12.1693	10.0635	7.75002	6.17712	10.0552	9.90425	8.74273	9.68852	11.0511	12.7713	9.05639	7.96798	11.7542	12.9353	11.2548	11.09	6.64799	10.6557	6.44675	10.7807	7.09125	12.7521	8.24288	9.11215	6.44879	5.05826	8.85108
GCHFR	2.22632	7.21724	8.37191	7.72569e-10	1.34218e-08	1	8.9881	6.88003	5.99487	6.10027	8.72131	6.05487	9.06656	7.37391	7.46429	8.05446	7.14707	7.35096	7.78965	6.85582	9.22012	6.77574	8.88125	6.38689	4.73729	6.49004	6.60166	5.9444	6.03109	6.31523	5.99847	8.2405	5.97314	4.61162	6.90932	7.36309	8.72828	5.42771	6.45062	6.42127	6.44635	6.57702	7.04042	7.80742	6.22623	6.12453	8.02518	7.33051	8.77319
BPIFB1	2.226	1.72679	2.88124	0.0139339	0.03175	1	8.55309	2.69731	0.352395	1.52639	0.300706	0.200183	0	3.09445	0	0	0.947755	0	1.9871	0	0	0	0	9.41695	1.19716	0	2.34317	0.540566	0	0.832245	12.4199	3.27831	0	0	0	0	0	0	4.52704	0	1.32822	0	0.0965701	0	2.11467	0	0.564249	0	0
SRSF12	2.22586	1.41336	2.56772	6.57018e-08	7.11738e-07	1	1.04928	3.97837	0.590384	2.06488	2.11511	2.40592	3.1247	3.46656	2.69437	3.01234	1.32007	0.492712	0	0.404276	5.142	2.67706	0	1.41809	0.801865	0	0.828497	1.75195	0.435151	0	1.73157	2.36882	1.10009	0	1.85756	3.97261	0	2.66437	0.772925	0	2.9729	1.57701	1.5949	2.23724	1.31465	0	1.18364	1.54334	0
ABO	2.22491	3.19171	4.34546	0.00199098	0.00603079	1	0.42788	1.18674	4.1173	3.21517	1.13835	0.0118386	3.13106	6.12867	3.38474	5.87332	3.58413	2.81797	0	2.17249	0	0.738216	0.357539	4.08834	6.5684	4.78471	3.12566	6.91704	6.83594	0	5.53416	1.57993	1.55824	2.24653	1.30259	1.68915	0	0	0.213594	4.39336	1.61985	1.66609	5.09089	1.62475	5.59593	7.52168	5.91195	5.44593	5.14869
IZUMO1	2.22436	1.4002	2.55359	1.40691e-07	1.40371e-06	1	2.21989	0	1.60582	0	0	0.311781	0	2.42143	1.16254	0	0.585876	0	0	3.29274	2.48737	3.06074	0	3.2435	0	2.44002	0	2.14569	4.85143	0	0	0	0	1.44939	0.965584	0.477013	0	0	0	0	0	1.84867	0.276098	1.95178	4.86965	0.711735	3.54894	2.00957	0
SYT1	2.2216	2.86997	4.02156	5.83901e-05	0.000282953	1	1.2649	3.97505	3.35244	2.21239	1.06814	1.16102	1.87859	5.85017	6.41037	1.05746	2.61697	3.46611	2.96376	4.57925	2.56438	4.8878	0	3.73459	4.53252	0	2.1318	3.28185	0	0	5.31051	2.41525	1.33789	1.07678	4.94446	6.08124	3.39086	4.66232	0.891662	0.0509354	4.97964	5.99105	4.81258	4.2614	4.20877	1.09268	0.264042	0.173749	0.220921
ASPG	2.21896	7.18616	8.33604	0.00114849	0.00375838	1	11.6154	7.94882	10.2086	7.95488	8.27289	1.72606	5.65322	5.76196	0.837119	7.51646	3.54819	4.49372	6.67528	7.56993	8.86597	5.38853	4.8609	7.86298	5.10471	9.32544	7.57553	7.55681	7.51038	7.13031	3.61651	4.33671	0	7.45939	7.26251	2.33548	0	0	9.57327	6.18388	4.47335	6.7845	6.74713	5.4942	8.71654	7.27916	8.55212	9.65738	10.9047
SMIM10L2B	2.21763	2.64425	3.79327	2.40771e-11	5.89316e-10	1	4.33379	3.19471	1.82608	4.63048	2.02229	4.43497	3.79869	2.92591	4.15722	4.11067	2.82026	2.26764	1.77681	1.84214	1.56466	0.0269987	1.06714	0	1.6206	4.05893	2.23782	3.24335	2.821	0.35317	2.88485	3.99159	2.19483	1.55871	1.86502	3.69707	1.90731	3.2386	1.95142	1.14028	3.02195	2.49312	2.04261	4.59196	3.15849	0.619817	1.62613	3.48514	2.03383
ASTN2	2.21704	4.89595	6.04458	7.64201e-07	6.27268e-06	1	6.23346	6.39691	3.32021	3.56398	4.26243	5.11713	5.70319	5.68417	6.80893	5.91862	4.87596	4.12246	4.43988	2.02435	6.63962	6.25993	7.00959	3.36492	4.95403	4.22353	4.05511	5.67877	3.27539	4.68032	3.59851	4.25761	6.66888	2.12436	2.77229	5.55621	5.19403	6.26833	5.26043	5.29404	3.70236	4.40137	4.39371	5.06748	2.41727	2.13867	2.87109	3.49886	4.16892
FAM117B	2.21699	5.74972	6.89832	2.15172e-17	1.90914e-15	1	5.24914	6.76505	4.58446	4.18247	4.01682	5.98644	5.70497	6.11682	6.66236	5.43102	5.21729	5.26759	6.79249	5.4895	5.62528	5.68586	6.15387	5.28557	6.67689	5.682	5.64507	3.87351	6.0051	5.34813	4.60216	4.76135	7.82145	6.27162	4.77908	5.29818	4.7221	4.24847	6.62678	6.43067	6.74312	6.53565	5.68248	5.03833	5.12791	5.20262	4.64328	6.35638	4.56416
FADS2	2.21611	7.78144	8.92948	4.15645e-08	4.77687e-07	1	5.89783	6.86387	8.40614	10.1742	7.84833	9.85228	8.77786	9.11004	9.25401	8.31711	8.81886	9.34239	6.0753	6.47997	10.4556	7.05355	6.89719	4.74522	5.86045	5.99121	7.81175	6.99315	8.97957	8.59626	6.69132	8.91598	7.50413	5.5209	8.54872	9.30452	8.91233	9.67556	7.25167	6.78607	7.91529	9.53888	6.8326	10.5047	6.16777	5.81439	6.3201	6.79641	7.48337
FOLH1	2.21606	4.35523	5.50323	8.3929e-08	8.84757e-07	1	4.73235	4.30822	5.13621	3.57049	3.81988	4.75731	4.08786	6.24356	4.02345	5.24609	2.79075	4.32007	3.3439	3.69862	3.91668	4.62677	4.42955	4.49649	4.59742	5.27779	2.07673	3.53976	5.20124	6.5848	4.2799	5.20133	6.30049	1.20126	3.9535	6.03265	3.3422	6.92773	5.06788	3.53964	5.07862	4.86149	4.28555	4.40928	7.06808	4.76326	1.44054	4.3513	4.98374
TF	2.21136	3.48206	4.62699	0.00152339	0.00478862	1	4.44387	2.16942	1.20643	0	2.62889	3.02438	3.82023	1.09278	3.37858	2.72428	4.64281	0	1.74375	2.5108	2.29664	1.54959	2.95348	9.90377	3.1487	1.17512	2.20046	3.65425	4.90434	2.82929	8.68431	1.6135	2.6785	2.5323	0	2.27666	3.66119	2.60051	3.79478	0.821649	2.08382	4.59956	4.70183	4.47769	2.13628	0	3.75161	4.81538	3.82212
MFSD6L	2.21109	0.931417	2.07617	5.41504e-08	5.98344e-07	1	0	0	1.52204	0	0	0	0	0.894928	0	1.14896	0.396478	0.171728	0	0.166306	0	0	0.172804	1.06706	0	0	0	0	0	0	2.60867	0	0	0	0	0	0	0.372815	0.371482	0	0	0	0	3.62402	0	0	0	3.03149	0
FSBP	2.21059	2.50698	3.65141	2.89358e-08	3.44778e-07	1	0	0	0	2.15905	0.443123	1.65292	2.85504	3.85029	3.10268	2.39051	2.95061	2.03163	0	2.53346	4.0185	3.62999	1.27121	3.29313	3.04551	1.9707	1.69285	1.99114	2.00761	2.43795	0.562847	1.59227	4.68556	2.66402	2.67035	5.67299	2.34953	3.91116	2.19874	1.47312	3.846	3.31299	1.43236	3.92855	3.44126	0.885514	2.51618	4.24248	4.05667
TSPAN7	2.20807	7.27267	8.41546	8.64317e-05	0.000400909	1	6.14233	6.94277	6.31952	6.91813	6.78153	8.62817	10.2679	9.50991	8.3265	8.15408	11.4782	7.25969	2.60435	6.6038	7.57748	8.60827	7.27034	5.58515	4.59122	6.73782	7.51871	6.36695	8.62072	6.44058	9.17165	9.60266	7.93094	6.06874	6.15239	10.088	4.39241	7.05066	5.99814	8.33812	9.12032	7.48657	6.90818	7.98814	6.14909	6.3742	9.04247	7.62546	8.44225
GSTA3	2.20679	1.00802	2.14997	6.24706e-06	3.98284e-05	1	4.47244	2.13566	1.07801	0.717118	0	0	0	2.26457	5.20157	2.82474	0	0	0	0	1.20416	0	0	0	0	0	0	3.07995	1.00551	0	0	0	0	0	0	0	0	0	0	0	1.93924	2.71305	0.2493	0	3.05089	0	0	2.70545	4.23472
GSR	2.20649	8.3775	9.51925	1.05615e-13	4.42218e-12	1	7.21931	8.73753	8.35607	8.13401	7.72945	7.21639	8.16432	8.95571	8.43855	8.06907	9.16794	9.09152	7.27346	7.12711	8.45298	10.3635	8.9139	7.3309	8.27088	7.78649	6.99497	7.18347	8.4047	9.08823	7.94343	7.34176	7.81233	7.12186	7.24576	7.53196	9.01443	8.55112	8.40139	8.17232	7.97136	7.35955	9.64341	8.26605	7.16389	7.15716	7.46975	7.87329	7.24799
GABRE	2.20647	6.87613	8.01787	5.61246e-08	6.17869e-07	1	9.47711	7.36592	6.92507	6.21458	4.27736	5.95116	4.92709	5.98397	6.36777	9.08827	4.41647	5.04102	4.72765	7.7363	7.73226	10.9228	8.09348	7.30606	7.09569	7.29121	5.82322	6.74368	6.66683	6.85092	8.01041	6.05907	8.19669	6.28944	7.4777	5.36225	3.91755	4.46031	4.25783	7.59156	7.03955	8.09927	9.26445	6.43497	7.98779	6.56617	6.55535	6.95277	7.50004
MAPK8IP2	2.20232	4.52407	5.66309	2.32491e-06	1.67821e-05	1	4.61596	2.98813	4.42996	6.84413	6.54936	1.46006	3.19774	2.02963	6.47962	5.18856	3.21503	2.00792	2.98319	5.73163	6.38967	6.48287	3.91015	5.23551	4.38396	4.35922	5.56158	5.31746	4.34754	0.0558965	5.51674	3.32669	5.61169	3.45222	4.36673	3.11351	4.21501	0.109525	6.28492	3.67155	2.70127	3.69361	6.08849	6.85532	4.83401	4.88677	3.65396	5.08845	6.36469
KEL	2.19946	0.910829	2.04798	1.35416e-08	1.72966e-07	1	2.9607	2.73211	0.716601	0	4.3246	0	1.48043	0.402898	0	1.82389	0	2.09703	1.66706	0	0.342637	0.322219	0.18288	0	0	0	0	0	0	0	0.723609	1.59928	0	0	1.76034	1.0403	2.30486	0	3.64781	0.958749	0	0	0	0	2.59128	0	0.309169	2.5673	0
ABCC6	2.19207	2.07009	3.20238	8.50674e-11	1.82711e-09	1	2.35243	2.29225	2.48519	2.25438	2.74672	1.34885	0.326479	3.03786	3.53418	2.72816	3.35867	1.79377	0	0.307068	3.9015	2.34757	0	2.38639	2.9163	1.75232	3.14681	0	0.735185	2.06067	1.62008	2.31269	0	0.675055	1.34998	3.19994	1.49472	4.09156	0.48496	0.660783	1.92591	1.85048	0.967916	5.82567	2.4661	1.62951	0.983756	2.19405	1.90389
CCDC74B	2.18768	2.84813	3.97753	5.07437e-07	4.35957e-06	1	2.76871	4.63006	1.81877	4.62511	2.07621	3.56605	3.61296	3.53176	6.06345	3.58769	2.88939	3.67163	1.04346	0.910721	4.04966	3.05122	3.63354	2.39145	3.44841	4.11424	2.93421	3.63933	1.80804	1.90038	2.74672	4.09959	4.24612	0.867914	2.56979	5.80634	6.79523	6.11226	0.803485	2.98686	2.9303	4.5988	3.45085	6.81062	1.01208	2.13852	1.38252	2.45337	3.4779
ABCC1	2.18552	8.65999	9.78796	1.55356e-18	1.75435e-16	1	7.81326	8.76874	9.64165	8.65349	9.66911	8.64993	8.26535	8.70033	9.10904	9.11422	7.96981	8.41366	8.06257	8.3116	8.27004	9.42502	9.14979	7.75841	7.8387	8.72122	7.84433	8.59546	8.87275	8.53084	8.72394	8.18573	8.70097	8.71083	8.82181	7.87657	7.00832	8.17498	8.62214	9.40798	8.48979	8.61288	9.01284	8.54252	8.44496	8.46233	8.20241	8.45311	7.31272
TNFRSF18	2.18362	7.58104	8.70777	1.74006e-07	1.68863e-06	1	8.67385	7.32211	6.15307	7.06833	7.77218	6.51088	8.34431	8.09649	8.80399	8.06999	7.14295	7.06103	7.02378	9.55959	9.04694	6.18196	8.86264	7.31834	5.47406	7.29368	7.06746	5.06805	5.56715	9.30464	5.7644	7.84474	4.58457	6.17458	5.36004	7.84936	7.03891	5.74509	8.35038	7.94133	9.27569	8.72438	7.86817	7.65519	7.66291	6.40701	7.24167	8.58115	8.78249
SERPINB13	2.18212	8.58446	9.71019	0.00034073	0.00131681	1	9.20636	7.63381	10.5556	9.48766	9.35271	7.78754	7.84013	7.43477	6.43955	6.77249	5.82744	8.41485	10.6914	9.86394	8.31455	7.65266	7.41156	10.5771	5.64326	6.60083	8.12709	8.68843	7.43789	8.77936	7.18148	8.38055	7.48435	10.1139	8.74418	3.53126	0	0	9.41345	8.76753	8.1117	7.30679	9.02964	4.56487	10.3355	12.5124	10.9626	10.0931	8.8646
CD177	2.1801	5.28197	6.40637	0.00499021	0.0132663	1	9.38302	4.29559	3.3555	5.23732	5.33324	4.95438	5.16605	5.60288	5.64387	7.37681	3.32417	6.54022	4.82622	7.31962	2.82533	1.39559	4.13279	8.93597	3.69429	2.96172	4.80678	3.47516	8.27081	4.33015	4.48646	6.45208	2.77594	0.335606	1.33765	3.44761	1.2571	1.30865	10.2057	5.81399	7.59346	3.76495	5.32166	5.7865	8.14199	4.83854	9.36435	5.09995	2.58507
GFRA3	2.17694	1.5531	2.6754	1.29081e-05	7.53948e-05	1	0	1.4937	0.0491504	2.82813	1.78363	0.329561	1.35228	3.65343	4.81803	3.29185	2.26252	0.35002	1.07342	0	2.08011	0	0.865566	0	1.09606	0	2.73602	0	0.311562	1.43289	0.200066	0	1.23982	0	0.841642	3.01784	1.25132	0	1.65131	3.17818	1.46986	0.513154	2.14557	6.35347	0	0	2.14251	2.95186	0.642917
GBP6	2.17586	8.53881	9.6604	1.69671e-05	9.59817e-05	1	6.69999	7.72716	9.02111	7.75223	10.0944	7.35956	8.33479	8.83974	6.31798	8.61389	6.35051	8.69707	10.6053	9.40337	7.56419	9.1704	8.41106	9.28523	9.58176	8.35662	7.66322	8.07309	8.60868	10.7696	6.98793	6.38016	8.25636	10.0635	6.90144	5.1523	0.335134	0.999613	10.5578	9.9131	8.64633	7.98037	9.12124	4.0044	9.77062	10.8606	9.26457	10.3917	7.50351
NRCAM	2.17567	4.63435	5.75581	1.58692e-05	9.08047e-05	1	4.88476	1.45408	4.28214	3.71711	4.04848	4.45933	2.88254	7.38934	9.50924	4.4074	5.31087	6.0218	3.22377	3.59838	5.85175	3.08531	3.31199	7.78687	3.74582	3.70553	3.90972	2.96279	5.42003	4.21789	3.71808	4.62676	8.30687	3.33042	4.27203	4.83994	3.08695	5.40469	5.72359	3.34554	4.24254	3.31112	3.52277	3.52598	6.39977	5.16635	3.27037	4.76471	3.13864
C15orf62	2.17472	4.52974	5.65057	5.78491e-07	4.89109e-06	1	6.88177	2.37558	6.40201	5.58539	4.66069	3.19988	3.60556	3.68836	3.9344	4.41656	2.47743	3.65352	3.86735	4.784	2.84276	3.82978	5.93197	4.60852	1.74197	4.8503	4.48117	4.15576	5.18108	4.14326	3.57273	5.91599	4.03329	1.93657	5.57712	2.92504	1.22462	1.11984	3.95155	4.49522	2.37737	3.36421	4.4237	3.53206	5.22594	6.09196	7.0729	5.55415	6.32763
LHX2	2.17211	3.44988	4.56897	0.000225341	0.00092396	1	0.132479	3.89906	1.22856	3.71264	3.77076	0	4.82564	2.0074	1.56143	3.22696	4.64597	2.22823	1.27337	2.19946	7.12054	3.05885	1.4792	4.54859	4.56834	1.89622	2.79741	4.24841	1.41845	3.53522	2.78606	0.921232	3.12515	0.839768	1.24201	7.07593	1.32387	6.9972	2.35279	4.50516	3.18732	3.6762	2.5084	0.0742766	0.172575	3.59895	2.3024	2.94049	2.39199
CHDH	2.17091	1.3652	2.4835	8.92968e-08	9.34731e-07	1	0.139401	1.98225	0	1.02834	0.00736008	1.82875	2.42438	2.84794	3.41483	2.32563	3.23555	0.379276	0.759994	0	3.30886	0	0.78309	0.488608	0	0	1.14975	1.60816	0.413475	0.0965434	3.3012	2.33525	1.39251	0.763441	0	2.21824	0.330867	1.82332	1.22691	1.3703	1.49272	1.48363	0.209794	4.18447	0	0	0.95768	1.48524	0.203365
DACT2	2.16827	3.4943	4.61085	0.000395403	0.00150316	1	2.62935	6.91909	3.52167	3.68126	1.08316	3.98983	4.2075	5.27071	0	5.0882	3.40477	1.88965	3.09414	1.91022	2.01448	0	2.44574	3.90806	6.13248	4.15015	6.28998	4.14437	3.27978	3.62343	5.01627	3.24472	2.84813	3.92153	0	2.94725	0	2.916	1.44506	3.40262	5.90181	5.09925	4.03274	3.49305	3.51492	5.19942	2.25862	4.71553	1.42766
HOXA6	2.16661	2.28826	3.4037	1.044e-06	8.30855e-06	1	2.87177	2.7449	3.41418	2.30797	0	0	1.46023	2.20646	4.41579	2.8837	0	4.17105	2.13075	1.37487	2.6443	3.47886	1.3649	2.70018	0.55375	2.02561	2.5265	4.48767	2.91879	2.61519	4.51728	0	0.579344	2.49448	2.0987	3.11526	3.20052	4.71844	0.682978	0	0.885487	1.91935	4.19458	3.17776	0.958728	0	0	2.39235	0
TBX6	2.16661	4.69473	5.81017	8.36658e-08	8.82606e-07	1	5.6441	4.27653	4.10735	3.1167	3.87082	4.31937	4.456	7.09407	6.00167	6.14223	5.42672	3.51314	4.04874	4.63151	5.11518	3.18282	5.39905	4.63389	2.77056	5.3609	2.73393	4.51252	3.6572	4.1253	3.7493	4.54346	5.86718	2.60562	7.34075	4.24738	3.73901	3.52329	3.61044	4.05958	4.6209	4.15261	3.33893	5.70398	4.12825	3.09872	3.36514	5.50289	4.60625
MAP2K6	2.16624	4.47482	5.59001	4.29661e-10	7.84868e-09	1	3.42937	4.88383	2.01079	3.90567	4.0977	4.85208	3.61423	4.628	5.74542	3.44586	5.20943	5.56447	3.795	4.04136	6.41842	2.65128	3.99134	4.77372	4.25752	2.55199	4.50327	3.79346	3.15018	4.11283	3.63257	5.38322	6.24766	2.36364	3.71253	7.29712	5.74011	6.01873	4.10265	4.52101	5.37519	3.71849	5.09235	4.91985	4.02597	3.83544	4.01922	5.3248	4.36995
ENPP5	2.16577	1.80965	2.92453	7.41703e-05	0.000349868	1	1.70342	1.22017	0	1.02705	0	2.84628	3.19951	3.06306	2.22123	2.12192	3.50579	0.528925	0	0	5.17684	3.92016	0	2.88075	0	0	3.70855	0	0	0	5.48117	4.66755	1.75088	0	0	4.2914	2.11834	4.67591	0	1.06297	1.55419	5.3261	5.44918	5.36767	0	0	1.53485	2.01489	0
AMOT	2.16139	3.22352	4.33549	0.000415295	0.00157236	1	0.0755521	3.55863	0	3.02108	2.309	3.77249	7.27687	5.56936	3.85757	5.09109	9.72801	5.18285	0.875548	0.757742	0.149556	0.13442	2.76813	1.37348	0.905071	2.4272	3.9593	2.97184	6.2528	2.24301	7.44189	3.5231	4.87504	2.37218	2.16108	4.78271	0.658733	7.80697	2.67247	6.55329	5.11485	3.42611	3.67663	5.75414	1.17497	3.40022	5.97293	3.21215	3.68897
KCNS3	2.16101	6.74531	7.85702	3.29391e-10	6.15276e-09	1	5.41895	5.58916	5.04584	6.76579	5.32024	7.08626	7.60297	8.79438	9.51289	6.78454	9.60393	7.0538	5.631	6.16005	6.10292	8.16833	7.83323	6.36866	5.96571	5.81325	7.32563	6.97207	5.84905	5.64481	8.59555	8.08291	7.45205	4.62651	6.29619	5.64111	2.75754	6.90643	5.71158	6.43057	7.55977	6.5807	6.6841	7.87466	5.36451	5.75174	7.28934	5.80879	6.55428
SRRM3	2.15982	6.1645	7.27541	6.28592e-07	5.26689e-06	1	3.72213	6.02486	5.71561	6.88851	7.31149	6.81413	8.05199	6.68861	8.08405	5.31104	5.05895	4.92496	3.26091	5.90276	8.55625	8.27443	7.75262	6.25769	5.27344	5.59848	7.34828	7.2724	4.0947	3.40597	6.37	6.55406	7.80141	3.94374	5.0663	7.72761	1.48506	7.32725	4.56681	5.95189	6.65838	5.33504	6.6426	6.2777	6.97616	5.28183	7.30901	7.10116	9.47109
PLCH1	2.15916	0.947243	2.05771	9.59788e-10	1.63317e-08	1	0	2.05345	0	1.15968	0	0	0	2.12213	1.1826	0.52263	1.91858	3.94436	0.971392	2.308	0.0603252	2.03938	1.44892	0.0757484	0	0	1.40991	0.362309	0	0.925114	1.01632	1.28311	0	0	0	1.69802	1.07722	5.41343	2.48911	0	0	1.16456	0	0	0.0284296	0	0	0	0.957343
NTF3	2.15913	2.46001	3.57046	1.16234e-05	6.88351e-05	1	0.0414391	2.35276	2.38571	3.14576	4.10021	4.47935	4.08122	4.55284	3.20086	3.97267	4.24563	2.43657	0	1.06645	0	0.340574	0.838061	1.09572	4.59291	5.84946	1.92293	2.54056	4.89038	2.45396	1.89707	4.52241	3.8551	1.62288	0	4.58822	2.99373	7.80945	1.48899	3.65119	2.76455	4.26433	0.407088	3.66396	1.83865	1.79184	0.696471	4.09535	3.19833
MGAT3	2.15624	2.76054	3.86907	1.17723e-06	9.21625e-06	1	0.408939	0.867158	0.53819	3.23592	2.73085	3.11835	4.43591	4.27928	6.17684	3.58312	4.94046	4.63764	0.54726	1.15515	3.20433	1.53852	1.5198	1.4339	1.15012	1.45612	3.37809	1.2811	2.31159	2.84925	3.42065	3.96634	1.13216	0.789777	3.2709	4.40942	3.03425	3.85593	3.50798	4.03399	3.47738	2.73076	2.44275	2.68599	1.51374	2.00669	3.13556	5.10766	2.24232
SLC26A9	2.1562	3.16913	4.27762	0.000633685	0.00225812	1	5.53515	2.44347	4.36086	4.48924	7.2424	2.67919	1.18826	1.27841	0	5.10188	1.18968	0	1.94161	3.70544	0.228514	0	0	3.81428	0.77708	4.1491	2.14386	5.47399	4.3221	4.19246	2.44704	2.84534	1.84365	5.58967	2.3695	1.208	0	0	3.91009	2.89974	0	0	5.02863	1.81601	4.09134	3.52385	5.06754	2.62565	3.01926
KCNMB3	2.15506	3.26115	4.36888	4.68351e-07	4.06122e-06	1	4.44054	4.14161	3.38118	1.9451	0.581083	2.89882	2.8541	4.84417	5.61428	4.4948	3.79024	2.12029	0	3.40329	5.45777	4.87491	4.73047	4.27771	4.94836	3.43818	3.25798	2.55434	2.74838	0.209907	0.967767	3.3195	3.70587	2.25342	3.62949	4.99898	1.98269	4.32339	1.41872	2.57062	3.33701	4.26234	4.66117	5.37036	3.02748	2.27587	2.66951	3.40691	5.56816
ACP3	2.14916	5.86338	6.96715	1.80269e-07	1.73637e-06	1	7.73384	5.40116	6.33833	8.06205	7.14993	5.49857	4.79327	5.38934	6.37664	6.71758	3.73216	4.46204	5.61419	5.22349	6.14691	6.50242	5.79259	6.2836	4.8097	7.76146	7.36743	7.39751	6.00535	6.45608	4.49599	5.48362	5.56153	6.06828	6.3384	1.9211	3.07482	3.13725	4.85935	5.57138	4.4399	4.57539	6.77574	4.77507	6.87741	6.11122	5.99029	6.76909	7.29157
SYNGR1	2.149	6.68431	7.78798	1.45616e-07	1.44319e-06	1	5.05812	7.31142	7.85628	8.03091	8.52405	7.49568	8.57286	7.51324	6.55079	6.18324	6.97769	5.53	4.11527	5.9663	7.30589	7.37276	6.95832	6.17894	5.69078	5.95021	7.57925	6.99121	5.02238	4.09258	6.36872	7.48131	6.26691	5.83631	5.48007	8.50857	3.84385	7.35326	5.65119	6.74561	7.39881	6.0978	5.18159	8.14648	6.64769	6.64502	7.48229	8.10666	6.74672
MAGI2	2.14836	2.23075	3.33399	3.7278e-11	8.64176e-10	1	2.51356	2.82907	1.06614	2.45631	1.99176	3.69132	3.34757	4.25647	4.31331	2.87024	4.35915	2.33054	0.241606	2.21207	3.13525	3.40199	2.25793	1.06152	1.45922	1.20908	2.14003	1.77148	1.28486	1.85625	2.14475	3.14168	2.8694	0.628823	1.86358	4.23331	0.773621	5.0293	0.887074	1.32195	3.25098	3.6653	1.58154	3.95864	1.60718	1.29219	1.57765	1.85914	1.11296
IGSF9	2.14816	7.23751	8.34062	3.75047e-12	1.12033e-10	1	7.17901	8.82122	6.92607	7.35919	6.87766	7.50756	7.32583	6.86603	6.58209	7.27692	4.64553	6.10692	6.34042	7.09722	7.47458	7.07496	6.41628	6.47326	7.68511	8.37073	7.41731	7.33134	8.29316	7.94138	8.18127	7.43524	7.95815	6.94046	6.67435	6.52068	2.68901	0.853249	7.68936	7.37878	8.30839	8.40417	6.37516	8.32557	7.50942	7.379	7.33175	6.18264	9.01142
PXYLP1	2.14738	5.53172	6.63429	2.85591e-10	5.42296e-09	1	5.24235	6.11568	5.15648	6.22738	5.63649	7.32035	6.88601	6.47427	7.36999	7.32199	5.47868	5.96684	1.99214	3.78321	6.93191	5.42399	4.62362	5.56433	6.37722	5.20228	6.73707	5.71222	3.12835	4.55162	5.37122	6.06688	5.32043	4.74039	4.62581	5.77013	6.48632	5.95906	4.18901	4.35864	6.06027	6.11395	4.20798	7.35427	5.2244	3.10085	4.77303	5.12363	4.37242
DMTN	2.14647	6.71041	7.81237	2.05108e-09	3.16494e-08	1	5.04712	5.90699	7.64361	4.86618	6.39887	5.97054	7.80818	6.71268	8.62917	6.3231	8.37539	7.666	6.95317	7.67648	8.51178	6.60225	8.5284	7.31664	6.58586	6.50717	6.81699	6.66725	5.57805	8.16287	7.10649	4.94683	6.89393	8.52235	3.58795	4.85305	4.79622	6.02519	6.45225	6.26584	6.66714	5.47141	8.80684	6.26579	5.89447	6.31945	6.60748	6.69785	6.39983
B4GALT4	2.1421	8.13572	9.23474	6.21873e-16	4.04788e-14	1	8.51675	7.69267	9.17455	8.08676	8.12059	8.60604	8.16917	8.5308	8.42783	8.26481	7.54123	8.12514	7.53399	7.08495	9.5461	9.39165	6.40531	8.27453	9.58148	8.94317	8.38231	7.38281	8.67767	7.48595	7.31224	7.44601	7.74494	8.51329	7.37847	8.13562	8.43075	7.97149	7.34899	8.19675	7.68522	7.94235	8.3619	9.49628	8.59321	9.2733	8.67633	7.62545	8.80001
CLCA4	2.13965	4.95959	6.05696	0.00336214	0.00942386	1	6.24846	3.96594	2.93157	2.1644	7.54371	4.06548	3.02634	5.26203	1.13424	4.54814	2.43807	3.36481	9.21931	6.24098	1.76924	5.53632	1.15997	6.74952	5.20125	4.64288	6.41503	5.78261	1.05561	4.76926	5.91771	1.38458	2.23423	4.0313	0	0.565589	0	1.98124	6.85724	2.64806	6.29479	3.65191	6.93351	0	5.2634	5.47643	7.44894	5.87334	6.0342
PRB3	2.13616	1.28712	2.38214	1.96243e-06	1.44027e-05	1	8.69609	2.75122	0	1.72518	0	0	0.783369	0	1.31955	2.54971	0	0	1.21098	2.87076	0.866688	2.95563	1.35576	1.85459	2.40106	0.311982	0	3.53557	0	2.13489	2.16146	1.42075	0	0	0	2.7847	0.388133	1.47166	0	0	0	3.8041	0	0	2.84783	0	0	0.748381	0
SGPP2	2.13503	7.29666	8.39092	2.66379e-07	2.46777e-06	1	6.51845	6.83603	9.04925	8.76688	8.12076	5.32285	6.50132	6.86423	7.74208	7.46903	5.82503	5.30915	7.38154	7.4104	6.7136	6.42968	8.4582	7.47589	5.75422	6.228	8.15749	9.33213	6.68439	8.64637	5.85124	6.59792	4.19611	9.6968	6.70217	4.77494	3.81341	1.37642	8.42153	7.70656	6.31554	5.10999	7.85702	5.47574	6.60342	8.79339	8.01054	6.84709	5.66989
SOX13	2.13322	6.98575	8.07878	2.5345e-16	1.84249e-14	1	6.76913	8.0081	7.61223	7.26149	6.53252	6.71534	6.87363	7.67278	6.564	7.4051	7.27765	7.09461	6.83228	5.75971	7.33044	8.23041	7.67549	6.25763	5.36536	6.96441	7.22281	6.58615	7.57798	6.08191	7.62081	7.21123	5.0485	5.85788	6.52902	6.45274	3.5003	6.13134	5.30366	7.23617	6.68463	6.52653	6.83518	5.97991	6.12952	6.99687	7.04002	6.78452	5.92369
COLEC11	2.13274	2.99269	4.0854	2.26826e-05	0.000123667	1	1.46222	6.14922	1.58846	2.73648	1.73498	3.55361	3.52535	5.5762	9.91257	4.39172	4.63319	3.99629	1.16397	1.10832	3.99931	3.28675	1.56845	2.40338	2.42561	3.40515	3.68557	1.37381	0	3.02354	2.89065	4.85908	1.55104	0.600442	5.44841	4.92672	2.79388	4.2286	0	3.34809	5.12907	2.03259	2.68355	6.08434	0.509678	1.14324	1.5827	2.73733	2.60346
MAST1	2.13128	2.98085	4.07257	3.03379e-06	2.12143e-05	1	4.76631	3.46525	4.64757	0.748398	2.79167	3.30363	5.35797	2.85425	5.31538	2.12892	0.775632	2.58516	1.35785	3.76538	2.5631	1.89936	2.85707	0	0	3.82271	2.61903	1.86377	2.8291	2.98014	3.69382	5.07153	2.98237	2.92917	3.86816	1.75685	4.03128	0	3.74685	0.153832	2.24284	2.75371	0.234418	5.97459	3.68928	2.43936	3.18309	3.46295	3.13682
LONRF1	2.12904	6.12306	7.21326	1.12856e-20	2.07683e-18	1	5.12999	5.89837	6.43524	5.79314	5.97809	6.59292	6.56831	6.94073	7.45212	6.54326	7.12499	7.18045	5.3436	5.25061	5.94842	6.14028	6.21267	5.71457	6.14435	5.20094	6.20412	5.2829	5.48873	7.24475	6.07385	6.03914	6.40683	6.78383	6.12912	6.13387	8.13873	7.14841	6.17729	5.58553	6.11854	5.86076	6.11646	7.67344	5.70708	5.29688	6.29402	6.4789	5.27038
TMC5	2.12579	3.04362	4.13162	0.000409731	0.00155366	1	5.91378	3.54597	4.42675	3.80964	3.75255	3.02597	0	2.66817	0	4.97703	0.601306	0	4.19819	1.73667	2.12847	4.14946	2.52414	4.26361	0	2.18929	3.04556	3.63618	3.03937	2.05373	4.07418	3.25764	0	0	0.846057	0	0	1.03233	2.53023	4.09626	3.29495	0	2.95863	6.01617	3.2867	0.8845	6.73244	1.78737	3.01035
EVA1C	2.12403	7.58149	8.66829	1.02247e-09	1.7202e-08	1	8.21634	8.15341	6.04577	7.77285	7.47705	6.30411	7.65092	7.64596	7.05341	7.05017	8.11524	6.7288	7.55005	7.08442	8.28568	6.42563	7.20885	6.63507	7.53615	7.52003	6.19679	6.89721	7.54363	7.9644	5.45803	7.21337	5.26304	6.87908	5.31199	7.5364	8.80131	4.13637	7.35079	5.63763	8.18164	6.13186	5.35783	7.29206	5.18831	6.42398	6.2907	8.53909	6.36603
NKX2-3	2.12298	0.943046	2.02914	2.60476e-05	0.000139664	1	0	0	0	0	0	0	0	0	3.41089	2.70448	0	0	0	0.317333	0.874957	0	0	2.02662	0	0	0	0	0	0	2.32694	0	0	0	0.713426	2.08732	0	0	0.524242	0	0	0	0	3.92013	0	0	0	2.09994	0
TXNRD1	2.12256	8.74931	9.83512	9.11444e-11	1.93809e-09	1	7.3777	7.99918	8.83902	9.68345	9.14442	8.15327	8.51884	9.06616	9.6236	8.56303	10.2589	8.9953	8.61181	7.01841	8.96142	10.981	8.50972	7.71508	7.98532	7.23009	9.03474	8.85254	9.48498	8.95512	8.98778	8.61269	7.90483	8.61169	8.87142	8.43382	9.76858	8.612	8.08238	9.73876	8.35785	8.696	10.1262	9.28568	8.589	8.18312	8.93812	7.78399	6.89489
IL17RB	2.11948	2.83317	3.91688	2.09346e-10	4.09516e-09	1	3.07038	2.72265	1.99598	2.18804	2.12376	3.35302	2.95626	3.30064	4.19336	3.82344	3.21577	3.64878	3.2107	2.40427	3.11262	1.67866	2.49335	1.9127	2.40024	0.421721	2.68991	1.95632	2.50906	1.1931	3.56159	3.8906	3.56311	2.1405	2.82167	3.58146	2.57019	3.20055	3.3614	3.56897	1.86483	3.30054	2.66872	4.63617	2.11163	1.60302	3.14638	2.63831	2.36652
VEGFD	2.11824	1.09	2.17286	1.30754e-07	1.3169e-06	1	0	1.5725	0	0	0	0	2.80399	1.99619	3.03859	1.64589	5.24555	2.80706	0	0	1.00444	0.074517	0	0	0.776848	0.985704	0	0	0	0	2.84333	0.92631	1.14835	0	0.977562	2.30494	0	0.107972	0	2.28039	2.27835	2.48928	1.53318	3.18852	0.712974	1.95628	1.43693	1.22349	2.19133
ZYG11A	2.11807	1.0584	2.14114	2.55919e-05	0.000137617	1	0	3.40849	0.0730112	0	0	0.409511	0	0	3.53622	0	0	4.21632	0	0	2.56746	0	0	0	0	0	1.55546	0	0	0	0	0	1.64512	4.58745	1.19355	3.86408	0	0	0	0	0	0.536092	0	1.19496	0	0.904414	0	0.267284	0
CSPG5	2.11457	2.38782	3.46818	1.00286e-07	1.03954e-06	1	0.632014	4.13777	2.42393	2.41515	0	3.61348	1.97422	1.86815	2.78105	0.736219	2.24937	0	0.706837	4.18178	5.08897	3.62501	2.74643	1.34317	0.37428	1.13326	1.36981	0.817456	3.9022	3.27089	1.63133	2.53681	5.82069	0.912546	0.43866	2.89946	2.0636	1.4454	0.030013	1.18908	2.54542	4.01602	0	4.43243	0.351472	0.297945	3.26419	1.93826	1.44805
SLC52A1	2.11186	4.65938	5.73789	6.04084e-08	6.60152e-07	1	6.03556	5.06333	5.96574	2.06851	0	4.23459	4.04889	5.36207	5.70167	5.5084	2.25284	3.35127	4.86256	4.73645	5.52675	4.406	4.83221	4.30669	5.43961	4.70156	4.65932	2.21096	4.07093	3.49263	4.38132	5.70413	4.68897	3.12652	4.98288	2.42155	0	6.17592	3.19484	4.6018	4.15296	5.15686	3.01387	5.46991	4.35169	3.70001	5.90857	5.13484	7.27218
LCN2	2.11072	11.3257	12.4035	0.0031134	0.00882121	1	14.5705	10.6565	11.4015	13.4889	13.6876	9.48757	10.6971	9.23405	7.81765	10.2975	10.4763	10.2038	11.6751	11.2161	9.74117	12.8622	15.4867	12.8544	8.51873	8.18224	13.4745	8.95168	10.7348	12.1179	10.307	10.9412	6.38256	10.6753	11.509	1.98754	2.90024	0	10.2151	11.7061	7.86984	6.68767	13.5329	8.50066	11.8143	13.7851	13.9608	11.4194	13.1179
CGREF1	2.10917	4.25472	5.33139	0.000695614	0.00244605	1	0	5.00986	1.94216	3.63062	3.10715	5.15781	6.55148	6.94982	6.4176	3.44022	7.34985	3.88604	1.35275	2.96056	8.07006	8.27058	2.39661	2.75228	3.09167	0	4.86313	0.643922	2.10302	2.18386	6.16517	4.99623	6.18204	0.378828	2.40038	6.71556	10.1964	7.57804	2.34766	4.07482	6.47017	5.33488	1.91652	7.22104	1.6523	2.14231	3.41392	3.54285	4.80134
TGFBR3	2.10912	4.16826	5.2449	3.21261e-07	2.90931e-06	1	4.09343	4.24305	3.6088	5.08688	4.11397	3.31428	3.87538	6.83774	5.20846	5.81777	6.42692	5.66038	2.62759	3.37601	3.65621	1.70891	2.9345	3.36361	2.47235	5.61653	4.56694	3.23606	5.69006	4.45513	4.94373	3.77303	4.7442	2.0065	2.38842	4.3565	3.67584	6.26714	4.73499	4.79886	4.68322	5.42276	2.18626	5.41265	3.37911	3.28083	3.62566	4.2854	3.3526
PPM1H	2.10135	2.70037	3.77169	6.87264e-07	5.70081e-06	1	0.0701947	2.79128	1.06264	3.80941	3.46438	4.42126	4.1413	3.86644	3.47045	4.70083	4.04659	4.77144	1.65407	0.933644	1.6215	1.09759	2.1307	2.06138	2.00452	1.32009	3.36697	2.88278	2.22008	2.50902	4.3698	4.03573	3.24866	0.0600749	3.05745	3.68566	2.60758	4.41562	2.97799	2.83039	2.97007	3.29069	2.71602	3.85068	1.96187	0.750322	2.35108	1.80968	3.33237
SMO	2.10104	6.53727	7.60838	7.22438e-07	5.95283e-06	1	7.93405	8.32105	7.44703	8.03179	6.5845	7.93947	7.72735	7.63595	9.01397	7.22562	6.13201	6.32043	2.63204	4.41066	8.3495	2.59532	6.81128	6.65112	6.57197	7.75103	7.72933	7.58731	7.47199	4.60469	4.86275	7.33186	7.38697	5.1988	6.69028	8.28207	2.3435	8.2325	4.93739	6.97529	7.37762	7.73184	8.19842	7.72735	6.98513	6.90741	5.47578	5.49656	5.47273
ZNF750	2.10067	8.73119	9.80204	1.79114e-05	9.99952e-05	1	9.04451	8.26347	10.1887	9.68601	10.7567	7.55342	8.71612	8.72831	5.96141	8.65657	5.53422	7.04395	8.8247	10.437	8.92065	9.10515	9.6101	9.00261	8.16438	9.03041	10.2154	10.7038	8.90152	10.6245	7.96455	8.11696	6.61968	9.92425	8.546	3.64596	0	0	9.63395	8.90539	7.89314	9.18903	9.46194	6.06047	10.1759	10.2189	10.0813	9.43247	9.09066
FAM90A1	2.10009	1.51898	2.58943	9.61452e-06	5.7928e-05	1	5.55098	4.14518	0	0	0.489645	0.749749	2.44453	1.09172	6.13148	0	1.93087	0.870418	0	0.0609655	4.36352	0	0.828871	0.738032	0	0	0	0	0	0.435255	0.30091	1.1645	3.16033	0	1.70336	1.55117	4.91098	4.51426	0.586466	0.989557	0.357585	1.51832	0.0191007	5.59604	0	0	0	3.2443	2.25418
FOXN1	2.09959	6.63093	7.70104	0.00024003	0.000974106	1	7.89954	6.94907	8.76591	7.22098	8.32596	5.31841	7.29296	5.90471	2.13254	7.04425	3.78869	2.68404	6.93626	7.44298	7.09519	2.03345	7.32208	7.25291	7.7582	8.97411	6.27636	8.56548	7.75149	8.60733	6.01918	5.54667	6.67124	8.43859	6.71275	0	0	0	8.26125	8.18491	6.42736	7.7498	7.67302	2.1428	8.25557	8.61023	7.93075	7.75025	8.10695
ANKLE1	2.09771	1.91215	2.98096	8.57681e-07	6.9823e-06	1	1.80483	0.818221	3.41849	2.95283	0	1.44834	1.28562	1.03616	5.14688	2.13472	1.48716	2.66204	1.09656	1.29438	3.73763	0.0173617	0.649431	1.18656	1.34552	0	0.649927	0	1.91997	0.453263	1.49061	2.33391	1.59744	0.7365	4.01313	3.16554	4.30574	0.836418	1.31747	3.23187	0.68852	1.97774	1.75657	6.04995	1.84632	0.781158	2.14012	1.64545	0.150916
CYB5A	2.09614	9.02913	10.0969	6.05498e-09	8.44298e-08	1	8.48452	8.79442	9.355	9.59202	8.26004	9.27448	9.92103	10.3892	10.0125	8.03189	9.37495	9.11606	6.86788	9.4739	10.0796	9.03539	10.1143	9.53664	8.3788	8.78187	9.50325	5.43444	7.86648	9.32804	8.44595	9.02327	8.51098	9.79772	8.74439	8.71688	10.8163	9.04019	7.95946	7.83063	9.16357	9.47215	9.43044	10.054	9.73822	9.47968	6.6377	9.87128	7.37468
TBC1D30	2.095	4.41758	5.48452	1.18683e-07	1.20346e-06	1	4.01615	4.58647	3.04445	3.40108	4.88918	4.1174	4.23671	5.19016	5.76809	4.42976	4.6846	4.73164	2.99724	2.66331	5.34455	4.78464	3.98718	3.36996	2.61624	2.75312	4.06356	3.22899	4.05673	3.91115	4.75055	4.11455	2.69511	3.24786	4.67771	4.31866	3.65388	4.69961	3.48153	4.01022	3.6297	4.47416	1.55729	6.57576	3.48131	2.69392	3.44489	2.78422	3.05255
RADX	2.09373	3.93488	5.00096	4.36895e-06	2.90037e-05	1	0.613703	4.55949	0.513032	4.09529	4.27278	4.02782	4.74153	4.9126	5.15941	3.5816	5.03315	4.24437	4.06909	5.64517	2.98295	6.41486	2.51533	3.63737	4.54639	5.65035	3.73618	2.62714	2.86115	2.94578	5.80387	4.65428	6.69941	3.61992	4.77375	5.07815	3.75857	5.11802	1.79414	3.99259	4.47046	3.14005	4.76051	5.29828	4.87196	4.15772	2.92708	4.7484	4.83757
ATP6V1C2	2.09262	4.88592	5.95123	0.000116353	0.000521298	1	6.93005	4.33481	6.9194	8.29069	4.28868	2.95267	1.3987	2.73163	9.58869	4.00089	3.21016	2.79746	1.53231	4.23429	3.73986	4.03838	6.14663	6.16114	3.42358	4.52979	5.17345	6.59904	5.62151	2.31495	4.20833	4.78304	4.71694	2.39205	4.02707	3.34688	3.90874	0.591774	3.13859	5.68306	4.38326	2.61475	4.80501	6.0193	6.02325	5.6066	8.58305	5.18506	3.79976
CBX2	2.09235	6.33681	7.40193	5.18426e-13	1.83555e-11	1	6.31789	7.59345	5.60103	6.23809	5.73228	5.71264	6.22606	5.68155	7.0878	5.24092	5.25839	5.96837	6.10381	5.56534	6.72282	7.5746	5.21903	4.48703	4.62803	5.35933	3.67295	6.99237	5.73011	6.68547	7.72359	5.55627	5.18894	5.12241	5.92725	7.14223	4.64097	5.35082	6.89438	5.91972	6.5235	6.90161	5.78077	6.82908	5.55171	5.84684	5.0341	6.14668	6.23219
MYLIP	2.09053	6.68355	7.74742	6.4683e-12	1.81575e-10	1	4.58915	7.53954	5.79519	6.14434	6.65513	7.12025	7.47769	7.80649	7.19107	6.82052	7.89005	7.23594	5.69381	4.22195	7.16691	7.07866	6.40683	6.81548	7.1539	6.19544	6.04936	5.4697	6.80649	7.09579	7.59097	7.61589	6.7013	5.28509	5.07856	6.788	5.90499	6.242	6.03597	8.26121	7.62079	7.31615	6.43442	7.61687	5.56645	6.24192	6.55315	7.06201	5.13504
C12orf56	2.08991	5.2325	6.29594	6.33812e-05	0.000304761	1	7.88581	6.90826	5.177	5.24774	4.97029	4.86812	2.80959	6.13761	6.38736	4.90827	0.969375	2.16335	4.28583	5.49417	5.86766	5.81325	3.47126	6.65641	5.80289	5.62373	6.99046	4.37938	6.85444	0	6.34938	3.70942	8.47594	5.76699	6.46076	6.15815	4.35197	5.45195	3.94324	4.24974	5.54481	5.38254	4.08419	4.87929	5.97447	1.38299	6.2056	5.57375	6.14811
BCAS1	2.08961	3.57843	4.64167	0.000111857	0.000502819	1	6.13763	2.99112	3.00192	3.81438	4.41883	5.03941	7.2041	5.97929	3.13012	5.25936	3.97754	4.28605	2.54107	1.09558	0.90941	1.96787	4.12376	2.79071	2.86087	2.28798	5.42784	3.40828	2.15449	0	4.27461	5.46911	4.25314	4.55097	1.45895	0.754613	1.50014	0	3.08685	3.84865	4.10826	3.75291	4.62425	4.11959	4.9876	5.79232	6.39315	3.79018	5.97101
TM7SF2	2.08778	7.45316	8.51513	2.29521e-06	1.65919e-05	1	10.369	5.04208	9.58281	10.3951	8.17844	5.7249	5.07508	7.48791	7.28403	6.95179	5.97298	5.80238	5.99631	6.96701	7.27663	6.449	7.25946	6.80771	5.13754	8.30294	6.84774	8.7454	7.83055	5.41416	6.16074	7.15434	5.50872	4.51556	5.69954	7.06318	7.91502	3.98707	6.94025	7.84816	6.20803	5.4537	6.84793	8.28334	8.49503	9.34998	8.05128	9.67751	9.51384
MLF1	2.08489	7.4929	8.55287	0.000227192	0.000931132	1	9.34994	8.76809	6.94301	4.8688	6.5226	7.68087	7.12011	7.89829	9.19963	8.31276	7.28864	5.41425	4.14776	5.62509	9.8821	8.13903	7.36764	9.17929	9.46135	8.90696	8.71086	8.94529	6.10342	5.36353	8.25306	7.31854	8.64219	8.43739	8.89869	9.02647	9.03768	8.77768	3.97522	5.17362	7.96644	8.57335	9.17079	9.6258	9.65009	6.85294	7.89602	7.27091	8.0198
BCL2L15	2.0819	1.48817	2.54607	1.13706e-05	6.74991e-05	1	1.12413	2.80711	0	0	2.71605	3.35464	2.45763	1.25575	0.672811	4.4089	1.14997	0.421706	0	1.93229	1.60323	0	1.82386	5.49062	0	1.68196	1.21016	0	3.00417	2.07329	1.55892	0.835168	0.130648	0	0	1.38743	0	0	2.69325	0.866657	1.68319	0	0	0.247728	0.532741	2.0357	3.29585	1.90813	0
PHGDH	2.08104	8.14798	9.20529	1.42564e-06	1.09033e-05	1	8.56641	9.89743	8.98798	8.55275	8.75135	8.89858	7.7574	8.23562	9.98632	8.92368	5.78477	8.61514	5.99871	7.29593	10.258	10.4408	6.59655	6.87622	7.38015	4.83401	7.35582	7.12775	5.87637	6.62936	6.99385	8.53758	8.11595	6.74181	6.58747	10.1572	10.1935	10.2662	6.18909	5.69049	6.83577	8.83606	8.2668	10.2496	6.70878	5.99439	5.37095	8.50494	7.49327
A2ML1	2.08007	8.86108	9.91771	0.00541429	0.0142237	1	11.6963	7.18065	12.6668	10.6378	12.5154	5.62601	6.60243	9.38912	7.49952	11.1138	5.02023	6.89281	9.47109	10.238	9.01492	7.17241	6.75745	9.40218	6.08503	10.3693	8.74435	10.5544	11.0355	12.0855	6.75526	9.73457	9.4358	11.4776	10.2833	0	0	0	10.5117	8.88943	6.7305	5.08549	8.84483	7.59056	10.3465	10.8297	11.6101	11.0078	9.85159
CAMSAP3	2.0793	6.763	7.8191	2.04834e-08	2.52544e-07	1	8.64253	7.80535	7.89948	6.55164	7.62388	6.21774	5.53713	6.07588	5.89615	5.97075	2.31297	4.18738	4.51027	7.34407	6.49916	7.29991	6.74592	5.75946	6.41838	7.62761	7.06868	7.2806	7.76731	4.55938	6.31305	7.54011	5.94083	7.97352	6.33629	1.20534	1.53991	0	6.69704	6.37579	6.42825	6.51031	6.23144	6.42471	7.21542	6.70893	7.43077	7.71631	8.94375
PTGR1	2.07901	9.6459	10.7018	1.62496e-09	2.58502e-08	1	9.2617	9.75101	9.30208	10.1472	9.10948	8.80433	8.82048	8.94496	8.558	8.66422	9.46909	8.10453	9.54255	9.61895	11.5323	12.9879	9.72367	8.94685	8.42412	9.7196	9.62886	7.67243	9.49436	8.82148	7.45706	10.0399	8.81793	10.2248	8.45835	11.1017	10.6012	9.25991	9.04014	9.49157	8.99353	10.3144	9.41995	8.49259	9.60955	9.25478	9.2678	10.1084	9.85051
DBNDD1	2.07723	5.86121	6.91588	1.14252e-05	6.77421e-05	1	6.91574	4.7266	6.79363	4.17341	5.1411	6.37145	6.24275	5.73603	5.03437	5.97421	6.37158	5.3731	0.779695	6.77104	8.3623	4.79138	7.97831	5.33757	4.84654	5.01774	7.50129	6.68322	4.76608	0.402825	5.72676	5.52038	5.63819	8.3362	5.69758	5.36448	7.18194	2.88877	5.12223	3.19248	3.92776	5.43878	6.61835	7.75639	7.15403	2.29152	5.81097	7.22506	6.81833
TPRG1	2.07637	6.71069	7.76475	1.76006e-07	1.70183e-06	1	6.75248	5.85808	8.11419	5.4201	8.26163	3.70822	5.62033	6.9288	6.76212	7.38789	5.56389	4.92038	4.9163	5.73105	5.9697	5.6143	5.66061	7.24172	5.14007	7.2432	5.18027	6.66912	8.38803	6.46556	7.70616	5.75056	6.35703	6.2538	4.30985	6.11328	4.27281	6.20334	6.18106	7.08041	5.35061	6.51038	6.72353	7.09117	9.08177	8.19482	7.76051	7.9098	7.95346
UPK3BL1	2.07569	10.1901	11.2437	1.62609e-05	9.26546e-05	1	11.8898	11.1861	12.9832	9.78197	8.05851	10.9908	10.3459	10.8932	7.93208	10.6916	7.50177	9.89939	10.4335	9.58847	11.233	11.9415	9.57131	10.8036	11.0181	11.8235	12.2706	8.99895	9.34549	8.97528	9.79872	7.93315	8.5565	12.4157	10.1567	9.72424	7.7267	8.72621	9.37017	11.1066	9.39299	10.2076	10.9878	10.3431	10.6632	14.0148	11.863	11.9569	11.0227
PCYT1B	2.07479	1.70279	2.75575	0.000152875	0.000657269	1	0	4.76269	0.766763	3.01342	1.18858	2.36252	3.30349	2.67967	5.56427	1.91031	2.63046	1.71078	0	0	2.20174	3.97823	0	0	2.9268	7.41915	1.4531	1.12958	1.10177	0	1.86917	2.07061	6.4095	0	0.698713	6.33235	0	4.43818	0	0	5.98255	3.34807	0.879868	3.70268	0.505385	0	0	2.95906	2.23314
CABYR	2.07267	5.02752	6.079	8.35419e-07	6.81969e-06	1	6.14852	4.65156	4.31307	4.70882	3.88369	6.03987	4.83108	4.87523	7.56615	5.9272	4.46491	5.33704	3.84003	5.60387	5.07031	6.4426	3.10255	5.55311	4.17865	6.83215	5.29973	4.41167	5.04259	4.28177	5.59196	5.85149	5.44849	3.20508	4.99675	7.94344	7.91598	5.97812	4.91464	3.18588	5.44667	5.42699	4.79887	7.62882	5.06051	4.06459	3.96966	5.50441	4.80374
RNF212	2.07209	3.604	4.65509	0.00393827	0.010827	1	2.08189	2.26864	6.32403	3.07452	3.39772	6.29488	8.15617	5.47947	4.60652	3.72311	6.69549	3.45037	0.217974	1.63083	7.75769	2.91261	1.40119	1.18683	3.34295	4.98469	8.42135	2.46443	1.12586	1.98059	1.89575	5.07717	3.90082	2.75199	2.43391	9.47237	2.56941	0	2.4558	2.63289	5.68642	7.66703	1.68441	2.65129	6.00186	5.11529	1.57866	4.18902	6.2626
DLGAP1	2.06956	0.965934	2.01526	1.89376e-06	1.39744e-05	1	0.305603	2.7005	0	0	0	1.50992	0	0.687408	7.0258	0.876354	1.9655	0.164542	2.04392	0	0.0351544	0.225979	0.774313	0	1.81343	1.85706	0	0	3.84436	0	2.29307	0	0	0	0	0	0	0.559957	0	3.89121	3.20271	0.00759452	0.671727	2.01343	3.67405	0.0797207	0	0.195238	0
GGT6	2.06843	6.77531	7.82384	5.45867e-05	0.00026704	1	9.1392	5.14779	7.90025	8.20275	7.57502	6.72844	6.13526	6.82784	6.37129	5.91383	3.4516	5.7179	7.81257	7.27032	6.24666	4.61523	9.19502	6.67385	5.04181	7.88504	7.36745	6.72616	5.1404	7.82803	4.78436	6.24696	4.33336	7.39737	5.46704	0	0	0.2767	7.51018	6.61513	5.26543	5.52651	5.39917	6.40933	6.72561	7.34876	7.93984	8.15654	7.85988
SLC25A23	2.06629	7.68212	8.72916	4.43808e-12	1.29207e-10	1	7.99233	7.87632	7.71875	6.9308	7.01945	7.57701	8.26556	8.27201	7.59898	6.75618	9.28225	6.23789	8.16704	7.2589	8.61183	6.36184	7.51943	6.85297	5.15264	5.15444	7.1593	5.58043	6.30984	6.94625	7.47182	7.58715	7.18233	7.91977	6.24381	7.67329	9.08623	7.03698	7.31279	7.24174	7.1175	7.94188	6.44548	8.53161	6.62687	6.51732	8.49955	7.6488	6.54479
CNIH2	2.06471	4.07703	5.12297	2.53641e-07	2.36743e-06	1	4.2708	4.14049	5.28652	4.97773	3.82965	5.141	4.6643	4.76161	3.91375	5.97583	3.63274	2.9291	2.25802	3.67498	6.51888	3.12923	4.75906	2.56667	4.88963	4.00571	2.98443	4.28292	4.28354	2.81209	4.06656	4.29264	4.49771	3.06411	5.24565	6.98767	3.47233	6.02717	3.17624	2.6254	4.993	5.7441	3.717	7.09877	3.88612	2.16919	3.30195	3.84407	4.20545
KRT77	2.06421	1.11089	2.15648	0.000176566	0.000744736	1	2.05329	0	5.07076	2.24831	0	0	2.80858	0	0	0.0227265	0	0	0.903789	0	0	0	0	0	0	2.28085	0	0	0	0	0	2.07684	0	0	0	0	0	0	0	2.8013	0.442203	0.76827	1.67445	0.0960048	0	4.88064	4.43132	0	1.08955
ANKRD35	2.061	5.26253	6.30588	0.000128608	0.00056801	1	7.96172	3.15971	7.79465	4.78984	5.08926	3.93446	6.73823	6.36099	6.68329	5.91979	4.65248	5.27361	6.3458	6.24203	2.22696	3.59367	3.55425	6.20381	4.12137	6.14797	4.65019	4.45748	3.78242	3.8051	3.44896	5.1841	3.44966	4.41802	4.39981	3.56856	3.25918	1.05258	5.42833	6.79651	4.43045	4.90453	5.59959	5.81408	7.16848	8.0622	7.66888	7.31158	8.75405
TUBB4A	2.06034	2.1531	3.19599	0.000236918	0.000963838	1	0.243522	4.17435	0	2.1329	3.40901	0	2.01226	2.96156	2.78771	3.93568	2.8669	1.35318	2.07343	2.27492	4.38539	1.31058	2.30408	1.2756	0.788525	0.797361	1.2992	0.124073	1.83649	0.273419	2.93646	2.68116	1.24061	0.713099	0.409608	2.05016	3.67013	1.34854	0.556872	1.52874	3.22561	0.349383	0	1.20967	0.869849	0.0400773	1.90933	2.846	0.366093
HOXB3	2.05939	3.45432	4.49654	1.87619e-05	0.000104275	1	1.62084	2.48306	3.89578	0.752176	5.07004	1.15533	4.74343	4.50862	4.94387	3.43624	4.60513	6.17756	1.39219	1.99777	4.9505	0	1.65108	4.83583	3.58515	4.07359	3.58031	0.978405	1.27056	2.61501	3.92423	3.56946	5.25076	0.579515	1.55681	6.05565	3.80985	6.00903	1.63483	5.04705	4.54897	3.71422	5.62143	5.54293	4.02248	1.46442	3.3665	3.95231	3.32661
TIGD3	2.05721	1.93012	2.97081	2.99203e-11	7.13587e-10	1	4.22614	2.91364	1.94243	2.05648	0.538566	1.50419	1.35691	1.51325	3.04511	1.17552	2.33637	1.47384	1.6792	1.43317	4.02276	1.67709	2.36268	1.8514	0.796735	1.00544	1.04304	1.2922	1.97524	0	0	2.40445	0.26215	0.304145	1.27653	1.9413	2.73681	0	0	0.903135	0	1.4076	2.34758	2.75552	1.99462	0.929866	2.31851	2.08415	2.19576
PIP5K1B	2.05519	2.37846	3.41773	4.17816e-06	2.79783e-05	1	0	1.67731	0.63344	2.45796	3.01286	2.87387	4.88823	4.87308	1.48859	3.8254	7.45767	2.81751	0.880353	1.12979	1.11795	1.84324	2.5677	1.12746	1.0931	1.67412	3.24422	1.43858	3.41388	1.84004	4.19408	3.79335	3.68437	1.75986	1.82984	0.635531	3.83756	1.21489	3.07528	4.1226	3.88756	2.46528	1.62692	4.05273	2.62375	1.96399	3.42682	2.83923	1.78615
TSPOAP1	2.05449	4.01143	5.05021	7.43373e-06	4.60928e-05	1	2.67491	5.14409	1.57717	2.5819	1.69757	5.25671	4.24127	5.26759	6.14613	5.57117	4.32913	3.68589	3.34158	4.6989	5.66457	3.80737	3.19827	5.10135	5.18729	4.88482	5.55431	0.722565	2.00996	3.27927	4.80105	4.90729	5.02689	0.851208	4.80254	5.35707	5.97389	5.89271	4.21488	3.63749	4.4514	4.36552	3.70943	6.0485	4.27161	2.79354	4.43765	6.60146	3.82585
KRT78	2.0533	7.08843	8.12637	0.0170066	0.0375779	1	11.6327	4.93387	8.9665	8.76247	9.60099	2.61232	6.24042	5.37016	1.74759	8.18222	5.64498	5.48876	5.90213	8.46037	3.39375	3.92343	4.0644	9.09268	3.91841	9.99793	7.70475	9.27952	10.0472	6.25752	6.17764	6.23464	4.58684	6.50869	4.73361	1.24607	0.511017	0	8.52483	7.80051	6.14864	4.5118	6.69972	3.07631	10.1951	9.05292	11.5202	11.1872	10.5375
GPT	2.05226	3.09239	4.1296	1.49091e-05	8.60062e-05	1	2.56041	3.66154	1.18242	3.33685	1.22833	1.48509	5.85446	3.34523	5.0007	3.61825	5.98175	1.50559	1.98608	2.0578	3.24906	2.57965	1.81282	2.50212	0	3.39852	3.74642	1.65856	3.8628	0.975206	6.27171	5.04607	3.62859	2.78079	1.94994	0.64052	3.07841	0.197889	1.82338	3.99597	4.83958	2.59128	2.321	5.71889	1.55569	2.74568	4.87244	4.63328	5.07538
CRISP3	2.05192	2.03306	3.07003	0.00933042	0.0226035	1	2.94863	0	0	5.32974	4.0949	0.193843	0	0	0	0	0	0	0.50261	0.663817	0	0	0	2.4418	0	0.88503	0	4.65748	1.82177	0	9.15142	0	0	0.578129	0	0	0	0	1.51463	0	0	0	0.750398	0	2.4593	2.16188	2.57741	4.61601	3.98909
NPW	2.05141	3.47671	4.51333	0.00157231	0.00491339	1	3.3479	2.62884	3.40141	2.5762	3.68231	2.54091	4.04732	4.39924	3.54355	3.31027	0	0.204512	0.703093	1.71367	4.16337	2.72197	5.00038	2.35289	0.737829	1.61462	3.82019	0.907953	2.12257	0	1.29941	4.0418	1.43685	0	0	8.65811	2.87862	1.70352	3.48519	1.86204	3.13452	3.42992	0.474276	3.47548	3.4038	0	3.1974	3.52953	6.09774
GPC2	2.05054	3.3015	4.3375	1.38696e-06	1.06293e-05	1	3.26339	4.57785	3.4484	3.00315	2.68997	5.78628	5.9376	4.43404	5.06105	4.20707	4.13566	3.16778	1.76668	3.20065	3.49521	4.13155	2.00402	3.63864	3.43576	2.32576	3.80056	1.73448	1.81674	0.541901	5.12761	5.23896	5.65342	0.160348	5.83995	6.50429	3.43385	1.79938	0.0726652	2.71257	4.64293	4.55197	3.89673	6.36432	5.06353	1.1925	2.46194	2.41784	4.12719
CYP4F2	2.0505	0.976492	2.01247	1.07925e-05	6.44522e-05	1	0.856151	0	1.49736	3.24933	0	0	0	0	1.51327	0	0	0.117179	0.94554	1.58479	0	0	0	0	0	2.04526	0	1.9374	3.35965	0	0	1.79601	0	0	0	0	0	0	2.66331	0	0	2.87048	0	0	1.52413	2.10586	0.974989	1.18066	3.9403
TMC4	2.04603	6.6635	7.69632	3.12482e-05	0.000163262	1	8.0495	6.35282	4.64955	5.35203	4.92653	7.05442	7.73583	7.01375	8.48728	6.46652	5.02925	4.72178	4.94333	3.40494	8.1705	8.02016	7.87451	6.64086	7.33465	4.61317	6.71063	4.8525	2.31337	4.03599	5.81272	6.14117	5.85128	2.91365	6.42695	6.16061	5.5192	6.62494	4.33216	4.36697	5.2493	8.00995	6.82777	9.04737	5.3119	5.07278	4.78296	5.18514	6.38425
NFE2L2	2.04542	10.5368	11.5692	1.82424e-21	4.24877e-19	1	9.38802	10.5835	10.4642	10.9417	10.1876	9.85795	10.1141	10.9883	11.4482	10.3541	10.2542	10.1318	11.0188	10.134	12.2275	9.37068	10.529	10.3172	11.3693	10.9441	10.7175	11.0054	11.0778	10.9944	10.276	10.1144	11.1903	10.9084	9.94702	9.36024	9.605	10.1232	10.5265	10.5469	10.6158	10.3659	10.8707	9.8968	10.2486	10.8142	10.63	10.5041	9.35586
RASEF	2.04477	4.24305	5.27499	6.52373e-05	0.00031308	1	2.91139	5.7626	4.64048	4.95954	2.53798	4.67622	4.94818	4.73605	3.06701	5.13842	2.42764	5.33504	4.4371	5.45302	3.43107	7.05471	2.83918	4.22978	3.61037	2.63512	5.10298	4.84886	0.616249	3.34868	5.67868	4.29397	1.54889	5.45537	3.42871	2.38515	0	2.78671	4.10469	5.25859	2.66033	4.22495	2.24649	1.23444	3.42963	5.94083	5.03298	3.51742	5.46387
AMH	2.04234	2.18929	3.21951	0.000164449	0.000700364	1	0	2.80598	0	0.518767	0.965078	0.376705	0.262422	3.39717	0.765769	0.684204	1.46754	4.24872	4.27263	2.37414	1.35319	1.52931	0	2.91396	0.634582	1.84212	0.117238	0.163378	0.716757	3.61293	2.76636	2.70266	0.634184	0.451414	2.27468	0.641396	5.99845	0	1.43081	3.29675	1.10452	0	1.27674	4.06019	0.240664	0.467479	2.87393	2.24968	4.58441
NPR3	2.04162	3.92132	4.95104	0.000423566	0.0015984	1	1.44746	4.2649	3.88683	3.73947	4.80419	4.26474	5.23003	6.64674	3.5657	3.75408	3.67035	4.23541	2.6764	1.20741	0.450555	3.85613	0	3.69479	4.97111	5.69723	2.80269	1.9539	7.43941	0.26517	3.95935	2.20624	11.6988	4.12553	0.22746	1.42578	0.578839	4.59408	3.66939	4.91596	4.81423	6.30612	1.22561	7.05559	6.94052	2.91673	1.23222	4.69507	4.93955
GOLGA8A	2.04154	6.13399	7.16364	7.26266e-05	0.000343674	1	8.04857	6.57898	8.53663	2.1354	2.71992	4.75124	5.15195	6.59693	7.89313	6.5881	5.25955	4.76512	3.39233	5.73364	5.3708	9.01224	3.18497	8.19026	5.91799	4.74871	4.51397	2.70404	6.47715	4.15335	6.87049	8.76168	6.78171	4.37696	8.26543	6.97877	6.15966	3.83522	3.61589	5.84509	6.57514	7.83881	5.68919	8.33069	8.61096	5.89364	6.64494	7.17582	5.42359
RNFT2	2.04018	3.02528	4.05398	8.64972e-05	0.000400909	1	5.01167	3.28416	2.43325	1.27646	1.4788	3.43014	3.75467	3.82681	6.73774	3.20583	3.44177	1.98124	2.14706	1.1141	2.2286	2.37821	4.63569	2.21152	2.29271	2.47996	2.13425	1.57609	0.501035	3.58688	2.6148	3.06752	2.49501	0.866407	2.58291	3.25438	6.49983	2.13088	1.22431	1.06739	3.1476	2.91329	2.46102	6.91549	3.02441	2.71106	2.2337	3.78913	3.62968
EFCAB6	2.03932	1.46315	2.49124	6.67213e-09	9.16634e-08	1	0.329302	1.87737	3.49373	0.412721	1.76376	2.09393	1.67745	2.22775	0.391284	1.26124	2.56347	0.600694	0	0	2.42914	4.04845	0	1.89388	2.30597	0	2.55302	1.04056	1.98538	0	1.92959	1.68293	2.99126	0.458854	0	2.72315	0	4.54458	0	0.542632	3.53548	1.984	2.54837	0.447813	0	0.528717	0	0	1.57762
TMEM150C	2.03801	4.2087	5.23586	4.95385e-08	5.53954e-07	1	0.599277	3.56502	2.47587	5.19595	4.59116	5.66361	4.89982	6.15426	6.08755	4.91353	5.65109	5.50608	2.0591	1.91435	4.8396	3.04567	3.4183	4.08202	4.74812	2.4197	5.46645	2.79304	3.59947	3.65059	4.50446	5.18723	5.02267	2.36871	3.52473	5.19221	2.22764	5.4301	4.00213	4.01197	5.20952	5.49594	3.98464	4.59141	3.62449	3.19462	3.60414	4.60285	3.89268
RPP25	2.03468	6.58679	7.61159	4.14867e-09	6.00389e-08	1	6.31323	8.15328	5.90078	7.21073	5.9306	6.56641	7.50999	6.67641	6.02491	6.03624	6.58275	5.5718	5.32398	4.97539	7.20816	8.4699	6.7067	5.02736	5.08746	5.85044	6.02217	6.12607	6.82205	4.13161	6.45558	6.61512	5.07194	4.48065	6.56222	8.24687	9.21334	6.60803	4.84311	5.66943	6.35471	5.18697	5.61884	7.15898	6.03929	4.53975	6.17787	6.06674	6.76429
BEST2	2.03439	1.27677	2.30137	0.000130654	0.00057602	1	3.86687	3.10343	2.19271	3.1683	3.32403	0	1.29072	1.7905	0.181076	1.18507	0	0	0	0	0	0	2.31334	1.40179	0	0.513448	3.10417	2.23983	0	0.546899	0	1.55466	0.971112	0.581247	0	0	0	0	0	0	1.91607	0	0.34793	0.178332	0.0815493	2.93829	4.36618	1.00713	2.28089
MAGEA2B	2.02977	1.67896	2.70028	0.0174861	0.0384719	1	2.3883	4.61075	0.737485	9.54988	0	0	0	0	7.26963	0	0	0	0	0.310679	0	0	0	0	0	0	6.7073	5.12004	0	0	0	0	0	0	0	0	7.61274	0	0	0	0	6.63522	0	9.33184	0	0	0	2.10425	0
JAKMIP2	2.02701	2.02142	3.04078	2.86825e-05	0.000151826	1	0	1.54027	0.191493	3.36738	2.68143	4.88576	3.36137	5.17812	6.89549	3.89611	2.9001	3.54828	2.27927	1.94623	0	1.37823	1.98853	2.52786	1.13771	0	1.79612	0.751218	0.343814	2.53735	0.401235	3.76006	1.85139	0.997808	2.21827	3.90362	4.55554	2.49447	1.58636	3.43682	0.731695	4.55581	1.4137	3.03015	1.34192	0	1.72314	2.10544	1.43533
PRSS3	2.02488	6.5994	7.61723	0.0355917	0.0700001	1	11.4727	5.52877	9.70255	8.87152	9.88967	3.93896	6.7766	9.25074	7.8014	11.1355	4.12126	8.1807	1.13357	9.11995	7.89243	1.12868	8.46256	7.24188	4.73718	9.4545	10.3464	11.6851	10.1087	1.09955	2.29579	9.80419	6.54228	6.8845	9.20507	1.51812	0	3.69318	7.03059	8.06004	2.39558	3.47892	8.45078	3.77395	10.5583	3.71291	9.30984	10.3925	8.61817
SAP25	2.02368	2.25222	3.26921	0.00160312	0.00499186	1	1.78727	1.31507	0	0	0	0	0	4.18554	4.06434	4.49758	0.230218	2.5107	1.00224	0	0.462537	4.62831	1.91278	4.36973	1.18873	0	0	0	0	0	2.30491	5.72501	2.97234	0	5.54335	5.67148	4.53971	0	0	1.23138	4.20313	3.455	2.17004	4.2642	0	1.11731	2.53917	5.77354	3.44054
NPIPB9	2.01946	1.33413	2.3481	1.0072e-08	1.32861e-07	1	2.73831	1.26538	0	0.392499	0	0.696912	0.294848	2.7088	2.60813	2.25363	1.12583	1.38855	0	2.23415	2.33292	2.29186	1.7022	0.648413	0	0	0	2.49203	2.24996	2.59413	0	2.22258	0.55683	1.94991	1.64034	2.32116	1.77783	0	0	2.13236	1.22725	2.60903	1.60962	3.11205	1.27993	1.67903	1.26894	1.27448	1.61941
NUDT11	2.01809	4.58894	5.60194	0.000570926	0.00206609	1	4.71366	4.88429	0.219725	8.63761	4.24871	6.73598	5.42572	6.53378	6.26533	4.95688	5.03762	3.40982	7.18827	6.16593	4.22827	7.70642	2.02195	5.54709	5.221	7.62296	4.72518	6.24606	3.78147	1.47178	3.55242	5.24257	7.47755	3.5024	3.43575	7.04295	6.5005	7.01054	2.4826	3.35922	7.25158	4.74813	3.25887	5.9661	6.15658	3.10079	4.35413	5.30683	5.83746
TLCD4	2.01517	1.81489	2.82579	6.05358e-06	3.87273e-05	1	0	0	0	2.26784	0	1.25054	3.70737	3.5053	2.30556	2.29455	5.6121	1.42121	0	0	2.81388	0	2.48536	0.618034	0.0725916	3.54715	4.01358	3.22799	2.24296	0.0832279	3.86051	2.43161	2.9033	0.155686	0	0.213184	1.99382	2.09877	0	2.79123	2.79094	0.675912	0	2.79984	0	0.721341	2.98316	1.53483	0.0884455
ODC1	2.0134	10.703	11.7126	1.28697e-05	7.52298e-05	1	9.17902	8.64558	12.6595	10.8842	13.7056	8.22881	9.65581	10.7687	10.4905	11.5741	11.0674	10.2217	8.5419	9.95528	12.4692	10.2704	9.76051	9.26768	12.8258	12.3133	10.5331	11.6771	13.3924	11.6945	9.9887	9.08596	12.5769	12.0014	10.629	10.8241	11.7424	8.28896	12.8092	10.6196	10.4518	9.12858	10.1142	10.2458	13.1978	11.786	12.0522	10.2857	9.63876
TACR2	2.0106	2.29261	3.30024	3.76965e-10	6.96287e-09	1	2.06189	2.07524	1.73753	2.35019	2.48821	2.95282	3.91391	2.4838	2.47062	3.62054	4.27196	2.44952	1.57642	0.229039	1.92254	1.43765	1.1228	0.947527	2.11022	2.83078	2.92267	2.82574	2.67978	1.22907	2.18142	1.08083	1.19335	1.53626	2.45425	4.23602	2.26445	1.74028	2.19356	2.93227	2.8166	2.17749	2.497	4.49032	1.98855	1.31641	2.55969	0.261004	0.762961
TNFAIP2	2.01002	10.1495	11.1567	3.26474e-10	6.11359e-09	1	12.7882	9.32254	10.8449	10.5085	9.84345	9.32229	10.6222	10.6891	11.1644	9.78251	11.0357	10.1167	10.0525	9.72204	11.2525	10.6449	10.9516	9.25261	8.41617	8.39424	10.6614	9.14132	9.32825	10.3156	9.99573	10.8085	7.20132	9.57424	10.0116	10.1925	10.3791	8.7669	9.46746	10.4455	9.43263	9.15806	11.0694	10.2512	10.527	9.92798	10.7344	11.0289	10.7811
HOXA13	2.00972	1.07501	2.082	2.03197e-06	1.48692e-05	1	0	0	0	0	0	0	1.07535	0.493774	5.65769	2.98982	0	0.934224	0	0	3.24005	2.62022	1.21689	0.810636	0	0	0	0	0	0	0	0	0.316708	0	0	3.66063	0	2.53814	0	1.0914	0	0.551965	1.59292	0	0	0	0	0	0
SOST	2.00929	2.12316	3.12985	0.00101476	0.00338389	1	1.85716	1.70086	5.22771	4.40765	3.58247	0.556092	1.2806	1.36811	3.60124	4.55607	0	0.551469	0	0	1.10222	0	0	0	0	3.4796	2.12929	2.5807	2.50955	0.826005	0.592179	5.47378	0	0	0.645369	0	0	0	3.24538	2.35362	3.01158	3.98614	0	1.99931	3.05536	3.35303	2.7397	0.783269	0.605975
RSPH14	2.00921	1.71274	2.71937	4.1119e-06	2.75594e-05	1	1.41957	3.10365	2.9786	1.30042	0	0.496842	2.231	2.24267	5.00122	1.01273	0	0.642003	0	0	3.62475	2.523	3.1432	0	1.68681	0.567367	1.53504	1.61116	2.5712	0	0.110463	0.260979	2.76122	2.3531	0.0295171	3.93383	0.512757	2.56923	0	1.39122	1.62022	3.36085	0.00299165	3.82661	0	0.516151	2.53401	1.54422	3.51378
ALDOC	2.00691	8.16967	9.17464	1.25947e-06	9.74748e-06	1	8.39928	8.48724	10.2487	8.65352	8.50683	8.40316	7.90965	9.13872	9.59499	6.76335	6.91383	5.4667	7.21066	6.25192	9.68124	9.86346	9.92617	6.48139	7.05506	8.52152	7.30248	8.64682	8.36803	9.55587	7.64648	8.68662	8.4267	7.92956	7.31561	10.6177	9.51386	8.324	6.15913	6.57724	6.61448	9.39536	8.0547	9.19359	8.30177	6.292	6.50619	7.77296	9.78629
MAGEA2	2.00573	1.96225	2.96638	0.0373487	0.0729741	1	2.25113	5.08522	0	10.2353	0	0	0	1.13105	8.43747	0	0	0	0	0	0.968451	0	0	1.2902	0	0	7.5195	2.9719	0	0	0	0	0	0	0	0	9.23408	0	0	0	0	6.65295	0	8.44141	1.52534	0	0	2.02172	0
STAG3	2.00565	4.12441	5.12848	1.57115e-05	9.0006e-05	1	1.39703	4.22216	4.07358	3.68989	3.21623	4.53208	5.1019	4.38696	6.56734	5.16861	7.00225	4.63923	2.63711	4.18882	3.15975	4.163	2.63928	3.84178	3.04754	2.89343	2.85332	0.607809	3.47069	3.33353	5.26043	4.68449	3.94944	2.53282	4.58589	7.87581	5.0413	2.23026	4.60686	4.37503	3.95084	4.56635	4.42187	8.36928	5.21225	3.10874	3.33599	6.70753	3.84855
BCL11A	2.00556	7.11811	8.12212	2.69012e-12	8.31928e-11	1	9.19488	8.07702	6.04933	7.04257	5.38305	6.77345	6.9733	6.85493	8.57905	7.19388	6.59636	6.234	7.35183	6.642	8.34509	7.51299	8.3108	7.32851	7.55363	4.87277	6.92855	6.7307	6.21138	6.44823	5.36356	5.38734	6.60987	6.21632	7.24901	7.53587	3.56128	4.22826	7.21402	7.31572	7.9602	6.14325	6.32585	6.76361	6.46774	6.48127	6.98638	7.08189	8.20028
ZNF703	2.00512	7.40455	8.40824	2.58307e-11	6.29139e-10	1	7.52127	6.4667	6.49183	7.00819	6.97145	9.05541	8.70285	8.9285	8.55648	8.16495	8.47918	7.94477	6.70638	6.39112	6.05173	6.01648	6.40409	7.19237	8.00825	6.91058	7.98708	6.25157	6.15382	6.20214	8.62901	8.25097	7.38108	7.62097	6.74648	9.03084	8.54118	8.54292	6.51499	6.95301	8.5519	8.52892	6.83616	7.98604	7.95764	6.49966	7.63915	7.18657	9.00244
NDRG2	2.0035	9.11332	10.1158	8.29016e-09	1.11127e-07	1	9.99196	10.0012	8.44426	9.34763	9.6367	8.5891	10.8724	9.87463	8.04243	10.5283	11.9793	8.90773	8.11456	7.18878	8.54534	8.48062	10.0379	8.83853	7.87546	7.58459	9.55933	9.85371	8.93707	8.25257	10.3957	10.1921	9.16377	9.56493	8.91944	8.16692	5.55675	7.40356	8.54152	10.3503	9.70427	8.56838	9.35805	9.01758	8.5505	10.0984	11.6226	8.91084	10.4355
ENHO	2.00298	1.57014	2.57229	1.84066e-05	0.000102529	1	1.40243	0	0	1.68216	2.09232	0.801238	2.08152	2.15594	4.35671	4.31715	2.27377	1.15049	1.13102	1.56403	3.68706	0	0.750486	2.22752	0	1.45785	0.380195	0	0	0	2.26489	0	1.45326	0	0.347405	1.82215	3.62304	1.28326	0.526135	0.526342	2.29355	0	0.898508	1.10347	1.44172	0	1.82854	1.63331	2.53212
RAB11FIP1	2.00242	6.92718	7.92893	9.69767e-07	7.77169e-06	1	6.40978	5.79312	8.58945	7.94776	8.30103	5.50198	6.21645	6.83403	4.65952	7.59342	5.95459	8.29212	7.47893	6.06151	4.95561	6.90204	7.36193	6.27433	5.57189	5.28135	7.82726	7.93461	6.75532	8.82789	6.93898	6.09524	6.44655	8.57349	6.22478	3.92796	3.32624	4.64452	8.15091	7.13907	4.82224	4.68262	7.52841	6.36331	7.11479	7.57615	8.20947	6.56162	4.26691
NOXA1	2.00084	4.37155	5.37216	8.43142e-06	5.15711e-05	1	4.62711	5.55856	5.10021	1.93582	2.41636	2.05967	5.2227	3.85292	5.27706	4.58739	2.73089	2.52037	4.32285	5.58857	6.61167	5.56494	5.71783	3.68309	3.07119	3.33751	3.93865	1.00224	2.08652	4.76696	2.52526	4.01896	2.2512	4.1964	4.05714	3.35933	2.55041	0.763512	4.54042	2.08204	2.70415	6.23636	4.922	6.16996	3.42074	2.75352	4.65369	4.52158	6.53236
EFHC2	1.99886	1.81061	2.80979	4.22458e-06	2.82384e-05	1	0.862142	4.31399	1.89226	0	0.217446	2.81557	1.00068	2.60863	1.9958	2.29003	1.59938	1.54326	0	1.04863	3.15549	0	1.10468	3.9633	3.57155	2.57717	3.942	3.29044	1.86652	0.355111	0.220846	2.02116	3.28306	1.67305	2.11473	4.07201	0	5.16764	0.185961	1.2817	1.929	2.22492	3.34857	2.65127	2.74294	0	0.849004	3.15748	2.55791
HOXA7	1.99834	4.16408	5.16288	0.00564887	0.014749	1	7.27208	4.70428	6.95477	1.9576	0.311747	2.26455	6.82996	1.87914	6.59978	3.48139	4.19623	2.9888	0.0913344	0	7.48442	5.66034	1.08924	5.63183	0	1.25145	4.51644	5.95825	5.74926	0.83179	1.92044	0.880401	6.05995	0	1.9016	5.89655	0.544987	5.33794	3.70652	5.57175	5.41227	6.75169	3.79164	3.44006	4.92811	0.358734	0	4.16448	4.58827
ITPKA	1.99777	3.8961	4.89448	2.32242e-08	2.8152e-07	1	3.31789	4.06517	3.47663	2.91965	4.30933	3.77971	3.43921	4.28537	6.37412	2.75225	3.47172	4.89516	2.75402	3.09509	4.11875	4.04811	3.80632	3.77391	2.6428	3.20174	3.4227	3.29103	3.62482	3.11501	4.23212	5.2851	2.74326	1.8435	2.49613	5.46955	3.0552	4.30317	2.7457	4.12992	3.80773	3.55895	4.19946	3.74968	1.90009	4.10527	3.89345	3.06265	5.51247
ETNK2	1.99647	6.65549	7.65294	2.67658e-06	1.90076e-05	1	6.65955	8.78144	6.22571	7.74124	6.12379	7.3055	7.95287	6.29818	7.2571	6.74349	5.77966	6.3489	3.22236	3.95916	7.56926	7.89451	6.95229	6.99916	7.44422	7.38223	7.97707	7.3305	7.01467	3.79856	6.38962	7.00057	6.10526	4.96969	7.42817	6.61318	4.55182	7.22767	2.92313	6.74165	5.54758	6.83022	7.37176	8.25645	6.68864	6.74994	7.61121	5.91517	6.81911
CDH8	1.99616	3.24472	4.24195	0.00113767	0.00372624	1	0.784852	1.21823	4.59538	3.62743	1.62349	6.88145	3.97653	8.11537	1.1972	4.6752	3.93408	4.14527	4.52934	0	0.0960845	4.18292	3.74747	4.5787	5.15233	3.38622	4.43016	4.81648	3.66066	2.57371	4.64619	2.23814	1.41006	2.83589	1.19462	1.74168	2.04877	3.09116	1.21434	2.40461	5.06076	4.90375	4.75202	4.22721	4.86085	3.95772	1.77072	3.28413	0
PLA2G4B	1.99581	6.4835	7.48047	0.000283504	0.00112451	1	7.62265	5.59029	9.00362	8.38324	9.65481	1.73085	3.49997	6.8279	5.70886	6.53176	2.42949	3.99032	4.15161	6.94162	7.09581	6.44088	5.71303	7.0116	4.11908	6.00384	4.72439	6.17989	7.30956	7.17203	5.63473	6.84697	5.04224	6.70362	6.7099	6.02998	4.54104	0	7.60102	6.57144	6.07235	5.14461	7.13523	4.86622	8.05454	7.96897	7.69065	8.61852	8.56568
VPS37D	1.99501	3.01394	4.01034	6.46938e-06	4.0948e-05	1	3.07908	3.00652	1.408	3.51959	3.46985	4.50487	4.53347	4.45548	5.55175	4.14276	2.1261	3.19002	1.17861	1.63448	6.66967	4.22247	3.51491	1.54447	1.1523	2.98915	2.59566	3.00918	1.7688	1.91925	2.15389	4.19797	4.86061	0.214842	1.50641	5.1635	4.37646	4.37626	3.01399	1.88911	3.26034	4.09472	1.56304	5.51979	2.81392	1.56684	1.51086	2.18356	3.85328
CEP70	1.99481	6.75067	7.74692	2.25224e-18	2.48681e-16	1	6.74698	7.19595	7.19705	7.04285	5.79865	6.12923	6.13843	6.50481	6.97453	6.77079	6.8907	5.69289	6.10245	5.96122	7.24133	7.03126	6.85016	6.58061	7.23072	7.1043	6.19617	6.59037	6.51199	6.07181	6.52166	5.92427	7.36409	5.94528	6.21299	7.37875	7.60015	7.70898	5.2237	5.7822	6.56515	7.31151	7.35292	7.70541	6.90725	6.06811	6.52868	5.96197	5.78171
ZNF396	1.99454	2.68216	3.67822	5.58759e-12	1.58948e-10	1	2.15319	2.95981	2.07633	2.38902	1.1998	3.20435	3.15176	2.95533	3.44076	3.53702	2.93459	3.41615	0	2.18519	3.14616	3.07764	2.44286	3.25332	1.55233	0.84331	1.86263	2.16744	2.82212	1.43633	2.76415	3.18652	3.98783	1.93278	3.88036	2.50951	1.80592	3.97624	2.52595	2.78647	3.21361	3.17304	3.86915	4.13391	1.92675	2.36943	1.56527	3.25022	0.00970669
SLC8A2	1.99453	1.20068	2.19673	8.70048e-05	0.000402439	1	0	3.08991	0	0	0.480665	0	0.786999	0.0577279	1.17907	0	2.5937	0	0.681645	0	0.119867	3.0734	0	2.20214	2.451	1.39641	1.32885	1.34705	0	0.173199	5.49402	0	0.457552	0	0	0.58587	0	0	0.864297	0	1.86996	0	1.68269	1.61585	1.41902	0	0.78655	1.62478	1.74639
ICAM4	1.9933	2.53014	3.5253	0.00278319	0.00801513	1	0	0.759998	0.571345	2.36928	3.48058	2.82778	2.22144	3.75568	8.32995	3.49558	3.56217	3.07198	5.60414	3.66142	2.96905	0.81075	4.78538	0.134056	1.14558	0	2.83667	0.245764	0	2.21758	0	3.06885	0.145453	0	1.02674	1.54081	3.1715	0	2.43604	2.50915	2.1089	0	2.42112	5.62131	3.31139	1.84398	0.575651	4.73299	0.154045
HID1	1.99196	5.03788	6.03207	5.72472e-07	4.85396e-06	1	5.03558	2.86267	5.64322	5.22804	4.42277	5.16393	5.38332	5.18583	6.94169	4.57846	5.76945	5.69337	1.55999	3.34615	4.1115	4.31391	3.3579	4.33379	2.64153	3.8812	5.30771	2.99079	4.90301	3.66928	5.86313	5.41902	3.46608	2.93271	5.49992	4.96658	5.37708	4.8154	4.86048	5.24644	4.63194	4.491	4.66524	8.02736	5.25439	4.52813	4.55874	5.85354	4.60596
KLF15	1.9918	1.47343	2.4675	7.45937e-06	4.62134e-05	1	0	3.67669	0.908364	0.889625	0	1.11599	4.10185	2.97922	2.25564	1.9923	5.78135	0.722215	0.855686	1.17676	3.53195	0.877628	0.791518	0	0.556836	0	1.04077	0.0268031	1.98412	0.286491	3.75804	3.82274	1.51848	0	0.103844	1.79728	4.58361	1.70013	0.118215	2.73835	2.63962	1.47181	0.191272	2.58387	1.92843	0	4.13323	1.85217	1.91348
CYP4B1	1.98783	3.3372	4.3284	0.00509194	0.0134982	1	5.67337	5.70965	3.79877	3.79406	2.47908	0	2.19819	1.39869	0.512727	3.03203	2.1755	4.52929	6.91306	0.447634	0.388043	0.261289	1.99414	4.52225	0.364928	2.90541	4.63986	2.9358	0	2.18935	3.13266	1.6475	0	0	0	0	0	0	5.47865	4.54708	4.07513	4.59667	3.1471	4.5432	0.594867	7.41982	7.42126	3.94506	2.57707
GPAT3	1.98706	5.07348	6.06411	3.89081e-07	3.44601e-06	1	6.66661	4.42753	5.48715	7.27136	8.0807	3.55488	5.9947	5.91245	4.00197	5.74874	7.38879	5.55094	4.61567	3.56059	3.62519	4.1352	4.84875	4.06088	3.20238	3.28668	5.20906	3.06646	5.27021	5.84685	6.03411	6.07392	2.7978	5.78298	5.50643	2.04346	5.80193	3.02375	4.46024	5.44586	4.37201	2.85426	4.47924	4.64218	4.03307	4.36013	6.08999	4.99534	4.24478
STRBP	1.98611	7.18498	8.17493	5.02745e-21	9.86041e-19	1	6.79935	7.81545	7.76291	6.77724	6.75684	6.45276	6.00921	7.60728	7.4555	7.47331	5.75077	5.73873	7.40529	6.73841	8.3181	7.49787	7.99123	7.29643	7.07668	7.23643	7.07251	5.83981	7.45421	7.05242	6.69032	7.17256	6.54411	6.7143	7.13571	6.50242	7.66843	4.60278	7.2118	6.59645	6.32748	7.14957	7.29616	7.31134	7.08565	6.82939	6.56525	7.30713	6.04732
SLC15A1	1.98413	3.69501	4.68351	0.00335271	0.00939918	1	7.16041	2.79158	6.99037	8.18504	4.11715	3.73073	5.18089	3.60819	4.1998	6.08115	1.0685	2.67516	1.28839	2.83445	1.42451	2.2251	7.81448	4.95191	1.90063	3.06018	6.5172	6.47031	3.59998	2.83645	2.3094	6.47389	4.28329	1.40148	6.28918	0.628543	0	1.58327	2.2379	2.74135	0	3.65614	5.11248	0.841808	4.54145	3.29452	6.92941	5.01215	4.38386
NPB	1.98362	1.5732	2.56134	0.00058071	0.00209489	1	2.37438	0.77051	4.63496	0	3.28149	0.0734807	0	0.00328656	4.35121	2.85282	0	0	0.17207	0	1.42822	0	0	0	0	2.64786	0.17772	0	2.69898	0	1.11541	1.46746	0.548533	3.4029	0	4.61813	1.92518	0.0361616	3.96584	0	0	8.0276	0.692209	4.56859	2.7717	0	1.67572	2.4942	6.01207
PLEKHA7	1.98082	6.2547	7.2408	1.93459e-09	3.00072e-08	1	6.17022	6.90773	6.29314	5.58682	6.29987	5.30711	6.594	7.45085	6.38344	6.45842	5.09878	8.16023	8.14664	7.27242	4.30242	6.51243	7.52288	6.70007	4.7073	5.56207	5.35623	5.24609	4.17538	7.1654	4.57669	6.24529	4.23954	6.36997	5.45627	5.0129	3.62671	4.26069	6.26963	6.58148	6.25541	5.04899	7.76978	6.74921	6.68555	6.87931	6.33125	5.98786	5.53134
AS3MT	1.98047	3.50412	4.48996	0.000528265	0.00192903	1	4.64109	4.95963	5.23691	1.6372	0	5.85059	3.67581	4.55272	6.44677	6.02745	6.11704	2.41147	1.34472	1.69671	6.24637	0.13676	1.02353	3.7459	5.45587	5.8589	5.16373	0	2.90686	2.36958	4.45219	5.18127	3.26376	1.65112	2.85208	6.22444	1.89367	5.8606	2.07216	2.90632	5.87627	4.89872	4.55757	5.87247	4.3283	1.0082	4.2202	4.38479	2.73644
NUPR1	1.98016	9.78519	10.7708	2.30489e-06	1.66538e-05	1	12.3513	10.1133	6.35894	8.08742	9.67898	10.5861	12.325	11.8522	11.9612	10.978	10.8022	8.55713	9.47761	8.96349	9.10995	8.28621	8.54898	8.72096	10.4623	11.5568	8.15956	8.34144	7.41376	8.10017	8.88248	10.6074	8.5947	10.6021	8.25196	9.91427	12.316	10.8581	8.67276	8.50955	11.3251	10.7963	6.81082	11.096	8.99132	6.23589	9.02026	10.1236	12.1039
DIAPH2	1.97875	5.20841	6.193	1.4444e-07	1.43727e-06	1	6.41214	6.24901	5.50687	4.85261	5.62228	5.90388	5.47713	6.26549	6.20346	5.1024	6.6322	6.28588	5.85471	5.82086	3.75099	5.42719	3.39676	5.56029	3.50307	2.49703	5.36337	3.06555	5.72531	6.53692	5.44028	5.96957	6.58486	5.99848	3.62129	5.80015	6.71527	6.07228	4.75895	4.72169	5.28851	5.39083	3.32783	5.85675	4.89339	4.87423	3.54785	5.19838	4.92317
SCIN	1.97766	3.8472	4.831	5.08464e-07	4.36588e-06	1	2.95859	2.31167	3.62254	3.86987	5.00201	5.42028	3.08193	5.12814	2.24505	5.64903	4.66078	4.28951	2.53684	3.35254	1.24384	6.16431	5.73562	2.8598	2.02384	4.04223	3.98867	3.71527	3.65621	3.72864	5.7434	5.20091	4.42492	3.06211	3.56381	6.04788	2.90272	4.63424	4.24222	4.55285	4.98219	5.28829	2.25025	5.59037	3.83522	3.21195	2.94077	2.76476	3.30185
BTNL9	1.97532	2.7494	3.73148	0.000353026	0.00136009	1	0	2.94449	0	1.55558	2.15185	1.76929	1.32916	5.41669	3.1046	1.59146	4.12367	2.68266	0.789145	2.40251	3.59812	7.15556	3.55023	1.53174	2.3107	0	3.28279	2.30966	2.28083	3.91868	3.37026	2.11689	2.66523	0.309776	0.274273	1.53296	0	3.24389	3.71197	1.84457	4.21311	4.6082	0	2.47054	4.75186	3.8559	3.26867	4.72535	2.75639
FSCN2	1.97482	1.31302	2.29474	7.14514e-10	1.24714e-08	1	2.90985	0.0190281	0.178822	0	0	2.13434	1.58131	1.57844	2.7737	0.607649	0.247155	0.535875	0.28966	0.595663	0.869599	2.50888	0.463206	0.943072	0	0	1.04114	1.61278	0.959783	0	2.23021	1.1966	0.0845645	1.2994	0.570461	1.5915	2.55123	1.80642	1.92952	0	0.624646	2.53966	0	2.79392	0.657298	0	1.54796	1.76973	2.33207
AXDND1	1.97407	1.10156	2.08273	9.47376e-06	5.72188e-05	1	3.78234	1.10322	0.799418	0	0	0	0	0	0.0364454	0.878911	0	0	0	0	0	0.615153	0.94924	0.539181	0	0	1.58571	1.24281	0.00467721	0.519205	0.180073	0	0	0	0.177527	1.10085	0	0.148964	0	0	0	0	1.64018	2.6077	1.33188	0	0	0.49124	0.174783
LYPD6	1.97356	2.40604	3.38684	0.000217387	0.000895623	1	2.03124	3.23082	0.305274	2.15738	0.41698	3.17661	3.04344	3.57361	6.22351	0.665475	3.36946	2.40507	2.33219	0	3.4025	3.50579	0.349379	5.30697	3.56805	0	1.87052	0.8962	0.0161981	2.96687	5.52377	0.0530236	4.68229	0	2.94931	2.39938	5.18102	4.15445	0.00260248	3.91796	2.80311	2.29926	4.91743	3.6444	0	3.71768	0	0.983483	1.6867
IQCN	1.96718	1.42783	2.40396	2.44683e-07	2.29099e-06	1	0.507837	2.33598	0	0	0.898159	2.31769	2.4277	1.03724	3.52689	3.68913	2.24781	1.77544	0.0471623	0.917609	0	0.45932	0.0792938	0	2.06305	0	1.14082	0	0.273766	1.41241	3.64212	2.107	0.887773	0.200917	0.406809	3.47876	2.51797	4.65677	1.7019	0.617751	1.68122	1.7768	0	3.91313	1.41386	0	0.353708	1.79851	3.77906
CCL26	1.9655	5.13851	6.1134	0.000763448	0.00264773	1	5.98793	5.63659	4.15231	3.27492	6.81115	4.43004	3.54405	8.5655	6.22345	4.02339	4.55001	4.47856	11.0194	4.76783	5.1352	9.06041	5.24463	3.6286	4.23422	4.62616	3.97703	3.65578	2.64907	3.54806	3.04407	7.34119	2.47317	3.39885	2.30329	5.72695	4.93324	4.40214	4.36658	4.01989	5.99018	3.47104	4.79338	5.76802	5.37653	4.69829	5.05084	6.88328	4.66169
CEBPA	1.96481	7.62013	8.59452	5.97312e-10	1.05868e-08	1	8.84257	7.64599	9.0686	8.99532	8.21652	6.3198	8.64447	7.52446	6.79698	8.24941	6.84166	6.30524	7.77128	7.18836	7.62024	6.27004	7.1642	6.26454	5.4628	8.5384	7.77055	8.7504	7.33062	7.74189	7.44263	7.56986	6.53848	7.9249	7.33286	4.88965	6.4998	5.05063	8.03982	7.89237	7.38723	7.50558	6.49563	6.16686	8.12757	8.00424	8.66311	8.46781	8.21582
CADM4	1.96127	7.87893	8.85072	4.2189e-08	4.83745e-07	1	8.96943	8.04977	9.06253	7.44882	8.08828	7.95908	8.21506	8.38356	9.17992	8.64625	6.35285	5.29019	6.83743	7.64492	9.40481	4.97868	5.62593	7.41528	7.35421	9.11388	8.08574	7.16426	7.57832	6.92854	7.01082	8.0082	8.1603	7.80641	8.08588	5.91857	7.68714	4.50722	8.02673	7.58723	8.50914	7.1012	6.58324	9.07413	9.23499	8.9488	9.73006	8.17346	7.8978
REM2	1.95808	1.52286	2.4923	9.51768e-09	1.25995e-07	1	2.14151	2.74856	0.727222	0.482317	0.777538	4.4646	1.27804	2.19664	3.05849	2.10742	1.70812	0.891363	0	0.0465214	2.3527	3.19406	0.599816	1.86372	0.700129	0.49372	0.155402	0	0.405945	1.04441	0.615762	2.9568	1.47758	0.56871	1.72339	2.77607	2.82263	0	0.389001	0	0.566456	2.28206	0.919395	4.05938	2.0669	0.15571	1.391	1.77731	0.15487
BICDL1	1.95738	6.9484	7.91732	3.35326e-13	1.23722e-11	1	7.26708	8.50401	6.81763	5.78359	6.51854	5.36429	6.37143	6.32894	7.98644	7.59437	5.84475	5.25382	5.87863	6.49669	6.50533	6.16598	6.30996	6.5463	5.92404	6.65843	7.1428	6.82482	7.31033	5.77605	6.79995	6.19923	7.19243	4.83364	6.55393	4.64263	5.59396	2.58277	6.96338	7.00332	7.66049	6.57882	5.97811	6.76764	7.11677	6.15327	6.91992	7.05204	7.53367
PRIMA1	1.95728	3.53031	4.49916	0.000823644	0.00283016	1	0.444036	6.80146	2.85339	3.14166	3.21922	5.5905	4.73827	6.17213	2.71873	3.73215	3.83964	0	0	1.81502	5.51823	6.28098	5.50081	5.65712	3.24645	0	4.01352	5.28987	3.00887	1.98115	3.88748	0	4.05969	5.1812	0	2.20629	0	0.692272	3.58056	4.4663	4.56509	3.64655	1.78512	2.23617	3.12769	3.86274	0	4.06191	4.90683
BAMBI	1.95452	5.64264	6.60946	1.50329e-05	8.66848e-05	1	5.55617	6.23462	6.3328	5.21208	7.1538	5.19925	4.70086	7.56217	4.54633	5.92907	4.81058	4.82393	5.12775	4.10431	5.16298	4.83052	4.39931	6.20254	7.91245	5.8819	6.34138	5.01778	7.39404	6.92859	5.12539	6.1798	6.23729	7.5885	3.87068	6.41767	5.68129	6.58183	3.61225	3.57937	6.47814	5.57951	3.07307	5.44959	4.72922	4.26142	5.41918	7.1871	7.56625
NEIL1	1.95381	4.85538	5.82168	4.33692e-07	3.80048e-06	1	4.60372	5.08005	5.33487	3.08926	2.68626	4.27474	5.21729	5.23497	5.27476	6.38555	5.53343	4.26703	4.33099	4.2674	6.42496	6.2772	5.3156	4.41446	4.29463	3.13324	2.56555	2.96087	3.79235	3.35125	5.08875	6.11941	6.70772	0.904182	6.00153	6.24955	6.78043	3.1613	3.10286	3.76554	4.51292	6.1117	4.07594	5.71001	4.98997	3.2951	4.95005	6.60123	5.28198
C3orf70	1.95223	2.36167	3.32679	5.13846e-06	3.34325e-05	1	0	3.02306	0	2.47477	2.44996	5.26247	3.77597	4.36945	5.13618	3.15323	4.85145	4.45656	0.443402	0.590865	0	1.1527	1.28066	0.653029	0.872864	1.43006	2.52222	1.72334	2.38631	2.86798	1.91935	3.07549	2.68314	0.432383	2.54105	4.30043	0.52646	5.71997	2.71694	2.8383	3.54799	3.56053	1.88333	2.96028	1.34597	1.31443	1.16041	2.06285	2.48659
NXPH4	1.95196	7.28343	8.24836	4.57936e-05	0.000228984	1	9.60934	8.01919	5.22429	7.15078	6.78797	8.81385	9.33294	8.90511	9.19494	6.12104	5.94824	5.49008	6.81842	6.52815	7.44285	10.2444	10.0599	5.32074	3.16025	5.57213	5.21039	6.50081	8.40997	7.19496	8.696	8.18187	8.40801	8.18319	5.59119	8.29111	6.24285	5.80302	8.70613	5.93623	7.36317	7.74328	4.39146	7.74559	6.70293	6.79869	5.10094	6.47727	6.25536
GPR143	1.95174	4.06649	5.03125	0.000149381	0.000644105	1	1.54074	2.89394	3.24645	1.44532	2.80236	5.42558	4.97235	2.85875	0.808285	3.26864	3.10195	4.97005	6.86319	0.505739	3.82433	4.88746	5.27624	7.03882	4.02531	0	5.20204	5.27385	2.95138	3.70361	4.46402	3.18146	1.85921	2.89202	2.82789	2.20428	0	1.7198	3.78326	4.73176	4.75482	1.57319	5.8627	6.20883	4.79955	1.8805	4.07371	4.22457	3.64241
PILRB	1.95041	6.26334	7.22712	1.44612e-06	1.10429e-05	1	6.88281	6.30125	8.6047	4.90235	3.53235	5.99004	5.27414	6.24463	7.35422	7.28773	5.61815	5.67645	5.11079	7.37242	6.24991	9.28978	5.58491	6.95038	6.29685	5.39091	4.79024	5.58357	5.7891	5.36796	7.5443	7.67431	7.39109	4.0104	8.54909	6.87276	7.07549	6.4012	3.95108	6.11983	6.55434	7.66147	7.41649	7.99539	7.15895	5.66564	5.66893	6.92666	6.16179
ABHD12B	1.94871	2.15135	3.11387	0.000200234	0.00083371	1	2.48535	3.25074	3.92522	4.92739	1.29143	0.757752	0	4.11612	2.75808	3.44406	1.87545	1.74243	2.09765	1.48829	1.22292	1.70222	2.92798	1.27268	2.92019	3.47675	2.95483	1.73241	1.81422	0.762987	0	2.44155	2.89893	3.1409	0	0	0	0	0.0587453	2.88911	2.72759	1.82202	3.15175	0	3.22935	1.25448	2.35523	1.81716	0.0163771
PGLYRP3	1.94797	7.10558	8.06755	0.00136954	0.00437796	1	9.03048	7.96115	8.674	9.45812	9.39341	6.19287	8.40527	7.82802	1.0481	9.00332	2.75241	4.08292	7.11774	8.36206	6.39106	6.20042	7.6557	8.09674	6.83958	7.88008	7.78159	9.41829	7.82341	7.46208	6.58086	7.03259	4.93804	9.18916	6.70553	0	0	0	6.82832	6.50907	6.71929	5.84295	8.49647	1.7035	8.54104	9.04794	9.52245	7.79217	8.21365
GRHL1	1.9439	8.18746	9.14641	5.81386e-05	0.000281826	1	8.74746	6.56683	9.9969	10.2979	10.2594	7.28876	7.98789	7.1057	5.37512	7.94049	5.34127	6.37272	7.5712	8.48506	7.86104	7.4594	9.1426	8.62374	7.80761	7.8688	7.84825	10.1444	9.13201	8.97143	8.24946	8.42067	6.79105	9.95995	9.31007	1.69757	1.63786	0.139882	8.98375	8.60021	6.29456	6.0206	8.90544	5.6217	9.18159	9.22385	10.0316	8.84056	8.55729
SEPTIN3	1.94349	2.87086	3.82951	1.31903e-05	7.69528e-05	1	2.17018	4.37403	1.78124	3.19052	3.16595	4.06525	4.45785	3.59002	5.48148	4.192	1.42693	2.76835	3.48869	0.391846	4.15536	3.46019	1.84508	1.80984	2.18513	0.27571	3.69547	1.29324	0.927185	2.49683	4.02403	2.90726	4.6745	0.80029	3.6173	5.17476	2.96403	5.3155	2.69098	2.95741	3.17774	3.48859	0.417655	6.48946	2.43462	0.856253	1.85251	2.73734	0.907006
LEAP2	1.94344	2.01059	2.96921	2.11895e-07	2.0054e-06	1	2.07412	1.25211	1.69148	0	0	0.464727	0.349417	0.899728	1.87242	2.44556	1.76924	1.71648	0	2.6415	3.38071	4.46359	1.78322	2.71022	1.80854	0.462617	1.0735	0.00413458	2.10831	1.01947	3.23486	3.27992	3.50267	0.870685	3.43261	3.09563	3.01662	0.675182	1.58482	2.144	2.42686	2.69564	3.31764	4.11866	2.67797	0.91311	0.712798	2.8082	2.60949
OTOP2	1.94153	1.33668	2.29387	2.34627e-05	0.000127084	1	0	0	3.12925	2.05756	1.86647	0	0	0	1.77877	3.90253	0	0	0	0.119827	1.96604	0.0371128	0	2.12111	0	5.0618	2.5728	0.60407	2.34746	0	1.48391	0	0	1.52539	0	0	0	0	2.0301	2.80947	0	0	2.35302	0.452651	1.35259	1.28676	2.02697	2.19151	0
SYT17	1.94112	4.57037	5.52726	6.4751e-05	0.000310846	1	2.38839	6.01483	3.74749	3.7335	4.9377	5.76514	7.29931	5.10847	6.14533	4.06894	3.85786	4.3025	4.01992	2.19529	8.02784	6.92059	6.22222	3.2077	3.68807	2.68857	4.58659	3.07279	1.90027	2.33523	3.52025	4.19375	2.0042	3.78742	3.0842	4.13269	2.89132	3.91654	3.25712	4.09164	6.4516	5.08454	3.72873	7.05525	3.98877	2.97287	1.51989	4.09345	4.85984
CT45A10	1.94108	1.25608	2.21294	0.0276968	0.0568615	1	0	1.4519	0.610051	0	0	0	0	0	8.27412	0	0	0	0	0.119964	0	0	0	0	0.927304	0	0	0.931604	0	0	0	0	0	0	0	9.06845	9.87258	0	0	0	0	0	0	9.58056	0	0	0.20837	0	0
METTL27	1.94099	3.85024	4.80703	0.000189989	0.000795276	1	5.43203	2.71565	3.43134	3.6215	4.63887	5.00672	2.33579	3.2386	2.74203	4.3508	4.00436	2.05333	4.66493	3.38743	5.21985	7.61914	4.02038	2.83735	0	4.73757	2.87682	3.03494	3.21767	0	4.68808	2.81365	0.74991	0	3.55591	5.67398	6.3025	5.67268	0	1.96271	6.25477	4.71195	6.13137	3.34185	3.06615	2.85825	2.26698	2.30402	4.38024
PRDX2	1.93993	11.3794	12.3355	4.58521e-12	1.3323e-10	1	11.8835	11.0525	10.6639	10.8671	10.2803	11.5176	10.6106	11.5935	10.5598	10.47	12.0565	10.5984	11.9614	11.965	11.1047	11.3562	11.4586	11.5958	10.246	11.6852	10.9856	10.0128	11.925	11.7908	9.87364	10.9957	11.1542	10.7116	11.066	11.4106	13.2752	10.7399	10.9454	10.594	11.435	10.1797	11.6119	10.9132	11.6249	9.24127	11.2013	11.7992	10.8642
PGAP1	1.93924	5.18576	6.14125	3.20505e-14	1.49763e-12	1	4.00114	5.39481	5.60668	5.16176	3.4328	6.70978	4.74631	6.0001	7.87358	6.11318	4.62061	5.74187	5.50352	4.27802	5.65514	5.00857	5.47322	4.83437	6.66301	5.7055	5.37873	4.75791	5.54964	5.09852	5.33084	4.90503	7.14602	5.23412	5.23055	4.48856	4.5445	5.49202	5.29561	6.28132	5.4467	5.68288	5.61366	4.90953	4.26554	4.96548	4.98441	4.14426	4.57355
HUNK	1.93899	2.32973	3.28504	9.00832e-06	5.47403e-05	1	0	2.47212	0	2.62218	3.20842	4.46924	4.24418	3.46318	3.8612	3.28908	3.48548	3.81768	0	0.403886	0	0.552583	0.782848	0.936241	3.75424	0	3.11039	2.28648	2.19582	2.57452	2.06043	2.21392	4.84839	0	0.987559	2.67875	0	6.46891	2.59234	2.39295	3.51442	3.72388	1.74225	4.32536	1.67536	2.38026	2.57352	2.12963	1.96873
AGR3	1.93787	1.13548	2.08995	0.00119002	0.00387387	1	3.93455	0.908842	0.691196	0.19994	1.57456	0	0	1.12933	5.46234	0.324923	0	0	0	0	0	3.22947	0.574206	3.43067	1.46185	0	0	0	2.07269	0.221206	5.57283	0	0	0	0	0	0	0	1.36434	0	3.49237	0	0.632957	0.722342	0	0	0	6.26963	2.53585
EEIG1	1.93695	8.85596	9.80975	1.38111e-16	1.08352e-14	1	8.9404	9.79636	8.92653	9.08144	10.5638	8.58196	9.54901	9.49476	8.40371	9.34773	8.07323	8.18218	8.15144	8.60179	7.98658	9.93568	9.43294	8.06702	8.02798	8.99965	8.8056	9.12461	8.93318	8.36483	8.36508	8.51733	7.82798	9.74089	8.2208	8.78736	7.54915	9.75987	8.6754	8.98689	8.4199	9.20576	7.96758	7.85938	8.71338	9.39015	9.20017	9.3988	9.20086
HOXA9	1.93589	2.9204	3.8734	0.00027013	0.0010798	1	5.11681	1.98982	3.53922	2.22301	0.336072	0	3.34079	2.23232	6.23324	3.03179	0.136848	4.08748	4.37985	4.18383	3.84639	4.95667	3.32572	2.38572	3.57965	2.4534	1.88031	3.03893	2.38499	1.06168	2.28139	1.78762	0.659173	1.51807	3.66844	7.39743	0.0693411	1.10618	3.66193	3.24768	1.10877	1.70458	3.7095	4.29215	1.69191	3.07052	2.72077	1.19227	1.90492
FOXRED2	1.93502	6.7036	7.65594	1.15522e-10	2.41422e-09	1	5.46475	8.46771	7.59781	8.05083	5.22026	7.43292	6.68464	7.33457	7.01585	6.87003	6.9358	6.72982	5.2402	5.17291	6.45104	5.3146	5.08857	6.00202	5.02089	6.45146	6.62277	5.9135	7.10083	6.86842	6.65058	5.35049	7.52852	4.76426	5.87587	8.91607	6.45032	7.27468	5.7611	7.04349	6.78939	6.42625	5.731	7.81388	6.26002	6.68097	6.00827	6.21525	5.5304
BIK	1.93438	7.12471	8.07658	1.15917e-06	9.08922e-06	1	6.66108	8.22958	7.67436	5.67083	8.26522	4.90044	6.4615	7.44839	7.97545	7.2486	5.50322	5.72993	7.19832	6.40474	8.58344	8.43682	7.67456	7.48973	5.63473	3.5593	8.04419	4.9321	7.48543	8.65786	7.0871	7.00618	3.4595	5.59763	4.20836	3.52837	5.32723	1.77472	5.44734	7.32564	5.47504	7.67948	6.46358	8.53669	7.43462	6.87903	8.17741	6.74741	8.51069
SLC34A2	1.93402	1.82544	2.77704	0.00867971	0.0212411	1	0.875693	2.80275	0	3.00012	1.31588	0	2.38032	1.53011	0	4.32136	0.805603	0.0983916	0	2.00595	0	0	2.30688	4.40153	0	0	1.09582	0	0	2.53927	7.86489	1.25638	0	0	0	0	0	0	1.23116	0	1.35886	1.43401	0	0	0.291067	0.809319	0	1.52045	0
MACC1	1.93298	4.32976	5.28059	6.86304e-05	0.000326943	1	4.44154	3.48098	4.3484	4.29964	5.59722	4.88896	4.01908	3.41921	4.42552	4.42982	2.97712	7.88334	4.52645	4.04042	1.98299	4.32904	3.25314	4.71132	2.47144	1.28512	3.08165	3.77634	2.88252	6.36595	3.28351	3.4648	3.5102	1.65421	4.23172	0.947426	1.23671	0	4.26245	5.44555	2.00687	3.7722	4.59624	5.28227	3.17491	5.25665	5.19938	3.71438	3.30951
CD9	1.93092	13.1986	14.1479	4.59067e-15	2.45264e-13	1	13.254	13.0763	13.7803	13.246	14.2152	12.6048	12.794	13.498	13.2329	13.9406	11.3821	11.1712	12.4352	13.0726	14.5405	13.8285	13.846	13.6768	13.3285	13.9685	13.9537	13.5163	13.4086	13.8411	12.2728	14.0342	13.5435	13.3792	12.772	11.9783	8.74809	11.6523	12.5502	12.6258	13.1981	13.6697	13.1832	12.5705	14.0041	13.3386	13.6019	13.3846	12.9704
ATP8B1	1.93031	6.82473	7.77356	1.80102e-12	5.82344e-11	1	6.11332	6.24608	6.78019	7.83005	6.71381	6.9478	7.01312	7.59024	7.08088	7.06004	6.18222	7.23602	7.82062	6.51191	6.81569	7.47044	7.27194	6.47952	5.97126	5.85503	6.78879	6.75239	6.73835	7.7637	6.71143	6.46449	7.08079	6.91168	7.28438	4.23789	1.90889	4.99954	7.4215	6.79297	6.40828	5.81651	7.42084	6.09633	6.89245	7.03106	6.35296	5.45022	4.93529
PRSS27	1.92933	7.82724	8.77534	0.00635179	0.0162624	1	11.403	5.99198	8.61399	9.25584	10.4213	4.69336	6.68914	6.99122	5.49403	8.51844	6.105	6.22436	7.0876	9.432	5.44031	6.17313	7.28674	8.43459	4.53808	8.62204	9.34459	9.69536	7.80674	8.38916	5.45795	8.20498	3.83655	7.59124	6.80599	4.47465	4.10601	1.45311	8.60749	8.2939	5.89748	4.46081	8.41077	6.12459	10.1327	10.0168	12.3507	10.6376	9.34623
LRFN1	1.92398	3.57248	4.51658	4.28976e-05	0.00021617	1	1.14463	5.29278	2.44	3.52881	4.23447	3.57046	4.08306	4.03072	3.40255	2.97973	3.04177	3.04289	1.03087	2.17521	6.52859	4.45938	3.91803	2.33897	2.59606	1.11137	3.76879	2.36635	0	2.12497	3.99696	4.1769	3.74927	1.70592	1.11526	6.24204	2.25853	4.42369	2.37497	2.84363	4.50362	4.99227	2.62804	5.82532	1.9226	2.22524	1.88233	2.76345	2.26908
SLC7A2	1.91925	3.67103	4.61157	0.00043564	0.00163527	1	2.52077	4.08641	1.84122	4.4524	3.7976	6.48805	4.40743	6.29801	5.80667	4.50925	6.83972	5.47387	1.18967	0.225777	5.04132	2.44195	2.19509	1.07832	1.37762	0.721817	3.24303	2.48988	3.85558	2.25457	4.69838	5.0159	3.29393	1.50062	3.4346	5.32246	6.35739	7.69696	3.10619	4.50637	4.20014	3.02304	1.99768	4.60556	0.853425	2.11091	4.14553	5.32883	1.33355
MAOA	1.91909	7.96697	8.90739	2.30768e-05	0.000125404	1	9.4192	8.24607	8.79203	8.16648	7.27239	8.59372	9.0643	7.47995	6.7905	9.69845	7.38519	3.96934	8.9322	7.58901	7.59403	8.67552	5.91038	6.7742	6.84328	10.339	10.0926	9.4187	8.22026	6.60298	8.14402	7.08768	6.84539	5.42574	6.17099	5.24657	5.84338	5.91347	4.80395	7.57709	7.50331	3.96526	7.96745	4.44564	8.61504	7.94736	9.34048	8.06013	8.92301
PLAT	1.91705	8.80172	9.74061	1.19432e-05	7.04204e-05	1	10.4507	8.8383	8.63094	7.56031	10.2737	10.7596	9.80529	10.8842	9.82572	8.6206	9.59394	10.5566	9.64919	8.55752	9.47178	10.0614	10.2819	7.89541	6.95289	6.19185	8.47551	7.44859	8.54644	8.2271	7.2386	9.96333	7.56221	6.04376	6.49551	8.65045	6.77487	10.2059	8.61456	7.56329	7.76683	9.30377	11.0493	9.23796	7.94927	6.89163	9.23679	7.15337	7.2152
GAREM2	1.91497	4.50211	5.43943	3.00684e-07	2.74464e-06	1	1.70286	6.1885	6.62658	5.63762	4.28642	6.84933	6.65136	5.37588	6.84221	5.63065	5.44544	4.91113	2.0458	3.86214	6.67969	5.63857	3.81362	3.99633	3.25965	1.83637	5.42187	3.75099	4.67073	3.49094	3.19608	5.18848	5.53389	2.92464	5.96425	6.45769	2.35773	5.67289	3.62985	3.55903	5.18066	5.43282	4.46037	6.74994	2.86963	2.21493	5.60654	3.92752	4.50699
MCCC1	1.91452	7.76852	8.7055	6.7369e-18	6.60659e-16	1	7.95221	8.08199	5.39645	7.09224	7.06303	6.54943	6.86751	8.01153	8.78688	7.1244	7.2578	6.54376	6.9284	6.9488	9.54039	8.27431	8.49403	8.01457	7.72859	7.47699	7.59653	7.56883	7.03646	7.47771	7.82028	7.37176	8.30766	7.72676	7.26794	7.54823	8.36903	7.28811	6.70041	7.31582	7.26469	8.18888	8.18247	7.71118	8.11604	7.81539	7.13627	7.45399	7.81995
DNAH2	1.91404	1.37377	2.31038	0.000481591	0.00178429	1	1.47955	2.79949	0	1.55276	0	0	0	0.968645	5.33171	5.04272	1.67371	0.0691194	0	1.11403	2.55109	0	1.7964	2.50372	0	0.862363	1.65836	2.46801	0.658551	1.29628	0	0.924584	0	0	2.09768	6.05732	0	0	0	0	0	0	0	5.26295	0	0	0	0	0.280879
HRK	1.91238	1.80533	2.7407	0.000206905	0.000858849	1	0.856609	2.8063	0	0	1.11669	1.87583	4.01445	0	2.68182	4.86542	1.72275	0	2.81744	0	0	5.39997	3.62701	0.234767	0.977252	0	2.87815	0	0	0	0.817476	1.60286	0	0	2.01724	0	0	0	0	0	2.65296	2.3532	2.59793	2.09726	2.08172	0	0.550779	0.334224	0
ZBTB18	1.91224	5.48099	6.41625	1.75547e-13	6.88606e-12	1	4.96736	5.04232	5.40399	4.15119	5.11099	5.59613	6.50213	6.48477	6.42768	5.93145	8.53295	5.92282	5.62164	5.29033	5.63975	5.47165	5.98818	5.19143	5.37159	5.12767	5.06185	4.81941	5.07501	5.26577	5.89994	6.27233	6.36126	5.16449	5.7151	5.17527	6.14389	6.51254	6.43767	6.00175	6.04673	5.62112	5.73556	6.49799	5.22643	5.10624	5.80998	5.90584	4.57335
CHD9NB	1.91136	3.7278	4.6624	0.000111509	0.000501554	1	5.4833	1.8474	3.90983	0.98885	3.41594	4.39221	1.7792	3.53919	6.76301	6.29624	3.71142	3.44283	4.24388	3.91865	2.35803	2.8115	2.96353	3.21953	2.73504	6.34074	2.27014	3.80939	4.53494	3.05368	3.90975	2.1932	3.3856	0.742247	3.77652	0.395844	1.29372	2.85159	2.00339	2.99473	3.66613	3.31209	3.90198	6.93608	3.03375	3.77742	2.08433	4.58091	4.17825
KLK11	1.90976	9.89879	10.8322	0.00504112	0.0133754	1	11.8692	8.23331	11.1592	12.3025	12.6694	8.45334	9.70246	9.7642	8.9051	11.6326	6.15519	6.10363	9.91122	10.3705	8.84915	8.89307	10.8483	10.8706	9.10778	12.9009	11.536	11.4062	10.0716	10.8743	8.56358	10.7225	8.72929	12.1613	9.68637	0	0	0	11.201	10.9214	9.37673	5.67533	10.432	6.65972	12.0311	11.5701	12.1745	11.6398	10.6415
PLCB4	1.90967	2.2443	3.17762	0.000150043	0.000646214	1	0.368186	3.50581	3.37756	3.39011	2.86193	3.64597	3.05444	5.00275	2.92393	4.70101	4.57928	3.94409	0.630858	0	0.428352	2.40818	0.36639	1.63858	4.56227	0	4.5749	0.0370565	2.92678	1.43168	4.6801	3.09221	4.57402	0	2.81448	1.44413	0	2.21061	1.60375	3.76624	2.92206	3.43297	0.183935	2.65888	3.07114	3.04241	1.58025	1.88753	2.5768
HEY1	1.90925	6.02259	6.95559	1.75621e-05	9.84507e-05	1	4.33078	5.75355	4.40637	6.16369	5.63436	8.42891	7.21019	8.18263	9.2953	6.04777	7.29551	7.88605	6.46515	5.6133	5.72839	8.12172	8.08325	4.72375	5.20484	4.75499	5.99737	4.68502	5.16153	4.16971	6.02098	7.96325	6.97126	4.96084	6.02002	7.81994	4.44306	6.5564	5.09015	5.79753	7.06672	6.91661	6.39232	6.63606	4.91561	4.76901	5.8757	6.00058	7.00325
FTCDNL1	1.90873	3.32339	4.25601	2.78106e-06	1.96747e-05	1	3.1123	2.41125	1.63708	2.223	3.23451	3.49663	4.85969	3.83724	3.02916	4.41581	6.63773	2.37231	3.30351	1.44488	4.45115	3.44736	3.35045	1.72588	3.73049	3.69728	4.52843	2.2405	5.92526	2.53009	4.83791	3.58768	4.68305	2.34344	2.9525	2.30626	4.27928	4.04378	3.49934	3.34571	3.93179	3.77876	2.00377	4.58356	1.33793	3.05443	4.16514	3.50061	2.72107
NPIPA8	1.90834	3.17493	4.10725	0.0233294	0.0490823	1	8.15778	5.35791	0	5.56527	4.11272	0	0	7.19013	1.96817	0	0	0	1.87352	4.72842	8.18762	5.59874	2.29489	2.50311	2.44834	0	0	5.79299	5.26238	0	2.79127	1.56374	2.4937	5.02151	8.46063	0	0	5.04019	1.48397	4.90429	8.73018	8.75842	4.62146	0.469696	3.00798	0	1.02925	8.22385	0.455655
MGST1	1.9081	6.73851	7.67064	0.045319	0.0857592	1	10.5639	12.0296	11.2126	4.58752	7.62083	5.48754	5.12058	6.8335	9.76117	11.4592	9.11721	6.49858	5.16083	8.98794	12.3881	11.6856	4.42667	6.77328	5.7049	6.73135	5.06615	3.86464	4.77426	4.63108	8.414	5.76543	11.8517	2.52891	8.46527	5.11354	13.3306	3.32535	7.94242	5.36014	5.4526	10.5063	3.36331	11.4306	9.80902	3.47302	5.02752	9.10758	4.61355
ME1	1.90804	7.54681	8.47891	4.58221e-06	3.0209e-05	1	7.42551	7.80055	9.46759	8.8204	8.02439	5.49506	6.86356	8.06881	6.99033	7.82934	8.51202	5.55616	6.80528	7.19029	7.49933	7.88563	6.03325	6.87576	7.08826	8.73746	6.23855	9.14719	8.39826	8.65891	7.00136	8.01164	6.52506	8.66247	7.45178	6.78545	6.43651	6.01223	5.27835	7.71947	8.12843	7.86925	7.56172	7.56653	8.30053	8.36723	8.45544	8.05621	7.12686
KHDRBS3	1.90678	5.63437	6.56551	6.30858e-06	4.01347e-05	1	3.71393	5.7524	3.28369	5.51856	8.34079	7.24104	6.64775	7.69343	5.90344	6.27456	8.71067	5.96592	2.44455	2.96622	5.2952	5.79407	4.04754	4.20366	4.47055	4.95143	5.70523	5.25106	5.22019	4.99843	7.31941	7.01532	4.77645	5.68284	4.40283	6.72454	5.36243	4.88705	5.37859	5.09043	7.23025	5.49466	4.86342	7.73463	5.69519	3.91001	6.01093	5.49969	7.38454
GAMT	1.90674	7.47824	8.40935	2.2137e-06	1.60806e-05	1	9.01073	7.5893	5.16655	6.73465	5.2253	8.51417	9.03735	7.80514	8.04143	7.17076	9.18056	6.27322	6.92074	8.64619	7.87896	6.59635	8.5474	4.83513	7.10973	9.4334	7.54678	5.5205	7.1415	6.92759	8.56628	7.56491	7.46517	5.95127	6.01013	6.81691	6.64365	5.85306	7.31393	6.96926	8.92386	7.22549	6.66834	6.84824	6.48131	5.59775	8.30548	7.43734	8.7981
HHAT	1.90619	4.82022	5.75091	2.83462e-11	6.79307e-10	1	4.28513	5.40334	2.8784	3.93513	3.68371	5.81171	6.44517	5.35425	7.15267	5.15961	4.12072	5.16477	4.49395	5.25009	4.54237	5.04218	5.17902	4.67032	5.3194	4.89308	5.25737	4.33992	4.50287	5.14629	5.00518	5.20048	3.2293	3.75211	4.99186	6.70774	2.55833	6.21911	3.91706	3.7077	4.90209	5.51566	4.4877	7.44275	3.84599	3.94309	3.95756	4.68649	6.07236
CACHD1	1.90511	5.11441	6.04428	7.94403e-09	1.07259e-07	1	4.45214	6.30075	3.45853	5.97634	4.4223	6.08433	5.70804	5.62097	7.66769	6.66831	5.71419	5.41902	3.88217	3.12256	4.64105	5.92139	4.44707	4.7062	5.13547	2.75863	6.16947	4.34998	3.66292	5.49301	5.69781	6.26073	5.33228	3.10595	4.57406	5.13208	3.91148	5.34218	4.46377	5.62732	5.52004	6.62363	4.62337	5.54159	4.40326	4.4572	4.33291	4.51945	5.50212
ESPNL	1.90489	2.177	3.10671	0.00137193	0.00438372	1	3.38664	3.87428	0	1.46579	0.278063	3.30801	4.12978	3.74815	6.0316	0.882525	3.56084	1.46852	1.57183	0.731614	0.339981	0	2.18716	0.55556	0	4.3901	2.49647	3.28855	4.01718	0	2.22901	1.19316	1.86941	0	0.115207	6.15118	1.75153	5.94745	0.253888	1.97437	3.98332	5.56203	2.83855	5.79485	1.15619	0	0.792383	2.24116	2.40886
SOX5	1.90391	1.60001	2.52898	1.75583e-05	9.84507e-05	1	0.204312	1.45271	0	2.37276	4.0565	2.99565	2.83678	2.78717	5.32173	1.97341	2.6122	3.38958	0	0	1.0448	0.638697	0	0	0.670883	0	2.08945	0	1.2633	2.83389	2.51491	2.79053	3.21114	0.100539	1.12544	4.19163	0.523388	4.47815	3.29782	2.82375	1.15585	1.72408	0.0507714	2.72393	0	0	1.20188	1.18533	0
DHRS9	1.90298	6.5963	7.52456	0.00283472	0.00814462	1	8.85267	6.37735	8.73246	9.66243	9.36347	4.65941	3.64847	5.2775	1.67277	8.00441	3.54148	5.82746	7.24641	5.9201	2.68859	7.09901	5.01216	6.70605	3.56769	7.49595	9.13329	9.36009	9.0389	6.67631	6.85708	9.24356	4.24673	7.7914	7.31072	2.44935	4.56741	1.2473	7.78675	6.81469	4.8686	4.51964	7.15648	4.74176	8.00582	8.00975	9.98421	7.31885	6.62693
ABHD11	1.90296	7.85188	8.78012	8.28552e-16	5.32345e-14	1	8.0188	7.96276	7.14831	7.61017	7.34965	7.02139	7.68428	7.6805	7.6762	7.55159	7.38389	8.21867	7.71283	8.03911	8.37485	9.27074	8.37362	8.67738	5.77994	7.21059	7.93409	7.47896	7.02337	7.44428	7.57768	6.96421	7.89093	6.27109	7.32194	7.63188	8.24547	7.061	7.32565	7.40802	8.17972	7.41813	8.60905	7.25936	7.87094	6.99668	7.7669	7.81749	8.00144
BCO1	1.90252	1.83958	2.7675	0.000383134	0.00146136	1	0.814093	3.14124	2.70582	0	2.21606	0	3.02803	4.82522	4.45696	0	0.193099	2.24812	3.08875	0.205108	0.567567	1.03074	0.969882	2.10518	0.994854	2.75609	0	0	1.06212	6.10335	1.07421	0	0.749175	0	0	0.042258	0	0	1.38182	1.14785	3.17797	0.0716771	3.03119	1.87574	2.8216	4.37478	1.8426	4.1535	2.04891
PKDCC	1.90232	4.58102	5.50878	0.00210223	0.00630499	1	3.13206	5.2628	2.22067	5.16254	3.32327	5.78873	7.19618	7.97834	5.88886	5.15525	8.69321	5.53265	2.1757	2.06167	4.88466	4.81814	7.78885	4.07919	3.06781	1.84775	3.56409	2.38108	4.39779	3.35183	6.59698	7.13691	5.1404	1.48224	3.17966	6.76937	5.58626	6.29146	3.83125	5.26287	7.16928	6.21315	6.09144	7.62744	3.76928	3.67597	6.6141	5.74874	5.09061
SIPA1L2	1.90199	7.28231	8.20982	5.85539e-08	6.42241e-07	1	8.97639	6.97564	7.09155	7.14159	7.40077	8.32401	7.83447	7.90879	7.72641	8.19312	6.45845	6.26708	7.59227	8.41494	6.35744	6.72663	6.18259	6.51767	7.96379	5.24348	7.7008	9.06055	7.29626	8.56283	6.79129	7.58758	6.39752	9.03221	7.06941	7.57989	3.79785	8.17493	7.60876	6.89321	6.77198	9.13271	6.56956	6.26153	7.97385	7.58925	7.79613	6.81814	7.02503
RAB26	1.90086	3.69034	4.61699	3.56414e-05	0.000183197	1	7.31901	3.58484	2.82218	2.3536	1.02788	1.69731	0	1.75286	6.56684	1.83924	3.60681	0.938456	2.15038	2.80186	4.62313	1.34214	5.0739	2.68424	1.73279	5.60629	3.19251	2.73472	2.42849	1.02908	3.27241	2.8295	1.48814	4.58021	3.37976	2.59995	5.28854	2.16377	2.60923	3.8096	3.70253	4.43881	4.83772	2.75582	4.70982	4.26347	5.76034	4.16034	4.10523
C19orf84	1.89985	1.65683	2.58271	0.00018246	0.000766343	1	4.91955	4.09774	0.0491734	0	0.0147857	1.19793	1.0587	5.40711	1.98665	7.28402	1.03716	1.70099	2.37411	1.12768	4.40041	0	2.80279	1.08311	0	6.1758	0.623547	3.26315	0.35656	0.893293	0	1.96113	0.533818	0	3.35968	1.9738	4.45303	1.61822	1.99675	1.48718	0	0	0	5.62655	1.68732	0	1.68509	1.58073	0.776971
TUBB8B	1.89935	1.74072	2.66623	1.74936e-05	9.82886e-05	1	4.03004	0.446477	2.42958	0	1.47027	0	0	2.62872	2.77171	2.52741	2.10484	1.92179	3.84879	0	3.72287	2.62752	0	0	1.07725	0	0	2.58274	1.97033	0.996335	0	0.0762961	1.6422	1.5847	0.409906	3.43937	0	0.205975	0	0.601839	0	2.99455	4.1627	3.58632	0	0	0.912782	0.259841	2.7273
FRAT2	1.89897	6.88547	7.81068	2.60106e-16	1.86401e-14	1	6.87503	7.66562	5.30834	6.68837	6.66621	6.37047	6.51935	6.8171	6.07678	6.78271	6.43687	5.98083	6.47059	6.14152	7.41939	7.39862	7.0984	6.02177	6.01673	7.6964	5.57335	5.88408	6.98705	6.74585	6.46569	6.94254	6.34789	5.59529	6.37806	7.31332	7.11879	6.05679	6.72992	6.51513	6.66118	6.19468	6.59837	6.92422	6.50497	6.19898	6.44925	7.2028	5.70946
PSAT1	1.89748	8.52923	9.45331	3.4821e-10	6.47185e-09	1	6.83466	8.26567	9.19531	7.63367	8.32592	7.91985	4.59996	8.54664	9.38946	8.08343	6.92133	8.02827	7.51182	8.43495	9.71805	9.57347	7.24905	7.87395	8.36037	8.31822	7.7516	6.86638	9.35589	8.68819	6.61462	7.06831	10.1004	8.20131	7.9807	8.35987	9.65791	7.97293	7.85518	9.34772	8.55235	7.18368	7.52282	8.77255	7.67688	8.30352	8.01182	9.3838	5.5706
SERTAD4	1.89624	5.54103	6.46417	3.81864e-06	2.58612e-05	1	3.98304	6.61956	3.71402	5.78373	4.12488	5.96405	4.55312	6.88634	7.49625	6.69274	5.45	6.74099	4.8132	5.68673	5.59107	6.6354	5.91609	5.4897	5.01064	5.24789	4.70173	5.95367	7.28131	5.35362	5.79189	4.78246	4.02009	3.93252	6.11837	5.76985	0.225102	7.15548	4.86752	6.07935	6.44022	5.73303	5.5418	7.90541	4.53764	5.15341	5.12828	6.27604	2.92979
SLC9A9	1.89605	6.08058	7.00358	2.30563e-07	2.17105e-06	1	7.00493	5.82295	4.76128	6.90164	6.19592	4.74133	7.12699	7.25929	7.6583	5.27749	6.54577	6.29773	5.97221	6.05175	6.8539	4.70095	4.37008	6.69984	6.15859	5.02735	6.6847	6.2527	3.85843	6.3516	6.20229	5.11	6.75526	5.96711	4.92965	5.879	6.22732	7.49638	5.79285	6.3923	6.25472	6.18703	6.13684	5.01798	6.42861	6.63259	4.93061	6.26306	5.64019
RDH10	1.89407	7.98698	8.90846	9.78997e-09	1.29485e-07	1	8.74812	8.45665	7.23732	7.57747	8.9141	8.19165	8.23155	8.91954	8.0677	9.14727	7.39269	7.49433	7.68667	7.28279	5.7442	8.28062	8.96821	6.89577	6.89446	8.72658	8.21662	7.30723	8.11053	8.01681	8.74371	7.36001	6.75619	8.63235	8.03596	6.25504	6.97932	6.08253	7.78368	8.45897	7.14971	5.88201	8.35749	9.58584	7.13767	7.48625	8.8967	7.43634	7.53335
C2orf92	1.89319	3.07431	3.99513	4.80406e-06	3.15043e-05	1	8.85592	2.66519	2.58606	1.24905	2.70932	1.78528	3.19438	3.26781	3.21392	4.12522	2.86877	2.49252	1.87159	3.03731	4.04189	4.52816	1.07226	3.89225	4.78062	3.66551	2.92378	2.63257	2.15736	1.83895	3.88417	3.81094	5.10073	1.95371	4.8877	4.86394	4.7658	4.37533	0.937023	2.10765	3.42872	4.8649	3.04283	5.58189	3.50155	3.04411	3.71834	3.16941	4.20973
SPRR2A	1.89255	13.3223	14.2426	0.0436227	0.0829812	1	16.1273	10.7725	14.0674	14.6953	18.2478	11.7025	6.74165	10.5737	6.94343	14.9093	11.0991	9.24491	12.3724	15.0331	14.5338	11.5243	11.8701	15.7658	12.7854	15.1267	14.2541	15.8111	17.4559	16.5611	14.1352	12.038	13.7469	15.3735	13.1411	1.26498	4.48352	2.82845	16.6358	14.7542	12.8602	8.02592	14.8427	6.99425	16.93	17.0005	17.2193	16.1087	15.522
PARD6A	1.89079	4.12261	5.04159	4.52523e-08	5.13342e-07	1	4.01865	3.54102	3.44455	4.01705	3.63342	4.03876	5.40993	4.94857	4.65281	4.81019	6.25826	3.81325	3.08797	4.08966	4.71198	2.29699	3.80835	3.17821	2.31929	2.16426	3.89491	3.52151	2.69531	3.90011	4.87462	4.80543	2.03915	2.26389	3.89967	4.28957	5.64334	4.33828	4.1712	4.08137	4.24291	3.88715	3.29048	5.9409	3.34792	3.28466	3.6678	5.17523	4.9169
AKR7A3	1.88993	2.58243	3.50076	5.80587e-05	0.00028153	1	3.2828	2.93441	3.1362	3.19196	1.31566	1.76747	2.1075	3.1843	4.1046	2.36035	1.11725	0.520325	0.363002	2.9279	3.36164	3.0203	4.30269	0.654098	0.891828	1.42137	1.13748	2.36334	4.96257	0.135566	1.29383	2.73502	1.65068	2.34166	1.54879	3.58346	1.63129	1.28	0	0.716897	1.76304	3.25582	1.80399	4.84694	2.98713	0.348844	2.11594	3.07273	1.3459
CENPV	1.88984	5.80847	6.72674	9.13419e-06	5.54374e-05	1	3.02825	6.48344	5.10693	5.82995	5.41935	7.25143	5.91455	6.05911	6.38572	5.80937	6.36824	5.82324	2.75309	4.40656	7.94799	6.59449	6.35906	4.75497	5.80399	3.74217	4.80948	4.70063	5.3839	5.76498	5.91483	6.27004	5.60967	4.32383	5.22894	8.73187	4.83534	5.41522	4.78296	3.99684	6.58825	6.53622	3.949	7.7645	5.03254	5.31852	5.32983	7.11484	6.37707
TARBP1	1.88894	7.45492	8.37249	4.09435e-16	2.78677e-14	1	8.15106	7.86973	7.16602	5.94384	5.88249	7.03415	5.93314	5.93585	7.73002	7.31767	6.83634	6.71194	6.91423	7.48364	8.52447	8.27661	6.82279	8.04453	7.34974	6.92725	7.0705	6.95664	7.64224	6.81289	7.73746	7.02218	6.55227	6.36437	8.48258	9.06106	8.14876	7.24194	6.89332	6.75461	8.3959	8.57458	7.4095	8.0168	8.03692	6.71829	7.89927	8.55349	7.33686
CCDC150	1.88829	4.06489	4.98197	2.27804e-08	2.7697e-07	1	2.45179	4.01915	5.34579	2.97719	2.00352	4.30987	2.29146	2.86085	5.57344	3.84349	1.42462	4.38633	4.67596	3.93516	6.51341	5.01679	3.43033	4.98259	3.62041	2.32384	2.46255	4.15561	4.09889	3.67459	4.4839	3.54977	4.6984	3.62484	4.77003	6.81044	5.71061	5.10257	4.28818	3.51624	4.71741	4.96042	4.40764	4.99707	4.81831	3.55049	3.48069	3.75394	3.51201
EPB41L4A	1.88785	4.50087	5.41762	1.6298e-06	1.2251e-05	1	2.82524	4.24721	1.79917	5.16654	4.7199	5.20441	4.60403	5.54483	6.21375	4.52199	6.1097	5.17732	4.99752	3.39762	0.639597	5.32499	3.90896	3.24773	4.15735	4.04694	4.583	5.28959	5.44214	3.90482	5.53702	4.16156	3.76411	3.4003	3.71784	3.25941	3.45946	4.45908	4.28221	4.03549	4.66516	4.2033	4.99792	3.69642	5.30338	2.8446	3.72995	5.23493	4.23747
PLA2G10	1.882	1.60516	2.51743	5.93594e-05	0.000286962	1	2.86521	0	0.717889	0.572825	0	1.20356	2.28737	1.93376	3.05065	0.651748	0	0.983844	0	0	2.98635	3.9631	3.44286	2.07089	0.76076	3.75393	2.20168	1.25577	1.65062	0	1.35987	3.2063	1.27754	0	1.64697	0	0.542133	0	0	0.675751	0	2.6186	2.22429	4.8347	2.28111	1.44917	1.96639	0	1.69788
IQCB1	1.8739	6.9773	7.88334	1.35788e-18	1.55696e-16	1	6.6176	7.61482	7.65072	6.12312	5.87771	6.64445	7.2596	6.61871	8.13171	7.33558	6.45209	6.89664	6.86994	7.22908	8.01704	8.26656	5.78082	7.79223	7.66055	6.08132	6.79248	6.64323	6.68173	6.41857	7.15212	6.57744	7.70266	7.55918	7.30046	6.59	7.6192	6.73097	6.30388	7.30673	6.68588	7.732	8.21547	8.27812	7.63355	6.46321	7.22474	6.84631	6.78697
CYP2D7	1.87272	3.38168	4.28681	4.60481e-05	0.000229907	1	4.23213	1.89239	4.01102	2.46649	0	0	1.86008	3.48063	4.58009	4.2087	1.72895	2.43561	1.63667	4.43956	5.55809	4.54022	3.13614	4.65583	3.39842	1.18955	1.27474	2.90797	2.37462	2.44526	3.23206	4.75769	4.01941	0	5.22637	4.55209	3.66763	1.23277	1.75407	3.41933	3.9688	3.84631	4.57879	4.97023	4.80073	3.72459	4.11741	4.28459	3.76282
SRXN1	1.87268	9.38147	10.2866	1.92039e-10	3.81163e-09	1	8.37486	9.08859	9.69819	10.3869	9.18475	8.25957	8.50661	9.11471	8.10503	9.10507	9.74384	8.77661	9.31448	9.42101	10.5232	11.3009	7.32467	9.78437	8.98634	9.62702	9.85237	10.1012	9.52656	9.76682	8.737	8.42131	8.90958	9.89641	8.79803	8.75205	9.07822	8.52724	9.26723	8.81489	9.6057	8.53038	10.5809	8.97934	10.0456	8.78064	8.77974	9.61997	9.3917
WFDC2	1.87267	6.65029	7.55539	0.0491156	0.0917095	1	7.20588	9.23459	3.68667	5.27091	2.86506	3.98652	7.62359	5.64957	9.47336	5.99692	4.65627	3.65536	4.53751	2.99874	9.9785	9.23583	5.28122	11.7992	7.44727	2.46469	8.74002	2.82861	1.07406	4.72492	11.277	7.70947	3.98229	0.349357	3.92192	7.58722	4.89848	3.47448	7.76635	4.39436	2.93033	6.19403	8.08166	7.75868	6.67138	4.74322	6.48917	6.69794	3.08724
NKX2-5	1.86801	2.73065	3.63215	0.0142886	0.0324526	1	0	0	2.32592	3.70317	2.70801	1.17332	5.38263	4.66116	1.10876	1.47651	5.95285	1.94522	5.94967	0	7.09238	0	0.690399	4.8521	5.56966	0	5.24707	0	2.8838	0	4.40879	2.89882	1.88031	0.344364	0	7.6658	0	2.69588	0	2.89357	2.82502	4.48246	0.293796	7.02436	5.94885	0.422315	4.89356	4.18496	3.15475
EIF4EBP3	1.86784	7.10983	8.0112	3.44655e-06	2.36857e-05	1	8.57003	8.11334	2.81338	5.78589	6.71427	5.92565	8.53128	7.92613	8.23438	7.85699	8.9248	5.86085	6.81214	6.72503	7.8792	6.16723	7.41833	7.24962	5.83934	8.12625	6.87723	6.41142	6.82066	5.41781	6.53682	7.82719	5.84777	5.11641	7.60973	9.51753	8.12208	6.35424	6.30339	6.02641	7.62122	6.40048	5.58922	7.78379	7.04655	5.5442	7.04831	7.90821	9.24869
CACNA2D1	1.86779	4.26485	5.16618	0.000858702	0.00292567	1	0	2.73767	4.26029	4.82541	4.55905	6.15339	6.76353	6.71976	5.18341	5.59929	8.59869	5.82146	1.57157	2.38648	0.425691	3.51229	2.88178	2.88408	3.11074	3.28413	4.76573	3.40603	6.21953	2.9713	6.5182	5.23249	5.54909	5.08532	3.11379	3.94098	5.72187	6.11062	4.03358	5.75663	5.17581	6.15633	3.69421	5.59954	2.2745	3.83077	5.71111	4.20763	4.16297
NECTIN4	1.86639	9.29828	10.1985	3.50943e-07	3.1475e-06	1	10.6862	9.64608	10.8001	9.89187	10.2636	8.91951	9.88377	9.08345	6.13491	9.11187	5.65861	7.23966	8.78579	10.3845	10.399	9.08128	10.1654	9.35007	9.0447	9.07374	9.3026	10.5359	9.36331	10.1421	8.90755	9.38	7.40551	11.1294	9.20739	5.61097	1.09008	6.00089	9.01688	8.50343	7.48905	9.66225	9.24229	8.57734	9.8507	10.2425	10.7944	9.13181	10.9483
MISP3	1.86616	4.45775	5.35782	1.44173e-06	1.10151e-05	1	7.3057	3.83465	5.27149	2.80754	4.01826	5.26572	6.5944	4.08872	4.41193	4.29935	4.91584	1.22875	3.14649	3.4176	4.27952	2.3949	4.68555	4.66577	2.69864	4.90762	3.32883	4.07716	3.16679	1.15469	4.37741	6.00569	2.43449	5.90066	4.65032	3.92496	5.88682	2.66231	3.1151	2.74091	5.09755	4.04609	2.27104	6.96151	5.25817	3.26129	6.34183	5.09666	6.49169
TSSK6	1.86614	3.36801	4.26806	4.96345e-11	1.12269e-09	1	0.883559	3.57195	1.93026	1.89538	1.50128	4.29606	4.00029	4.0116	4.67629	4.17073	2.8784	2.62758	3.11135	3.10334	2.04156	3.87029	3.1809	4.01825	2.67619	2.35039	1.39913	3.04036	3.04221	2.40867	3.16576	3.13082	4.13906	3.27953	4.21322	3.55379	4.13326	2.81215	3.16054	3.61304	3.95586	4.0679	4.68186	3.564	4.17355	3.08301	2.74149	4.1341	4.05639
C6orf52	1.86613	3.15022	4.05027	4.00889e-05	0.000203322	1	3.9972	3.64738	4.05583	0	3.11772	2.60396	3.08391	4.63217	2.23747	3.39389	3.10738	1.84398	2.95325	3.77308	6.80583	2.78371	3.30149	3.47345	1.46185	0.847823	1.93935	2.59669	2.6524	2.52782	3.48375	4.39053	2.35161	3.02675	1.50864	0.340933	7.09415	4.42165	3.24431	2.67852	3.5223	1.82805	3.64798	3.78017	3.21279	3.76095	3.11049	4.54647	2.56056
RCOR2	1.86495	3.73987	4.639	0.000195758	0.000817268	1	5.49824	1.82727	2.54153	3.61918	2.52726	5.82985	4.50683	3.22094	8.01783	5.07789	3.44148	3.91751	0	2.78256	5.89886	3.59529	3.73882	4.68628	0	3.83601	2.37146	2.95535	4.86162	2.10306	3.26274	5.05346	3.19556	3.71773	4.94786	6.26792	5.77225	2.35408	4.02843	3.95523	4.15004	4.88333	3.37235	7.27854	3.00307	3.25738	2.05166	2.32119	3.13197
USP54	1.86452	6.49265	7.39146	2.12348e-12	6.73459e-11	1	6.10367	6.38288	6.59803	6.70238	6.64974	6.94142	7.16773	7.49501	6.01709	6.73939	6.6908	7.19056	6.41749	5.62558	5.0404	7.13457	6.10821	6.76462	5.57948	6.46543	6.64476	5.96973	6.48245	6.57783	6.62471	7.17733	6.56489	6.90778	6.41584	5.00812	5.57173	5.3137	6.27427	6.45249	5.71542	7.05307	6.62071	8.19102	6.18085	6.90402	7.56464	6.09171	6.42412
AMY2B	1.86403	3.46623	4.36466	6.62795e-05	0.000317468	1	3.15211	3.47067	1.68744	0.958203	1.63263	2.62303	3.5883	4.21512	4.56681	4.7549	4.77282	2.7619	3.09428	3.36336	3.90772	4.44809	2.63665	4.54087	2.84326	2.83624	2.10931	0	1.70521	2.50298	5.25123	5.56336	5.44058	3.00132	3.95189	5.21346	5.90405	3.41999	2.66556	4.00251	4.59404	6.46023	2.78463	4.89141	4.13519	2.46026	5.01522	5.63439	4.7987
RHPN1	1.86341	4.29136	5.1893	6.78202e-05	0.000323808	1	3.34771	4.57212	3.25206	1.98971	2.65667	3.60245	2.9993	4.18464	3.9631	4.05545	4.2191	3.07975	3.00262	3.57537	6.23092	7.31912	6.40693	3.82112	3.95101	1.20136	3.53974	1.53751	2.71524	1.65695	4.43176	5.38399	2.71721	3.77937	3.9066	3.99517	6.83921	3.36901	2.95028	3.10027	4.33158	7.15478	4.63155	6.56252	3.79999	3.16383	3.20255	5.59337	5.5862
IGFBP2	1.86324	11.3926	12.2905	0.00215477	0.00644055	1	13.1607	11.3599	13.4741	8.79972	11.0728	11.9074	12.1901	13.8686	16.0614	9.99642	10.263	9.76882	9.63238	9.59097	8.25475	6.82194	12.0022	13.111	13.7523	14.9999	11.9689	8.4374	14.2595	10.2032	12.0996	10.5862	11.4185	10.0354	8.0462	12.6284	6.09757	8.88532	13.8775	12.7334	13.9911	12.4846	11.0738	11.3735	12.8255	14.3811	14.8431	11.9083	11.5599
C19orf73	1.86222	4.3977	5.29473	2.08488e-09	3.21046e-08	1	5.6769	3.5058	5.10582	3.2109	4.59842	4.22732	4.74231	3.89293	3.72077	4.3734	4.48619	2.0399	4.04651	4.09551	4.64989	2.78277	3.89554	4.49666	3.2927	5.26828	3.46526	4.20508	3.89299	3.52952	1.55545	4.57732	2.86733	3.53729	4.5833	5.87263	4.55053	4.78896	3.78701	4.08332	4.65551	5.20508	3.34803	5.18029	3.82994	3.95719	4.15988	5.48798	5.47456
USH1G	1.86135	5.01381	5.91016	0.000145542	0.000631389	1	6.18084	4.85961	6.24601	5.76714	5.65541	3.7695	5.74018	4.2145	5.29817	5.12423	2.28045	1.45821	3.94149	5.00439	6.54344	3.36022	4.62639	5.54465	4.33775	7.4952	5.56059	3.89142	5.22161	3.20383	6.50346	3.66032	4.53171	5.71596	4.37958	1.18636	0	0	6.45476	5.02147	5.38344	5.35062	4.62109	0.953328	5.96081	6.03517	6.60016	6.47772	6.77033
LMO4	1.86089	9.05739	9.95339	1.96456e-16	1.50173e-14	1	8.98204	9.0417	8.6566	8.92104	9.60064	8.99309	9.5963	10.2917	10.0921	9.10539	9.28354	9.14951	10.5503	9.27038	9.44202	8.61611	7.49736	8.51119	9.08019	9.11805	8.78347	7.86189	8.58711	9.13412	9.24968	9.55923	8.60898	8.94573	8.44676	9.41378	10.7614	10.8091	8.76931	9.03915	9.37423	9.11318	8.05136	9.47873	8.38589	9.04234	8.73226	9.91346	9.38491
MLC1	1.86041	1.26407	2.15969	3.39458e-05	0.000175643	1	1.46259	3.58734	2.63245	0	1.28065	0.977177	0.445912	1.60639	2.80871	0.154278	0	0.432112	0	0.6661	2.97276	0.194556	0.45035	0	0.27764	0	0	0.120682	1.84557	0.128916	0.873124	0.430882	0.9093	2.65149	0.857525	4.24015	3.61792	0.96325	1.1413	0.821952	2.08356	2.13975	0	0	0	0	2.79499	0.990421	1.39557
GLTP	1.85855	10.8406	11.7347	2.0284e-07	1.93116e-06	1	12.5554	9.67253	12.2838	12.3527	12.3079	9.27322	10.3831	10.3815	9.21903	10.7855	9.2972	9.22611	10.605	10.3728	10.7484	10.7644	10.6791	10.5222	10.256	11.8152	10.6893	11.2743	11.3148	12.3674	9.6434	10.6438	10.186	11.4446	10.1603	8.31482	9.57539	9.68895	11.3422	10.8477	9.60972	9.01508	10.5467	8.99553	12.3359	12.5239	12.6918	11.2161	11.6258
LDHD	1.85619	5.13717	6.02951	1.62744e-05	9.26962e-05	1	5.68846	2.62899	2.62763	6.17306	4.30175	4.23914	5.76789	4.72501	5.91972	4.16805	5.99211	1.66282	5.86349	6.38533	5.42062	3.20116	5.4917	3.7074	2.61715	4.5823	5.94837	4.81271	4.96013	5.29718	5.85217	5.05915	5.42848	5.52003	5.10881	4.19847	6.51322	5.9888	4.5048	4.18282	4.78212	5.59712	5.93929	5.74557	5.67238	2.75016	5.972	6.88212	4.72166
GLUL	1.85614	11.9169	12.8092	2.94812e-08	3.50435e-07	1	11.5587	13.4447	10.8703	11.9922	13.3798	11.732	12.7845	12.4021	11.2589	12.4354	12.3033	12.5959	11.7573	11.2089	12.3621	11.66	12.6121	11.0989	10.5671	10.937	12.1853	11.2551	10.8226	11.6176	11.7317	12.2611	11.2362	10.9173	11.5328	10.6925	12.2349	11.3422	12.0788	12.2806	10.8237	10.8534	11.97	11.5234	10.9392	11.6775	11.5137	10.5408	8.48787
VPREB3	1.85472	2.73604	3.62724	0.000329197	0.0012772	1	0.923511	2.77393	1.92406	4.01281	2.90268	2.32146	3.82259	3.25307	2.43419	2.60875	4.86	4.3054	1.64531	0.40379	3.68645	4.21022	2.83577	2.59783	2.57838	0.411437	4.06368	2.29152	0	1.62464	4.19174	3.24369	1.76536	1.2022	1.93783	3.5598	3.82274	2.83049	4.99705	3.29473	2.46016	2.71801	2.53902	4.36719	3.3376	3.15729	4.16758	7.90912	2.65123
FZD10	1.85313	6.23105	7.12101	3.321e-05	0.000172544	1	4.5586	7.04797	8.19605	5.75684	6.74725	6.06493	7.33486	7.08835	3.43088	7.13737	5.5253	7.07217	5.89279	5.70786	6.81772	7.81113	7.41467	5.24411	5.53796	6.91404	7.03858	5.49718	5.17251	5.6615	4.83425	6.9168	10.0797	5.82927	5.21179	3.63036	0	3.28244	5.38598	7.25023	6.97798	5.91714	6.08457	3.79723	6.36691	6.79283	6.67626	6.50365	7.35889
TMEM178B	1.85263	1.40783	2.2974	0.000263507	0.00105843	1	0	0.467721	0	0.886668	1.37895	2.06338	5.35789	3.11953	1.55814	3.42061	7.00937	1.64651	0	0	0	0	1.01927	0	0	0	1.87363	0	3.10385	0.963026	4.19146	1.8775	1.94795	0	0	1.62702	0	0	0.2497	3.45725	4.08165	0.704637	0.905337	2.67439	0	0.37369	3.80987	1.8989	1.53742
SREBF1	1.84998	10.0337	10.9213	2.49556e-15	1.41441e-13	1	9.83977	9.53506	10.9494	9.43445	8.93428	9.56423	9.7045	9.85677	8.41639	9.77146	9.30422	9.28501	10.7978	9.9014	10.0245	9.96784	11.7	9.14185	9.23054	10.3003	8.72964	8.44928	9.3181	10.3525	8.23758	9.7099	10.7068	9.43581	9.33795	9.8609	9.96984	9.695	9.81929	10.6069	10.0286	10.2571	9.43102	9.63544	9.15321	10.1459	9.83791	9.63723	9.94814
CHRNB4	1.84722	2.48517	3.37052	0.00108519	0.00358074	1	0.732305	5.32618	3.4212	2.70161	2.35003	0.94098	7.07793	4.70755	0.12649	3.90716	0.694682	1.34323	0	0	3.91886	4.63927	5.84694	0.783501	3.56476	1.97938	3.6222	1.19413	2.14102	0.848034	4.76139	1.71468	3.01485	0	0.261593	3.34426	1.08665	2.27153	0	1.59865	2.52491	3.29769	1.74485	0.951142	2.10402	0.533616	3.04003	3.13484	4.27122
NPL	1.84709	7.56258	8.44784	6.02893e-11	1.33532e-09	1	8.78504	8.11274	5.34565	7.80018	7.94331	7.59152	8.49224	7.94414	7.8081	9.07992	7.53046	7.33593	7.57669	6.27226	8.18778	6.87971	8.00984	7.26211	7.52116	7.73182	6.46659	7.22843	7.64028	7.20213	6.44449	7.44264	6.67585	6.341	7.36738	8.58588	8.69936	6.85252	8.22297	7.86313	7.68046	8.23636	7.21966	5.60401	7.94883	7.60644	7.72304	6.79315	8.10815
PSORS1C2	1.84574	4.90143	5.78563	0.0231704	0.0488442	1	5.7707	3.54657	6.98814	8.99823	4.92918	1.69405	0	6.4325	3.50382	5.42489	2.6352	0	3.52561	6.07768	6.75117	0	5.08575	3.97393	3.0629	8.14169	1.59395	4.28479	4.98774	6.398	2.37555	4.25184	4.03551	5.73226	2.26627	0	0.831736	0	8.67421	8.14233	4.37941	3.92097	2.71935	8.25314	5.99271	10.2958	6.22812	7.70948	2.74708
MCIDAS	1.84547	1.58288	2.46687	6.09428e-07	5.12649e-06	1	0	2.11525	0	0.270486	0.331779	0	0.597525	0.760653	1.75022	0.222207	0.600712	0.35097	0.0347356	1.99971	1.99022	2.1186	1.55149	0.951245	0	0	0	0	2.35677	1.56753	0.56534	0.470177	2.05118	0.0209808	1.65177	5.23358	1.04419	1.32524	1.78601	1.7017	0.151132	1.05798	2.46224	2.69512	0	1.36717	1.36663	2.25647	1.38788
NOTCH3	1.84422	9.48266	10.3657	6.4833e-08	7.03348e-07	1	9.47962	10.0815	9.99066	9.54194	10.4904	10.7869	12.2428	10.2855	9.91202	9.81999	9.2661	10.2131	8.97831	9.64693	8.66991	9.58825	9.05776	8.09997	9.07433	8.18823	9.50804	10.11	8.6473	10.4484	8.84739	10.1024	8.63362	10.6145	9.5427	9.61575	4.98432	9.61422	9.01465	8.63607	8.67292	10.6477	9.69787	10.1514	9.58779	9.6892	8.99668	8.27169	8.98825
RHBG	1.84324	1.77369	2.65593	0.00028051	0.00111441	1	4.32651	0.647761	4.17628	2.16224	0	0	0	0	0	0.316837	0	0	0	1.94126	4.48055	0	1.45381	3.03899	0	2.37121	0	1.91385	2.74873	0	0	3.48796	0	0	2.53286	4.0334	0	0	0	0.826812	3.42854	0	0.996867	2.10009	5.03624	2.80957	5.06148	4.46252	4.36506
KRT74	1.84182	1.33175	2.21288	5.32986e-07	4.54762e-06	1	3.10357	3.43381	3.72503	0	1.12806	1.47692	0.542532	0	5.0103	2.17043	0	0	0	1.55647	0	3.00944	0.908372	2.67093	1.69359	1.56898	0	1.19203	3.96977	1.29176	0.29017	2.0172	1.39503	0	1.46659	1.43324	0	0	0.316254	1.08707	1.55469	1.24969	0.0661763	2.08934	2.21923	1.60016	1.93268	2.0535	1.30406
OXER1	1.84178	2.11487	2.99597	1.68437e-05	9.53559e-05	1	0	2.69594	0	1.83855	2.83347	3.13244	3.47991	3.48637	3.88893	3.71473	3.42666	3.35789	2.79266	1.33582	4.04792	0.608976	2.43796	1.17273	0.99479	0.354897	1.99781	0.71245	0.530608	0	1.87682	3.53315	1.77697	0	3.13961	5.13451	2.37105	4.94946	1.86678	1.73316	3.35417	3.66357	1.26676	4.67727	0	0	1.89197	3.23919	3.21505
RIBC2	1.84176	4.43004	5.31112	8.2821e-05	0.000385791	1	3.00728	6.06597	5.30504	1.29721	3.48822	3.48801	3.83423	3.52828	3.31245	3.98854	5.41096	4.61735	0	3.86127	5.4037	6.56555	4.8567	5.35324	4.33825	3.50641	4.29643	4.28619	4.64087	3.86614	4.74259	3.15091	5.01015	3.42266	4.31236	7.23481	4.65778	7.52324	1.80589	5.28057	5.11094	4.9552	4.66495	6.07227	5.07724	4.30568	3.47763	4.54198	4.27157
SLC25A25	1.83987	7.36984	8.24944	1.78241e-12	5.77579e-11	1	5.41675	6.46545	8.18325	7.08947	8.58533	6.84611	6.85587	7.37231	7.09347	7.24009	7.38633	7.29023	6.73396	7.73305	8.46347	7.79382	7.09137	6.78343	7.65998	6.3478	7.69674	7.18097	7.4082	8.66613	6.54051	7.36278	6.57473	7.49167	7.03558	8.77468	6.86701	7.04254	7.91442	7.55861	6.42536	7.34787	6.79822	8.24551	7.195	8.54673	8.31118	7.85107	7.22281
TMSB15A	1.83799	3.16997	4.0481	0.00119686	0.00389187	1	1.25664	4.08777	2.62827	3.46461	4.76468	6.29766	3.86389	3.87083	6.08775	3.5579	5.17235	3.90549	0	0.790974	2.04603	1.9411	0.600311	0	2.14101	4.37697	3.32526	4.14077	2.42479	3.11339	2.4601	5.87858	4.11971	1.70092	5.40169	7.7919	7.65249	6.09273	3.53151	2.26698	4.8317	5.20135	2.19737	7.62057	3.87737	2.24932	2.18303	2.73833	4.85099
ZBED3	1.8347	3.22263	4.09818	2.42219e-08	2.9235e-07	1	2.99812	4.79354	2.1324	3.89284	3.51541	4.60924	4.74013	4.92061	4.81268	4.21735	4.74874	4.27449	2.98914	1.82063	3.02182	1.28606	2.35718	3.18805	2.74138	1.99106	3.9067	1.58951	2.07984	2.72631	3.51799	3.86331	3.38811	1.99679	3.09966	5.81916	1.84472	4.92408	2.80182	3.17231	4.14594	4.6702	2.06452	4.86013	2.12658	1.9148	2.80052	2.46117	1.40512
EFS	1.83443	7.97431	8.84964	2.80752e-12	8.64646e-11	1	9.44797	8.68691	8.38985	7.89428	7.81399	8.92893	8.49469	8.00399	8.00091	9.05358	6.21737	7.2125	7.81616	8.39192	8.10798	8.50271	7.64664	7.44667	8.23852	8.40362	8.32676	8.0269	7.01428	8.25892	7.14501	7.98098	8.02266	9.09989	8.05651	8.49626	2.07368	8.1494	8.18885	7.4138	8.96395	8.63767	7.26237	8.66403	8.22591	7.87528	7.38172	8.30209	8.66853
GCLM	1.83415	7.69391	8.56902	1.5098e-06	1.14822e-05	1	5.97313	7.76798	6.87582	10.2165	7.87914	7.751	8.84068	8.13905	7.8533	7.33067	9.10452	9.31551	7.9245	8.80042	8.74572	8.43474	8.51963	6.60208	8.08709	7.56459	7.48298	9.22064	8.34201	7.41492	7.67157	7.45465	7.44144	6.74655	6.581	7.25361	6.95084	5.95352	8.42339	7.23561	7.98351	6.45588	7.87035	7.47307	7.64099	8.13973	7.09275	7.76891	8.35178
ANKRD65	1.83383	6.90959	7.78444	3.77967e-05	0.000192812	1	9.41316	6.7977	6.36487	6.25461	5.06022	8.21938	7.96924	7.38836	9.3332	7.31994	6.2682	7.47238	7.66926	7.94603	7.8233	5.28092	7.9891	6.11858	7.0088	6.94727	7.53943	6.44173	6.34714	6.42513	6.4109	8.21856	4.33079	5.04814	6.87287	6.42124	2.44293	7.03858	6.21512	6.04452	7.28782	6.21743	6.65428	8.31862	6.63775	6.04615	6.44437	8.04806	8.54987
E2F2	1.83318	5.36155	6.23589	2.15928e-11	5.32885e-10	1	4.1671	6.27303	5.71025	5.88148	4.24949	4.24645	5.60388	4.04387	4.48768	5.60189	4.60261	4.64199	5.233	4.37702	5.98691	4.64205	5.12888	4.60824	4.66462	5.05018	4.14287	5.61498	5.44654	6.00712	5.48499	3.20004	4.27146	4.54077	4.48176	5.78678	5.16971	3.66624	5.96304	5.61124	5.58711	5.79074	5.78964	5.39852	4.45392	4.17854	4.4135	5.19915	4.74837
SLC44A4	1.83272	2.93341	3.8074	0.00305771	0.00868322	1	4.86935	3.91974	0.0932636	3.71743	1.84188	1.99806	1.09394	3.32577	6.58154	4.15803	0.951109	1.836	1.74749	0.905064	0.266394	1.01381	3.52217	4.80117	0.736895	4.20646	1.94356	3.2755	3.89417	2.55937	5.73575	2.40522	2.79574	1.42018	0.508953	2.7313	0	2.59953	3.77288	1.74951	3.92711	2.41344	3.78855	6.88718	1.76447	0	1.09974	2.25448	0.734596
NKX1-2	1.83202	2.45812	3.33155	0.000694909	0.00244531	1	1.15234	3.92536	2.82031	1.42191	0.925839	5.03754	1.87099	3.05891	5.41004	2.88061	2.91223	2.14312	0.514579	1.35328	2.30187	4.23806	1.16669	1.91391	1.21007	1.98521	2.44523	0	1.16819	0	0.998518	3.48226	0	0.601863	1.91896	3.00759	0	0	0.291396	0	3.04522	2.70975	1.97418	7.13647	2.65247	0	2.28576	3.91484	0.0160937
NPIPB6	1.83088	1.1986	2.07114	4.51775e-06	2.98367e-05	1	2.72845	1.37378	2.36819	0	0	0	1.5552	1.636	3.5005	2.04116	0	0.55265	0.518024	0	2.16244	2.61837	0	2.44679	2.98709	2.16715	0	0	2.13995	0	3.12679	3.1015	3.10537	0.834869	2.65612	1.09758	3.25275	1.76714	1.71964	0	0.739995	0	0	1.77092	0.694926	0	1.45728	2.16671	1.1954
PTPRS	1.83017	7.03232	7.90429	1.16994e-07	1.18958e-06	1	7.38118	7.13462	6.97141	7.39144	6.39772	8.42619	8.08719	8.15423	9.54484	8.57782	6.93173	7.14033	5.90308	6.47916	6.50332	7.59526	6.56116	5.61657	5.81628	8.05226	7.99623	7.59959	6.09899	6.09629	6.94434	6.80189	7.23139	5.02078	5.97118	7.69602	5.62094	8.16338	6.62406	6.5158	7.26998	7.05057	5.72359	7.99816	5.58408	5.49134	5.80109	6.12853	6.29374
GP1BB	1.82993	3.42755	4.29934	0.0143662	0.0326039	1	5.52907	5.15237	3.31899	6.0906	6.62697	4.8091	5.53061	0	3.39927	3.71926	0	0	2.91399	2.80793	5.16913	0	2.76505	3.38483	0	5.11645	6.66664	3.74827	3.69095	0	0	5.56925	0	5.28766	3.53268	7.48348	2.20788	5.77543	0	0	5.84153	5.84374	0	5.24612	5.56636	3.00288	4.97983	5.33096	7.78417
PCDHB11	1.82873	2.96033	3.83117	0.00217187	0.00648516	1	2.81571	3.09266	0	3.29911	2.59543	4.0099	4.01041	4.02209	3.29689	3.38333	4.21012	3.59359	0.682127	0	4.93896	1.36747	0.889335	0	0.881214	2.85412	2.79278	5.14629	0.888216	0.952694	2.00641	2.18498	6.55799	1.03804	0.561622	7.43416	4.94427	8.07437	2.61928	2.33796	2.89521	7.05816	3.54484	3.3019	5.4946	1.23365	1.55936	2.45889	0.834138
NEU4	1.82865	1.30028	2.17106	0.000303115	0.00119183	1	0.284466	0	0	0.406229	1.27668	0	4.18926	2.17613	5.90774	2.06957	5.31624	1.15532	0.63833	0.864836	0	0	0	0.332334	0	0	1.97759	0.887186	2.39304	0	3.56994	0.952464	0	1.57132	0.961079	2.78234	1.96655	0.331854	1.64372	1.77014	2.16158	0	2.29668	2.32606	0.0466548	0.169159	3.54718	1.54316	2.19579
ADD2	1.82849	2.47595	3.34661	0.00722727	0.0181828	1	0	4.01447	5.78146	0.409609	3.33973	2.05763	4.83514	3.76904	2.47047	2.33743	3.44997	3.549	1.50681	0.569353	3.57636	3.48032	1.04926	2.68368	0.977008	0	2.31938	2.8703	1.84883	0.0704081	2.97468	0	6.53021	0	0.663235	4.36203	2.62271	1.35276	1.8641	2.131	1.24783	1.75689	0	2.23128	3.69163	0.630457	0.533456	3.13439	0.037301
MMEL1	1.82786	2.7467	3.61686	0.0027918	0.00803681	1	5.61398	0	1.26103	3.20041	4.42004	2.52294	3.668	2.07434	3.72837	3.25122	1.89476	1.89246	0.83615	0.494362	1.32827	3.35069	3.08609	1.20239	0	3.15515	4.19681	0.329896	0	2.36572	3.78846	2.89694	0	1.08958	0.829576	5.35761	5.33147	0.264539	3.7271	2.10922	2.03397	1.46648	4.61473	6.3105	3.82372	1.1006	1.93287	3.4417	4.92653
ICA1L	1.82773	2.68275	3.5528	5.53704e-07	4.7136e-06	1	1.16377	3.21322	2.85726	1.51303	1.934	3.56171	3.0014	3.51687	4.36844	3.84944	5.3639	4.05624	0.377463	2.87351	2.11481	3.46882	2.63109	2.80773	3.91789	2.11687	2.58814	1.27545	2.47556	3.16245	4.08085	1.02025	4.88067	1.45976	2.9427	2.85176	3.80134	4.05222	3.21004	3.16633	2.87897	3.65607	3.22919	3.52197	2.38334	2.02928	3.0925	2.99557	2.84831
G6PD	1.82752	10.1611	11.031	1.64344e-09	2.60331e-08	1	10.0822	9.82557	10.7557	10.9865	10.3578	9.18075	9.50646	9.68889	9.22552	9.58027	8.90029	9.19863	9.65778	9.52393	10.0035	13.0267	9.85283	8.91028	8.70675	11.5761	9.56711	10.1087	10.9125	10.0667	9.84854	9.17984	9.84566	9.72866	10.1294	9.3728	9.2685	9.30287	10.1396	11.0421	9.73427	10.1273	10.5791	10.0283	9.55541	10.0285	9.26348	9.90727	9.66555
NEFH	1.82717	1.56525	2.43486	0.000841917	0.00287703	1	0	2.06609	0	1.24253	3.47293	2.10774	4.88569	3.48688	2.8338	3.07683	2.40078	3.04744	2.38443	0.466511	0.461803	0	1.13222	0.414666	0.545281	0.312725	1.52946	0.0455248	0	1.13014	1.69258	2.9176	1.3293	0	0.781624	3.81118	3.3713	2.1451	2.11128	2.22061	2.66493	1.37062	1.17778	0.539285	0.430832	1.02348	0.480745	1.8653	0.321656
YJEFN3	1.82676	2.71536	3.58465	0.000143657	0.000624482	1	2.23055	1.71025	3.13339	0	1.68066	2.28432	2.27281	3.33557	5.13307	4.41647	0.519688	2.19751	0.997928	3.0894	3.19133	4.65422	0.431656	3.66677	2.70768	0.988379	1.12978	1.91511	2.5049	2.59146	3.96666	4.79781	3.48655	1.04265	4.10487	5.5207	5.19719	1.63303	0.756645	3.00973	2.31868	3.85097	4.40809	4.92465	3.46548	2.19435	3.29556	3.89367	4.27001
B4GALNT3	1.82613	7.92276	8.79155	4.34783e-06	2.89195e-05	1	8.77075	8.11823	9.65659	8.83199	8.57372	7.92931	7.40617	7.93652	7.88531	9.15682	5.57232	6.3551	6.87649	6.94101	8.5204	8.38183	7.01959	8.20315	7.72097	7.92586	7.44619	8.04295	8.03886	8.06258	6.41145	7.23522	7.97269	8.44513	7.09833	7.01236	0.120527	3.28622	8.4019	8.04897	7.30908	8.97453	7.57453	8.29697	8.76835	8.18089	8.63283	8.42556	9.97599
CNKSR3	1.82483	6.80575	7.67351	2.78136e-11	6.68694e-10	1	5.95679	7.62775	7.51683	6.35184	7.60893	7.59039	6.1378	7.27213	6.53177	6.5197	6.01276	6.78376	6.51254	6.04095	5.94406	5.33337	8.12756	6.48185	6.78442	5.48113	6.0437	7.94175	6.74501	6.34017	7.21978	6.68683	5.31057	7.992	5.35316	6.47874	5.63639	6.77406	5.74907	7.1411	5.93427	6.68936	6.17451	5.4632	5.93615	7.56735	8.11555	6.8531	7.05627
GOLGA6L9	1.82473	4.10766	4.97534	7.14423e-08	7.65028e-07	1	5.48549	3.87761	5.65012	2.16324	2.52008	3.31818	2.99973	3.33817	5.25912	4.38741	2.73164	2.73146	2.92328	4.34177	5.14367	5.17359	4.48056	4.70358	4.86072	3.52925	2.60467	4.36886	4.60901	4.20017	5.02707	5.48822	5.50643	3.5888	5.45281	4.31392	3.64578	3.38875	3.79322	4.14802	4.48575	4.29139	4.53418	3.91357	4.88994	4.09264	4.58233	4.23098	4.85672
UCHL1	1.82401	7.35716	8.22427	0.00804952	0.0199213	1	4.51289	8.95018	5.05787	7.07647	6.54599	8.04873	9.54158	8.72202	11.9669	7.72629	9.98736	6.83727	3.9563	3.68357	7.70487	7.51135	5.52872	4.64646	6.23356	6.47502	8.12924	6.35608	8.7914	5.62041	7.89548	7.79402	7.53233	5.98024	6.43018	11.7508	5.75666	8.99802	5.78642	7.80778	8.88068	10.7605	6.14295	8.78065	6.34395	5.87229	8.20845	6.63036	8.51609
GRB7	1.82371	8.29324	9.16012	1.97053e-08	2.44773e-07	1	9.37645	8.244	8.81794	7.8984	8.98957	7.66327	8.98604	7.44761	8.09471	9.09462	6.69642	7.10804	7.54783	7.27909	8.35623	9.8732	10.4441	7.74417	7.74416	7.56672	8.93929	7.90562	7.52644	7.67036	6.87967	8.24099	7.83165	8.96146	8.81306	4.29987	4.42857	0.857925	7.12839	7.56564	7.95033	8.26679	8.75843	7.87994	8.73104	7.54374	8.68806	8.16222	9.39863
LANCL3	1.82254	2.65529	3.52124	2.81222e-06	1.98574e-05	1	1.21675	2.60221	3.16832	2.74045	3.35683	3.19668	2.23282	4.42184	1.99725	3.90663	2.1215	3.88858	3.01896	3.68612	2.78698	0.178434	0	3.21572	1.33488	3.73431	3.15947	3.22193	2.32131	3.55149	2.98147	0.337392	2.72192	3.16477	1.0766	3.79867	1.25149	3.99476	2.59175	1.28151	2.42454	2.55575	1.88614	1.9155	2.98487	3.31213	2.96252	2.7458	3.56416
ADAD2	1.82213	3.02029	3.88591	1.63095e-05	9.28253e-05	1	3.5807	2.67249	3.7378	1.41972	3.04229	1.64777	3.96426	3.84136	4.81202	3.76737	2.94328	0.954921	1.03727	2.71887	0.880367	0.80378	3.42685	2.73865	1.11623	2.88082	4.41544	0.685995	2.72324	5.00002	2.17074	2.34272	3.3033	1.12071	3.34318	2.6355	0.205277	2.27455	2.80433	3.04853	2.4507	3.64134	3.55592	3.01087	1.0016	2.00201	1.51112	3.69482	3.92104
IGFL4	1.82205	1.59004	2.4556	0.00228392	0.00675746	1	0	2.12867	0.870284	0	0	0.82261	0	3.14094	0.534496	2.44278	0	1.75733	5.78653	5.5228	1.42944	0	4.42708	0.635574	0.312479	0	0	0	0	0	0.385828	1.34627	0.116566	0	0	1.95626	0	0	0.725051	1.8888	5.46753	6.36611	3.24207	3.21812	0	0.0466789	1.43182	0	0
AQP5	1.8216	2.5971	3.46231	0.0360671	0.0708228	1	4.73434	1.71446	6.23113	2.65154	3.62945	1.52296	1.15929	1.11492	4.94622	2.41627	1.76776	0.647844	1.04116	0	0	0	0	4.88392	0.489508	5.72909	1.68425	1.05204	4.59674	0.409661	7.71104	0	1.74942	3.38494	0	0	0	3.59064	0.61717	2.31865	2.15364	0.0581688	0	1.03192	3.52599	6.65843	5.90058	7.66859	0.616458
ASRGL1	1.82116	4.11528	4.98014	4.88024e-06	3.19758e-05	1	1.40745	3.94721	3.26522	2.87961	4.84653	3.6786	5.08506	5.94361	4.0395	5.20165	6.58297	5.38335	4.24589	2.75624	6.30515	4.35074	5.01054	3.13188	3.74841	2.83968	3.89194	1.43712	3.65037	2.83493	4.91275	4.27032	2.90261	2.0456	3.87786	4.61837	4.25174	4.09887	4.51206	4.03971	5.12605	4.15484	3.28956	4.58797	4.23389	3.63157	4.26775	4.65634	2.91615
PLEKHH2	1.81999	3.24301	4.10694	1.51087e-05	8.70886e-05	1	0.317579	3.90654	3.34331	2.16251	3.70893	4.12949	2.98955	5.04442	5.30338	5.3716	2.73064	3.30663	2.69301	0.00389855	3.2002	6.46749	5.16025	2.40352	4.22271	1.64067	2.60285	1.50105	4.08501	1.47027	3.14911	3.9874	5.04079	2.01602	5.46982	2.94949	0	3.27906	1.5637	3.81586	4.41077	4.31207	4.82556	3.51249	4.62484	2.80408	4.16023	2.41167	3.84261
LRIG1	1.81866	6.63789	7.50076	3.20118e-07	2.90072e-06	1	5.98539	7.23219	5.90138	7.10998	7.13751	8.01731	8.64832	8.55951	8.50933	7.54362	10.2468	7.9767	6.21851	5.01586	5.11609	6.07568	5.27863	5.97297	5.11287	4.57038	6.35343	5.93745	5.77615	6.16545	8.09452	8.06181	6.59456	5.35366	5.78291	6.90641	6.57804	6.99556	6.9736	7.53245	7.06605	7.68918	6.02869	7.94839	5.45881	5.76543	7.4753	7.1928	5.63938
NEBL	1.81713	6.53794	7.39961	1.88941e-05	0.00010497	1	6.92945	7.28866	7.84474	7.25648	7.76174	5.304	6.29607	8.20058	6.79998	8.47536	4.12719	5.59609	7.15011	6.4416	4.08185	6.18769	7.66927	6.3033	4.91645	6.33227	7.46334	6.13683	5.55383	7.37372	5.65882	5.84754	3.95887	7.78824	4.89887	2.7564	0	2.68808	5.36926	5.85691	6.23364	6.40501	7.48612	5.12088	6.95386	6.57903	7.41283	6.60652	5.12822
RRAGD	1.81709	6.04047	6.90209	2.48176e-05	0.000133646	1	4.78165	4.98755	3.99165	5.31487	7.34654	5.81246	7.56508	7.29988	6.29107	7.56053	10.07	5.7971	6.41328	6.02184	6.85438	5.49507	5.92945	5.90061	3.50687	3.89978	6.11373	5.19265	6.23963	4.03495	7.34693	7.12123	6.58635	7.01899	4.934	6.60892	6.03487	4.76371	5.93309	6.86229	6.16526	5.89152	5.03907	6.36725	5.43681	4.95421	7.00931	7.20731	5.23706
PLA2G6	1.81524	6.17489	7.03505	2.51286e-12	7.83614e-11	1	6.22369	6.08777	6.57358	5.78901	5.41791	6.61447	6.36546	7.09104	8.76429	6.79554	5.97856	5.40811	4.52208	5.98952	5.38932	6.94005	4.88882	5.56036	5.39943	5.77439	5.95562	5.08068	5.73264	5.40135	6.34175	6.23916	7.22644	5.57216	6.03744	6.31063	6.62783	6.10482	5.70784	5.74762	6.27487	7.0766	5.89786	6.94475	5.51386	4.67792	6.00053	6.44451	6.27805
DHRS13	1.81509	6.62181	7.48185	8.24968e-14	3.58512e-12	1	6.03715	6.75205	6.83111	6.27898	5.76623	4.84604	5.95875	5.58148	6.63986	6.07656	5.83676	5.91427	6.90769	6.45203	7.82771	4.64403	7.32248	6.27101	5.53291	6.42821	6.00761	6.50854	6.06781	6.41058	5.49925	6.48544	6.78109	6.84508	6.73707	7.1867	5.96602	4.19946	6.81192	7.09076	6.44022	5.48927	7.33085	7.16056	5.77116	6.56533	5.63046	6.72799	6.43843
PRKAA2	1.81477	1.57955	2.43934	0.00176805	0.00543728	1	0	0.992739	0	0.265491	0	1.61606	5.38018	3.64934	2.01524	3.77343	8.78401	1.50717	0	0	0	4.63677	1.85969	0	0	0.212661	2.52587	0	4.38292	0	5.92535	3.32675	3.49411	1.5331	0.47353	0	0.463372	0.916388	0	4.52968	3.50907	0.106369	1.78297	3.52644	0	1.43323	4.30042	1.49528	1.72641
SPTBN2	1.81347	8.72444	9.58319	3.71527e-06	2.52185e-05	1	11.0446	8.43593	9.66016	10.188	8.31199	7.22218	7.72164	8.78267	9.14638	10.2247	5.99354	5.20466	8.10664	9.07599	10.1029	7.81079	9.49717	8.00657	6.67822	9.75626	8.40619	8.7146	7.4058	8.5198	7.39	9.19728	7.40037	7.89799	8.42715	8.10631	2.50176	2.66062	8.42163	7.46815	8.39436	7.87789	7.70871	9.46465	8.74248	8.28112	8.59239	9.89553	8.98414
SMKR1	1.81332	3.69097	4.5496	5.59953e-05	0.000272945	1	4.49817	5.52991	5.15071	2.97932	2.36944	1.61588	0.842144	3.62709	3.10301	4.35905	3.72418	1.85017	1.4765	2.37596	6.99641	6.10779	2.41234	4.79796	3.62795	1.68196	2.77906	3.88626	4.36776	1.90583	3.86777	3.56134	4.30234	2.75915	2.98672	2.87505	6.7166	5.09522	2.38185	1.6091	3.01651	3.76387	5.67633	1.19206	2.36205	2.77732	4.38146	4.65771	2.6109
FMO3	1.81288	3.82788	4.68616	0.000778504	0.00269118	1	1.89356	2.48776	0.0127837	3.45714	3.65504	4.94383	3.99756	5.60956	4.13769	4.67352	5.02472	5.51609	4.10595	2.23795	0.378978	0	3.15224	2.65543	3.7899	2.17846	4.19032	1.45582	0.733012	3.12628	2.96789	4.39406	1.95743	0.438325	2.2824	5.87462	3.01762	4.2201	4.33121	3.31303	4.35396	2.89003	3.24522	6.55864	6.42899	1.0232	3.18627	4.99238	1.60713
BEND5	1.81241	2.72358	3.58149	0.000577277	0.00208502	1	0	3.51375	1.29857	3.76837	5.14727	5.47683	4.46473	4.77463	4.72287	4.10843	5.01339	4.01843	2.6432	1.85398	1.75519	1.6687	1.1201	1.20237	0.665232	0	3.83393	2.11015	0.439721	1.87399	3.80588	4.57891	3.75566	0	1.23646	4.87712	3.00184	3.39864	3.71471	1.92985	5.28819	4.83669	2.93785	5.10576	3.32915	2.30602	3.20481	4.73282	3.39658
UPK1A	1.81196	2.09253	2.95008	0.0134838	0.0309121	1	4.74373	0.742573	5.68479	3.10533	6.57375	0	0	0.903737	0.655135	1.29766	0	0.936689	0	1.03659	0.256155	0	0	2.53079	1.26656	2.5655	0.859837	1.27971	0	0.28645	0	1.5261	3.6088	2.89528	0	2.87626	0.604902	0	5.35892	0	0	4.6893	0	2.93124	2.81394	1.75507	3.45436	5.47383	0
NR3C2	1.81163	1.49971	2.35699	0.000121098	0.00053867	1	0	3.7016	0	0.640047	0.736639	1.1046	3.49294	3.60167	2.55871	2.50667	5.08686	2.7242	0.681899	0.784203	0.101615	0	0.0484144	0.794494	0.233851	0	2.07981	0.372511	2.54312	1.81653	3.55399	2.20099	2.84258	0.0850533	0.742368	0	2.15864	0.921722	2.22581	2.85681	2.14603	1.97615	0.455417	1.39913	0.133041	0.324728	3.12602	2.6123	0.477913
FOXO6	1.81147	2.73606	3.59322	0.000151467	0.000651969	1	3.44812	4.81203	3.0671	2.3624	2.15137	3.03315	6.23367	3.38129	5.33311	4.17307	3.13187	0.196716	0	0	3.70555	2.51698	2.39578	1.28541	3.25186	5.43218	3.32996	1.51531	3.09534	0.397913	3.98379	3.59759	3.56899	0.918936	0	2.79131	0.676255	5.25532	0.579989	3.15673	3.37769	5.70125	1.14992	4.86285	2.03909	3.00346	3.60267	2.10829	2.60916
MT1H	1.81117	4.9954	5.85231	0.00147126	0.00464828	1	4.54131	6.31649	6.85284	4.83888	4.89559	3.83999	1.87293	3.66985	4.14988	7.03682	6.41369	4.60828	6.52665	4.52911	4.03224	4.41649	6.32714	7.20134	2.46131	4.14064	4.27674	2.54914	4.25628	4.16622	3.64395	6.00437	2.82624	3.80667	8.10007	6.25377	7.38836	5.71797	2.36376	4.70773	3.72692	0	5.26277	9.28192	4.06922	3.18833	4.02537	6.76093	2.92781
NPAS1	1.81102	4.09867	4.95547	7.0278e-07	5.80368e-06	1	5.76659	4.30168	4.35908	1.69277	4.35095	2.5491	5.58998	5.11553	3.68375	3.74073	2.47743	2.62816	4.08897	4.55199	4.98962	4.2113	4.98734	2.32641	3.08578	4.83089	4.74303	3.13375	1.63183	4.14202	3.10591	4.22556	4.77568	3.40177	2.61607	5.01821	3.97389	0.529745	2.97388	3.53636	4.28128	3.7196	1.97504	4.46168	1.93039	3.99128	3.46376	4.35808	6.86615
AADAT	1.81027	3.52433	4.38053	0.000214834	0.000887804	1	3.0901	2.5168	4.31158	3.64263	3.09814	5.1151	4.0873	4.59902	7.58214	4.51594	4.17533	3.71912	0.0271531	3.19106	6.07787	3.06769	3.40184	3.52103	3.14131	2.97485	4.07945	4.20804	1.72975	1.91206	2.58828	4.97426	5.55004	1.89518	4.72776	6.23883	7.49628	6.21546	2.02474	2.86658	4.35927	5.0637	4.36168	5.89655	4.19352	2.53582	1.98256	4.01506	3.17791
IGHV1-58	1.80844	2.53652	3.39127	0.0368433	0.0721285	1	0	1.4349	0	3.12291	1.57456	4.20251	0	4.42874	0	0	7.44609	7.29849	0	0.833874	0	0	0	3.83229	2.46131	1.68196	5.71274	0	0.171294	7.82329	5.30675	0	1.70712	4.34717	0	4.51689	8.00851	0	2.36376	11.7693	2.31226	0	1.09415	2.96639	3.262	5.55731	4.5564	6.22252	0
ARHGEF33	1.80723	1.14853	2.0023	9.28929e-05	0.000426479	1	2.18239	3.16827	0	0	0	0.687761	2.57897	1.27087	1.97551	3.393	4.47707	0	0	1.63853	0	0	2.06704	0.695028	2.67671	0.504318	3.43524	0.530131	0	0	1.33614	2.49491	0	0	0	3.73447	2.03741	1.24034	0	1.75859	0	0	0	3.78987	2.04501	0.223562	0.150211	0	0
ACSS1	1.80662	6.81042	7.66372	2.36665e-08	2.86109e-07	1	6.32382	6.19693	6.10884	6.52641	5.60149	6.36507	7.19355	6.83846	7.73137	6.62899	7.09725	6.68255	6.62354	5.89114	8.67374	6.65303	7.36695	7.54629	5.8753	5.50018	6.42753	5.94445	6.07518	6.21504	6.84785	6.72274	7.47609	4.69388	6.8317	6.85095	6.8711	6.95132	7.47792	7.4962	6.84354	7.63843	7.93926	6.21676	7.29091	5.8811	5.77142	6.96427	6.80891
CIART	1.80567	5.7275	6.58003	0.000513454	0.00188279	1	6.1734	8.85759	6.86518	5.3949	5.42302	5.84972	7.7991	6.37512	6.26229	5.65844	6.90919	4.73549	1.97837	4.6918	4.45932	4.87701	3.14895	7.55027	7.7128	8.26703	7.38456	6.74321	6.06932	3.62371	4.2995	5.64111	6.54437	4.626	5.95674	6.05251	3.49285	4.7866	3.90068	4.55566	6.8053	5.21157	5.10277	7.3124	7.52688	4.98943	6.87832	5.66352	7.65841
HOXA5	1.80553	3.85265	4.70508	8.44904e-05	0.00039283	1	5.57939	3.11657	4.81592	3.19797	1.21537	1.03387	3.43805	3.98379	5.17017	3.07344	2.90215	4.46108	4.27121	5.96373	5.3143	4.68656	5.79006	3.87346	3.49709	3.31862	1.74363	4.6357	3.98581	3.57965	4.63532	2.06605	4.31794	1.97806	3.78667	6.23391	6.77851	6.85806	2.13498	1.93732	3.27095	2.16248	4.0693	4.36977	2.52974	0	1.23943	3.86828	2.26889
PLIN5	1.80493	2.29685	3.1488	0.000216407	0.000892896	1	3.22937	2.91824	1.5849	3.57187	2.34635	0	3.76781	0.683621	1.31422	1.05326	5.17879	2.54941	2.63633	1.26576	2.4799	1.04497	1.80641	3.0549	0	0.254093	1.60237	1.37322	2.13607	0	5.50002	2.37568	1.49725	0	2.87768	0	2.08148	0	1.63995	3.91426	2.06737	1.35196	1.10313	2.88845	0.326305	0.020874	3.61499	2.04262	1.89361
SMIM24	1.80428	1.81522	2.66664	0.000617697	0.0022096	1	1.33186	2.16531	0	0.455702	2.7124	2.42277	1.16941	3.25939	5.4592	2.32189	1.09639	2.23944	1.48058	0	2.8348	0.603397	2.25282	1.92069	3.42429	0	0.900022	0.695899	2.14028	0	3.60683	2.20624	0.00304059	0	1.75716	2.54062	3.08002	0	0.43682	1.13058	0	0	1.07219	6.6443	0	0	2.25926	1.84041	1.46853
ZSCAN16	1.80366	4.28218	5.13311	1.06976e-06	8.49083e-06	1	5.67767	4.00542	5.27263	4.15581	3.73617	5.10824	4.44963	4.02732	4.8868	4.84002	5.13439	4.34414	2.89164	2.93332	5.87741	3.97016	3.7126	5.46104	4.85454	4.39886	3.70748	4.60154	3.91751	2.69886	2.89517	3.86808	4.49869	2.26232	5.10116	3.45498	5.80105	3.51153	3.6357	3.35581	3.68513	4.9643	5.16016	5.91372	5.41015	3.19828	4.60167	5.71979	4.49951
TRIM17	1.80243	2.50002	3.34996	0.00500348	0.0132953	1	3.37508	5.99827	2.60246	2.88956	2.04275	2.52679	0	1.33682	5.73417	4.19008	0.979665	0.759492	0	4.74642	4.14199	1.45681	0	2.27554	4.54534	4.80768	4.37983	2.45871	0	0	2.80067	0.761748	2.02794	0	2.58434	2.31032	0.835028	2.42442	1.55075	0.278462	1.73899	1.43097	1.97976	7.30078	1.65105	0	0.220439	4.705	1.21101
FAM184A	1.80165	2.03815	2.88747	3.88652e-05	0.000197789	1	1.08921	1.1119	0	0.830744	1.33927	0.557855	1.63939	2.81334	2.24733	1.6546	3.62661	2.15937	2.78975	1.76895	0.729634	1.73868	1.41192	1.7578	2.81274	2.51245	1.67188	1.38201	1.19693	2.81972	2.26551	3.77667	3.02265	0	0.741518	3.66069	2.71442	3.63841	2.44717	2.51473	2.44467	5.25303	0.379485	4.09375	0.434173	0.660376	2.68352	3.32029	1.68991
BDH1	1.80157	8.729	9.57826	5.48286e-09	7.74668e-08	1	8.59142	8.84523	9.53044	9.03139	10.6039	7.54516	6.84063	8.48542	7.34924	8.9371	6.5592	7.1474	8.44295	8.92091	9.6695	8.57799	9.88874	9.62587	8.20746	9.05045	8.32186	9.06016	8.611	9.84776	7.21663	7.96008	7.94761	10.1387	8.65074	6.02426	8.31484	7.90221	9.27326	8.8778	7.1847	8.7437	9.22305	6.21914	9.75537	9.69309	9.57083	9.00074	9.79972
OSR1	1.80065	3.09544	3.94395	0.000738833	0.00257495	1	3.71522	3.71581	0.95747	2.34063	1.96175	3.10114	3.14072	5.41933	6.95757	4.59736	6.36501	3.36496	0.572061	2.46115	2.86858	0.476226	0	0.454697	2.65141	2.48131	2.98823	4.29817	2.00091	1.63183	4.02606	2.78736	0.921515	0.365575	2.11768	5.20811	5.86201	2.50544	1.94284	3.60906	4.31941	3.18089	2.12751	3.5179	3.79258	1.6514	3.19434	3.87923	2.55692
HOXB13	1.79997	1.20306	2.05103	0.0022875	0.00676539	1	0	0.201342	0	2.86801	0	0	0	0	2.94345	0	0	0	0	3.24539	0	0	2.39549	0	0	0	4.66666	4.24657	0	0	0	0	1.11798	0.234403	1.35177	7.24308	0	4.22829	0	3.03357	0	0	0	5.19273	0	0	0	0	0
TMT1A	1.79937	6.42098	7.26848	0.00011077	0.000499435	1	6.27202	6.89741	5.18527	6.22183	6.68724	6.26087	6.225	8.32398	7.88651	7.15678	8.23959	7.54484	6.02165	5.38426	4.07725	4.46245	6.01412	5.50071	4.56493	4.8132	5.35972	3.54736	5.94817	6.65506	6.93446	6.58532	4.81407	3.24782	5.87031	6.72291	7.10458	4.90831	6.98232	7.25318	6.70136	7.02166	4.65973	7.18479	4.34623	5.89758	6.23177	7.58394	6.46325
RAVER2	1.79848	5.76756	6.61434	6.64839e-10	1.16841e-08	1	5.569	6.67656	5.64768	5.04724	3.52333	5.08076	5.39204	5.93514	6.77313	5.75196	5.72785	5.27284	5.50065	4.24017	6.80785	6.56666	5.07161	6.43871	6.36927	3.84976	5.85371	3.14345	4.40248	5.74038	5.70054	5.0054	6.77233	6.19262	4.24779	6.05832	6.59028	5.92019	4.56813	5.13932	6.30231	6.1059	5.8372	5.875	5.28379	5.73479	3.8363	5.8395	3.78481
FN3K	1.79841	5.35664	6.20336	4.4817e-06	2.9625e-05	1	5.98535	5.30626	5.97088	4.71874	2.86957	6.30996	6.74828	6.40753	7.00556	6.13094	6.23013	3.10734	3.75858	4.17512	6.11717	6.01308	5.41431	4.75689	5.74543	3.65221	6.51462	5.72512	4.41974	3.38311	5.49098	6.07473	4.87529	4.69381	4.91496	6.90185	5.42581	5.88828	4.23218	5.05383	5.43353	6.75125	5.87527	7.34618	3.85041	3.35322	4.77535	5.14016	5.39258
TNFRSF11A	1.7979	3.4565	4.30281	1.38366e-08	1.7613e-07	1	2.80371	3.24709	2.02646	3.21033	3.76007	2.13715	3.83016	3.90313	4.06485	3.2891	3.8289	4.20749	3.3335	3.57997	2.90888	2.60011	1.58507	3.49149	2.23933	1.5755	3.48209	2.5186	2.09489	3.32983	3.24256	3.21607	2.59543	2.63537	2.54151	3.89009	2.98972	4.76685	4.4245	3.75035	3.89713	3.92076	3.08848	2.5431	3.23517	4.08366	3.64724	3.46079	3.56837
MAP3K21	1.79751	5.18636	6.03236	2.43869e-10	4.7026e-09	1	5.12631	6.66579	5.59245	4.84142	4.23476	4.6665	3.65289	4.24692	4.10414	5.64017	2.44474	3.54246	5.64897	5.26867	5.33525	5.71704	4.31151	4.56809	5.01634	5.24465	4.71602	5.5014	6.32959	4.92254	4.82294	4.83328	5.21459	5.65824	5.36811	4.91996	3.14115	3.77584	5.19764	4.69373	4.50927	5.42015	4.88081	6.2908	4.77097	4.35141	4.88235	5.15471	3.96462
SIM2	1.79603	3.65826	4.50308	0.00108137	0.00357562	1	4.82688	5.41499	4.21393	0.414829	2.25746	4.69579	3.87327	1.93973	6.24024	5.09678	2.88362	1.57113	0.743684	3.53555	4.70521	5.18311	3.59929	4.35025	5.63648	4.73111	4.65838	1.94357	1.6069	0	5.70576	2.66856	1.96097	0	2.64146	4.7918	5.01732	3.29274	1.53784	3.90826	5.22299	3.82134	1.41842	6.32279	2.75799	3.37661	3.38869	5.42325	2.69521
ANXA9	1.79574	4.55037	5.39495	0.00252629	0.00738806	1	7.54882	3.59181	7.36019	6.50993	4.61366	2.50734	4.47651	3.25338	2.69144	4.28807	3.85541	4.68806	3.41951	4.25468	1.46812	1.56816	1.73399	5.73788	2.03121	6.05632	5.26546	4.47753	4.7917	3.80699	3.50543	2.74452	3.14243	3.00782	2.55088	1.44356	2.26038	2.32444	4.38411	6.74516	2.76554	3.62395	5.23753	5.68268	4.02402	8.16752	7.68597	6.99284	4.17446
ARHGEF19	1.79554	8.04764	8.89206	2.27219e-12	7.14542e-11	1	8.76629	8.47909	8.05454	8.18736	7.17168	8.88639	9.14246	8.21339	9.33355	7.66328	6.49919	7.4541	7.00876	7.40281	7.94839	8.91276	8.19384	7.92146	7.0126	7.23645	8.16218	7.83193	7.53612	8.25274	9.30149	7.94745	8.46668	6.54195	7.75837	8.25245	8.43898	8.09074	5.45634	7.70438	8.1851	8.72067	8.56806	8.73194	7.39483	8.15078	8.52721	7.49904	8.81322
SEMA4D	1.79526	7.147	7.9912	9.44843e-10	1.60958e-08	1	4.18448	8.18938	7.43015	5.87423	7.94182	6.54107	8.75307	7.67702	6.75899	7.13433	8.73164	8.13427	6.82169	6.69806	7.24886	7.47546	8.2563	7.41817	6.53733	4.68773	6.9968	7.21676	6.08037	7.13668	7.22013	7.25367	6.96728	6.32134	5.87212	6.69869	7.96066	5.98467	8.17326	8.07254	7.03885	8.86465	7.58048	7.30196	6.38588	7.3457	7.71243	8.32698	7.49148
GRTP1	1.79432	7.20194	8.04538	1.53082e-08	1.94034e-07	1	7.66715	7.34955	8.07783	6.98123	5.21489	5.62436	7.07475	7.34885	7.52797	7.82967	5.80472	5.69847	6.96518	7.3107	9.30947	7.523	7.9983	4.93724	5.6863	5.43745	6.43913	7.83802	6.74813	6.37777	6.26223	6.33264	8.11459	7.30879	5.64646	5.03859	3.0775	3.18228	7.15395	7.62176	5.36972	6.10908	7.7462	7.58874	8.35168	5.36929	6.51744	6.96776	7.35225
TUB	1.79414	2.89534	3.73864	0.00030912	0.00121129	1	0	4.24127	2.81165	3.27555	3.14634	5.10181	5.13861	5.01275	4.92035	3.87357	5.33448	3.94681	0	0.61039	4.80941	2.91111	2.17397	1.60576	2.74571	1.01102	3.2788	2.81643	2.10086	2.06341	3.34233	4.00787	4.19347	1.51962	1.38351	5.13438	0	5.62752	2.09147	3.06994	4.60685	5.02669	3.64124	4.34753	1.76448	3.09521	2.41678	2.29627	2.14348
NIPSNAP3B	1.79335	2.44591	3.28857	6.3355e-06	4.02841e-05	1	0	2.41001	1.67967	2.03643	0	2.39531	4.36058	4.15721	4.40674	3.81082	6.78506	2.07424	1.67961	0.92791	3.2594	3.29586	0.863031	2.45482	2.51886	0	2.5613	0.938664	2.76975	1.50218	5.2428	4.04958	4.26571	1.4483	2.63973	6.00269	2.43894	2.24945	2.70643	4.08633	4.11163	3.92019	2.23273	3.30913	1.95935	1.82364	4.65615	2.96423	0.487165
EID3	1.7921	3.16808	4.00973	1.80466e-07	1.73662e-06	1	1.69363	2.86776	1.98995	2.9457	3.20401	4.37116	3.68632	3.86712	3.10628	3.516	4.54228	3.99264	2.02768	2.3859	3.95249	4.48514	3.27913	2.36648	2.23732	0.677011	3.56062	2.22776	1.55517	3.52078	2.32678	5.04723	3.5802	1.59708	2.86687	4.12169	3.8543	4.62978	3.92154	3.30163	4.43619	3.70288	1.10804	4.56956	3.73319	2.52703	3.03357	4.4278	3.40612
SRRM5	1.79182	1.56797	2.4094	7.92327e-09	1.07075e-07	1	3.51451	2.28784	1.94624	1.10753	0	1.7157	0.754179	1.29983	2.93721	3.25217	0.719797	0.552182	1.04805	1.42105	1.38635	2.40116	1.57501	1.19881	1.26863	2.21776	2.0093	0.800101	2.08492	0.652816	2.2526	2.39558	3.26919	0.036273	2.81865	2.61254	2.29603	1.56387	0	0.816505	1.08418	2.02688	1.21205	2.58262	2.06642	0.145481	1.41795	1.12436	0.80553
PDE3B	1.79125	3.27523	4.1162	5.75889e-05	0.000279707	1	0.997734	1.67387	0.885268	3.38115	4.44728	4.56595	4.01085	3.94468	5.92958	3.98503	4.62207	5.32311	3.17054	2.48429	0.557602	1.52326	2.89998	4.06723	3.37388	1.04059	3.22465	1.67972	2.856	3.93957	3.57338	4.21326	2.58484	2.2117	2.0399	4.51864	4.49848	3.27653	4.79977	4.40346	3.12208	3.12633	2.66237	3.11482	3.52959	2.12691	3.103	4.91784	2.26757
VANGL2	1.791	7.35531	8.19607	5.61353e-07	4.7651e-06	1	7.96389	9.20874	7.69234	7.39809	6.98296	8.65656	8.47516	8.08029	7.51244	8.33739	5.61709	6.60913	4.87609	8.43657	8.55521	7.02703	7.30664	8.05324	8.53755	8.56677	8.1262	8.63709	6.5556	4.3856	4.41817	8.01389	8.80734	7.19229	8.46435	7.34167	0	6.15391	5.59993	8.24869	8.23145	8.1412	7.52017	7.54056	8.45016	8.29426	7.70834	6.40149	8.11507
THEM6	1.79031	7.83634	8.67655	1.30825e-12	4.37237e-11	1	8.0805	8.23152	6.88235	8.61822	6.41796	7.35943	8.00209	7.51893	6.47497	6.94603	7.22292	6.52576	7.46372	6.1885	7.92566	8.32264	9.36526	7.6235	6.69218	8.5114	8.36948	7.72782	7.99983	7.765	8.20346	7.52528	6.1164	7.58077	7.76684	5.84602	7.74778	7.55985	6.77851	7.45119	9.17598	6.49735	8.03621	8.20715	8.26	7.1953	7.97551	8.507	8.10157
NHERF1	1.78887	11.1531	11.9921	1.56322e-10	3.1789e-09	1	11.1948	9.67484	11.5008	11.2048	11.6262	8.59512	10.9154	11.0031	9.51806	11.0449	9.82633	9.69138	11.2777	10.9302	11.4871	12.3324	11.7697	11.4721	9.64281	12.166	11.2087	10.711	11.6346	11.7206	10.8638	9.7715	10.7067	11.9937	10.5486	10.0455	9.50095	8.90142	11.4989	10.9616	10.8574	11.6316	12.0768	9.33862	12.1912	11.5895	11.2375	11.5917	11.0439
LIAT1	1.78856	4.38165	5.22046	1.16533e-05	6.89852e-05	1	4.64163	5.92729	3.74592	1.93845	3.27565	4.62996	4.17488	6.73208	3.27141	6.24099	5.99572	4.59751	3.97455	1.64356	6.05154	6.15595	4.09118	3.59914	4.23056	4.55486	4.75345	4.52103	3.26979	4.03641	2.94934	5.65193	3.91081	5.42816	3.45317	5.49423	6.19787	6.80177	2.0144	4.16345	5.60275	5.62063	3.34176	5.14833	6.18238	2.49267	3.18346	4.51719	4.77444
SALL2	1.78811	3.47642	4.31486	0.000242956	0.000984638	1	1.58168	5.26296	2.10222	4.91726	3.91071	6.23934	6.00182	5.41197	4.82337	3.87659	4.90532	4.22715	0.124553	2.36803	4.97434	2.8976	4.34336	3.04644	3.92442	1.13445	3.45056	2.78168	1.93299	2.28197	3.56337	5.57523	5.13217	1.62254	3.73142	5.95035	2.18743	4.73162	2.80426	2.99638	4.724	5.18442	2.58074	5.78852	1.95394	1.89806	2.15016	3.45072	3.22328
PCSK9	1.78797	6.8969	7.73522	0.00148122	0.0046748	1	5.31114	7.26226	9.57729	10.0315	6.44689	6.68006	7.10866	8.57712	9.41565	7.45446	4.82648	2.66505	8.53334	4.31233	7.10941	5.0507	6.34918	4.06954	5.58541	8.69925	5.04793	5.57204	8.54555	6.13699	4.03144	7.2971	8.26478	4.8869	6.84956	9.01359	4.23626	6.30113	7.12256	8.03608	6.80778	9.88546	4.47976	5.94101	3.53316	7.56177	6.62197	7.96426	3.27266
CCDC74A	1.78782	4.55599	5.39419	8.68807e-05	0.000402187	1	5.86458	5.32773	3.36423	4.83487	4.28195	5.8145	5.40531	6.1242	7.31702	5.67108	4.45215	5.72312	1.26285	3.18853	5.276	4.58086	4.55668	3.89697	3.76961	5.30138	4.35896	4.3994	3.48689	2.84879	3.82651	6.47328	3.8633	1.86841	5.02902	7.02963	8.3613	7.41437	3.15276	3.93554	5.00908	5.52029	5.41234	8.49241	3.70263	2.50567	4.12198	3.82756	5.17351
STXBP6	1.78778	2.73724	3.57541	0.00430156	0.0116665	1	3.16666	2.29793	1.7353	6.49065	2.88135	4.29289	4.16253	3.84087	4.34499	2.51449	4.80859	2.93055	0.93056	0.774713	3.76444	0	0.567888	0.193463	2.98448	1.47926	1.30656	1.70554	1.86123	5.23326	2.3606	3.46779	4.07503	0	0	2.87705	8.14919	5.31131	3.96445	1.7364	6.6116	2.67763	2.59189	5.46028	4.87231	2.97583	2.50902	5.41492	3.56757
ZSWIM5	1.78747	2.41907	3.25698	0.000110084	0.000496793	1	0.910272	2.10658	0	0.925959	3.22489	2.3339	1.88847	3.76567	1.41915	1.88806	3.33537	2.47786	1.7849	2.14375	2.76722	3.8118	1.61538	2.78791	2.27132	0	2.36849	0.7166	1.62413	3.54343	3.4024	2.42374	2.61519	0	0.624903	1.94988	0.403131	2.69534	1.78709	2.20906	3.5599	1.58204	1.70645	1.47923	1.36682	3.91279	1.07441	2.05633	4.33897
PLA2G4A	1.78746	6.18153	7.01945	0.000617878	0.00220971	1	3.95765	4.04874	8.1171	6.66656	4.40521	4.29349	4.18376	4.90336	5.67715	7.30072	5.14477	6.7729	6.54707	5.92092	4.12742	4.7071	3.20355	5.93571	6.35902	8.29267	5.84326	8.66897	10.3099	5.77555	5.24747	3.33839	8.0297	7.06514	6.52632	6.41333	6.59913	5.21497	7.93755	7.54751	7.41366	5.8077	5.62422	5.77434	6.61402	6.71956	5.3089	6.69934	3.99954
ADGRV1	1.78732	4.00625	4.84405	2.70815e-05	0.000144531	1	3.92215	4.83329	0	2.19536	4.0996	5.39082	4.92688	3.70766	3.50287	2.79631	3.4701	2.21181	4.01547	4.40302	4.33858	5.16867	2.36408	4.51433	5.40808	3.52397	4.78503	4.49045	3.53105	4.77865	4.64056	0	5.24721	4.66939	2.91607	4.77888	4.8793	4.99324	2.38715	3.23007	5.22378	4.88864	5.23006	3.20865	4.498	3.90748	4.00841	5.06564	5.52545
BRICD5	1.78647	4.04346	4.88058	0.000347223	0.00133947	1	5.84694	4.44899	2.44785	4.02027	0	4.26333	2.83141	3.29536	5.89649	4.35155	4.1922	4.06226	4.78864	4.11926	4.02493	6.02014	2.6588	5.0617	2.54924	0.72625	0.898785	3.17085	3.94812	1.223	5.04769	6.06385	4.16807	3.29646	6.11496	6.10145	6.44837	3.48404	2.20178	3.0937	5.12144	4.44546	4.63786	5.15229	3.20635	4.38304	3.95563	5.61072	7.05773
CEACAM1	1.78629	6.38797	7.22494	0.000603458	0.00216698	1	7.99409	5.60363	6.41873	5.61105	9.09297	3.20946	4.93068	6.90275	2.48658	7.46161	4.86622	7.61354	7.92969	8.05193	5.11233	5.64874	6.06916	7.82722	6.42772	5.37663	5.74579	5.53857	3.70413	8.41079	5.92071	4.87141	4.08159	5.8483	4.19083	2.49253	3.5555	0.40505	7.16758	6.47793	6.72331	4.28604	6.15837	5.68711	7.16629	6.28805	8.25135	6.20362	5.95468
SCUBE2	1.78619	3.94197	4.77885	0.000391857	0.0014912	1	1.2772	3.56432	3.34034	5.00183	4.39907	5.32048	6.13122	5.67047	5.33333	5.59044	5.51353	4.92671	2.31323	3.35408	3.07635	2.55675	2.21008	2.27863	2.51768	4.41066	3.89492	1.44501	1.86289	3.31293	3.67551	4.86095	5.31292	0.484248	2.7951	6.34335	3.0794	5.05134	4.33252	3.65335	5.96773	7.52381	1.62884	4.63911	2.67709	1.75298	3.45541	4.56217	5.01015
ZNF443	1.78614	3.61946	4.4563	2.07838e-08	2.55614e-07	1	4.26618	4.20428	2.99845	3.05513	1.94601	4.28338	2.36298	3.89524	4.86334	4.17198	4.01949	4.10472	4.21683	3.52812	3.06394	3.7192	0.907848	4.11157	4.66657	3.75904	2.94295	3.69697	3.8258	1.46448	4.0613	3.82382	4.40677	1.98288	4.41779	3.50312	4.64835	4.09162	3.51856	3.82296	3.57401	3.93243	3.6332	5.25234	4.44112	3.81778	3.61577	3.90581	3.43972
ACADSB	1.78527	5.419	6.25514	3.12145e-09	4.6343e-08	1	3.69468	6.11544	5.18295	5.90929	4.66931	5.66703	5.54481	5.68305	6.64741	6.27287	6.13459	5.64442	5.63877	6.32534	5.44672	5.06688	4.70532	4.91136	4.70337	4.61948	5.08124	5.75384	4.90169	5.71968	5.81637	4.11196	6.17455	5.5574	4.54568	4.23385	5.43972	5.22662	5.43341	4.85009	5.52493	5.28779	6.0837	5.37484	5.43933	4.58621	4.62408	5.22764	3.55356
SLC26A1	1.78494	2.04176	2.87763	9.53068e-06	5.74694e-05	1	2.59361	2.928	2.2701	3.30098	0	1.30876	2.13882	2.01978	3.70482	2.84793	3.36431	2.13612	0	2.19366	0	2.94981	0.786926	0.457506	0.698495	0.914151	2.45271	0.318613	3.0352	4.16823	1.51238	0.590262	1.76587	0	3.02469	1.73606	3.35356	4.06355	1.17006	2.15094	0.0311379	4.44959	1.88684	1.52272	1.07277	2.64014	0.864969	0.949238	0
MARCHF3	1.78461	5.14952	5.98513	1.55459e-06	1.17568e-05	1	3.94146	4.55332	6.26884	6.40379	7.12961	5.75089	5.59476	6.82259	5.97396	4.9233	7.3404	5.4808	2.96715	3.45143	2.82353	5.60925	4.86661	5.45696	4.96475	3.09709	6.43504	6.00951	4.95114	4.13194	6.55113	6.12782	4.69806	4.11202	4.55744	5.75904	5.33944	6.46728	4.1085	5.51257	4.54779	4.95718	4.04538	5.0395	4.25316	5.79168	5.98988	6.69103	6.185
PEX1	1.78362	6.20724	7.04205	1.26298e-18	1.47078e-16	1	5.3973	6.64192	6.58025	5.56727	5.80294	7.79117	5.67533	6.30364	6.2949	6.14106	6.68243	5.973	6.30996	6.13323	6.36703	7.29529	6.47274	6.02055	6.10968	5.78346	5.32636	6.9366	6.16071	5.83228	6.44215	6.37571	7.51782	5.42621	6.34731	6.1477	6.93385	5.34188	5.41457	6.0535	6.23956	6.1619	6.92577	6.41513	6.32506	5.74527	6.3231	6.46512	5.84582
BCL2	1.78267	4.13138	4.96542	4.38783e-08	4.99656e-07	1	2.01388	3.25185	2.36031	4.03591	4.84887	4.48519	5.23856	5.76411	5.05205	4.68703	6.96628	5.71613	4.34743	3.68067	2.6913	3.53475	3.89036	3.58673	3.36511	0.962944	4.23431	2.06735	3.11346	5.24862	4.26645	4.79317	4.32965	2.48227	3.44447	4.39695	5.20154	4.58478	4.77075	5.31689	4.26381	4.69911	3.09103	4.23315	3.11077	3.76704	4.08032	5.15401	3.2361
SH2D4A	1.78126	6.75579	7.58869	8.8385e-11	1.8902e-09	1	6.85158	6.36503	8.42911	6.90769	7.10064	5.98166	5.55377	6.69232	5.45278	7.09194	5.42784	8.6811	7.65137	6.85944	6.23804	6.44387	6.52037	7.07806	5.49563	5.05919	6.01745	6.62243	6.06609	8.04938	6.35197	6.19548	5.9736	7.23818	5.35801	5.11124	5.08408	6.67883	6.09249	5.73399	5.86492	5.34056	7.62268	7.54531	7.12599	6.5039	6.38616	7.19194	6.50087
ECHDC2	1.7812	8.07609	8.90894	1.35945e-07	1.36457e-06	1	9.71313	7.73472	8.14403	8.13044	6.79565	6.36719	7.90723	7.73397	9.09486	8.89543	8.25365	7.06869	8.68081	9.21	9.26034	7.70766	7.13854	8.14786	8.48266	8.54103	8.09776	8.02046	7.6231	6.4608	8.32083	7.54303	8.38135	8.32925	8.0062	8.11255	8.49965	7.82175	6.80245	6.88735	8.80074	8.6623	9.15413	8.35686	8.79539	6.94239	8.10237	8.77319	8.65483
CDC14A	1.78119	4.02285	4.85569	2.01605e-08	2.49595e-07	1	3.64383	3.83176	3.34915	4.30485	4.38127	4.49961	3.87609	5.64351	4.58378	4.8926	4.80513	5.241	3.15773	3.51832	3.77292	3.53709	3.13834	3.61705	2.47777	2.41601	3.70263	4.1598	3.56151	4.30691	4.85864	4.68261	4.95007	2.0304	4.10577	3.78217	3.71008	4.4716	4.19113	4.0917	3.21578	4.92936	4.27415	5.1969	3.15132	3.06959	3.63361	4.66783	2.23469
TLR5	1.78037	5.05434	5.88652	1.8875e-06	1.39351e-05	1	4.65269	6.66752	6.12974	4.63624	5.81974	3.68823	5.57713	5.58392	3.28508	5.62781	4.69418	5.53279	5.76367	6.83382	4.77619	4.88411	4.14051	4.77936	4.31601	4.46297	4.88223	6.50886	3.99359	4.73857	5.56376	5.1642	4.10623	3.8483	3.51992	3.20816	2.93667	4.92513	6.12148	4.94566	4.9455	4.72135	4.11401	3.49199	4.87098	5.96013	5.53748	5.59524	5.32364
KCTD3	1.77965	7.76544	8.59704	1.03909e-23	3.60202e-21	1	7.27978	9.0093	7.82893	7.80458	7.24762	7.64273	7.67172	8.23509	8.31531	7.57715	7.61945	7.796	7.69932	7.32183	8.0067	8.08068	6.93034	7.28066	7.34387	7.55966	7.70456	7.83027	8.47936	7.74242	7.64047	7.45071	8.04437	7.78909	7.21574	7.71216	7.77305	8.25586	7.77868	7.49841	7.31089	7.70527	7.737	8.36522	6.63999	7.41739	7.33236	7.85304	6.35256
EZH2	1.77874	7.2857	8.11656	2.68052e-15	1.49647e-13	1	5.72477	7.64439	7.31505	7.17766	7.03372	6.06665	5.57159	6.63262	7.62707	6.70132	6.92701	7.46314	7.61627	7.15599	8.30304	8.68244	7.25151	7.60886	6.3741	6.21604	6.11467	7.22869	7.06964	7.50207	8.22454	6.30256	8.08131	6.74159	7.54583	7.69828	8.23079	5.63184	7.59898	7.27705	7.16126	6.31962	8.12821	7.59049	7.37927	7.11362	6.84318	7.98591	6.56745
DYNAP	1.77845	1.66657	2.49719	0.0255854	0.0531026	1	0.371485	0	0	2.17428	3.31295	0	0.070759	0	0	3.83292	0	0	0.497104	3.43104	0	0	0	6.98562	2.72868	2.43645	4.5067	2.17572	2.74004	1.19039	0	0	0	2.54614	0	0	0	0	3.19568	1.66334	2.11325	1.2484	0	0	5.64651	4.52257	1.97731	5.76331	2.96012
IL36B	1.77673	3.32214	4.15137	0.0230224	0.0486149	1	5.91034	0.271456	6.62242	5.84241	6.89932	0	0.134019	0.207537	0.915569	5.93447	0	0	2.91679	3.48543	2.21198	3.06531	0	2.46928	0	5.348	2.23569	5.64232	6.35738	2.28825	0	3.61346	3.68273	4.57214	4.74304	1.13423	0	2.71107	4.32793	2.48466	0.0257081	1.00644	4.45042	0.567101	6.40377	5.98671	4.35484	4.62187	5.30037
STK31	1.77603	3.05864	3.88729	0.00192915	0.00587455	1	2.43327	4.94976	0	2.77395	0	0	3.98216	0	5.87669	3.45631	0	2.71357	0	2.9146	3.46765	5.52878	1.94339	4.52916	4.62436	0	3.9177	4.39787	0	3.35514	3.7326	0.275414	0	0	6.55271	5.50522	0	3.75817	0	2.10658	4.77349	5.56889	4.62309	4.2399	3.92871	2.02704	1.58507	0.760731	1.29482
AASS	1.77413	4.69694	5.52405	1.45233e-07	1.4413e-06	1	4.51731	4.57714	4.1693	4.46926	4.4355	4.97082	4.58485	5.87443	6.24968	4.97274	5.19686	5.8971	4.97769	4.71598	3.96731	4.8516	4.01349	5.40051	4.54673	2.30306	3.09176	3.03513	5.75926	6.67154	4.67935	5.19494	7.23393	4.45759	4.52833	5.52776	5.81748	5.24551	5.41159	5.00774	4.94204	5.22636	5.22667	5.70717	4.14074	4.0107	2.60362	4.32253	3.05263
PITX2	1.77409	6.81176	7.63884	9.0138e-05	0.000415203	1	6.22836	7.64389	5.78245	6.24631	6.1327	4.50112	7.29692	9.37338	6.86535	7.02858	8.32987	7.37444	7.27857	7.17352	7.385	7.07658	6.06895	6.26303	1.45281	7.79914	4.84879	6.61559	6.19723	7.3665	6.84961	5.95484	7.29822	6.35765	5.65797	7.75378	3.37513	7.03952	7.31336	6.71845	7.50656	7.23659	7.05362	7.14423	6.85465	6.91767	7.19603	7.84064	5.73037
TMEM14A	1.7737	9.0383	9.86506	1.07293e-12	3.6348e-11	1	8.47426	9.05681	9.22029	8.35349	7.94497	8.53106	8.60427	9.37051	9.45465	8.78972	8.41399	7.9171	8.23474	8.86923	9.93375	9.23618	9.49371	9.30045	9.65602	8.80824	9.53558	8.86744	11.0738	9.04818	9.6256	8.65649	9.54707	7.87231	9.76863	8.92863	10.3484	8.53157	8.79733	8.30959	9.41885	9.23655	9.01718	9.98353	9.27736	9.10272	8.75743	9.08661	9.4744
PPP1R3E	1.77294	5.32213	6.14828	1.75693e-11	4.43877e-10	1	6.28544	5.3766	5.80246	4.07612	4.48888	5.8172	5.39807	5.65174	6.47013	5.98612	5.76802	4.70593	3.93277	4.89563	5.59954	6.14674	4.78357	5.23531	4.20101	5.50436	4.46354	3.87327	5.00707	4.1899	5.32591	5.4922	5.98016	4.07219	6.13208	6.67497	6.40663	5.74305	4.64353	4.6253	6.43988	5.94033	4.37189	6.23989	5.25488	4.45705	4.89185	5.99564	5.96648
CBX7	1.77257	6.09647	6.92232	1.06315e-08	1.39624e-07	1	4.71359	6.64935	3.92954	6.14378	5.31013	5.77578	7.8843	7.38408	6.37408	6.78575	8.87671	5.80728	4.88714	5.25233	5.8199	6.3567	6.03324	5.3945	5.76136	5.26211	6.3546	5.62234	5.73931	5.49769	7.59176	6.94482	6.35353	4.25383	5.02683	6.74168	5.90589	6.66836	5.53923	6.75843	7.07189	6.32952	6.10081	6.5435	5.76835	5.14672	6.42084	6.92917	6.29508
DMC1	1.77207	3.70789	4.53333	0.00057829	0.00208818	1	0	4.79504	5.65819	4.14882	3.83048	3.91864	2.91302	3.7799	5.56362	4.0274	2.99464	3.29201	0.697682	3.05597	5.90405	3.13003	2.69731	5.04655	2.98623	2.83782	2.9525	4.72668	3.65004	4.37035	4.67717	4.38245	5.52512	1.33271	2.07617	5.32069	5.41921	5.8724	2.45074	4.30207	3.72729	4.35162	3.99345	6.15254	3.44137	3.81391	2.92032	5.56611	1.02647
PEG10	1.77182	4.08728	4.91251	0.0277786	0.0569878	1	7.74163	3.73956	5.41895	5.06278	3.6623	8.01354	4.09255	4.7427	7.89277	3.16879	6.52199	3.75345	0.720771	0.477458	1.26158	7.76973	1.21674	6.69315	2.38166	2.22986	3.55358	2.26253	6.41282	6.9714	4.96448	6.16517	5.6454	0	5.5088	7.09762	2.1273	8.83946	2.69695	7.05231	5.74319	4.0134	3.36573	3.71048	2.40544	1.81314	3.32922	4.17971	4.64894
PCOLCE2	1.77078	4.10588	4.93026	0.00750875	0.0187805	1	4.54968	6.80728	3.33878	2.11142	5.43947	4.13273	3.77059	4.18611	8.88847	4.01057	7.68976	2.22243	2.63676	2.47253	6.73598	5.51483	3.94699	5.79356	2.8173	1.25344	5.08609	2.04372	1.67525	3.33928	5.858	4.78473	4.67393	2.58633	3.75198	7.85314	3.32068	7.33953	1.74514	2.82996	3.70271	6.00386	0	5.09982	3.82826	2.37838	1.51506	3.10537	3.21381
CP	1.77057	4.40614	5.23035	0.0184947	0.0403931	1	3.06572	3.6152	0.574603	5.20168	6.13921	2.62467	2.74013	7.58003	7.95425	7.8091	6.78515	4.29872	5.17811	0.0793459	1.09705	9.19672	4.34292	7.21929	3.37341	0	4.90504	1.51947	2.71491	4.37882	8.25677	5.75544	1.78807	0.15225	0.531297	2.94534	2.8932	4.82565	4.99384	4.664	3.95221	3.39323	5.11099	5.35029	3.64318	0.252611	3.00028	5.55047	1.16511
CHADL	1.77039	4.35114	5.1752	4.66258e-06	3.0698e-05	1	5.42295	4.88408	3.44514	3.15903	2.89221	5.25824	5.21137	4.04174	6.95934	3.91532	4.07922	3.87948	4.20909	5.33432	4.78293	3.86187	4.76114	4.17409	4.27132	4.17428	4.79977	4.2795	2.96514	3.84688	4.48434	3.38495	3.72511	2.64174	3.36926	6.00802	2.84504	4.69198	5.12899	4.21135	5.58084	5.07874	3.74277	5.41214	3.26286	3.84252	3.85167	4.25461	5.76246
ADGRL1	1.7688	6.58854	7.41131	1.25723e-06	9.7403e-06	1	5.80694	6.63055	5.87983	7.10722	7.20092	7.08575	8.52252	7.28254	7.21649	6.14904	5.23874	6.29542	6.19845	5.891	7.69545	6.53161	5.6592	4.68515	6.07615	6.19781	7.11534	5.17878	3.97836	7.21144	7.14681	6.3487	7.1884	6.13527	5.1656	5.46384	3.74324	6.85593	6.27576	5.48547	7.31097	7.1183	4.3713	8.1831	6.3327	4.66755	5.96775	5.84658	6.00305
NALF2	1.76864	2.20386	3.0265	0.0053606	0.0141026	1	0	3.16027	1.81747	0	2.72147	0	0.864909	0	0	4.79426	2.66224	0	0	0.824726	5.98008	3.09456	0	0.646807	2.21934	1.80642	2.91305	0	4.62386	0	1.3134	1.12267	2.23946	0	3.46005	2.66643	1.75682	0.432318	0.246204	2.04879	2.90692	2.21082	0	1.03474	0.149107	0	0	3.67151	3.65128
NINL	1.76774	5.53994	6.36185	6.29917e-07	5.27503e-06	1	4.6805	6.12954	5.28195	5.29569	3.54572	6.17502	5.81192	5.57369	6.97398	6.21233	5.35804	5.29573	3.14119	5.52241	7.55675	5.59088	4.59778	6.62921	6.70234	5.0586	5.75363	5.15556	4.00788	3.75081	5.41335	6.66879	4.9624	4.44467	6.40435	7.87066	2.67919	5.33138	3.01133	4.79536	5.40128	7.50179	6.07133	7.67222	6.60841	4.75221	5.70799	6.2033	4.89017
MPV17L	1.76771	2.00015	2.82203	0.00175975	0.00541513	1	0	5.41592	3.74935	1.43355	1.47982	2.74264	3.48284	3.28689	0.298211	3.97581	4.17845	0	0.33867	0	3.87167	0.64331	1.13634	0.853956	0	0	3.21185	0.073501	1.78651	0	1.5369	3.31643	1.71391	0.658709	0.210248	0.770028	0	5.67196	0	1.59023	3.58737	1.93396	0.619398	1.18542	0	0	2.42071	2.37428	0.449971
NRN1	1.7667	5.42876	6.24982	0.00103771	0.00345269	1	2.87236	5.51177	2.28196	4.09077	5.2988	5.05954	4.92888	6.48584	4.69575	5.98981	7.89917	6.73271	7.69699	4.04269	6.33826	7.47176	6.83401	7.46934	4.98065	2.92288	5.33607	3.1146	4.11698	5.58246	5.44735	5.64663	4.97769	3.42981	4.74869	7.77441	5.62884	5.12344	5.54575	6.28693	5.79602	4.09789	5.41227	5.37061	4.22704	4.39668	3.99801	5.66374	4.95679
EMP2	1.76632	9.84746	10.6682	6.20721e-12	1.75569e-10	1	11.1541	10.4696	9.79253	10.365	10.7341	9.42685	10.4172	10.6684	8.92932	9.96534	9.11898	9.08515	9.99644	10.0269	9.7544	9.49925	11.1147	8.76534	6.95234	10.2422	9.53396	9.73918	8.93983	10.5353	9.2465	9.34674	9.58216	9.92834	8.63499	8.74372	8.44972	8.21008	9.59347	9.40364	9.39102	8.56539	9.06683	9.5217	9.47966	9.88696	9.7603	10.069	9.64258
SCART1	1.7658	2.29439	3.11472	3.9792e-06	2.67662e-05	1	3.70631	2.40895	3.91539	1.71345	2.34678	1.92293	1.34032	3.26934	3.64166	3.23589	1.58073	2.64049	0.830356	2.48529	0.091479	2.68932	1.24329	1.80939	1.75965	1.55701	1.11828	1.00313	1.67652	3.23237	2.51644	2.48484	2.68549	0	3.88095	2.43825	3.07228	0	0.42128	3.01764	2.54265	3.89518	3.18959	7.2163	2.2129	2.00749	4.46555	3.67526	1.65596
CAND2	1.76552	2.85628	3.67637	0.00146397	0.00462721	1	2.70808	4.48881	0.0864479	3.25049	1.04354	3.36517	6.72928	4.25821	4.24797	5.84838	7.75518	3.89174	0.873488	0.977593	4.95092	1.5342	2.4349	0.128603	1.57778	3.44559	3.85709	1.72294	5.35313	1.23896	6.10918	3.69296	3.10425	1.90633	2.15924	5.10249	1.32477	4.2118	1.88829	5.18393	4.82149	3.68292	3.0915	6.25192	2.24425	3.00333	5.01818	3.61755	2.27328
FDFT1	1.76479	10.3685	11.188	7.01604e-14	3.09412e-12	1	9.70127	9.26567	12.4191	12.1363	10.1061	9.82842	9.90883	10.8226	9.97388	9.58975	10.6881	9.93284	10.6682	9.65484	10.9441	9.5828	10.0502	9.65277	9.12353	9.86739	8.63582	10.0763	10.4726	10.9841	9.56705	9.83624	10.9545	10.6066	9.74851	9.67322	12.3143	9.94784	10.5856	9.85319	9.3743	9.61677	10.1055	10.7423	9.94658	10.3366	9.677	10.6202	9.43584
SLCO3A1	1.76441	8.23444	9.05363	5.07698e-12	1.46095e-10	1	8.7507	7.42865	8.3889	8.95996	8.53724	8.95505	8.79441	9.25288	8.59432	8.53143	8.28989	8.74158	7.87848	7.31636	7.86869	8.39611	7.53753	8.30373	8.34674	9.26461	8.7039	8.90796	8.53114	6.92741	8.5868	8.09521	8.63595	6.29252	7.98672	7.79646	5.95546	8.38803	7.73724	8.04046	8.34788	7.99558	8.62516	7.83119	8.65445	8.71932	8.24681	7.51602	8.20231
GAN	1.76339	4.89668	5.71504	3.82712e-10	7.05154e-09	1	5.32751	5.15172	5.73895	5.25496	5.17144	4.96403	5.05476	4.91887	5.4571	5.88253	4.02341	3.50784	3.59783	3.21169	5.30806	4.07068	4.87635	3.4551	4.12099	5.69262	4.65124	6.20826	6.29751	4.78865	4.89472	4.931	4.68736	5.68981	4.68038	4.43366	3.04645	4.09394	4.98108	4.24607	4.2096	4.95221	4.32154	5.5205	4.84115	4.50301	5.22843	4.96687	4.454
C8G	1.76331	2.53236	3.35065	0.0002152	0.000889072	1	2.37338	2.29016	2.23636	2.26662	1.75382	2.49519	3.75506	1.90502	3.55686	1.45167	5.4073	1.09452	3.03131	2.58294	2.88646	2.5243	3.55604	2.8314	0	1.97926	0	0.854775	1.05456	1.59134	4.13399	3.15201	0.505775	1.82482	3.1543	4.12704	3.04877	1.71354	0	0.868544	4.10732	2.44671	0.752291	5.0643	2.68127	1.91455	4.06064	3.79554	5.11286
HSD11B2	1.76327	6.4813	7.29956	4.83786e-08	5.4384e-07	1	7.6993	8.03306	6.40356	6.05273	5.81032	5.67791	6.98769	6.66501	5.89783	6.23717	4.48408	5.45566	5.50312	5.03138	7.00877	6.19732	7.02589	5.9386	5.01427	6.7651	6.27266	5.81533	6.61905	4.89082	6.2666	5.98491	6.00328	5.98208	5.57945	6.53152	1.33449	5.10975	6.10533	6.08181	7.23644	6.85346	6.31808	6.79039	6.13709	6.48508	6.53832	5.96065	5.69519
BCL6	1.76117	8.39036	9.2069	1.58698e-14	7.88515e-13	1	7.90542	8.89171	8.44538	8.72482	9.29161	8.66303	8.91919	9.25898	9.49141	9.2608	9.56868	7.822	7.81376	7.93503	7.86421	7.98561	8.62753	7.70061	8.66828	9.17396	8.28661	8.60335	8.12496	8.43006	8.83567	9.42595	8.97355	8.60717	7.75435	8.41141	6.62998	9.03023	7.96669	8.80579	7.67568	7.92634	7.96273	8.7979	7.9485	8.30731	8.48955	7.4463	7.21833
PAX6	1.76115	3.40221	4.21873	0.00521991	0.0137762	1	5.65113	4.28768	3.94372	1.49857	0.437148	2.72075	2.98442	4.2647	7.91758	4.97427	3.60695	2.3234	2.21765	3.47956	6.05804	0	2.30607	4.19245	4.14094	6.48554	3.30331	1.69671	3.8082	0	4.38358	2.90383	3.65042	4.01042	1.89113	2.39303	5.44091	6.35969	0.636822	4.22401	2.77466	3.62933	3.66396	6.96981	3.33383	4.68845	3.17911	5.29396	2.35493
ABCB6	1.7608	8.56025	9.37648	1.75722e-06	1.31031e-05	1	9.45282	9.29218	9.4998	7.36049	6.61434	8.30729	7.76432	7.90132	9.12362	8.04697	8.6061	7.0871	8.91352	9.37299	10.7722	8.66627	7.69265	8.87055	9.42057	9.8063	8.59226	9.08828	9.52016	5.45158	8.47396	8.6546	7.20724	6.01746	7.66963	10.2895	8.61238	9.61581	8.05335	8.69413	7.83948	10.1738	9.12076	8.46631	8.74211	8.26675	6.52358	8.85219	10.7787
CSRNP3	1.76041	1.62659	2.44251	0.00013485	0.000591897	1	3.96933	1.01877	0	2.14018	0.357988	1.87991	1.6976	1.75027	4.66478	1.82414	1.50795	2.2188	1.17089	0	0	2.18852	0	0	4.11626	1.1134	0.928257	3.40309	0.135795	1.40968	2.36755	1.46898	3.94032	0.0954512	1.66729	3.37908	0	3.74003	0.864749	0	2.14814	3.42636	3.34269	3.273	3.01137	0	0	0.948431	0
CCDC146	1.76005	4.98676	5.80237	5.26102e-07	4.49402e-06	1	7.15232	5.71657	5.84249	3.51063	2.25784	5.07671	5.41142	5.28173	6.46697	5.00478	4.52071	4.72863	3.80212	4.638	5.77042	5.25524	4.89489	5.28813	5.72109	4.38764	3.99848	4.05342	4.27376	4.70333	4.99098	6.25728	6.43946	3.4543	4.88257	4.32556	5.00247	3.91358	4.03649	5.2926	6.46731	6.5597	5.10327	4.00723	6.02739	5.27621	5.8189	5.33739	5.17236
COL28A1	1.76004	2.88596	3.70157	0.0181113	0.0396719	1	3.95358	5.40857	1.25658	0	0	5.18482	0	4.30348	4.47844	6.03151	3.03106	0	4.19828	0.172558	2.45165	6.33541	0	0	0.755657	0	5.59046	6.36671	3.83084	0	2.51111	3.06987	1.28791	0	4.58815	7.07177	0.319423	0	0	0.421963	3.28607	6.07163	4.41416	1.189	1.49696	0	1.34944	3.96274	0.353925
CSTA	1.75999	13.4279	14.2434	0.00161558	0.00502333	1	15.8895	11.106	15.7275	15.1435	15.7813	9.98844	10.8488	11.4999	11.5865	13.4347	10.7913	11.6892	13.9053	14.0159	14.452	12.2404	11.2318	14.2909	12.9863	15.667	13.5314	14.0717	14.8097	13.0019	11.9382	12.0076	11.9728	16.6422	12.8534	7.76184	8.64621	8.29472	14.3566	13.1736	11.9774	10.8548	13.4546	10.8961	16.4025	15.4406	15.45	15.9556	14.6751
ADAMTS17	1.75995	4.6811	5.49663	2.90647e-06	2.04551e-05	1	5.48186	4.023	5.04689	5.1737	5.27991	4.62349	5.91484	4.91791	5.30909	4.99603	10.7205	2.92583	3.21462	3.34139	1.56927	3.27606	4.72281	2.43872	3.47082	3.93498	4.31632	5.23281	5.30463	3.39407	6.99874	5.78266	3.46857	4.45259	4.35692	4.27337	3.71069	6.08711	2.95792	5.58638	4.35335	4.97188	3.34497	6.55058	4.64501	3.91121	5.70571	3.21679	5.25103
SLC25A10	1.75987	8.68131	9.49678	4.07216e-12	1.1996e-10	1	8.98254	8.52487	9.06268	7.91156	7.99844	7.06671	7.29795	7.67447	7.89911	8.16987	7.32655	7.43138	8.60703	8.17281	8.80474	8.42566	9.2746	8.17544	7.17175	8.4583	7.94935	8.73929	9.01273	8.18565	8.64671	6.69018	6.32315	8.63233	8.69063	8.56952	9.65144	6.19656	8.9919	8.73393	9.07133	9.119	8.94855	8.36507	8.97684	8.38031	8.22542	9.06685	8.3461
PYGO1	1.75959	2.30763	3.12287	0.000663621	0.00235075	1	0	1.0689	0	3.36953	3.10769	5.00918	4.29752	4.6083	5.28157	3.43714	6.08984	4.2863	0.710803	0	0	1.66239	1.61796	3.05938	1.51297	0.372657	2.92848	1.27074	2.47706	2.06858	3.9063	3.68378	3.96551	0.116157	2.20346	4.44924	0	5.22573	1.87564	3.75017	3.75468	3.74426	0.865021	4.33696	0.807354	0.610166	2.84926	1.9233	1.91805
LRP3	1.75907	6.21481	7.02963	8.68129e-05	0.000402124	1	2.26208	7.58608	6.40095	7.88163	6.97382	8.44213	8.16262	7.9138	8.08528	7.834	7.70886	6.80474	3.03828	3.96787	7.90206	5.79681	5.68666	3.20342	4.27541	5.58368	6.78254	5.38339	4.85186	5.2672	6.15717	6.96252	6.70954	3.14727	5.18388	8.27525	4.68273	9.43704	5.54642	5.58182	7.10778	7.35689	4.36181	7.98891	3.9533	3.61444	4.98386	5.66108	6.30724
BICDL2	1.75832	7.27896	8.09316	0.000941851	0.00317199	1	9.35587	4.84109	7.79119	8.72918	7.98102	4.8054	8.0804	5.58787	6.24778	7.32462	2.94944	5.6029	6.90523	8.13059	6.80984	7.37479	7.87208	7.85292	5.54401	7.39206	7.51714	8.40586	6.54545	8.14577	5.92188	6.53911	5.39827	8.62114	6.72546	2.73558	0	2.83239	8.05364	8.15321	6.4496	6.55536	7.65605	6.65614	8.75912	8.62586	9.18908	9.67498	9.73587
RAB40B	1.75798	7.22615	8.04007	6.44021e-11	1.41799e-09	1	7.66717	6.79058	6.03377	7.13627	6.25683	7.24166	8.94576	8.16307	8.94737	8.13596	9.75427	5.98865	7.47574	7.38408	7.25787	7.80486	7.93353	5.65266	6.39933	7.75683	7.37811	6.93019	6.68165	6.61163	8.81629	7.55922	7.30794	5.66548	7.67525	7.43078	6.76227	6.45159	6.82418	6.98311	7.89819	7.75461	7.61411	7.15512	7.21219	6.84404	7.6743	7.02402	8.48867
SEMA6D	1.75687	3.63354	4.44655	0.00218038	0.00650796	1	4.49606	3.63155	3.8788	5.11379	4.27804	5.63549	6.20396	6.55043	4.83985	6.10872	5.11344	4.69268	0.366605	1.72666	4.05016	3.13699	2.30213	2.28514	4.36312	5.42552	4.97313	5.56533	4.01035	2.3446	4.68371	4.18805	6.49544	0.92565	3.96119	3.16686	0	4.6786	2.79757	3.79212	4.77959	4.98036	2.95113	3.59094	4.2353	4.25304	3.27557	2.17488	5.53372
FREM1	1.75448	1.95906	2.7701	0.00013662	0.000598079	1	3.51363	1.68097	0	1.91719	1.67157	2.75261	2.96736	3.35053	4.41879	3.30756	4.12648	3.37397	0.0578266	1.75081	0	0	0.722697	2.09574	3.8632	0	3.44544	1.76515	0.340129	2.44685	3.35154	1.99041	0.835577	0.640683	0	2.84932	0.125275	0.174121	2.88977	3.84168	3.08314	4.25841	1.15266	1.88656	2.42959	1.50476	2.8319	3.1575	1.64801
VNN1	1.75214	3.47403	4.28315	0.00343098	0.00959514	1	6.49588	2.43262	1.27248	4.70172	5.12398	0.673476	2.05059	4.03974	1.3283	5.4973	3.63965	3.25099	5.23722	4.03137	3.10656	0.419327	2.24983	2.57189	0.941264	2.32345	3.62644	4.45803	1.45458	3.2066	3.44227	5.92646	2.46722	2.02558	4.94058	2.39254	2.0103	4.18	3.25251	2.0316	1.1229	2.486	4.94837	3.04592	4.10519	2.39889	3.32	3.48024	1.98453
PDE6B	1.75193	3.24251	4.05146	0.00128814	0.0041457	1	0.57796	1.84148	0.742425	3.4889	4.08496	3.14827	5.20701	5.11488	4.19173	3.3707	4.39516	3.81623	3.59545	3.62417	3.3743	2.89362	3.92386	2.38821	1.12306	0	3.33111	0.289149	1.31378	4.62167	3.92271	3.8613	2.77783	0	1.1856	6.53335	5.05294	3.11935	4.08746	4.13502	2.59419	5.341	2.01341	4.52224	1.10839	2.87813	2.92694	5.3449	3.01715
CRMP1	1.75187	5.80232	6.61122	2.51581e-05	0.000135333	1	5.9514	4.90064	5.443	5.65894	8.43462	6.57857	7.08645	6.56104	7.61082	6.28799	5.15965	6.17859	6.15341	5.29908	4.70132	6.39412	5.35948	5.65839	5.82448	5.42602	6.00878	5.80804	4.95831	4.53282	5.89829	6.81101	6.40911	3.54579	5.37816	6.51716	4.07847	7.23562	8.95136	4.84385	5.95571	6.96734	6.10139	6.1563	4.82737	4.88364	4.97486	7.37544	6.84889
FRK	1.75151	4.59282	5.40142	2.16909e-08	2.64587e-07	1	4.30449	5.44341	5.23894	5.33749	3.05181	5.51942	5.34717	4.17749	5.55813	4.67168	3.54216	4.69978	3.85414	2.94252	4.51026	4.08226	5.78203	3.63053	5.12428	5.04673	4.09854	4.71027	5.13848	4.38843	5.12565	3.99397	5.24388	4.19888	4.7852	4.36277	0	3.65314	3.17687	5.72826	4.78449	5.05858	5.00414	4.59189	3.64554	4.76595	5.14044	2.52377	4.29035
CHCHD10	1.74986	10.1798	10.987	3.03427e-06	2.12143e-05	1	9.45766	10.2556	8.68877	9.60443	11.5197	9.7973	10.9369	10.5551	10.641	9.84219	11.8282	9.01292	9.45999	10.4732	11.6394	12.0027	10.6873	9.64373	8.64069	8.44923	10.5631	8.40662	8.72326	9.55837	10.1515	11.0055	10.2697	9.10192	8.58976	11.0525	13.2343	10.1213	8.62058	9.46494	9.977	10.3817	9.86426	11.069	9.68376	8.61428	10.1343	10.1294	10.4743
CLDND2	1.74956	2.78698	3.59397	0.000526147	0.00192366	1	3.69242	3.01914	2.92709	1.3164	4.66114	2.57618	1.33752	4.00678	2.67492	3.86159	3.85839	2.00684	0	3.85647	2.30911	3.50121	3.74236	3.4392	2.04645	4.61366	2.77452	0	0.635819	0.108657	3.38096	4.61088	1.59003	1.17532	1.07987	4.89032	5.56753	3.93704	0.709957	2.25505	4.10113	2.88226	0	4.42332	3.262	2.60353	3.66343	4.74379	4.802
C3orf33	1.74882	4.60194	5.40833	2.29053e-08	2.78261e-07	1	4.40136	5.36664	4.26724	4.52161	3.5266	4.16978	4.26246	4.26135	4.32095	4.72947	5.23441	4.07913	0.271385	5.43104	6.53506	5.16949	4.29302	4.87441	5.37237	4.95623	4.99265	3.34212	3.08697	4.87463	4.12373	4.62772	4.62033	4.15406	4.6693	6.47687	4.27949	6.01401	4.19918	3.55566	4.7249	4.89333	4.06049	5.79295	4.98457	4.11935	4.22302	4.54862	4.0385
MDH1B	1.74817	1.58317	2.38901	3.46529e-07	3.11167e-06	1	0.863757	1.42786	1.2332	1.77213	0	0.954204	0.976337	1.10145	1.46901	1.27832	0.910097	1.63141	0	0.710733	2.15774	0	0.497137	2.57453	1.99565	1.47844	1.36847	0.550373	2.40469	1.89652	0.777163	1.99231	3.09733	0.809929	0.742178	1.2829	3.35895	2.9084	0.684779	1.00483	2.65283	2.95994	3.39537	0.723256	2.52337	1.21284	0	1.84123	0
LIPE	1.74803	5.62647	6.4322	2.68707e-06	1.9073e-05	1	6.8531	4.32465	6.13266	6.27295	5.19819	5.72903	6.02121	5.92091	5.52349	5.41815	8.56435	4.41087	5.19419	5.57626	6.5497	3.17524	5.37076	4.91482	6.20387	5.98128	5.35372	4.99747	4.57532	2.8144	7.72011	5.8128	6.62937	2.4293	5.60417	5.09936	6.38285	4.10638	5.13703	5.32448	5.76562	5.49901	5.61163	5.28634	5.67683	4.25221	5.64801	6.26952	5.3978
XPA	1.74748	7.21516	8.02043	2.74367e-16	1.94585e-14	1	6.93768	7.20223	7.07653	6.70272	6.60195	6.52482	6.5289	7.09994	7.27474	7.19533	6.93217	6.53657	6.873	7.23622	9.02282	7.41636	7.15059	7.91904	8.3441	7.78947	6.65919	6.80718	6.48783	6.32858	6.71097	7.13496	7.4747	6.77532	7.01549	7.62797	8.07897	7.49851	7.05043	7.55577	6.90836	7.04664	7.32282	6.98817	8.06299	7.72093	7.13946	7.72207	7.78366
NAALADL2	1.74667	2.69527	3.49987	0.000271443	0.00108446	1	0	2.64253	3.15637	3.17845	3.46809	4.57853	4.22585	4.53543	6.64098	3.23749	4.55189	4.67543	1.03767	0	1.04306	2.91037	1.82978	1.89781	4.63012	1.23017	1.80039	2.50947	0	2.73629	3.34734	2.84868	4.90418	0	1.49282	2.58291	3.13222	5.87986	2.40849	2.19153	2.44538	4.89334	3.2431	4.37742	0.684343	3.155	1.74466	1.10343	1.40403
WDSUB1	1.74612	5.8799	6.68405	6.33548e-19	7.86972e-17	1	5.54719	6.49244	5.80953	5.50703	5.67393	5.50807	6.11021	6.37772	6.59983	5.99183	5.562	5.09552	5.20012	6.21215	6.41362	5.62406	5.57509	6.43178	5.953	4.87831	6.02612	6.00057	6.2346	5.99408	5.94913	5.6769	6.3975	6.55228	6.20355	5.35822	6.69761	5.58554	6.099	5.4979	5.85575	6.1341	7.01762	6.31538	5.43944	5.84252	6.11297	6.24841	5.96397
EFCAB10	1.74543	1.76788	2.57146	0.0014444	0.00457458	1	3.48985	2.00237	2.36916	0.951733	0	0	0.21215	1.21102	6.64893	2.41453	0.0984025	0	0	0	2.037	3.53953	1.85964	1.08664	1.31782	1.71601	0.946595	2.15439	3.73722	1.51757	1.20149	3.06334	2.43651	0	0.620031	2.30891	2.71646	0.929539	1.95019	0.210278	1.16386	0	2.17823	9.19935	3.29258	0	2.80507	0.304525	2.85572
MKX	1.74529	1.34805	2.15152	5.90051e-05	0.000285469	1	0	0	0	1.79895	0	1.9043	0	3.04687	3.21961	0.8746	2.46047	2.45803	0	0	0.743169	0.34872	0	2.11637	1.98233	0.91206	0.00597877	0	0	0.4023	0.969223	0.524926	2.87505	0.161112	0	0	1.90583	5.88341	1.63394	0.571794	0.971219	1.12498	0.466138	0	0.580238	1.15698	0.685321	1.23754	0
ZNF879	1.74522	2.67508	3.47849	9.02478e-05	0.00041558	1	4.58541	4.28885	2.77346	1.41136	2.69035	3.59283	2.83941	3.67616	3.40258	3.44664	4.66548	3.11237	0.542135	2.49538	2.12591	2.93789	3.48794	2.94102	3.43664	2.84806	3.1049	4.61507	1.01163	1.25967	1.89999	3.60545	2.92073	0	3.85564	3.90272	1.33089	5.23251	2.60271	4.24142	3.04966	4.01535	0.479752	3.48817	5.02295	2.33183	2.14724	3.76928	1.80714
CBR1	1.74441	11.1238	11.9265	5.34638e-11	1.19839e-09	1	11.9147	11.2092	10.4432	10.274	9.69652	9.87953	11.1235	10.2862	9.80099	11.0789	9.87268	9.75658	10.9967	10.6873	10.8547	11.6913	10.996	10.9387	11.7468	13.5404	11.0249	10.6736	11.6724	10.738	10.8341	10.8164	11.0284	10.9987	9.33907	10.2703	11.2764	9.58494	11.3792	11.1801	12.5374	11.5002	10.8882	9.8666	11.3894	10.8285	10.3913	11.2491	12.2087
TRIM45	1.74387	4.25309	5.05538	5.68552e-09	7.97256e-08	1	3.99096	4.63951	4.4853	4.20632	2.89809	4.82513	5.07277	4.24356	5.33004	4.78506	5.11992	3.47191	1.80872	4.12935	5.18282	3.69587	4.03925	3.4552	3.71345	3.56347	3.36694	4.48266	4.57624	4.04622	5.89452	5.0834	4.92584	2.76238	4.57466	5.82502	4.55056	4.2705	1.86508	3.73004	4.60683	5.16607	4.4426	6.2612	4.67748	4.15252	4.79547	3.30703	4.34982
SPDYC	1.74333	1.28017	2.08202	0.0231987	0.0488694	1	2.14283	0	0	0	0	0	0	0.63546	8.42488	1.47453	0	0	0	0	2.03464	0.26456	0	0	0	1.61462	0	0.907953	3.7466	0	2.00856	0.137427	0	0	0	0	0	0	0	0	0	0	1.47321	7.29723	0	0	0	0	0
TMEM191B	1.74278	3.99132	4.79271	0.000161117	0.000687941	1	5.93084	2.31616	4.95613	4.40611	3.79914	2.02156	1.9133	4.25927	4.66614	2.61312	3.35106	2.40668	4.14075	3.9765	4.49916	4.50128	2.73357	4.52574	3.20041	3.17946	4.12979	3.27609	4.27062	2.72232	6.01699	4.85089	2.33625	2.52594	2.91942	3.75775	2.49759	0.612377	2.31122	4.23202	4.5362	4.08406	3.31951	4.45956	3.53124	4.2819	3.60312	4.93384	4.70923
CFAP44	1.74163	4.11792	4.91835	2.80392e-06	1.98082e-05	1	4.97491	3.42141	2.98995	1.64445	1.62569	4.8703	3.63956	3.4679	4.11659	5.21905	3.41376	3.70659	3.13693	4.18549	3.34023	5.98988	2.18066	4.58325	5.39916	3.65588	4.02784	3.61442	4.23281	3.67401	4.83588	5.16517	6.05217	3.57186	5.38054	4.46932	4.21846	5.22083	3.56958	4.82745	4.57909	6.68329	5.84535	5.20112	4.78473	4.50181	3.82288	3.62662	4.76653
RALGPS1	1.74153	4.62166	5.42201	1.64723e-10	3.3361e-09	1	4.63543	4.58407	4.78355	4.2679	5.20324	2.8619	5.67266	5.21574	5.50085	4.82252	5.35034	3.31861	3.45355	3.55266	4.93676	4.60855	5.65784	4.40876	5.10974	4.88714	4.60104	3.69215	4.73946	3.95306	4.61918	4.99786	4.58627	2.92144	4.28758	4.00174	3.79174	4.78096	4.69298	5.26755	2.82502	5.34933	4.49011	4.93653	5.53403	4.42806	3.90766	4.37325	4.36598
HSF4	1.74088	6.63693	7.43674	0.000188082	0.00078818	1	8.34156	6.26067	6.30468	4.10494	4.75376	4.63685	5.88069	6.65665	8.53605	7.1622	6.34817	5.41162	5.34238	7.26271	7.83035	8.77264	5.84291	7.35497	6.09142	5.3571	5.63353	6.23452	6.50577	4.72772	7.85203	8.13965	8.04624	4.15546	8.24667	8.56898	8.08246	6.32215	3.60135	6.06833	8.40588	8.156	7.20606	8.29871	7.59162	5.84768	7.54547	7.62985	8.75076
NR4A2	1.74077	5.49778	6.2975	0.000103416	0.000468831	1	3.61446	4.10535	4.03857	4.85862	7.88712	5.58302	4.70324	8.79617	5.50686	7.34104	6.54298	7.58129	4.81486	6.32541	6.40594	4.17063	4.71121	3.99987	7.44402	4.04897	7.30132	3.73455	4.33902	6.55342	5.302	4.25695	5.11073	4.01218	5.4506	7.71155	5.00442	6.85059	6.29285	5.33625	6.00099	6.30304	4.59409	8.22794	5.16939	5.76668	5.34773	4.52734	4.21799
EPS8	1.74031	6.11202	6.91136	3.60899e-05	0.000185119	1	4.23265	6.65765	5.08289	6.60767	7.26904	8.17934	6.93282	8.30064	8.32427	6.54118	7.69087	8.31395	4.62984	4.3127	3.46138	7.19752	6.38349	4.99332	5.58039	3.84473	7.0991	4.40337	5.75926	6.59454	6.33404	8.0183	6.11435	3.18249	5.9386	7.50967	5.77197	8.52204	5.98251	6.18703	6.20184	6.84782	5.36746	7.16284	4.79276	5.33831	5.75023	5.3154	4.84057
SULT1B1	1.73965	1.38964	2.18844	0.000508726	0.00186729	1	0.142793	0.182691	0.274708	0	3.72673	0.41889	0	1.88985	2.26788	0.971389	1.7312	3.96742	0	1.38733	0	0.273172	0	1.16805	0	0	0.456955	0.58065	1.24544	0.392105	0.454239	2.08229	0	0.0934174	1.68711	2.34788	7.2829	2.15883	1.22599	1.38836	1.04386	0	0.477795	2.84382	3.74195	3.70131	0	1.14385	0
FAM83C	1.73947	7.74893	8.54757	0.0134772	0.0309087	1	10.2787	8.6035	9.9263	9.35379	7.8749	5.91718	5.97043	7.40345	8.18857	7.70043	4.38045	3.04539	8.65716	8.20392	8.70131	6.9603	6.23738	7.8841	7.28127	8.84064	8.97799	9.68062	9.73095	9.01519	5.15253	7.21844	5.31989	8.44099	8.86877	2.74258	0	0	9.29317	8.00088	8.4156	7.22137	8.49934	5.13007	10.9688	8.65008	9.97764	8.87004	7.51917
ZNF620	1.7391	2.18646	2.9848	1.15914e-07	1.1794e-06	1	2.36121	2.95804	1.79543	0.949081	0.31608	1.51546	2.20058	3.36444	1.31197	2.2376	3.47779	3.07461	1.49612	0.547795	3.36554	1.89978	1.61426	2.29924	1.55391	0.508594	1.27311	0.868939	1.7929	1.9161	2.61822	2.74537	2.20706	0.293208	0.89633	2.99759	1.86254	1.23792	1.26811	2.44602	2.22054	2.84944	2.50223	4.26092	0.40558	1.0707	1.63832	3.30916	1.80951
KREMEN1	1.73898	8.42345	9.2217	3.8268e-12	1.13943e-10	1	8.27867	8.79576	9.14574	9.77754	9.8736	9.90985	8.98124	8.0798	8.82742	8.68426	8.29199	7.79734	7.39506	7.62465	7.69901	7.57107	7.69818	7.32222	7.17016	7.64234	8.23864	9.76574	8.4004	9.22354	8.2555	8.49746	8.24034	7.80653	7.86444	7.22472	4.18207	8.44665	8.85086	8.55195	8.50541	8.16641	8.05802	8.36839	7.45991	8.01494	8.18987	8.10122	8.14153
SLC16A6	1.73846	4.04109	4.8389	5.30065e-05	0.000260335	1	0.963837	2.79714	2.69953	3.25103	6.23247	2.78621	4.99626	3.843	3.93903	4.2533	6.22042	4.18895	2.85659	4.20453	2.81971	2.71816	5.3461	3.81245	3.70373	1.88647	3.13383	1.78646	2.96294	6.74887	3.31383	4.89734	3.964	3.76099	3.45544	5.1912	2.83635	3.01316	4.57912	3.91614	3.64157	3.96088	3.40499	3.99181	3.48301	4.67002	4.6203	5.27304	1.31085
SPATA25	1.73682	1.66424	2.46069	7.45121e-06	4.6182e-05	1	0	1.62415	1.12101	0.179027	0	2.45706	2.5612	2.40007	2.32518	2.75487	2.70204	1.00657	1.20636	0.606143	0.531155	3.20952	1.98818	1.07231	0.352963	0	2.36125	0	1.8589	0	3.39463	2.80692	2.09777	0.184149	2.91912	1.72543	2.47287	2.43326	1.17026	2.04642	3.12486	2.39597	0.992211	2.7336	2.41822	0.465558	2.25284	0.726797	1.19392
MERTK	1.73677	4.97937	5.77578	1.2359e-05	7.25862e-05	1	2.17229	5.62634	4.38359	5.42082	6.22697	5.20013	5.60746	6.56422	6.94502	6.64121	5.54498	7.53687	5.16796	5.48283	5.13819	4.5093	5.65771	5.11972	3.96529	0	3.68995	3.53503	3.16311	5.11484	4.60659	5.72549	4.60431	5.05268	4.89029	6.83234	5.31553	5.87141	4.9279	6.72481	4.70121	5.67509	4.92878	4.74782	4.25205	4.93046	4.5365	5.12393	4.24203
RNF32	1.73597	3.12322	3.91896	4.70782e-05	0.00023415	1	2.63098	4.32456	4.4386	2.05356	3.73456	1.84973	4.22484	4.56453	3.59021	3.23522	3.04267	2.39841	0	3.39472	3.50445	5.45447	3.24192	3.13051	3.73944	2.16894	4.21488	4.58724	3.16309	2.93949	5.32454	2.83108	3.45064	1.98078	3.01544	5.7125	2.60829	3.58661	1.95476	2.27334	1.67771	3.29331	4.40923	2.95696	3.1885	0	1.75394	2.75879	1.86648
PTCH2	1.73595	1.24788	2.0436	1.60192e-05	9.14876e-05	1	0.543397	1.02435	0.670776	0	0	1.20384	1.96635	3.21849	4.204	1.93666	3.10707	1.8449	0.16818	1.57059	1.33743	1.03946	0	0.947147	0.959595	0	0.999625	0.192172	0.788944	0	2.194	2.40267	0.642229	0	0.525076	3.15658	2.09375	2.34848	0	0.793845	2.15192	4.47635	0.855932	3.1262	0	0	1.39916	1.29866	0.8587
TMTC4	1.73565	5.91228	6.70776	1.92641e-12	6.18858e-11	1	5.23742	6.82757	5.6164	6.18297	5.49593	6.40305	5.85358	5.97944	7.2293	6.74445	6.0785	6.02517	5.78047	4.8804	6.99092	5.93488	6.04069	5.37349	6.11058	5.47551	5.42255	5.80822	4.97342	5.79997	5.94199	5.90782	5.67473	4.72895	6.93237	5.58371	6.77855	7.04098	5.9415	6.52843	5.03319	6.20545	6.59965	6.79516	5.75959	5.10382	4.32742	5.32445	5.02941
CRYBB3	1.7348	1.41004	2.20481	0.000160829	0.000687106	1	1.3871	1.04077	0.560671	0	1.98202	0	0	0.143909	4.06949	0	0.0643187	1.06835	0	1.36178	2.97595	3.33147	1.33141	2.49474	0	0	0	2.32437	0.449916	1.32468	1.67247	0.965371	0	0	1.91424	1.47579	1.21639	0	0.918646	0	0.3934	1.34346	0.72548	1.48847	0	0.205233	2.73686	2.45904	2.93396
ADAM11	1.73472	1.25682	2.05152	2.58248e-06	1.84537e-05	1	2.01971	1.14668	2.97303	2.12851	0.634441	0.224328	0	0.244406	2.13749	0.0152556	1.58579	0.300445	0	0	2.47211	1.09127	0.707311	0	0	1.52358	0	0.364163	2.55245	0	0	1.94357	0.360004	1.06725	0	3.89709	1.3923	1.52184	0.541641	0.962986	0.529456	1.56859	1.32376	3.46914	1.77487	1.80225	2.91674	1.2334	2.47375
C11orf52	1.73384	5.49852	6.29249	0.000159722	0.000682965	1	7.00206	5.37094	2.88927	6.04708	4.49143	5.96735	7.39611	6.06206	7.08197	5.51752	7.1485	4.51266	3.45185	4.13677	6.79229	5.64083	5.3843	6.23767	6.67625	8.11714	6.13746	3.9767	6.09923	5.30248	5.37055	4.75195	6.90565	5.03352	6.80566	2.76644	2.42369	1.69104	3.78409	5.37389	6.83845	5.42537	5.95704	6.19542	5.9832	4.44792	6.88251	6.0243	7.36324
SAPCD1	1.73343	3.32746	4.1211	0.00104465	0.00346883	1	4.48343	3.09807	4.17635	0	0.633683	2.85394	0.8517	0.97038	5.02991	3.76173	2.4854	1.8433	1.19058	3.48882	5.02212	6.07424	3.12632	5.30211	2.43889	0	2.15748	2.74731	4.08254	3.71783	0	4.70919	3.76346	1.84402	5.30001	6.03967	6.11273	1.90465	2.60229	1.72519	4.46941	4.53533	4.65147	4.24647	4.12008	3.36821	4.33894	5.47041	2.76478
EMX1	1.73327	2.76243	3.55593	0.00402337	0.0110223	1	5.54201	2.33721	3.04872	3.87145	0	4.18587	3.66172	2.20526	6.75064	1.9459	3.19604	1.37192	3.30101	4.35841	3.71102	3.38351	4.76529	1.86787	3.29012	4.11164	2.76454	3.74849	4.5321	2.91028	5.5775	3.52615	2.5194	2.84079	2.56349	0	0	2.00955	0.230643	1.10854	3.33718	4.02858	0.535029	1.23456	1.45964	1.87882	2.33012	1.19614	6.24813
PPFIBP2	1.73283	7.74786	8.54099	3.31162e-07	2.98989e-06	1	7.93763	8.18364	8.1791	8.93244	8.65727	7.01144	8.53893	8.03454	9.02186	8.46057	7.31589	7.83999	9.13382	7.23576	7.15057	7.05683	7.24319	6.83859	6.5262	8.94465	6.62857	8.57407	7.50524	8.97306	6.782	7.42119	8.18744	9.20676	6.87744	6.16453	6.99789	5.81663	8.70246	8.42304	7.61372	7.64595	7.35375	7.15574	8.89299	8.61551	8.70668	8.51886	9.32137
RAB25	1.73242	10.9984	11.7912	0.000503551	0.00185137	1	13.4045	11.2344	11.8668	12.0239	11.8727	9.33436	10.789	9.93385	9.85326	10.7468	7.96795	8.54052	11.5274	12.2579	11.9369	10.8609	11.222	10.6628	10.6859	11.9811	10.5871	11.8632	11.0962	12.1948	10.7448	10.24	9.81468	12.0496	10.9785	2.55977	2.02705	0.0701471	11.7091	9.59039	10.6622	10.369	10.9811	10.9153	11.6295	11.6073	12.5151	12.1831	12.5919
PON3	1.73232	3.44324	4.23594	0.0170017	0.0375728	1	5.51614	5.18326	3.54828	5.64759	2.14584	5.59043	5.64798	4.30516	0.760791	3.29507	4.11565	1.46178	0.312831	4.54939	4.83957	4.77432	4.22126	5.52509	3.17009	1.21356	4.8044	5.51847	4.39546	0.26788	2.31354	3.65713	4.31926	3.16821	3.41752	6.33021	0.542133	3.53193	0	2.27338	4.21543	2.86787	3.77561	2.05009	4.5319	0	7.25711	2.1224	4.84671
CYP2R1	1.73057	6.43343	7.22467	5.35196e-05	0.000262595	1	8.14107	6.84351	5.4328	6.62036	5.31113	6.29946	6.90199	6.10142	7.5159	6.70513	6.63809	5.42579	4.63202	7.18477	7.45366	7.15912	4.85723	8.07827	7.51796	7.86921	6.16187	5.97847	4.97607	3.45539	5.82294	7.27569	7.4874	3.32961	7.26807	7.14137	7.92071	5.90615	3.95161	4.68603	7.47283	6.95216	6.28386	7.42328	8.16568	5.68542	5.01264	8.26907	8.73976
NT5M	1.73026	4.04442	4.8354	0.000306705	0.00120372	1	0	5.34183	3.20716	3.10418	2.46869	4.78826	4.92506	3.86543	4.45252	3.46973	5.60648	3.63747	3.09253	2.00188	6.47245	3.87101	5.3736	4.27411	3.63551	2.60775	3.24343	3.10638	4.78997	3.00886	4.22269	4.11454	5.3689	1.71538	1.97909	7.40285	6.28042	7.36706	2.17044	4.4203	4.36085	4.06933	3.45303	4.00039	1.37693	2.7043	3.42372	4.82919	5.1838
TTC32	1.72954	6.36895	7.15934	6.81637e-11	1.49639e-09	1	5.55563	5.9907	7.15794	6.03141	5.22285	6.60067	5.80321	6.995	7.07523	6.94299	6.88044	5.33872	5.52216	6.40614	7.5032	7.91054	6.66084	6.53834	5.85993	7.2938	5.27858	6.12269	6.59182	5.34032	5.90117	6.78424	7.65083	4.85453	6.44838	7.24306	6.62696	7.04362	5.56232	5.72652	7.28515	6.25537	5.99326	6.94831	7.08701	5.7554	6.76068	6.85808	5.62456
EXOC3L4	1.72944	4.29659	5.08689	0.0118876	0.0278436	1	3.76871	0	1.62447	3.75719	0.667773	0	6.01424	3.18595	4.54843	2.87889	5.1769	2.60012	6.39241	4.7858	6.88387	7.52579	6.7345	6.78898	5.04962	1.37875	2.96859	2.4202	0	6.30902	1.8022	0.719538	0	2.53106	3.34547	4.45912	3.9948	2.25861	3.25846	4.56795	0.887231	0.459874	6.60463	3.51207	4.31476	4.36915	3.30661	5.79701	4.06812
HCN3	1.72941	4.12393	4.91421	2.93497e-10	5.55892e-09	1	5.4137	5.19379	4.95598	4.04272	3.5973	4.11122	3.63655	3.95775	4.12138	4.81684	2.39315	4.15034	2.74352	4.60249	5.24371	4.84984	3.6614	3.79654	3.03795	2.64474	3.37303	4.25038	4.82759	3.24168	3.33385	4.86725	4.40237	3.90721	5.32483	3.92814	4.56495	2.92578	3.60604	3.34387	4.45754	4.56694	3.91471	5.37692	4.29755	3.5681	4.28031	4.36342	4.01424
CHST7	1.72784	5.43404	6.22301	2.0899e-06	1.52482e-05	1	5.02153	3.2928	5.37898	4.96589	6.36296	6.13658	5.24549	7.59194	7.25515	4.96247	5.56097	6.19829	4.96173	6.03379	4.90642	5.13657	6.47699	3.94231	4.17354	5.12886	5.16417	3.08565	3.48215	5.44345	5.27972	5.92473	3.30472	4.57555	4.28876	5.92236	4.20715	6.46556	5.46837	5.15046	5.11491	5.57843	5.23258	6.1698	5.91198	6.16772	5.2356	6.08843	7.17538
SMAD6	1.72718	4.55236	5.34078	1.24166e-05	7.28957e-05	1	5.22488	4.45907	2.87733	4.44593	3.24297	5.59592	5.52514	6.017	6.52632	4.837	6.57375	5.33207	3.97464	3.59347	2.61311	3.22316	2.9038	2.79965	4.7938	5.31766	3.62569	2.42371	4.71477	3.69411	3.92289	4.99849	4.69164	2.47213	5.3738	5.30137	2.74907	5.78059	4.59117	4.43863	6.21561	4.84512	4.00763	7.68504	3.85393	3.83863	3.75469	5.98708	3.91971
TPD52	1.72633	9.49552	10.2832	1.5463e-07	1.52441e-06	1	8.89968	9.90961	8.89194	9.69762	10.1714	10.1161	9.83412	9.77459	8.24552	9.6572	7.89177	8.22152	8.61745	9.94516	10.0515	10.3658	10.6395	9.13575	9.73987	7.90636	9.91109	9.67152	9.98821	11.0954	9.44776	8.98265	10.0057	10.8985	6.84091	7.08478	9.25682	5.03268	8.53168	7.84739	10.1842	8.21979	9.97653	10.9022	9.41038	9.79647	7.90492	9.25972	8.46545
HOXA3	1.72628	4.42804	5.21571	0.000214711	0.000887543	1	4.48523	4.07806	3.97734	0.557148	4.1543	0.60512	6.10288	5.37398	6.78027	5.17719	5.88889	5.31438	5.09644	5.21371	5.54895	6.54366	6.123	4.05039	3.54944	3.66202	4.61875	5.46537	4.11837	4.89672	4.82659	4.076	3.62963	3.62604	5.27237	5.94175	2.9852	6.30196	1.64713	4.20272	5.25235	3.41626	6.5016	5.17607	3.6399	2.42932	2.63044	4.37196	3.72419
LRRC8B	1.72454	5.93447	6.72068	1.15753e-08	1.50298e-07	1	5.65085	5.90448	6.25855	7.59811	6.62405	6.12397	6.26934	6.19	6.38662	6.36796	6.11574	5.43223	5.80414	5.08979	5.53381	5.33909	5.66303	5.11099	5.96733	5.44985	6.09317	7.05409	6.82417	6.34552	6.39255	5.54062	6.65014	6.50373	5.62374	4.69535	4.20733	5.06271	6.65828	6.14038	6.18086	5.48097	6.018	5.41771	5.74652	6.15094	6.41593	5.18163	5.40972
SPDYE16	1.72454	1.68127	2.46748	1.7307e-11	4.37994e-10	1	1.6441	2.30595	1.87045	1.2355	0.668549	1.86804	1.5019	1.44381	1.906	2.42038	2.07414	2.56693	1.31403	2.09103	1.15901	2.40448	1.63084	1.28301	0.125497	2.40182	1.43536	2.99025	2.86955	1.95238	2.44333	1.11481	2.99465	0.726308	2.26755	1.3852	1.95121	2.41419	0.042883	1.27337	1.67291	2.21765	2.84896	2.64454	1.48806	1.51581	1.77342	2.05344	1.07523
C17orf100	1.72412	4.79099	5.57685	7.98609e-09	1.07729e-07	1	6.14153	3.87794	4.94519	4.03085	3.19212	5.88084	4.57691	3.97694	6.59664	5.63891	4.12424	3.35504	2.0518	4.45499	5.865	3.67079	4.32916	4.89477	4.56094	5.32983	5.31989	3.92654	3.61803	3.89685	4.74358	5.21885	5.88633	4.38562	5.46184	5.41194	4.8838	6.54041	3.71898	3.53175	5.67637	5.08514	4.00515	6.59891	5.39581	4.26392	4.60591	4.32637	4.64499
CREB3L4	1.7238	6.67697	7.46257	3.29239e-10	6.15276e-09	1	5.91193	7.39998	5.83927	6.01442	5.45988	6.56592	6.95491	6.16292	7.36723	6.10866	6.90512	6.18982	5.40484	5.69605	6.97564	6.69098	7.19028	6.43213	7.18948	6.95617	5.99357	6.66176	7.00214	6.16711	6.81601	6.28634	6.64149	4.61663	7.48462	7.55313	7.52859	6.4963	5.2521	6.03976	7.49216	7.24594	7.00603	8.76198	6.1826	5.42398	5.56199	6.4683	7.09256
SMOC2	1.72314	5.41143	6.19648	0.00052686	0.00192438	1	4.19934	5.02928	3.93158	5.85983	5.06284	6.30159	7.095	8.7185	7.03876	6.26814	7.60606	7.25003	4.51833	2.95032	3.32619	3.82181	4.30432	3.62006	4.4477	3.90117	5.70478	3.42829	4.79184	2.56495	5.8286	6.98548	6.07663	3.83695	5.54969	6.85059	4.45097	6.80996	5.23807	5.78305	8.32415	8.6323	4.18603	6.97858	4.71363	4.23564	4.4038	5.88983	5.67886
UNKL	1.72278	6.08506	6.8698	7.42105e-15	3.84091e-13	1	5.83565	5.62826	6.14506	6.29568	5.94339	5.78592	6.54423	6.01546	7.91967	6.36559	7.82149	6.05658	4.58542	5.13877	4.86307	6.01749	5.74578	4.98414	4.59714	6.69668	5.52462	6.46567	6.47064	5.28607	6.47263	6.23093	6.45985	5.36197	6.44219	6.45326	5.12174	5.63608	5.1967	6.45772	7.12268	6.34762	5.81386	6.7834	5.75626	5.17682	5.2705	5.97962	6.54238
GARIN5A	1.72133	4.48626	5.26978	9.80009e-05	0.000446865	1	5.27198	4.30233	3.90401	2.17858	3.41244	4.68389	4.89323	4.44132	7.18702	3.93921	3.87285	1.95874	4.76636	3.10859	9.96977	4.75745	4.47165	3.43211	5.42737	5.44929	3.85322	2.80599	3.1567	4.21664	5.01781	3.71104	2.63884	5.27895	3.63798	5.04947	6.03372	3.80166	2.77402	4.20517	3.77618	4.3561	2.38627	6.96537	3.89256	3.18791	4.09319	4.92672	5.84801
KIAA1958	1.72065	3.81243	4.59538	2.61756e-09	3.95607e-08	1	2.32124	3.93035	4.3758	4.25219	3.68545	3.16254	3.28145	4.28377	4.44605	3.62977	3.77751	3.48047	3.31197	3.12732	3.94141	4.04498	4.72093	2.73029	3.45898	1.52803	3.30763	2.63186	4.54716	3.76147	3.01025	3.40878	4.02032	4.34492	4.17703	4.40584	2.6504	2.9195	3.99495	3.95259	2.39953	3.90585	3.65577	4.49582	2.84229	4.07982	2.81842	3.47146	1.45969
DUSP8	1.72043	5.44085	6.22362	2.05187e-07	1.94935e-06	1	4.32949	5.86207	5.61614	6.03257	6.45237	5.51011	5.23497	5.57021	5.28749	5.55874	6.06606	5.37262	2.80334	3.72766	5.78265	3.90637	4.42414	5.58062	6.22914	6.44315	5.61063	5.96884	4.01995	4.3995	5.00821	4.8185	5.12071	5.7764	5.95082	5.68709	3.62313	5.10074	6.42405	4.94774	4.65407	6.24389	5.11564	7.48625	6.63517	5.35551	5.96517	3.67666	7.1033
C20orf204	1.71988	1.67785	2.46015	0.000167536	0.000711276	1	3.64461	1.13913	0	0	0.306553	0.927588	3.83287	1.35744	3.13737	1.54406	1.22789	1.22736	0	1.17306	1.59714	2.35505	3.27396	1.02637	0	0	0	0	0.579536	0	0	3.06465	0.316693	0	0.891625	3.02424	1.65664	2.86007	1.59422	1.43588	1.72145	4.00477	1.16203	3.65365	0.932478	0.304269	1.30545	1.00935	1.91239
SPINK1	1.71955	2.35283	3.13486	0.0145785	0.0330205	1	3.54144	4.09947	1.359	1.46922	8.45499	0.566774	3.05808	4.29125	4.60699	3.03766	3.91823	0	4.16422	0.249272	2.53221	4.72196	3.79072	0	0	0.682888	1.73923	0	3.93947	0.309302	4.14214	5.37546	3.98492	3.87194	1.81146	1.25195	3.97256	0	2.42733	2.03282	2.31226	8.30257	1.72182	6.24014	0.787294	3.33963	1.34456	0	7.78734
RAB15	1.71927	5.99379	6.77559	5.96329e-07	5.02514e-06	1	5.03547	6.98191	6.55602	6.20619	5.81053	7.84976	7.32486	6.84683	7.77047	7.22708	6.71018	6.41934	3.97175	4.65602	7.23901	6.42623	4.70212	5.27256	5.53996	5.63919	5.63035	5.01415	5.31078	5.36476	5.85581	6.47832	6.68821	3.84582	5.68102	7.39694	6.43144	6.21692	5.31095	6.01345	6.58979	7.94581	5.60428	7.84443	5.73398	5.56271	5.6432	5.2742	5.63324
KCNK15	1.71884	1.58066	2.3621	0.000416224	0.00157548	1	0.965932	0.357825	0.0434846	1.50488	1.49488	0	3.27641	3.90782	1.14875	1.59912	4.91322	1.61645	0	0	2.33235	0.217244	0	0	0	0.583574	2.53838	1.10906	0	0	0.814218	0.972463	0	0	0.280827	3.39601	1.08043	3.95148	0.359814	1.35046	1.37049	0	0.176084	2.7406	0.592627	0	0	1.45719	0.937777
SAMD5	1.71881	2.39597	3.17738	0.00117203	0.00382197	1	0	0.0611549	0.264071	1.67702	1.83574	3.73247	1.2834	3.27995	5.78131	4.20581	2.81345	4.13771	0	1.96767	0	4.41569	0	0.869094	2.71564	2.70767	2.93703	3.38717	2.05159	1.20815	1.72449	1.83281	1.6153	0.969921	2.69826	4.00387	3.87472	6.17635	2.36702	2.76957	2.09538	1.82125	1.6386	2.73324	1.41465	0.813532	1.39365	3.70908	1.18903
PELI2	1.71871	3.74581	4.52714	0.000121417	0.000539931	1	0	4.75436	2.3391	3.68623	5.16663	6.10874	5.64843	5.74434	6.73553	4.33974	5.11046	5.15961	1.80928	1.46931	2.74436	4.97257	2.59202	3.16883	4.3288	1.60625	5.53293	2.44086	2.65862	3.56976	3.14428	5.0385	5.35948	1.97324	2.80978	5.64684	2.97093	4.41244	3.22141	3.48721	4.9124	5.11623	3.16528	4.79262	5.19669	3.24162	3.03657	2.70769	3.79255
RPS6KL1	1.71773	3.4468	4.2273	0.00041758	0.00157941	1	2.22334	3.46521	2.58912	3.70181	1.82512	2.76305	5.70395	4.26769	4.74182	3.79512	6.51565	2.88658	2.40199	2.68392	6.81785	1.21517	4.39949	1.86509	1.76618	0.439135	3.74743	2.40225	5.24587	0.317203	5.7625	4.46004	2.78326	1.94306	4.78277	2.65811	4.98921	1.07591	2.47936	3.86205	3.9944	2.44658	4.61755	5.35176	2.7976	2.62535	4.30491	5.09867	3.09129
SLC12A6	1.7173	6.94341	7.72356	3.68213e-08	4.29131e-07	1	7.03848	6.67394	7.44233	6.86746	8.28936	7.28168	6.87488	7.67917	6.57923	7.26371	7.45071	7.51455	6.63633	5.85518	5.21727	6.65294	7.18488	6.12896	7.16082	7.49127	7.06277	6.74367	7.72351	7.64486	7.2017	6.12226	7.04916	6.45302	6.86695	5.29915	4.87042	6.44736	6.77937	7.38355	6.77675	6.3191	7.36076	6.61151	6.9663	7.73421	7.3946	6.26731	5.51813
SPDYE2	1.71704	1.93985	2.71977	9.46769e-06	5.72053e-05	1	2.66981	3.61049	3.10753	2.63281	0	2.16376	1.98658	1.64695	1.94369	3.87787	2.09967	0.380603	0.810537	2.38846	0	4.01884	1.83299	0	0.992137	2.87692	0.96034	3.15368	3.29851	2.18638	2.73167	0	3.57191	0.387692	2.79116	3.03662	1.40651	2.86959	2.1579	1.34641	0	1.74352	1.32976	4.10445	1.61944	1.3558	1.50614	2.07402	2.58128
KLHL13	1.71675	5.7033	6.48298	3.50816e-06	2.40205e-05	1	4.39265	6.69259	4.99913	5.13646	5.61294	5.43212	4.80808	6.79956	7.80314	5.6901	6.02849	5.77797	5.58094	4.66845	5.19857	7.56488	5.72629	5.08951	2.04546	6.04411	5.18313	3.75533	6.50125	5.38798	6.67012	4.98965	7.08412	4.76972	6.00845	3.60594	0	6.45384	5.71875	7.70906	2.78745	4.13161	6.11374	5.09339	5.2152	6.33621	4.29159	5.32772	3.50402
KLHDC8A	1.71654	1.84973	2.62924	0.000343193	0.00132529	1	0	0.731677	0	2.6068	1.59874	4.14742	4.06889	4.33542	6.45382	2.13301	2.72097	3.63607	0	0.979589	1.17441	1.59594	1.83551	0	0	0	0.900798	1.14675	0.607771	1.58367	0.457682	4.40949	1.67055	0.23078	2.55027	4.69036	0.365881	3.86795	2.92848	1.37619	2.20683	2.28663	2.22504	4.70905	0.832967	0.742416	0.706219	1.21035	1.07473
SYCE3	1.71577	3.42886	4.20771	0.00023957	0.000972768	1	5.37308	1.4349	2.17742	2.90057	3.15885	2.61787	4.19421	5.82566	4.34806	3.49274	1.3704	0.151399	4.16422	3.65258	5.04254	3.84112	4.7073	2.8325	2.04645	1.68196	1.19043	0	3.33888	4.79419	2.64418	2.3804	2.66543	0.349357	0.509684	5.93095	3.20178	3.086	3.68535	1.24944	2.72715	2.97326	2.67819	4.21133	2.81996	2.92536	3.44107	4.15226	6.2967
EMID1	1.71556	4.0564	4.83508	0.00170709	0.00527924	1	1.23259	3.66263	3.26035	3.62223	3.5902	4.5511	6.40277	5.87479	7.91357	3.9823	5.96236	5.15887	0.377894	2.26636	6.63436	4.59867	2.90287	3.23674	3.25727	1.08936	6.22632	3.08325	2.92723	3.11762	4.56389	3.16878	4.56875	1.80589	2.95084	7.2641	2.3608	5.71071	3.9363	3.85537	5.18348	4.7537	3.61292	6.51209	2.61454	3.77637	2.57523	4.74076	5.11431
PM20D2	1.71553	5.90652	6.68517	4.75327e-10	8.59856e-09	1	5.05063	6.5305	6.22113	4.01306	3.92124	5.78232	5.64801	5.49346	6.92448	6.6423	7.91169	5.19979	5.56118	4.57191	6.39633	6.35979	4.9	5.72606	5.4639	3.92076	5.2872	4.00394	6.41927	5.75092	6.28185	6.3046	5.95265	5.81645	6.28742	5.35291	3.04059	5.71726	4.49068	6.11861	5.81652	6.08757	6.17776	6.88303	6.00494	4.7142	5.49672	5.69082	3.65675
ABCA3	1.71518	3.75071	4.52907	0.000314223	0.00122741	1	3.88217	3.45498	2.32115	3.42516	3.47214	3.6254	5.93958	5.10781	5.20247	4.57434	6.89638	3.46345	2.68832	2.67343	3.38232	1.45104	5.96927	2.42619	1.27248	2.45637	3.84518	2.46845	3.9009	3.59362	5.05394	4.44202	3.2147	3.64103	2.31189	2.94825	7.19774	4.70855	3.44418	4.50724	4.28523	3.37802	2.55856	6.24008	1.86814	1.74295	3.72164	4.6022	4.62574
TSSK3	1.71459	1.95231	2.73018	9.68927e-05	0.000442378	1	1.84351	2.55072	0.227881	2.7354	0	0	2.30362	1.93991	3.65324	2.65712	0	2.48834	1.80142	0	3.28245	0.958444	1.95586	1.6243	1.91022	2.35616	1.35749	1.92473	2.38743	2.53076	3.36348	2.0733	1.83256	2.60573	2.43534	1.30046	1.83995	1.6857	0	1.86589	0	3.4037	2.58983	0	1.02574	0	3.58155	3.72128	1.3175
TET1	1.71348	1.60019	2.37712	5.41711e-06	3.49859e-05	1	0	2.62009	3.16846	3.66687	1.72426	4.04894	1.91145	1.83033	3.78772	1.79426	0.557404	2.71822	1.35486	0	2.91948	0.483078	1.64705	0.718337	1.37898	0	0.900516	0	2.51401	2.38175	0	1.5998	2.72749	0	3.04855	0.757149	0	1.74225	1.31808	1.21417	1.56017	2.6768	0.509898	4.16316	0.613388	0.891893	0	0.983495	0
BNIPL	1.71251	7.3752	8.15132	0.00615737	0.0158545	1	9.46219	6.21898	9.98916	8.78119	8.96418	6.21635	8.23882	6.41232	6.3518	8.97773	1.8876	4.02926	7.03036	8.99975	7.41096	5.57814	6.21521	8.09612	7.43578	9.62196	7.3736	9.25543	8.74255	7.94054	6.75212	7.16665	6.65936	8.69436	7.79568	1.92847	1.94226	0.766648	8.00283	7.27103	7.01853	8.36949	6.89201	7.0795	8.72201	8.97365	9.49282	9.75547	10.442
ZFP14	1.71239	2.87632	3.65233	4.04203e-07	3.5567e-06	1	3.20377	3.63731	2.94298	1.65217	2.72478	4.30254	3.23847	3.63066	4.0706	3.74637	3.61696	3.34995	0.59134	0.690988	3.86399	2.76118	2.65723	2.71281	3.56938	3.00742	3.13391	2.57759	3.21384	1.31494	3.08358	3.75633	3.70613	0.137724	3.06541	3.71009	4.21199	4.65626	3.72639	3.76382	3.61786	3.34353	2.76688	3.60428	3.02694	3.14195	2.43122	3.37555	3.04651
STAR	1.71213	3.94144	4.71723	0.000990251	0.00331626	1	4.77039	3.83655	4.20712	3.70366	3.32873	2.53639	0	4.03169	6.56643	3.20107	2.17034	0.387575	3.34756	4.18198	5.16428	3.06091	5.694	3.966	1.77215	3.74947	3.22155	4.07952	4.53145	6.1192	3.87701	1.86991	5.31658	2.42224	3.12705	6.29707	0.629605	2.37986	5.23204	1.92853	4.27863	1.36936	4.18432	1.80347	5.08118	2.33385	2.45629	4.80564	2.31021
TMTC2	1.71143	5.23103	6.00623	1.86557e-09	2.9088e-08	1	4.82921	4.8284	5.48194	4.86167	6.03449	4.98769	4.14616	6.41846	6.27803	5.27409	4.74214	5.71558	5.95867	5.5795	4.5521	6.44108	6.97993	4.92061	2.62615	3.26755	4.6556	5.28205	5.42434	6.32953	5.33759	5.14934	5.45838	4.58274	5.01373	4.06517	5.47909	7.28836	5.3602	5.11709	5.39877	4.78527	4.24285	4.60436	4.99601	4.63491	4.98162	4.1955	4.53432
PSD3	1.71105	5.24138	6.01626	2.42278e-07	2.27275e-06	1	4.48983	4.6332	4.46908	6.18155	6.30732	7.08903	6.42125	6.83569	7.36695	6.07701	5.13549	6.83513	4.73755	3.98854	4.31029	4.67805	5.31335	3.19463	3.55586	3.48789	4.507	4.34763	5.02089	4.83084	5.41123	6.10229	5.71649	4.49017	4.1521	5.73028	3.75787	7.56988	3.93735	4.79005	4.9199	5.39518	4.90227	6.67415	5.21385	3.17093	4.6923	4.01753	5.2863
TSGA10	1.70972	4.52425	5.29801	3.19129e-09	4.72857e-08	1	3.46836	4.02728	6.0464	3.46507	4.32967	2.61722	4.40502	4.26815	5.36534	4.25689	4.98795	3.37335	3.78878	4.61976	5.6221	4.2358	4.01143	5.22365	5.04016	5.38665	4.1384	2.55662	3.38143	4.40426	4.62279	4.03928	4.3634	3.8947	4.70482	3.86485	5.32899	4.00212	3.16608	4.89723	4.36924	4.25555	3.64488	6.61875	4.47118	4.07594	4.24196	5.03653	4.31482
ATP6V1B1	1.70961	2.97449	3.74816	0.00572156	0.0149179	1	5.19313	3.33543	4.03357	4.2492	1.42001	2.82559	3.88034	2.82407	5.24022	5.46419	2.4871	2.91823	2.63793	0	4.77294	1.94586	1.41049	2.8125	1.73567	4.21265	3.6308	1.26665	1.79787	0	1.5137	3.97934	2.71935	0	4.15289	4.38554	0.226246	4.03536	0	2.32796	3.6708	3.17663	3.16785	6.72517	2.99122	1.19221	3.79982	3.31372	2.25504
NOXO1	1.70945	2.51099	3.28453	0.00157791	0.00492674	1	3.73008	0.206951	3.36129	1.02863	2.97514	1.61685	2.70574	0	3.60835	1.21214	1.36503	0.558943	1.22729	1.33626	1.0131	1.77556	3.24366	2.49285	1.09415	3.65485	3.3463	0	1.85038	1.11619	1.90322	0.270022	0	1.56948	1.99759	2.80955	4.78717	0	0.646736	1.79047	2.96011	3.08366	0	2.54008	2.5915	0.696557	4.48464	2.18003	3.6721
SULT1A1	1.70916	5.95686	6.73015	8.99864e-05	0.000414633	1	5.60172	6.53698	4.19119	5.17023	7.1528	5.03295	5.81409	6.51661	7.17774	5.35363	6.51558	5.92151	6.55422	3.92264	6.9059	6.08664	6.47394	4.26514	3.09778	4.43666	4.35596	5.413	4.87576	4.76515	4.76164	6.63454	4.16994	3.58557	5.14181	6.7428	7.52192	6.24827	5.48798	5.58816	5.01146	6.51494	5.24738	7.70429	5.17146	4.35186	4.5043	5.98942	5.17449
TMEM52	1.70894	4.3314	5.1045	0.00099419	0.00332721	1	4.43752	6.39655	4.99083	4.32388	1.88257	2.48777	5.16472	4.15145	4.35579	3.95344	6.25858	2.41373	2.62641	2.80494	6.42146	3.99359	4.08145	3.03362	2.27685	4.25661	4.87906	3.6415	3.95424	2.77557	7.01076	4.82008	4.21107	2.04735	1.79643	5.03038	5.17375	3.443	2.38494	5.1679	4.67329	4.05497	4.18659	5.35883	3.08127	3.49591	6.03962	5.46079	3.90541
C16orf95	1.70788	5.94199	6.71419	6.57812e-07	5.48091e-06	1	6.18286	6.22954	6.45349	4.25516	4.66099	5.71537	5.01996	6.20844	6.48737	6.66247	6.17614	5.31121	5.29707	5.67182	7.90033	4.47671	6.27959	5.27608	4.79661	5.58816	5.12558	4.98136	5.79088	4.28525	5.25534	6.27188	5.57968	4.16496	5.13289	7.44093	7.37738	7.10158	4.76666	5.13373	6.54335	5.68888	5.09188	8.10645	5.69514	5.1636	5.53096	6.5451	6.08393
PITX1	1.7073	10.1001	10.8718	1.52791e-06	1.15962e-05	1	11.3109	8.88494	9.40613	9.69736	12.5188	8.7997	10.5034	10.3215	8.07764	9.31213	10.6085	8.7401	10.1588	10.4842	8.93417	10.981	9.73177	10.8731	8.41256	9.48112	10.1672	10.3528	9.56354	11.2646	9.89353	7.77792	10.2977	10.9369	8.46256	8.04029	8.38753	7.09203	10.0196	9.65794	9.70032	7.60184	11.3678	8.31875	11.1689	10.0779	10.1148	10.883	10.9352
FRAS1	1.70709	2.57229	3.34383	0.00188972	0.00576391	1	4.08144	1.81548	4.81326	2.17487	2.54555	4.06321	4.89936	4.50008	6.55861	3.08527	2.96176	1.97413	1.27136	0.162172	0	0	0	0.955733	4.96887	2.78475	3.97774	0.931607	2.09267	1.93257	2.89906	2.78992	3.69488	1.01203	0.876214	3.61059	3.46638	2.49285	0.896603	2.56665	1.6653	5.94426	0	3.68695	3.14337	2.54413	3.23608	3.46205	3.62626
SPAST	1.70593	6.50597	7.27653	5.51705e-19	6.91068e-17	1	5.77347	6.69937	6.79967	7.02651	6.44762	6.75956	6.24671	6.97121	7.59367	6.44136	6.87864	6.72065	6.26438	5.63018	6.4531	6.01217	7.15268	5.79013	6.74154	6.53274	6.78973	6.41573	7.09877	6.49589	6.47065	6.0636	6.99046	6.42798	7.21413	6.19812	7.11677	6.31428	6.63919	6.69972	6.34295	6.62511	6.14699	6.46068	6.04716	6.18053	6.46847	5.81752	6.07542
ATP1B1	1.70429	10.5075	11.2767	3.79536e-08	4.40814e-07	1	11.5741	11.1425	9.99638	10.7067	10.7774	11.167	11.6497	11.4596	10.6201	10.6804	10.4886	9.78902	10.1749	10.829	10.7422	10.4398	10.4282	10.2582	11.9397	10.5751	10.6251	10.6159	10.1144	8.62175	10.8054	11.0029	12.8063	10.6198	10.3502	8.50198	8.02464	8.40517	9.99636	11.0585	10.9742	10.7863	10.656	9.13579	11.0674	11.5347	11.3333	9.81335	11.9719
NBPF11	1.70428	4.79641	5.56557	6.82775e-11	1.49668e-09	1	5.46234	5.68702	5.01698	3.84959	3.15788	4.88091	4.67996	4.98727	6.96833	5.62935	4.57773	4.89597	4.58291	4.93855	5.51045	5.91723	4.17207	5.31402	5.54396	4.43542	4.24	4.77385	5.00473	4.246	5.31722	5.44285	5.58831	3.32118	5.58012	5.40013	5.00896	4.94685	3.61976	4.68605	5.01607	6.0899	5.26964	6.45688	4.75609	4.11847	4.63485	5.2556	4.81316
ZMAT1	1.70348	1.71343	2.48191	0.000272783	0.00108807	1	0	2.34414	0	0	0.803943	0.729757	2.00831	2.99058	2.51505	3.35161	3.73311	2.67421	1.37362	1.16405	0.364853	1.93582	0.561751	2.50496	1.48423	0	1.64901	0.117429	0.411235	0.16637	3.36505	3.47754	1.71803	0	2.71253	3.04796	3.39438	2.88035	2.41515	1.65367	2.86644	3.0512	1.01949	3.47317	2.79669	1.19579	3.04303	4.31351	2.21002
KCNC3	1.70306	3.12296	3.89109	0.000259315	0.00104356	1	0	4.8435	2.55524	3.26182	3.82713	3.1883	3.88949	4.21845	3.77589	4.5403	4.03705	4.84964	2.64762	2.41088	2.5379	2.02312	2.4322	1.50672	0.526608	2.08878	2.90587	1.31739	2.83405	3.16838	4.80857	4.20694	3.51652	1.18388	4.12736	4.07907	3.37324	4.24914	3.29958	3.05046	3.21917	4.44002	2.65332	7.03537	2.54853	1.62597	1.86321	2.98231	1.83799
GRAMD1C	1.70282	4.87513	5.64306	1.23157e-06	9.55636e-06	1	5.52568	4.35467	5.58906	5.29758	4.55747	3.01619	4.19799	4.53488	5.43576	4.77143	4.51924	4.9725	5.00128	3.73768	5.02056	6.20908	5.25355	3.47478	5.25553	4.4682	5.30831	2.98279	3.70773	4.87993	5.2297	4.40212	5.8341	4.81245	4.66572	4.5968	4.42393	4.46647	2.17869	4.07795	4.01108	6.02256	6.497	4.87139	4.60765	4.79577	4.79486	4.94016	5.71049
GOLGA6L10	1.70247	2.71666	3.48429	0.000120033	0.000535547	1	4.62893	3.32065	5.65864	0.885761	2.26205	0.674382	2.50555	1.92609	4.27263	0.507412	2.41151	2.35769	1.21036	4.07567	3.18677	3.48795	2.7566	3.59764	4.18291	2.97401	0.612844	1.92844	3.23259	1.1257	1.53866	2.22078	4.35256	4.2651	4.9852	0.117148	1.0563	1.42377	0	3.18744	2.76314	3.32493	3.79517	4.28614	3.58389	2.74812	3.67828	1.96166	3.73401
SLC16A8	1.70126	2.57433	3.34093	0.00497784	0.0132422	1	4.17535	2.67941	3.12627	2.8535	0.649391	3.26691	2.78773	3.12096	6.01739	1.3793	3.7889	1.80491	0	2.12824	4.86607	2.28323	0	1.27518	2.75037	4.21725	3.84512	1.6422	3.52639	0	1.7017	2.84892	2.31248	1.40279	3.56871	6.99325	1.27934	5.54902	0	1.02175	1.57499	2.60355	0	6.69471	3.12349	0	3.05881	0.95682	2.71595
EGF	1.70015	2.75321	3.51888	0.00153797	0.00482528	1	5.41458	2.56748	2.31154	2.69902	2.48385	2.94133	5.69383	2.45134	4.56373	4.49573	7.1516	2.08295	2.17788	1.52277	0.492805	0.837194	1.4819	0.853704	2.58158	3.90091	1.84717	2.19263	4.15395	0.387863	5.07376	3.65038	2.70892	1.85254	1.68491	1.58029	1.09886	1.19671	0	4.5769	4.38621	3.01894	2.9605	7.52053	2.56996	3.41638	5.18984	2.81488	3.10088
AIFM3	1.69969	3.61987	4.38514	8.16133e-05	0.000381237	1	6.06077	3.74094	4.40799	3.22114	2.20264	4.0812	3.72589	2.60373	4.30751	3.85463	2.62951	3.36198	3.71582	4.42562	5.38975	4.50415	3.60012	3.49977	3.64437	2.42858	3.41805	3.16571	2.45642	3.51369	4.08841	3.45111	2.32924	0.50208	5.14473	4.07712	3.16714	2.39278	2.17817	3.27603	4.3392	2.85991	3.07658	4.98097	4.03728	3.32717	4.37729	4.4213	3.83867
ACAT2	1.69913	8.07627	8.84107	9.16192e-05	0.000421078	1	8.20682	8.86687	10.5046	10.4971	8.69681	7.66131	7.59129	7.08892	7.91399	7.61755	7.52349	7.2025	5.70725	8.43553	9.27667	7.90891	8.27134	8.45065	8.00586	8.52123	7.11735	8.72803	9.04113	5.69299	7.90285	7.8074	7.98997	7.69278	8.02194	8.57341	8.9975	7.49652	6.45996	8.01788	7.25254	8.40336	8.57775	7.9381	8.31394	9.32544	8.22775	8.13578	8.11602
CRYGS	1.69867	3.65438	4.41878	0.00161642	0.00502489	1	3.72864	3.19889	3.15183	0.994402	2.00961	2.85541	3.06529	4.84382	4.39789	3.64612	3.32345	2.80833	1.79423	4.22925	4.57271	5.44278	3.84816	3.81799	2.15429	3.22342	3.06425	1.31805	3.09317	9.24093	4.71526	5.31595	3.49795	3.71998	4.89706	10.6377	5.0191	4.3796	2.5212	2.81833	4.07766	4.23018	3.53204	3.14763	3.40791	3.91523	3.67668	5.46366	5.53747
KLF5	1.69856	10.8444	11.6087	3.43433e-07	3.08758e-06	1	10.9598	9.63053	11.6081	11.9233	11.111	8.7227	10.0036	10.2305	10.9202	12.1884	8.85727	9.65517	10.7768	10.9811	12.3084	10.7389	9.88844	10.5313	11.9058	12.4767	12.2763	11.9795	11.5898	11.7199	9.83755	9.59683	12.3055	11.4516	10.9029	7.27127	7.76936	5.21746	11.2207	11.4717	8.72672	9.12473	11.0707	8.70786	11.8182	11.2701	11.4201	10.2534	9.94103
MAN2A2	1.69818	6.57462	7.3386	3.56523e-09	5.2255e-08	1	5.89372	6.36558	7.39618	6.63091	6.59549	6.76172	7.50825	7.20854	6.76993	7.2154	8.50126	7.12673	6.01985	6.153	6.27669	6.34795	7.18035	5.9391	6.40796	6.44744	6.99884	6.65286	6.63677	6.92362	8.06095	7.08618	6.54249	5.57391	6.76357	6.24612	6.50284	6.96852	6.77448	7.06423	7.19775	6.9878	7.09399	7.49319	5.78153	5.40675	6.8257	6.31965	4.70855
CYP2D6	1.69814	2.45335	3.21731	0.000427977	0.00161178	1	3.01401	3.31794	3.04139	0	1.16505	1.33541	1.67864	1.1326	3.7511	3.26141	0.987881	1.04545	2.49146	4.20579	1.6241	5.22846	2.15601	2.51512	1.37692	0	1.42981	1.15551	1.71877	1.57392	0.789673	3.0595	1.98709	1.81565	1.58044	3.9605	3.68074	0	0.88774	2.77461	2.2601	4.30712	0.659474	3.12403	2.33586	2.08162	3.07755	3.30337	3.59118
IKZF2	1.69727	4.59244	5.35565	0.000119918	0.00053534	1	4.93661	3.52989	5.76602	3.09299	5.17051	4.91083	5.19732	4.91978	7.07621	5.02034	5.14687	6.17031	5.05328	3.90136	0	4.2888	4.52043	4.38735	4.29411	4.15027	4.92419	5.46943	4.96256	4.7672	4.44745	3.3833	3.71683	2.42401	4.1511	2.2496	2.86506	2.22852	4.63813	5.47689	3.80841	4.66765	4.36529	4.95417	4.57514	5.60354	6.29836	4.50743	4.02515
ZNF273	1.69692	5.21908	5.98199	2.82592e-10	5.3866e-09	1	5.52005	6.85409	4.97349	4.48315	4.03431	5.07414	4.13549	5.39376	5.90528	6.10776	4.76738	4.46213	4.75426	4.30025	6.55807	6.00238	5.64308	6.05304	5.21742	5.84766	3.59228	5.45477	5.59685	4.40301	5.24795	5.6314	6.61164	3.63884	5.10504	4.8792	5.42526	4.70329	4.41849	5.53549	5.84926	5.43978	5.79362	5.62821	6.39849	5.10841	5.10141	5.71149	5.20916
GPNMB	1.6967	11.7441	12.5068	0.000548654	0.00199275	1	11.9034	13.4186	11.7107	12.2093	13.2541	12.9666	13.9131	13.6085	13.4003	12.8977	9.86627	11.0472	10.9226	13.6935	11.144	9.99124	12.1174	9.64756	11.545	12.2985	11.1301	11.7339	11.6016	12.1539	11.1505	12.2845	14.5155	12.9924	12.379	11.6674	9.94897	11.2075	12.4533	10.6994	11.9273	13.0716	10.1818	10.8607	12.4573	11.9965	11.7776	11.0613	13.9818
UPK3B	1.69667	5.73705	6.49976	0.0201488	0.0433701	1	5.7613	3.75469	7.055	8.37941	7.09452	0	3.68703	5.20882	6.59179	6.05582	4.34265	3.40708	0	5.80322	4.78563	3.71962	7.21671	6.50285	1.4263	10.1414	6.15501	4.206	6.14007	4.61814	5.25098	8.12136	1.53817	3.55011	5.60132	3.74102	4.49875	2.69675	4.41542	5.61752	4.69674	4.48657	3.99661	7.9303	6.00579	6.34647	5.41597	4.30416	7.65394
CLCN2	1.69658	5.44068	6.20331	6.8806e-09	9.40076e-08	1	6.3818	6.2081	5.62832	5.45017	4.15977	5.45035	5.13371	5.48751	7.02404	5.93364	3.78593	4.95424	4.61718	5.75553	7.50371	5.75158	5.5851	5.92627	5.28104	4.80129	5.24298	5.83692	5.16465	5.21486	5.43217	5.55894	4.79617	4.55085	5.2059	5.31145	6.25508	4.5691	4.54217	4.46045	5.96308	5.60795	6.22105	6.65612	5.10731	5.09778	4.70662	5.22696	4.615
ASIC3	1.69527	2.4845	3.24602	0.000153372	0.000659025	1	2.83091	2.9453	0.366391	2.03137	2.93383	0.525653	2.88823	3.75806	2.64512	3.30512	2.70973	2.43752	2.40304	2.9902	2.73853	2.58982	1.16744	2.78876	1.94353	1.36925	1.74957	2.19284	3.0435	1.35555	3.99248	4.96061	1.98431	0.602132	4.05933	5.24051	5.07221	3.09832	0.89396	2.66941	2.51624	2.81312	3.10974	4.60942	0.825536	2.32825	4.72051	3.96863	4.56447
VSTM5	1.69422	1.93397	2.69459	0.000938043	0.00316131	1	6.81027	2.70742	3.05949	0.829002	0	2.5717	5.19509	2.81342	3.61563	4.53246	0.501882	0	0.898938	0	2.88905	5.01472	0.912657	1.69058	0.513583	5.20935	2.48544	1.00142	3.74619	0	0.479325	0.873394	0	0.0576427	1.73182	2.57189	0.936975	0	0	0.518889	2.40399	1.88638	1.45174	4.69025	1.01877	3.15562	2.67481	2.33438	0.885083
IFT172	1.69368	6.78591	7.54606	8.68397e-10	1.49473e-08	1	7.06855	6.98135	6.39651	5.44974	5.46564	6.84806	6.68722	6.53169	7.24693	6.48451	6.74427	6.15996	6.19364	5.81394	7.41182	6.44502	7.43313	6.83573	6.77398	5.9783	6.15543	6.31164	6.80913	6.0038	6.9804	6.74243	7.48846	5.71668	7.10879	8.57687	8.22113	8.73439	5.92113	6.0982	7.30563	7.33522	6.544	7.2087	6.44599	5.76189	6.13044	7.01438	7.68889
ADD3	1.69354	8.05855	8.81859	4.93347e-08	5.52178e-07	1	7.43899	8.05525	7.80231	8.2562	7.83771	8.91415	8.42281	9.02389	9.23366	8.13679	8.0287	9.46257	8.04654	7.1722	6.94146	7.46927	7.81551	7.4054	8.48804	7.84342	8.96262	7.07723	8.74432	7.91145	7.63823	8.27586	9.09811	7.9683	7.72764	7.08546	5.81348	9.42076	8.52165	8.99068	8.05347	8.10627	8.5183	7.97173	7.48316	8.38508	8.00825	7.42547	6.84943
C11orf71	1.69285	5.34263	6.10208	3.77553e-08	4.38987e-07	1	4.90626	3.82421	5.30463	4.81911	5.70735	6.05055	5.40537	5.27542	6.03716	5.91399	6.54606	4.47854	4.86879	4.86057	5.42612	5.04585	4.73272	4.95438	4.44581	6.34059	5.33286	4.21352	5.61501	4.36627	6.13382	4.96068	6.05832	4.50549	5.86347	6.35761	6.18794	4.52909	5.4255	5.05473	6.37384	5.16522	4.74354	4.62058	5.66568	5.36524	5.26584	6.35694	5.97745
MFSD6	1.69273	8.09699	8.85634	1.30144e-10	2.70185e-09	1	8.0645	7.35534	8.19333	8.70246	8.14385	7.59433	8.31686	8.59918	8.77162	8.01398	7.4998	7.7024	8.29243	8.11661	7.72481	6.84642	8.61695	7.6386	7.94335	8.372	7.49544	8.96369	8.93266	8.54968	7.36535	7.22719	7.60438	8.11607	8.5323	5.76496	5.91713	6.7115	8.61875	7.64	8.1531	8.37295	8.43686	8.38881	7.09246	8.29273	8.51914	8.06433	7.81478
ERBB3	1.69241	8.31569	9.07477	3.83717e-09	5.59657e-08	1	10.3665	8.63223	8.55984	8.79674	8.79141	7.30737	8.32689	7.55992	7.7003	8.17157	7.03367	6.85837	8.08764	7.65528	8.37067	8.29805	9.01308	8.35498	8.39622	9.0345	9.74633	8.25278	8.714	9.20395	8.08928	8.05204	7.92301	8.11398	8.07431	4.3955	3.91082	4.10762	7.75686	8.17822	7.853	8.16511	8.16245	8.19177	8.54978	8.4421	8.95391	8.47111	9.78369
REEP1	1.69022	4.01093	4.76814	0.00597059	0.0154563	1	3.55501	3.19829	5.10819	2.50991	2.53238	4.81953	5.85515	4.72978	7.34591	6.10479	7.73528	3.58993	0	0.133407	3.02038	1.86458	3.47181	3.46095	6.031	9.14644	5.6145	2.336	8.62716	1.31401	6.12625	4.91787	6.1997	3.37971	2.62819	1.8457	0	2.99855	3.40322	5.34497	6.24765	5.86568	3.91498	4.74241	3.72356	3.19491	6.57855	4.27019	4.57958
RMND5A	1.6898	7.53268	8.28953	1.89584e-17	1.70237e-15	1	7.99413	7.73301	7.7801	8.63719	8.18252	7.23184	7.36436	7.98217	7.61513	8.51148	8.21907	7.01397	6.84464	6.80226	8.27876	7.36755	7.52212	6.51394	7.49021	7.97355	7.6764	7.54026	8.23172	7.25254	7.56373	6.98885	8.01295	7.4831	7.78893	6.59364	6.27655	6.90229	7.14365	7.42356	7.10951	7.53479	7.22526	6.90191	7.19939	7.19877	7.48122	7.14305	6.68548
CPLX1	1.68967	3.41063	4.16737	7.70464e-05	0.000361832	1	3.49834	2.18783	3.48371	2.73334	3.08752	2.35252	3.02496	3.51251	5.97902	3.83418	4.29682	3.79566	0.511225	2.7812	3.76041	3.76456	2.25665	1.71477	2.77824	1.61333	4.18047	2.65428	3.00285	0.8707	4.92706	3.98983	2.16611	0.666973	3.84111	6.47166	7.06673	4.26033	3.40951	3.91175	3.86241	5.16451	2.43338	4.96572	2.80245	2.15217	3.15425	3.48891	2.08113
SPOCK3	1.68947	2.32088	3.07745	0.0183247	0.0400593	1	0	2.47277	1.08723	0	0	7.67235	3.58025	1.1764	2.76065	2.415	6.81279	1.99404	0	0.165341	3.04075	4.28638	3.76495	2.47966	6.20359	1.00606	4.38072	0.812496	2.98041	0	3.56112	1.41002	2.23005	0.0257723	3.10385	4.4085	0	6.7185	1.00291	3.15998	2.45128	2.34684	4.10017	0	0	4.2877	2.80484	1.50519	5.32047
MBOAT1	1.68878	5.41255	6.16853	5.49932e-05	0.000268675	1	1.72305	7.05289	6.48975	6.47298	5.34067	5.24817	4.83464	5.63088	5.96743	5.89678	5.29158	7.13529	5.97842	4.67688	3.35825	6.60889	6.23754	4.70413	4.73044	5.71934	3.75487	6.52447	7.6239	6.65793	5.71764	4.65248	5.28807	5.39959	5.48666	4.02109	5.08542	4.10481	5.35687	5.58104	5.4427	5.86297	5.30429	6.38184	3.54738	4.89781	5.31867	5.05301	0
LRRC24	1.68874	2.17645	2.93239	0.000171208	0.000725006	1	1.47558	0.69329	0	1.12462	0	0	2.81229	2.89501	2.72631	0.637974	1.78014	2.48339	2.21579	2.8388	1.58317	0.774592	2.61791	2.52728	0.200601	1.87021	4.60031	0.168965	0	1.79978	2.91006	0.669399	1.38788	1.04893	2.12576	1.78921	4.53819	0.8353	2.30609	2.0008	3.02368	2.92425	1.16567	3.43452	0.280951	1.26904	0.611387	2.77942	3.32964
CDK5RAP2	1.68872	8.3432	9.09913	1.87393e-09	2.91575e-08	1	7.68209	8.74126	7.9129	7.47762	7.49078	7.87019	8.15919	8.15838	8.55318	8.05703	9.20451	7.9515	8.09086	7.8987	8.89561	9.09248	8.22919	8.29893	8.24263	7.96797	7.80462	7.4414	7.76546	7.63411	7.99003	8.14197	7.9166	7.89952	8.0011	10.0383	8.82704	7.92131	7.67714	8.46623	7.58722	8.38732	8.45075	8.53581	7.72663	8.36607	8.20394	8.71286	9.02766
VSIG10	1.68841	6.41033	7.166	1.15641e-10	2.41422e-09	1	6.71407	4.86959	6.98179	7.2619	5.83581	5.00223	5.72695	5.85227	6.62671	6.68433	6.4133	6.76622	5.70811	5.22413	5.95484	7.26851	7.43774	6.156	5.35964	7.48884	6.71097	5.9793	8.24633	6.52861	7.05515	5.70852	7.15154	6.59294	6.73557	6.2727	7.80576	5.83135	3.67802	5.87562	6.22768	5.40376	7.16279	7.79811	4.61572	5.73743	6.62184	6.67909	6.21833
OGFRL1	1.6878	6.49792	7.25306	1.15821e-11	3.08842e-10	1	7.07215	7.57299	5.74833	6.77537	6.61503	5.91909	5.84853	7.24745	7.13672	6.90018	6.55113	6.41491	6.81729	5.73283	7.39507	5.84165	6.95285	5.68036	5.47095	4.90632	5.96292	6.43876	6.11415	6.46865	6.10111	6.75726	6.15053	6.54106	4.92535	5.70369	4.99446	6.40517	6.52787	5.99985	6.16258	5.74525	6.52944	6.90308	5.5555	6.08565	6.42388	5.90224	6.24884
PENK	1.68689	2.65883	3.41319	0.0142527	0.0323809	1	1.83387	0.763399	0.544337	3.45322	2.72609	3.2346	4.88995	5.87334	1.27331	2.75658	6.45154	5.03942	0	3.89954	1.87321	1.26235	1.05662	2.32493	4.69571	0	0.951639	2.26059	0	2.1099	5.15431	3.08258	4.15222	1.08182	0	3.85199	0.515464	2.51873	0.66286	3.17138	2.9206	3.67893	4.76822	2.76543	0	2.738	5.13251	3.16124	1.50516
ZNF214	1.6847	1.46502	2.21752	0.000384467	0.0014657	1	1.91684	0.1397	0.760921	1.96715	0	2.92451	2.73678	2.44259	3.69394	0.900909	2.97175	1.82762	0	0	0	0	0.114668	1.30103	3.43911	2.993	0.539575	2.19921	2.04576	1.41396	0.765631	2.2478	3.525	0	2.95748	2.73336	4.10197	3.61796	0	1.89085	2.13491	2.75704	0	4.45509	3.2614	0	0.618685	0.782433	0.11538
ARHGEF16	1.68313	7.55102	8.30216	2.73055e-05	0.000145603	1	8.24505	7.04536	9.04247	7.59106	6.3929	6.5838	7.00556	5.93913	7.46221	5.73928	5.26865	6.00015	6.99194	7.46502	8.73101	8.40764	8.3079	7.34381	7.39795	7.03116	7.27123	8.33806	8.14931	7.09624	8.53699	8.20465	4.62997	7.69897	6.91859	5.02278	0.444282	0.941316	8.00493	8.006	5.15081	7.7852	8.58262	6.97921	7.13551	7.99063	7.43334	6.6768	6.04118
FAAH2	1.68313	5.66974	6.42088	0.000221625	0.000910066	1	8.24229	5.84215	5.86547	5.3999	4.1789	1.2057	3.86479	4.58578	5.67329	4.48046	4.627	2.61201	5.25859	6.31429	8.83772	4.87802	2.83935	7.30074	6.97518	5.56937	6.60335	4.99353	1.67689	6.65568	5.83742	4.50171	4.44271	5.9262	4.93284	4.15413	7.61823	0	5.51492	3.44361	5.33176	4.77582	5.02609	5.2918	5.12751	5.46825	4.37781	7.11062	7.12642
LRRC37A3	1.68312	4.18666	4.9378	6.38081e-07	5.32842e-06	1	4.03508	5.24085	3.27915	2.94822	2.72856	4.81381	4.8771	4.04335	5.63485	4.5558	3.71599	4.31833	2.7003	3.85516	4.46232	5.34878	4.49362	4.9109	4.81565	3.86954	3.70914	3.35993	3.31751	3.50561	4.38777	4.45465	4.79442	4.2121	5.29618	6.00176	6.54503	5.32336	4.40938	3.84203	4.23341	4.4156	3.27381	5.38677	3.90161	3.36678	4.11858	3.00208	5.95142
FXYD6	1.68265	5.95778	6.70852	0.0020539	0.00618369	1	3.40151	6.89799	3.4231	6.46124	7.16032	7.56031	8.94695	8.54027	8.30343	6.86952	8.13227	7.65711	5.66459	4.436	6.96031	4.45869	5.81407	4.55133	4.84504	3.9687	6.63773	4.31125	4.93316	4.80476	6.28338	8.10626	7.26568	3.68681	5.55682	8.03133	6.49647	8.09039	6.24669	6.14569	6.95083	8.03276	4.95201	7.43749	4.9426	4.6533	5.46409	6.60382	6.70414
SIMC1	1.68237	5.49459	6.24509	6.93677e-05	0.000329928	1	6.2878	6.09139	5.51397	3.92739	4.60309	5.53418	6.09799	5.63479	6.24518	6.43345	5.6538	6.84128	5.53525	6.00165	6.89297	7.00484	6.65954	6.61882	6.80282	2.10291	6.33029	6.89677	2.84715	5.36543	4.41573	5.82427	6.46424	5.77841	5.16923	6.14932	4.18584	6.6418	4.55245	5.4318	6.33309	6.21293	7.35884	6.08218	5.91325	6.29415	4.58856	5.899	3.68266
NPIPA3	1.68064	4.47061	5.21962	7.1531e-05	0.000339351	1	4.42848	5.41577	5.9345	2.84426	2.50624	4.82839	4.15596	5.17766	6.90762	5.61647	5.44907	4.69809	3.52203	5.80469	5.53723	3.55551	3.35799	5.97692	4.5486	4.72349	4.25687	4.52045	2.98149	2.84233	3.32145	5.84883	6.43433	1.73392	4.85669	5.46494	6.99026	5.25661	3.80448	3.2969	5.48871	2.04267	4.22313	6.38739	5.44696	3.80525	4.84459	5.45901	4.86639
ZBTB12	1.67991	4.8447	5.59308	1.02254e-07	1.0573e-06	1	4.78489	5.24427	4.68084	3.88835	3.59786	5.74549	5.49659	5.64238	5.42356	4.15577	4.90916	4.96328	4.70916	4.23335	5.12127	4.56405	5.41606	5.0271	4.9094	4.21433	3.81219	3.60134	3.69078	3.62643	4.26374	5.24743	4.72068	3.96502	6.34922	6.01082	7.0011	6.01607	3.89931	4.69853	5.1248	5.40701	4.62206	7.61552	5.4045	4.37986	3.75236	5.71036	3.77609
H2AC25	1.67988	7.27433	8.02269	0.00384579	0.0106017	1	6.84029	4.26517	2.1411	7.07471	8.14783	7.50391	6.58884	7.27538	7.61302	6.49579	5.71389	6.24794	7.33845	8.94131	8.38947	8.21421	8.68791	8.31248	7.82542	7.47718	9.05157	6.34211	6.75962	6.93576	7.95045	6.49998	7.35909	3.51053	2.82128	7.50497	9.82701	7.1691	4.66689	7.31343	8.48886	7.83665	6.91299	9.09547	5.73496	5.48309	4.78435	8.84272	8.39491
IL34	1.67985	5.04434	5.79267	0.000835514	0.00286135	1	5.31684	3.76527	1.93929	6.64429	4.76554	5.60914	7.16987	6.54857	7.27999	5.66603	6.1333	6.98309	2.95562	3.91062	5.8039	2.62244	5.56863	3.59452	3.07897	3.52092	6.79213	3.78213	2.02542	3.531	4.95817	6.74161	2.96657	1.44352	5.16009	6.45201	4.88736	5.80859	4.48752	3.81947	5.34398	5.47265	4.77872	6.79235	4.4756	3.12667	4.91267	6.64729	5.89011
LYPD6B	1.67959	6.32958	7.07768	0.00261296	0.00760421	1	5.07505	8.87416	7.12894	5.50623	6.66792	4.59884	6.57311	6.72354	9.27612	5.4533	2.79204	4.91286	6.57031	4.90433	5.94689	8.89998	7.38246	7.9696	6.32722	0.835533	7.74581	3.95848	3.87112	7.16292	8.70009	4.23821	7.66729	6.57107	1.7548	3.17193	0	5.02313	7.61101	6.19717	5.24307	5.47575	6.91137	5.92873	5.50966	6.94233	7.21826	6.01824	7.67627
PARD3	1.67879	8.90068	9.6481	4.03696e-11	9.31499e-10	1	9.51845	8.0161	8.95344	9.42253	8.93193	8.36099	8.95711	9.77288	9.01316	9.96392	9.43511	7.73823	9.05975	9.03626	8.30243	9.75789	9.19213	8.74817	8.26208	9.06207	9.11494	8.73013	9.51299	8.83054	6.82135	8.67926	9.41512	9.31847	9.22293	8.48153	8.70639	7.96526	8.8288	8.00197	8.61373	8.65817	9.17922	8.8929	9.19388	9.08083	9.2946	8.64075	10.3201
CROCC	1.6785	7.03507	7.78224	2.77522e-09	4.1701e-08	1	8.11581	6.84957	7.79487	6.65325	5.22288	7.45994	7.76452	7.34958	8.24755	7.23612	6.48147	6.8492	6.35331	6.79584	6.83085	7.48155	6.88064	6.60326	5.69926	7.00685	7.18901	6.89863	6.8297	6.26217	7.73607	7.82231	7.71601	5.72732	7.08047	8.31766	7.54558	5.36379	6.32537	6.92568	7.90612	8.51796	7.04266	8.15132	6.65577	5.71936	6.21664	6.88656	8.11091
PROS1	1.67826	6.77585	7.52282	8.436e-05	0.000392469	1	8.29958	8.34423	6.13579	7.90967	6.90408	8.02229	7.43601	8.11622	8.42992	9.19687	8.07009	7.14227	4.00401	6.14281	7.22605	4.23442	3.89232	5.91278	8.27105	7.60446	8.62063	7.74191	6.0492	4.84269	7.41518	6.62193	8.63211	7.90775	7.68683	6.70528	4.80094	7.97077	5.83581	6.69695	7.19068	6.68217	5.97112	8.35602	7.18098	7.52583	6.95114	6.28467	7.91153
ZNF883	1.67736	2.13586	2.88205	0.012893	0.0297912	1	6.98798	1.06685	0	1.76919	3.56946	3.74184	2.61473	4.03429	5.1988	1.83617	3.0015	1.53747	0	0	0	0	1.01109	0	0	0	1.117	2.68964	0	0.450878	0.316516	2.93161	2.20668	0	3.89969	7.44923	1.9211	1.15416	0	4.05771	2.39881	2.31081	0.840877	4.96567	2.43256	0	0.289907	0.966536	1.44013
FUZ	1.6767	6.26455	7.01018	3.52164e-05	0.000181388	1	7.68686	6.89851	6.35191	6.41349	5.92328	7.09228	6.87818	6.94005	6.5561	7.14221	8.03987	5.60603	3.67207	5.19077	7.74183	4.19649	5.36945	5.75148	6.86802	6.76255	5.70169	5.29226	5.53395	4.59071	6.37744	6.60841	7.3624	3.20782	7.46523	8.4027	5.33371	7.73145	4.84854	6.28475	7.66942	7.65724	4.432	8.46736	4.85549	4.34873	5.36755	6.56399	6.99935
ALDH3A2	1.67659	9.37585	10.1214	8.34745e-16	5.34022e-14	1	10.602	9.83714	9.94669	8.90199	8.76175	8.13443	9.27337	8.57781	9.0355	9.33339	9.21431	7.89713	9.28256	9.31907	10.2481	9.93753	9.37436	8.87836	9.44519	9.35434	8.92082	8.25057	9.0857	8.85419	9.20217	8.91676	10.0652	9.24183	8.83702	7.6677	8.34064	8.67746	9.06241	9.41789	9.59874	9.75627	8.84738	9.09302	9.17081	9.18359	9.00265	9.32864	8.97938
DYRK1B	1.6765	6.55298	7.29843	6.54646e-06	4.13656e-05	1	7.5963	6.03237	6.57079	5.80052	6.4535	7.67413	7.76016	7.52385	7.18942	7.51047	8.54303	6.34605	4.72668	5.50837	4.5754	6.86341	7.06364	6.94068	7.67923	8.43407	6.28796	5.91345	5.50942	5.34639	7.38864	6.1698	7.83237	4.08532	7.03038	8.10306	6.68347	7.67466	5.78632	6.91405	7.57554	7.91412	6.77682	5.92883	7.08612	6.21793	6.46976	6.83336	7.904
ZNF774	1.67554	3.44821	4.19284	1.14042e-08	1.48724e-07	1	4.78367	4.59463	2.7603	2.59687	2.93492	3.86742	3.58332	3.27086	3.48211	3.66062	5.84384	3.80536	3.25362	3.81256	3.72126	3.77184	3.0457	3.83609	2.96366	2.39673	2.2845	2.65386	3.7481	2.77995	5.045	3.30753	4.31926	3.52618	3.65549	1.92165	3.5262	1.67134	2.22866	2.9043	3.84158	2.65955	3.67058	4.03092	2.65662	2.53887	3.73473	1.65482	2.35869
PPP1R3D	1.67457	6.10962	6.85341	2.1409e-14	1.03276e-12	1	5.91747	6.20431	6.50327	6.19688	5.027	5.36636	5.52744	5.82467	7.39866	6.53744	5.84138	5.85791	6.26831	5.99795	5.32978	6.52413	5.79857	6.5196	6.46114	6.81172	6.11843	6.68466	6.94344	5.10899	5.90271	5.56509	6.30493	6.43797	6.6433	4.18458	4.7096	6.11436	6.0395	6.29205	6.00915	6.28032	6.4309	5.75445	6.26956	6.08506	6.12627	6.24968	5.20429
MECOM	1.67418	5.05912	5.80258	0.000144911	0.000629016	1	3.44678	6.15629	4.35079	5.34307	4.72949	6.64045	5.23375	6.73943	5.44081	5.93233	6.85107	7.19373	5.36036	4.4975	3.04559	7.07175	3.47762	3.8645	3.63599	3.67281	5.04438	4.35475	4.45657	5.76792	5.34301	5.08832	5.55223	2.80119	5.37962	6.05325	4.91356	7.78885	4.57723	4.15262	5.43699	4.13304	4.98385	5.0692	3.20807	3.97338	4.85464	4.8903	4.62458
HYKK	1.67417	4.61242	5.35586	4.14875e-08	4.77581e-07	1	6.43583	5.30015	3.76003	5.49009	4.28644	4.75892	4.80212	4.9583	4.8717	4.14908	5.36122	3.60165	5.29574	5.0909	6.05003	4.32618	5.06861	4.01579	5.25905	5.4855	4.05713	4.88321	3.33287	2.99921	4.57965	4.06834	5.42564	3.06694	5.55794	4.52691	7.00485	6.64148	4.16382	3.35669	4.44325	3.28154	5.68143	5.43151	4.77671	3.80535	3.66919	4.68645	3.80566
PANK1	1.6736	5.0492	5.79215	5.72533e-09	8.02084e-08	1	4.09131	5.74367	5.92078	5.715	5.05895	6.17884	4.59517	4.61579	4.73906	4.96835	5.60755	5.1604	5.67318	5.38195	5.3094	5.26859	4.98062	3.83478	4.33346	5.03817	5.14571	4.5187	4.67049	4.75562	5.20012	4.83381	4.96555	3.72737	5.78758	5.40513	1.89157	4.43552	3.62548	4.9555	4.61398	3.84959	4.70584	5.99816	4.47367	5.2391	4.06239	5.38462	5.41933
PDE5A	1.67311	4.6151	5.35763	4.57492e-07	3.98561e-06	1	3.20786	4.54627	2.91853	4.80872	4.52388	6.00373	5.51963	6.52608	6.52166	4.974	7.13062	6.66972	2.42138	3.74489	4.36112	3.58826	3.24205	3.62735	6.63373	3.39179	4.77849	3.03828	4.72292	4.62008	5.19618	5.47814	5.50567	3.18017	4.7102	5.93477	3.1153	5.74156	4.77536	4.78132	4.78115	5.52564	5.00354	6.60362	4.02681	3.49984	3.82753	3.79969	3.23433
ACVR2A	1.6729	5.80653	6.54888	5.20152e-14	2.37106e-12	1	5.13911	5.44742	5.61216	6.58036	4.8797	6.42236	6.32144	6.8408	7.04739	6.09678	6.50694	6.01521	6.94857	5.44479	5.66907	4.729	4.01588	5.2271	6.25155	5.9262	5.9785	5.07014	5.33429	5.37697	5.55015	5.54102	6.39801	6.05317	5.41096	6.69161	5.11067	6.16405	5.58255	5.32512	6.39914	7.08246	5.02212	6.21518	5.7249	5.57431	5.58391	5.6099	5.78575
SDK1	1.67272	5.68423	6.42643	0.000110047	0.000496777	1	4.17693	5.59029	5.34746	6.23357	5.4993	7.15469	6.90537	6.47787	6.8524	4.91342	7.13135	7.12765	5.66583	3.27299	4.19484	7.26002	4.46137	5.79604	6.36325	5.90544	6.2078	4.16213	4.76776	4.17064	6.03879	6.53536	5.26766	4.86916	5.94642	7.8872	2.67885	7.37002	5.8642	6.56712	6.53368	6.18211	5.32919	7.00295	6.4404	5.22702	4.96019	6.19425	6.83518
ATP10B	1.67259	4.43003	5.17212	0.0120554	0.0281791	1	5.27364	4.43528	4.79276	3.63701	6.71266	1.45125	2.98712	3.52855	0	5.31691	0.564764	2.99494	4.54096	3.6718	0	3.45011	2.86668	6.05629	6.11181	3.53745	4.89305	6.54133	3.60474	3.8709	3.24291	3.00971	3.43754	5.93272	3.60332	1.77403	0	0	6.12361	7.14397	2.77073	4.14036	5.29533	1.77802	6.13474	7.45263	5.73776	4.81789	4.99713
SLC1A1	1.67117	3.14902	3.88988	0.00166938	0.00517657	1	0	2.12329	1.56454	3.22574	5.53204	3.67558	5.30012	5.37705	4.0513	2.72616	4.48508	4.14039	0	0.937862	2.02937	1.89757	1.1569	4.00717	2.38971	0.0484641	2.9535	1.14807	2.06905	2.97797	3.11539	4.59996	2.64869	0.710491	2.55086	5.70678	4.38061	5.95965	3.52781	2.63414	2.57892	5.27401	1.9391	2.20627	1.54183	1.8441	2.5679	2.91442	2.39523
CA11	1.67114	6.76168	7.50251	1.17868e-05	6.96647e-05	1	8.90904	6.88717	3.96837	4.99434	6.37475	7.41675	8.47931	8.73953	7.35063	6.11552	6.5685	5.23851	6.15893	6.4279	7.42312	5.6474	7.84485	5.90398	7.81735	6.4195	6.51744	4.89376	4.61615	5.70332	7.02955	7.2681	7.66219	4.65089	6.43848	7.70375	8.15692	5.15099	6.0986	6.18066	7.30748	7.17552	4.78635	6.75626	8.02813	4.79283	6.16781	7.94557	8.5083
ADAM22	1.67107	1.56546	2.30623	0.000166656	0.000708146	1	0	0.33136	0	0.864465	1.55046	3.45414	3.55784	4.1344	4.34591	2.06806	3.53916	1.88745	0	0.385903	0	0	1.84451	0	0.270107	0	1.63899	0	0.723486	1.5759	2.64776	3.60851	3.90273	0	0.308521	3.54186	2.30376	3.43126	0.877716	2.16398	1.80064	2.45638	1.00203	3.82102	2.11936	0	1.35176	1.80142	0.807922
ZNF77	1.67074	4.85806	5.59854	3.5914e-15	1.9754e-13	1	4.78546	5.17846	4.55627	4.70773	3.67257	4.75914	4.08642	4.49432	5.70788	4.66176	4.60265	4.50242	4.27136	4.47243	5.54012	4.72689	3.42691	4.56913	3.97318	4.58361	4.71557	5.06665	4.83743	4.79528	4.37682	5.27442	4.94715	4.0571	5.36583	5.1879	5.3059	4.15644	4.77635	4.48388	5.04303	5.06119	4.54127	5.76296	5.21218	4.39587	4.63337	4.8115	4.98069
ZNF695	1.67029	3.12701	3.86711	0.0133051	0.0305868	1	0	5.96321	5.41593	0.49514	3.6531	3.12052	0	0.600211	4.55577	0.975956	2.54481	4.73477	4.31019	3.42201	5.64832	3.20374	0	0.186746	2.94891	2.06178	2.95973	0	0	0.17667	3.56115	1.38551	4.48844	2.80573	4.18494	2.78429	6.53421	0	0	2.8403	2.91283	3.53409	5.06749	5.64582	4.43313	4.0246	2.19176	4.69945	0.0223858
MAML3	1.66979	4.12102	4.86069	1.98583e-06	1.45458e-05	1	3.27895	4.89409	2.81942	4.51994	5.12235	5.02481	5.81024	5.76107	4.10169	4.24498	4.89633	5.72651	4.06197	4.16605	2.42995	3.21998	3.02978	3.07037	3.99576	3.20848	4.22977	4.63005	3.0123	4.98262	4.68796	4.10673	4.83538	2.76021	2.30325	4.21004	3.09174	4.12603	4.06482	4.05427	4.92388	4.67755	3.17045	4.32543	3.2945	4.38247	3.48051	4.39376	4.29402
SIX2	1.66975	4.52847	5.2681	0.00386238	0.010636	1	0.809134	6.09963	2.24654	3.20759	3.44124	4.85597	6.37493	5.47011	4.11657	5.23497	6.94798	3.30686	6.32259	0	5.47598	2.53254	2.48041	3.05379	3.33635	3.85824	6.85534	3.34133	4.16128	1.42306	5.94271	6.19978	3.88353	1.87337	3.49598	7.41646	4.39168	4.63136	3.35731	5.13777	5.13222	4.57199	2.43475	6.28863	3.07125	2.31326	5.38274	3.17108	4.51887
MBTD1	1.66907	5.57678	6.31582	1.03443e-17	9.82115e-16	1	5.94202	5.66763	5.46266	5.10123	5.12204	5.7658	5.69474	5.58254	6.90254	5.89556	5.4316	5.5858	5.2186	4.86414	5.91182	6.07913	5.34369	5.22041	6.26208	5.405	4.87602	5.38221	6.01141	5.27806	5.43785	6.24276	6.37201	5.64699	6.30498	6.20793	4.67631	5.09151	5.18775	6.06666	5.63471	6.5198	6.12747	6.2861	5.66721	5.61859	5.47574	5.47954	4.7862
SVOPL	1.66889	1.55484	2.29373	0.00191844	0.00584313	1	4.10151	3.03478	0	0.249619	0.6449	0.220609	2.97254	3.00012	3.89799	1.65447	0	0.711247	1.46337	0	3.18382	3.64165	2.21617	0.97161	0	0	2.86661	2.04778	1.0895	0.62691	2.10173	2.82466	2.3268	0	0.509684	2.26037	0.76055	0	0.421881	1.32105	1.04082	2.10105	0	6.46568	0	1.56876	0.915707	2.39382	1.20043
AP3B2	1.66818	2.74797	3.48624	0.00544371	0.0142784	1	3.74974	2.84975	0	1.86965	1.26299	4.53677	2.57864	2.90914	4.24105	7.0265	4.27887	1.84699	2.09299	2.1941	4.82888	1.81015	0	0.686101	3.12978	0.519008	3.09692	4.39314	2.84795	0	6.25779	4.75011	6.22414	0	2.58068	2.53533	2.8315	3.22849	1.21889	1.2199	5.23906	3.23987	1.71806	5.94653	0.114845	0.965696	1.43014	1.99775	3.19846
PRKG2	1.66526	2.63419	3.36994	6.00102e-06	3.84902e-05	1	1.88386	3.95307	4.77096	2.04899	2.7728	3.14004	2.02006	2.65369	1.58454	3.24606	2.29773	3.22042	3.88003	2.5948	1.01867	3.35845	1.67009	2.3393	4.36029	3.76833	2.83497	0.473419	3.0442	4.18976	2.89472	2.81453	2.82634	2.95585	2.53682	3.28729	1.43039	2.46256	1.30682	3.06891	3.01158	4.2498	3.43258	1.99419	3.07373	3.24771	2.66464	1.83768	3.47557
CPT1B	1.6648	6.7816	7.51696	2.32356e-05	0.000126037	1	6.81781	6.53463	7.58241	4.60381	4.73602	4.5949	6.5397	7.00236	7.88341	7.38534	8.61276	6.20331	6.09301	7.46415	7.55823	8.97666	5.69339	8.02811	5.18534	4.62668	5.28685	5.30245	6.88494	6.12394	7.80117	7.76438	7.5676	5.92429	7.20583	7.72555	8.23991	5.44103	5.88978	7.26546	6.67145	7.86337	6.71849	7.50066	6.85632	6.7759	8.29683	7.86944	8.06296
CBX6	1.66318	7.07248	7.80643	2.85332e-06	2.0119e-05	1	5.21397	6.80179	5.46035	7.96975	7.85887	8.27529	8.05852	7.65425	7.65816	7.81755	8.05588	8.16052	4.65951	4.51966	7.22705	9.1083	6.50275	5.86936	5.79816	5.73907	7.69414	5.42357	6.19856	7.48616	7.57917	7.58815	5.96442	5.35282	5.6967	8.70615	7.87199	8.9699	6.5675	7.14983	8.06782	7.59873	6.16123	7.55628	6.4583	5.65273	6.44187	7.14883	7.49105
[truncated: 7,048 more rows]
[truncated: 269 more columns]
