# Supplementary material for: NOTCH1 acts as a tumor suppressor that induces early differentiation in head and neck cancer
Source: JCI Insight. 2026 Apr 16;11(11):e202414. doi: 10.1172/jci.insight.202414 (PMC13313506; doi:10.1172/jci.insight.202414)
Supplement: Supplemental table 16 [file jciinsight-11-202414-s189.xlsx]

## Sheet: S16
Table 16S Genes differentially expressed between LHSCC tumor clusters with active and inactive NOTCH1 pathway
Symbol	Cl2 to Cl1 FC	Ave Cluster 1 (NOTCH1 off)	Ave Cluster 2 (NOTCH1 on)	P Value	AdjP value	Adj P<0.1	TCGA-CV-7089	TCGA-CN-A63W	TCGA-CN-6989	TCGA-BB-8596	TCGA-CN-A49B	TCGA-CV-7410	TCGA-T3-A92M	TCGA-BA-6870	TCGA-CV-A6JM	TCGA-CV-A6K1	TCGA-D6-A6EQ	TCGA-CV-5441	TCGA-CN-4727	TCGA-CV-7247	TCGA-HD-7229	TCGA-CN-5356	TCGA-BB-A5HY	TCGA-D6-A6EP	TCGA-F7-A50I	TCGA-BA-6868	TCGA-CV-7415	TCGA-BA-A6DA	TCGA-D6-A6ES	TCGA-D6-A6EK	TCGA-F7-8298	TCGA-CV-7440	TCGA-UF-A7JV	TCGA-F7-A622	TCGA-CV-5444	TCGA-CN-5363	TCGA-D6-6826	TCGA-CN-5361	TCGA-CV-7245	TCGA-CV-7433	TCGA-BA-4076	TCGA-CN-6022	TCGA-CN-5366	TCGA-D6-8568	TCGA-CN-4723	TCGA-CN-5355	TCGA-CR-6474	TCGA-UF-A7JK	TCGA-D6-6517
Sample order							1	2	3	4	5	6	7	8	9	10	11	12	13	14	15	16	17	18	19	20	21	22	23	24	25	26	27	28	29	30	31	32	33	34	35	36	37	38	39	40	41	42	43
CC cluster							1	1	1	1	1	1	1	1	1	1	1	1	1	1	1	1	1	1	1	1	1	1	1	1	1	1	1	1	1	1	1	1	1	1	1	1	1	1	1	1	1	1	1
NOTCH1 Mut							1	1	1	1	0	0	0	0	1	1	0	1	0	0	0	0	0	0	1	1	0	0	0	1	0	0	0	1	0	1	0	0	0	1	1	0	0	0	1	1	0	0	0
NTS	31.989	4.23975	9.23925	4.33489e-11	3.00281e-09	1	1.94139	5.28579	10.9402	5.73342	6.94281	5.49579	1.94215	7.36784	0.275929	1.41558	1.65479	4.04418	5.48921	5.3885	5.48094	5.06583	2.65362	5.37872	4.13657	2.12633	3.42456	0	6.43677	0.690462	1.16656	7.45046	0	0.00418725	3.32062	0.335815	2.48933	2.99642	11.4926	0	1.88939	1.37268	5.73577	5.77949	7.67035	4.56064	2.43318	2.2189	0.989397
GSTA1	22.267	4.01488	8.49171	4.02648e-13	6.1418e-11	1	5.8995	4.03819	8.39935	4.43071	7.01165	0	0	4.70302	2.5249	0	4.70985	0	0	3.05565	5.56413	3.23391	0	0	7.61403	0	0.307199	6.30484	7.58796	3.82816	2.86299	5.81945	0	1.74946	0	0	5.63506	0.948673	3.41589	0	0	0.380558	4.91747	8.13492	8.03579	4.0965	3.28047	4.65303	4.42793
NTRK2	17.8768	5.83613	9.99615	1.16138e-18	1.59436e-15	1	7.03353	6.49762	11.135	8.15978	8.37052	3.7248	5.8315	5.06345	1.89205	0.0290819	6.21236	0.962898	5.43529	9.14101	2.91248	7.39805	4.16028	8.02107	5.62535	2.50708	8.19392	6.52051	2.03865	5.38446	4.86501	1.37692	5.57064	6.23968	4.88984	3.04347	4.35902	6.1926	8.53753	5.1244	2.57728	2.02389	4.86812	6.4849	8.56677	5.50933	6.97471	6.09882	3.85301
CYP26A1	16.8001	2.29847	6.36887	8.51009e-13	1.179e-10	1	0	3.36305	6.20538	7.05005	3.94869	1.08468	0	0.705704	3.7688	1.40381	0	0	2.80191	4.74755	0	0	1.34579	1.95674	0	0	1.21236	0	1.34984	0	0.478769	4.86866	0	0	4.33003	0	0	0	6.75739	3.09409	0	5.67475	0.233011	1.27216	4.81304	0	0.0296388	0	0
UGT1A7	16.0285	3.95358	7.95614	2.77674e-11	2.03551e-09	1	8.59449	5.61502	10.6265	2.67896	4.12969	0	1.27331	8.55301	0	7.31126	0	9.32613	1.0041	1.73149	2.11075	2.54882	1.10265	2.40033	4.4238	1.87771	3.23989	6.40311	9.67976	6.73108	1.98962	0	0	4.83938	0	1.4797	2.4453	0	4.92517	2.8654	3.57382	0.0122307	3.45054	3.46785	3.1402	0.451586	2.08303	2.0356	0
ALDH1A1	13.2682	6.80216	10.5321	1.98086e-17	1.57437e-14	1	5.7933	6.15347	9.90478	8.6888	6.81019	6.40837	8.39093	8.02671	3.89485	1.67822	6.41832	3.15084	4.92042	7.35464	6.40085	5.83937	5.61769	2.46907	8.40462	7.34422	5.6719	4.45023	6.32242	5.45602	5.07924	5.40596	4.89005	5.50959	6.89621	4.29175	7.59118	6.44202	10.388	6.83295	4.37483	5.35504	5.90458	8.27254	9.6084	5.69631	5.86812	8.47073	6.35053
CCDC190	13.2276	2.78729	6.51277	4.98622e-11	3.37654e-09	1	1.79861	8.43485	8.68151	9.01804	8.30944	1.73304	0	5.36129	0	2.8249	0.729986	1.32731	0	7.7213	0	2.59234	0	0.495662	7.31007	0.440239	5.24793	8.32766	1.93399	0	3.21739	3.66791	0	1.95817	0	0.185063	0.806746	0	8.38106	0.782802	0	0	0	7.63276	4.49279	1.34348	2.44106	0	0
UGT1A6	12.0518	5.76741	9.35859	3.7177e-15	1.24758e-12	1	6.98046	5.43769	10.2071	6.8507	5.10086	4.16239	7.31219	9.95211	0	4.39715	4.67743	8.2809	5.23404	1.90854	4.22849	4.89181	6.83901	0	8.9365	7.71888	4.0521	4.43635	6.24259	6.07271	6.46969	0.739135	2.52216	4.97723	0.56655	4.16939	5.3197	6.00347	8.62633	4.64927	5.45949	0	5.50147	6.39999	11.0506	3.87716	5.81018	4.46574	3.79283
ALDH3A1	11.4514	8.70336	12.2208	5.71312e-15	1.76069e-12	1	11.2636	11.3001	13.6137	8.35377	9.70932	6.25206	5.30684	11.7724	7.49678	12.57	7.73295	11.3898	9.64747	8.75715	7.34123	8.69977	3.29194	6.8964	7.81714	6.15971	5.93847	10.3549	8.6571	9.97121	5.95361	6.98085	4.73502	10.5428	7.31652	5.75222	5.84472	6.66539	9.77888	7.99786	8.01677	5.28367	7.40722	10.0616	11.7852	9.55369	7.13889	8.48055	4.60399
UPK1B	11.065	5.94605	9.41398	3.32062e-06	3.90534e-05	1	4.47693	3.01429	11.4067	1.1742	7.4702	0.184549	0	5.47683	0	2.38006	4.1414	4.96205	11.2436	7.11924	8.01964	11.3407	0	0.354518	11.0858	5.33279	7.0004	3.3293	0	9.03947	1.56656	9.82754	3.44402	9.91343	0	0	7.76025	0.298896	12.1919	2.28097	2.02926	4.05884	4.66938	10.9955	8.91645	8.09589	3.55595	0.75441	3.752
ADH7	10.5642	6.18902	9.59013	2.71939e-11	2.00319e-09	1	9.71735	3.57881	10.2625	7.74629	6.06304	2.15109	5.29788	8.71748	0	2.08749	6.16039	8.30699	1.5296	7.35198	6.25153	4.74431	2.97445	0.704747	9.88445	4.66583	4.5428	8.42493	2.09111	8.76786	1.37053	2.7749	3.7879	6.73465	4.41321	0	4.544	5.50964	8.63818	7.31988	4.16589	0	4.94261	8.66982	9.33683	9.47675	5.41769	7.90255	2.92585
CYP4F3	9.40114	3.31814	6.55098	1.66599e-11	1.32536e-09	1	6.20984	2.48788	8.02432	2.98349	1.78355	2.23352	3.37176	3.8014	1.25317	0.73377	2.37617	0.874744	1.45239	2.05609	2.63349	3.68559	0.495907	0	4.52651	2.69832	0	1.5553	2.01562	5.47446	1.61147	2.79202	2.94527	1.38569	3.0557	0	4.55359	4.25651	3.37205	4.39875	6.02524	2.84634	2.29749	4.83819	6.25265	1.9327	3.77072	3.80079	0.909015
FAM3B	9.3713	4.24186	7.47011	9.44658e-12	8.86113e-10	1	9.23775	5.64397	5.04233	9.50929	2.37789	2.87999	2.82358	6.36841	1.90737	2.90085	3.75769	0.461198	7.80957	1.92884	5.41084	2.40744	0	1.89452	7.21067	0.736279	3.17208	3.58569	4.48056	6.97143	3.1973	0.407455	4.0767	1.225	0.541754	0	4.71422	1.82403	7.22626	4.06303	4.47455	3.19799	1.89739	6.86866	3.67064	2.30718	4.05239	4.93254	3.69524
SOX2	8.29459	7.22892	10.2811	3.15904e-17	2.27165e-14	1	8.05058	8.93071	10.7565	7.85252	10.259	5.4782	7.63589	7.66853	5.97159	4.495	7.10192	7.79926	8.35575	8.41074	5.97655	7.99684	7.46342	6.3022	7.40526	5.91276	8.68922	6.82443	1.94662	7.92646	6.20074	5.84307	3.46062	7.6196	6.97544	6.84266	6.95495	6.71883	7.97592	6.13568	6.06786	0.798596	3.84362	6.20548	8.77401	6.85181	6.45135	7.78129	7.02482
ARHGEF26	8.16031	3.81543	6.84406	4.50565e-21	2.26799e-17	1	4.77866	5.83394	7.74791	4.91446	3.14349	2.54813	5.36759	2.35564	4.4302	1.63761	1.62417	5.86333	5.36279	3.14459	1.68269	5.89065	4.23142	7.33259	3.68227	3.97501	2.71309	0.039253	5.16956	3.11266	2.83013	4.3244	1.90598	2.95145	3.75695	0.273565	2.22054	2.72153	5.39506	3.21515	1.09476	4.93298	1.50524	3.91541	5.55451	2.01431	2.85976	0.906943	0.284535
LRRC4	7.86673	5.13417	8.10993	8.79315e-13	1.20714e-10	1	7.83877	7.83057	9.27734	6.94546	7.85233	5.35515	3.66876	5.04111	0	0	3.13698	6.77754	8.07105	3.60596	4.87643	7.23553	0	3.23767	8.16778	0.690793	5.72437	4.70175	0.654367	2.13417	2.57194	5.91506	5.86935	4.87245	4.15169	5.04209	5.30714	4.38414	8.69141	4.73127	3.75285	5.21729	5.24949	6.80112	6.58222	4.7344	3.45477	4.3072	2.98729
SOX21	7.64423	4.49692	7.43129	8.98774e-14	1.74005e-11	1	7.06712	5.84739	7.0491	4.57907	6.93666	2.63093	3.2793	5.44563	0	0	5.42402	5.52902	6.81143	6.0873	4.03665	6.87062	3.56296	3.90911	5.11279	2.36719	3.75397	2.32489	0.334583	6.63058	1.55074	5.4618	2.85863	4.7033	5.26501	0	5.93678	0	6.37146	3.10703	4.00472	1.05668	1.22136	5.21554	6.01018	5.27473	3.08045	3.60585	2.29226
FGFBP2	7.6213	3.29041	6.22045	2.95833e-06	3.56249e-05	1	0	9.77794	11.0503	2.44861	0	1.26784	3.10918	2.30395	3.98613	5.52187	2.85009	6.02994	4.24177	4.59946	0.271699	7.88985	1.71723	9.62211	1.65086	3.13806	0.0668806	3.98187	0	3.54846	3.17205	5.90821	0	6.82115	3.91426	2.84902	1.81136	0	9.8271	1.08752	0	1.79395	2.35148	4.72382	2.08215	4.68134	4.2615	1.0872	0
MRAP2	7.41496	4.15461	7.04505	5.71758e-19	1.07926e-15	1	3.12908	6.96195	7.23641	5.89472	5.5671	5.23414	3.96932	4.11002	1.69148	3.6101	5.49135	4.05883	2.57482	3.98776	0.851692	4.73974	0	7.41697	3.5316	2.29419	3.97554	1.02494	3.04867	1.77864	2.49876	3.57957	4.20045	3.51806	4.48848	3.38507	2.69163	4.37197	5.55517	2.48612	3.63764	5.59595	1.89854	4.00515	3.96323	3.26715	3.66381	3.67381	4.13677
SCN9A	7.24229	1.70154	4.55798	7.76979e-11	4.80867e-09	1	1.34809	0	5.67934	3.1658	2.35148	0.521646	1.21525	0.944674	0.0771984	0	1.57966	0	5.32445	2.01643	3.43357	0.0623748	0.888868	0.213905	2.29983	0.355887	0.360083	0	2.90377	0	0.965448	3.63008	1.24673	0	3.22007	0.9129	5.66047	0	4.81106	1.1663	2.29103	1.45348	1.22675	2.13855	2.64912	2.37448	2.79859	0.135144	1.65346
ADH1C	7.19801	2.11475	4.96235	5.38882e-07	8.60217e-06	1	0	0.993196	0	4.34963	2.47276	2.55796	0	2.28889	0	0.848611	0	0	2.70365	3.0582	0.961401	0.635798	0.024737	0	3.52017	0	0.874402	0	0	1.44282	0	1.16158	0	0	2.92237	0	2.47454	1.97652	2.99194	0	0	0	3.45243	3.03258	6.6436	2.92052	0	1.69036	2.31566
KRT19	6.99326	11.5743	14.3802	7.59727e-08	1.64983e-06	1	12.2573	14.6331	14.1971	13.8547	15.2259	4.88921	13.3428	12.1771	15.4807	1.94673	9.3138	12.8956	8.7973	12.7216	13.5474	11.048	3.78255	15.2996	13.6693	12.9276	11.525	8.34939	7.7281	12.5406	8.67188	14.3719	15.5219	10.8784	3.60096	4.93785	11.6737	5.78754	12.6957	5.56857	6.58005	13.5919	14.2234	13.0288	14.6399	10.2151	8.65455	12.7146	9.6529
UGT1A8	6.89874	1.70432	4.49066	1.63115e-07	3.18244e-06	1	2.65039	0.623361	4.50707	0	0	0	0.297654	3.18796	2.52728	2.90975	2.90787	9.45301	0	0	2.34221	1.12775	0	0	6.75426	0	0	0	2.90533	0	1.79483	2.52219	0	0	0	0	0.321352	0	5.66033	0	0	0	0	1.37477	1.64692	0	0	0.022252	0
FOXA1	6.89375	4.70154	7.48682	2.36724e-13	4.0166e-11	1	6.02074	5.5776	4.55745	6.79804	8.429	1.14487	3.16192	4.73821	2.31728	0	2.57992	1.83357	7.11458	2.28591	5.20753	4.9034	4.11999	1.59692	7.57536	4.74317	0.918077	1.7485	1.28782	3.63848	3.26273	7.28081	5.20502	1.45423	0.46516	1.4704	5.90269	5.27248	6.56136	4.09384	3.16014	4.49289	2.80883	6.73543	7.63578	3.3816	3.78485	3.98153	4.76937
SLC9A2	6.6231	2.20533	4.93284	1.7665e-11	1.38217e-09	1	0	0	7.35145	2.37372	3.42542	3.25284	0.777506	0	2.28158	0.772808	0	0	0	2.02674	1.35837	0	2.45359	2.9141	2.12045	3.70741	1.83482	3.33851	0	2.40886	2.0042	0	0	3.10509	2.12718	0	1.96833	2.70951	3.91687	1.92694	2.29761	1.12821	0	3.06269	2.86843	4.22672	1.87872	2.12275	0.851551
ATP13A5	6.55967	1.65016	4.36378	2.96073e-07	5.21096e-06	1	1.07153	7.92592	3.35037	1.98962	3.27945	0	1.61435	1.08025	0	0	0	0	2.04304	0.769961	0	1.9711	0	0.749261	2.06595	0.643489	0.455044	3.61647	1.67665	0	0	0.00616068	0	1.20153	0	0	2.10132	0	7.86086	0	1.62216	0	0	2.71134	4.27159	0.540156	0	0	0.515285
AKR1C1	6.46519	9.84586	12.5386	4.64179e-10	2.17688e-08	1	9.52583	10.9743	12.9122	11.7844	9.05669	8.71839	9.19464	11.5186	11.0981	8.71016	11.5989	13.3928	9.69267	9.95839	11.1133	9.68614	9.69366	6.22281	11.6927	8.32014	7.61419	13.4576	11.3998	10.7988	8.75678	7.5669	7.72584	11.4634	7.70049	8.68387	8.84872	6.9703	10.5778	11.3346	9.56927	5.56805	8.15917	10.344	12.6847	8.48067	9.10933	10.4042	8.8828
WNK2	6.38577	5.69747	8.37233	1.29245e-17	1.21983e-14	1	3.95881	7.64872	7.55052	7.99578	5.96257	4.20762	6.31516	5.36449	6.15788	5.60306	5.74912	7.25056	3.96798	6.3338	4.38547	6.6136	6.98927	9.83939	6.22849	5.06843	5.95491	6.25293	8.94429	4.66853	6.22561	1.0783	1.8652	6.15207	3.3058	1.84669	4.98821	5.83519	6.91883	5.7183	4.97435	6.19293	4.38317	6.21839	7.48601	4.92773	3.24013	5.26203	3.54828
NPPC	6.29914	1.70599	4.36115	1.59006e-10	8.76332e-09	1	0.185179	3.37269	2.61514	2.63445	1.79749	1.74317	0	1.77176	1.87749	0.860511	0	5.87091	0	1.47757	0	0	1.22283	4.79096	0	0	0.252092	2.53941	0	0	1.96329	0	0	0	0	0	0	3.28394	1.52544	0.275234	0.765317	3.55108	0.168044	3.64226	0.273235	1.75189	0.057778	0	0.468361
CLDN8	6.14644	2.05051	4.67026	2.22074e-08	5.7033e-07	1	2.99595	4.42789	0	3.28402	1.64576	0	4.95464	2.30031	0	0	0	0	0	2.88842	2.83182	0	0	0	3.34028	3.119	3.28689	0.674328	0	1.65015	2.48504	0	0	0	0	0	4.70609	6.22556	0	1.7987	0.0326059	0	0	3.63651	5.49021	0	1.85984	2.15255	0.917018
GPX2	6.11732	9.96531	12.5782	1.8851e-10	1.02032e-08	1	9.29693	13.4898	13.0567	11.5995	10.4302	4.98746	7.90041	10.7634	12.5867	8.57424	10.9118	11.2802	12.396	9.16187	6.01435	7.71737	9.5979	5.46672	12.4439	9.52615	12.0926	13.588	9.65814	8.1826	7.36346	4.84931	4.32015	12.4143	6.67815	5.83024	5.92016	10.9511	12.7941	11.6744	12.2096	11.1645	12.442	10.6191	12.7428	8.65616	8.89296	7.63879	9.63434
SPRR3	6.11027	10.3812	12.9924	7.05299e-05	0.000498396	1	17.7851	12.922	12.1577	9.01687	10.9372	8.9154	7.64302	13.6559	6.60501	13.6258	10.3213	3.74876	10.664	9.38756	12.3723	14.3033	6.82589	6.03146	12.3331	10.9685	4.84998	15.7694	8.96272	15.2377	5.12897	6.10202	11.1723	12.3836	4.87759	2.36783	12.3623	5.32588	12.0836	8.47356	12.2028	6.1916	7.23212	13.4711	8.41098	12.7128	9.43385	6.47234	5.48135
WIF1	6.0649	1.5358	4.13629	2.32517e-05	0.000199501	1	0	3.01501	7.08736	3.69592	5.32411	0	2.51021	0	0	0	1.18403	0	0	4.2292	0	0.615702	0	9.8871	0	3.24108	0	0	0.989444	0	3.56997	0	4.456	2.22507	1.94391	0	5.77137	0	0	0	0.916369	1.45095	0	1.63692	2.36398	0.0380601	0.381987	0.297419	0.688916
PCDH19	6.02375	2.24669	4.83735	8.25485e-09	2.48815e-07	1	0	3.89349	6.62676	5.23916	0	0.847088	5.30647	2.2861	0.299165	3.98247	3.0587	1.14014	0	5.03334	0	2.25548	0	7.02779	0	0	6.48375	5.82225	0	0	2.61081	0	0	0.81075	2.88739	0.0900471	1.25402	1.8044	1.77262	1.90756	0	2.53051	3.98506	4.50459	1.94057	1.10704	4.65315	0	0
PCYT1B	5.88306	2.04632	4.60289	1.20466e-10	6.99678e-09	1	0	5.28901	5.03939	5.34513	0.376703	0.520583	1.67258	1.48798	6.20902	0.613298	0.388337	0.476302	0	1.79876	0	1.07905	3.0705	4.55658	1.02993	3.87992	3.92146	0	0	0	2.36336	6.40786	0	0.37953	3.43454	0	0	4.6319	5.93778	1.22756	0.559456	1.98114	1.13341	0.649794	5.2215	2.14434	2.5244	0.551165	0.459844
CLDN20	5.73768	0.989181	3.50965	7.20048e-11	4.49539e-09	1	0.108025	0	5.18781	3.30604	2.4395	0	0.659934	0	0	0	0.372679	0	0.789771	0	0	0.498853	0	0	0	0.66459	0.42154	2.97303	0	0	1.20612	0	0	0	0	0	1.11462	0	1.79653	0	0	1.58206	0	0.206867	2.5236	0.0588827	0.810854	0	0
CLDN3	5.70619	3.39194	5.90447	4.54868e-09	1.4965e-07	1	0	3.62468	2.50182	6.90299	4.23191	2.95348	1.8927	2.59393	2.80891	2.85004	4.09014	0	1.01938	1.95729	4.91115	1.6699	3.65595	3.6027	6.2562	1.79573	0.653196	3.46827	0	3.63846	4.1591	4.01885	0	0	0.395371	0	5.39274	0.140433	0	1.15935	0.838903	5.02135	1.41284	6.15848	4.17714	1.96593	4.54363	4.13265	4.65357
ADAM23	5.62611	5.86179	8.35393	4.20863e-09	1.40894e-07	1	5.63481	6.72585	8.82265	7.57704	4.96886	7.26656	6.99022	7.99855	5.44595	3.87193	7.45065	2.88342	2.50746	5.12457	1.12223	2.91736	5.57318	7.94542	5.78675	6.99227	8.13745	6.47268	8.12975	7.44025	5.96643	5.12975	3.78594	5.68062	5.88648	2.89101	3.94902	6.59834	6.55331	7.54406	5.91936	8.03502	3.80932	5.05099	8.10518	4.56343	6.80892	7.90767	6.57503
GLS2	5.60876	3.9572	6.44488	1.18592e-14	3.25612e-12	1	4.01909	6.90991	6.66282	4.27071	3.82043	3.01642	5.34884	3.11083	6.23472	1.12082	1.72261	5.95743	4.90483	5.49034	1.69183	5.54102	5.77433	0	2.79407	2.75512	4.8783	1.32501	4.4349	4.80167	3.71741	5.02213	3.20635	0.420176	4.564	0	2.74975	6.29572	6.59864	3.44871	3.95634	4.73307	0.299395	4.22768	5.37199	2.59224	0.48869	3.00924	1.03274
UGT1A1	5.5943	1.52278	4.00674	9.91264e-12	9.24017e-10	1	2.53987	1.78261	5.66435	1.87983	1.87422	3.30993	1.32613	3.13057	0	0	3.08411	4.32744	0	0	0	0.385538	0	0	0	0	3.69653	0	0	0	3.98279	0	0	0	0	0.389996	0.0358188	3.28441	2.93462	0.844827	1.65609	0	0	0	4.94119	0	0.433861	3.72279	0.302549
SBK1	5.58626	2.81757	5.29945	1.92266e-14	4.60859e-12	1	2.83842	4.14309	5.70464	4.73191	1.55791	3.7286	4.30077	1.18518	3.4547	0.216049	2.06043	1.46866	3.7046	3.19703	2.61944	2.73797	0.747347	8.16725	2.70364	3.94182	3.33341	0	1.53564	2.52938	2.50937	0.744444	2.36032	0.260912	4.55868	2.02448	2.96307	3.35303	0.822853	2.99666	2.30761	3.41778	2.43379	3.3639	2.39829	2.07169	2.6491	0.180535	1.29374
SLC9A4	5.57059	1.12627	3.6041	7.40098e-10	3.28712e-08	1	2.84924	0	4.92084	0	0	0	0	0	0.364006	0	0	0	0	0	0	0	1.05129	0	0	0.436454	1.12661	3.28883	0	1.64411	0.126715	0	0	1.88862	0	0	0.805209	0	3.54729	0	2.25178	0	0	2.63924	0.159944	2.0992	0	0.743656	0
ABCA13	5.37279	4.40949	6.83516	1.90613e-11	1.47613e-09	1	4.36239	6.2785	5.68544	6.18245	7.46324	2.13666	3.5221	5.6291	2.62022	0.132147	2.52365	0.699089	5.63788	6.61959	4.90566	3.89142	0.150063	0	7.16962	0.168872	3.71719	6.11348	3.39863	3.90056	3.37967	0	1.77272	4.20796	1.11441	1.79171	6.2018	5.37533	6.62063	3.42713	4.52761	2.62942	4.95076	6.4518	5.64717	4.1193	6.64964	3.50317	4.01327
GCNT2	5.3273	4.19389	6.60729	1.26524e-17	1.21983e-14	1	4.81232	4.95317	6.61047	5.47684	6.07826	3.56724	2.79291	3.6732	4.41571	5.15755	3.69397	5.61152	6.54166	3.72784	3.80381	5.51607	3.67036	1.27549	3.85481	4.97344	5.20511	3.67151	0	3.70124	2.28672	5.66978	3.04059	4.60501	3.39684	1.58264	5.08596	2.94042	6.24592	3.22698	2.73047	3.12044	1.51664	5.6261	5.21671	2.37826	3.81969	2.97098	3.28826
VTCN1	5.24847	3.50692	5.89881	1.56306e-07	3.07238e-06	1	0	4.80329	7.34325	5.5755	5.75514	0	0	2.02777	2.85751	0	3.95519	0	0	3.67261	5.13215	1.49632	2.20318	1.40555	6.99587	1.52033	3.04312	1.24979	0	2.92915	2.99018	0	4.32169	0	1.4428	0	6.70243	2.83953	2.86819	4.34051	2.39215	5.1571	3.16064	5.6895	6.48509	0.00231575	3.21493	3.63335	4.69047
TMPRSS11A	5.24823	5.51046	7.90229	1.47764e-06	1.97322e-05	1	10.5112	9.33141	4.73175	2.02168	6.991	4.03224	3.10054	6.93801	4.54926	5.60981	2.70877	6.52552	6.86851	5.74703	6.11598	5.82637	0.971437	0	7.57281	4.07647	4.51798	6.45588	7.46152	6.19681	3.00062	1.0735	6.23091	3.95928	4.33033	1.2151	6.31665	4.94122	9.82487	4.83823	4.6324	0.77444	2.0365	8.28054	4.47474	7.00813	4.56872	3.65404	1.72726
NKAIN2	5.22846	1.43769	3.82408	5.38495e-09	1.72778e-07	1	0	2.90932	4.05237	3.79617	5.92941	0.329991	0	0	3.07975	0.64076	0.483054	2.41049	4.83421	1.31535	1.44173	0	3.12425	1.95683	1.68544	1.03781	4.26167	2.12783	4.86097	0.595839	0	0	0	0.718259	2.18859	0	0	0.309536	2.26904	0	1.38447	0.371098	0	0	2.09943	0.724648	0	0.633224	0
CES1	5.22291	6.43894	8.8238	1.14379e-05	0.000109388	1	4.41884	5.95895	8.08265	6.76405	5.07011	5.03131	6.15404	11.8565	9.63489	6.75639	8.78027	3.57733	4.61431	4.26795	5.12125	5.01036	7.06418	4.64431	5.90665	8.22331	4.98888	5.7458	8.6294	6.63914	3.63598	3.49271	4.93742	4.16852	6.66052	5.35678	6.88382	6.69341	5.78777	7.27035	5.38201	7.63887	5.62831	7.92428	11.2893	4.76199	5.2317	7.82741	5.70002
GSTM2	5.21212	6.8155	9.19737	1.33248e-12	1.69091e-10	1	5.63643	7.51083	9.80839	8.48611	5.56879	6.77519	8.94993	9.70113	7.62409	5.78698	7.61967	7.95886	3.53586	6.53362	4.3219	6.18154	7.71111	10.982	8.24167	8.61218	6.45835	4.82154	3.78163	5.85277	6.72636	5.7186	5.40909	4.19041	7.17363	5.15196	5.77914	5.67873	6.06417	5.93162	4.45087	6.75358	5.5893	6.50113	9.29401	6.61964	5.92134	8.25288	4.08683
KIAA0319	5.19993	0.36265	2.74114	6.86403e-13	9.87178e-11	1	0	0	1.53112	1.33648	0	0	0	0	0	0.259497	0	0	3.01428	0	0	0	0	0.744067	0	0	0	0	0	0.71417	0	0	0	0	0	0	0.189649	0.318733	0	0.345623	3.12391	0	0	0	2.33157	0	0	0	0
AKR1C2	5.16098	10.4018	12.7694	2.21272e-08	5.69239e-07	1	9.38146	11.8059	12.2383	11.6852	10.6304	10.1733	8.95833	13.299	11.5533	9.25144	10.4766	13.4399	10.9831	9.67347	10.3454	11.3619	10.8766	5.51288	13.3958	8.8145	8.58785	13.945	11.6491	11.1394	8.54864	7.54889	8.22765	12.4312	7.22788	6.83326	9.30968	7.93489	12.4868	10.8082	9.63005	5.77507	8.35195	10.3379	12.2245	8.42537	9.39948	11.6617	7.97452
UGT1A10	5.15369	3.68295	6.04855	3.35203e-05	0.00026968	1	5.35734	2.89423	8.99189	2.1347	2.11632	0	0	5.79828	1.85648	2.72994	8.61906	4.84912	2.16028	0	3.86802	3.76237	4.1271	0	4.63051	7.92215	1.89159	3.37846	6.70293	3.25454	6.11219	0.820084	1.98161	7.13043	0	0	1.73201	5.36781	5.43731	0	1.57431	0.440408	0.580466	6.97842	5.79841	4.8792	0	4.40983	0
TBX4	5.15211	1.07918	3.44434	2.05918e-11	1.57049e-09	1	0.674645	0	2.26105	3.10264	1.55726	0.00966942	0	0	1.98357	0	0	0.913119	0	0.80436	0.198388	4.70973	0.134572	3.33196	0	0.478787	0.758243	0	0	0	3.34757	0.9851	0.842945	0	0.282063	0.371789	4.34294	1.15962	0	0	0	0.24793	0.710062	0.604636	0.4345	0.0780107	0	0	2.44678
ZBTB7C	5.1117	5.84499	8.1988	3.61635e-13	5.74848e-11	1	7.26832	5.30071	8.98628	6.99881	6.54182	5.86191	5.98059	6.4245	0.135299	3.38808	6.18737	0.739009	1.26984	6.50126	4.31992	3.92953	3.41698	7.24136	6.66976	3.55778	6.26378	8.73545	5.60345	5.73753	7.03267	1.59536	4.33121	7.89098	6.76818	3.75076	6.53373	5.14584	6.14066	5.42273	6.10654	3.80158	3.8941	6.36744	5.76907	7.24596	4.15625	5.52082	5.7847
COCH	5.06191	3.48282	5.8225	3.42188e-08	8.21524e-07	1	0.401503	2.43819	8.89988	2.95381	2.60827	5.14301	5.29072	4.86121	8.02317	2.37882	2.36107	4.14748	2.32917	0	0.440957	2.83803	2.75623	6.60103	3.36301	4.14187	2.96149	1.04271	3.48023	3.08396	2.98904	5.3361	1.0778	3.91919	3.35095	1.46815	1.66598	1.02257	3.2684	3.35165	2.88077	7.34712	1.78949	3.43988	6.21121	2.70242	3.52632	0.827765	2.0863
HLF	5.0192	3.85361	6.18107	1.28212e-15	4.84033e-13	1	5.40271	4.31991	5.36855	3.68273	4.57206	3.59427	4.00142	3.22494	0.750296	2.24848	2.73806	1.81249	6.39983	4.48392	2.08268	4.68818	0.99616	1.44104	2.54904	2.53702	3.76941	2.97599	2.5277	5.37868	2.57159	0.984403	2.40161	2.76202	5.17037	3.11297	3.23396	4.97678	6.56069	3.67192	3.4772	2.40639	1.82013	4.31942	4.75687	3.185	3.38322	6.21275	2.59323
MUC4	4.99643	5.16931	7.49021	5.41089e-06	5.89113e-05	1	7.99701	5.85709	6.46454	4.51856	9.8055	3.07466	0	7.21174	2.50007	5.54765	3.2447	2.67471	1.91096	4.34338	8.07344	4.48432	1.10504	0	10.5223	6.2658	5.99914	3.91171	0	7.31143	1.14144	5.05815	5.52891	3.8343	1.32947	0	6.79705	0	4.71317	3.2025	4.06786	4.63345	2.91097	8.93576	8.05383	5.01812	2.47391	2.94933	3.53637
CHODL	4.99345	3.14657	5.46661	1.2197e-12	1.58781e-10	1	0	5.00645	5.358	4.93558	3.31009	2.9381	0.744441	5.17748	0	2.2293	2.22595	5.09352	5.71523	3.25	0.940189	4.19655	0	3.70327	4.34117	0	4.03871	5.25754	3.75301	4.06234	1.2839	2.57631	0	5.5862	2.06138	3.47715	3.08248	2.3404	5.8357	2.38591	2.47903	1.4806	0	2.60573	3.45157	3.58326	4.01842	2.06676	3.15081
ELAPOR1	4.9807	4.58226	6.89861	2.39195e-09	8.87488e-08	1	2.66854	4.61968	7.35776	9.2978	8.0435	4.80715	2.37462	4.22681	2.54043	2.8952	4.63637	1.49117	2.66113	2.41766	5.39788	3.02309	2.66204	2.98186	6.56566	4.53514	4.43104	2.72562	1.8518	3.80169	5.46171	5.91045	3.98579	2.7564	3.79434	1.80235	7.19077	3.1477	6.11031	3.65486	3.47239	3.17631	3.00157	5.7966	5.21808	2.01176	5.09515	5.49611	6.60426
PLAC8	4.92329	6.6206	8.92022	1.20521e-09	4.99999e-08	1	9.79826	6.48509	7.44406	7.15891	7.21367	10.1028	5.18903	8.86633	5.06316	3.64384	6.66089	5.69826	1.9187	5.21568	7.80303	5.73898	3.5954	3.34742	9.06383	7.09832	5.34004	6.5928	5.72481	9.61197	4.16058	7.69319	7.15262	4.66373	5.84554	4.90567	7.63469	4.24977	3.65961	7.05301	5.74222	6.34301	3.88023	8.70456	5.48074	4.57573	5.43701	3.88805	5.48538
SAMD12	4.88222	4.58506	6.87259	1.24385e-15	4.81627e-13	1	4.5943	5.70102	7.40858	5.4493	4.52185	4.87934	4.07202	4.13917	6.2726	5.98257	0.534568	5.36466	6.33542	4.73782	4.18435	5.39174	1.53662	4.6818	6.55086	5.09685	4.16556	0	4.58876	3.07929	3.66987	3.73361	0.103483	6.41725	3.36295	1.43105	5.07706	3.42277	6.77177	4.18478	3.71727	1.74144	1.40036	4.65911	5.95785	3.95262	4.71332	5.88321	2.02944
TMPRSS2	4.8701	4.27351	6.55747	2.73909e-08	6.82559e-07	1	7.4737	5.73795	5.07883	6.54577	6.79247	0.632876	3.01984	3.95058	0	3.66255	1.72906	0	0.893911	4.43596	5.88768	4.22888	0	1.67021	7.92385	5.4598	1.17088	5.17143	2.68708	6.58755	4.44647	1.69206	5.97658	3.70631	0	0	6.64195	0.653449	5.05408	2.47814	4.4202	2.00435	2.27922	7.31303	4.01521	2.48605	4.50273	3.78352	3.96357
CEL	4.81298	4.7004	6.96733	7.89228e-07	1.18118e-05	1	3.56362	10.9725	3.79947	5.12646	5.21433	3.64262	6.60992	4.99613	4.92085	3.36384	4.37892	0.836277	12.1055	4.52552	2.53591	4.48887	2.36241	4.11482	2.85478	3.74436	4.63661	3.4523	7.14535	3.39651	4.06646	9.30769	4.93135	2.21426	3.69981	2.57779	3.18671	6.94762	10.3601	2.95761	4.28735	5.00917	2.63532	2.77409	6.41096	2.45592	1.80636	3.01786	3.38103
CACNA1B	4.79325	1.61992	3.88092	4.25948e-09	1.41679e-07	1	0.330638	3.42908	2.98932	0	0.019565	0	4.55406	0	7.25536	0	3.80412	0	0.483383	0.528601	0	0.238991	2.80499	6.57072	0	3.57441	3.95553	3.23297	0.373684	2.89923	0	2.32697	0.10148	0.682884	0.668857	0	3.83088	0	0.370067	1.83118	1.79704	2.87541	0	0	4.04998	0	0	0	1.01902
GPC3	4.76166	5.23957	7.49104	4.20948e-05	0.000324488	1	3.51292	2.68556	10.488	6.03973	8.48444	2.75869	6.9526	3.49864	2.0353	3.34835	2.51548	5.15499	5.4862	4.89385	1.63174	5.58139	3.47713	10.8189	6.36359	6.4295	3.21523	2.49	5.50461	3.16221	6.19515	5.03319	1.4722	0.815953	4.94507	3.39677	4.18304	4.84072	9.39741	5.17479	4.54387	4.88653	4.53037	5.919	8.17496	4.5164	6.02586	3.63001	1.57401
AADAC	4.7585	2.75212	5.00262	6.92312e-07	1.0603e-05	1	3.65336	0.840421	8.40261	3.16277	2.70542	0	1.17284	2.96389	0	6.1509	2.03728	0	0	0.734139	2.81565	3.06868	0	0	4.07934	1.14809	0.49187	5.34246	0	0.603916	0	2.19894	1.90354	3.28291	0	0	0	0	4.55614	1.43167	3.51587	0	3.15981	2.97732	5.0633	2.81038	1.51607	5.21293	1.20674
INA	4.69822	1.67643	3.90855	5.39704e-07	8.6062e-06	1	2.8361	8.33021	0	0.965088	5.46902	0.409597	0	0.180446	0	2.56223	0	2.8663	0	3.19725	0.0623014	0	0	3.88487	0	5.17914	0	0	0.436196	0	1.52346	0.214608	0	0	0	0.00439146	6.43355	0	5.31761	0	5.06532	0	0	0.949404	0	0	0	0	0
PRSS21	4.69704	5.23809	7.46984	8.23776e-05	0.000571947	1	7.40374	2.6769	8.82417	8.3173	6.76652	4.47489	9.47152	2.49058	12.0571	1.3253	5.91414	7.6543	6.48509	4.63305	1.87153	6.6863	0	12.5244	3.77649	8.3762	9.15985	2.57991	3.2287	4.15977	2.04345	9.37091	3.51226	1.6497	0.06765	0	8.26218	0	7.24563	9.62861	9.61875	7.35461	2.27652	3.03634	9.88082	1.69371	2.39641	1.92311	3.09669
SUSD4	4.69355	6.73118	8.96186	6.38452e-12	6.38494e-10	1	8.91231	5.08428	7.70526	7.43352	8.4377	5.79809	6.95961	6.57337	7.53489	2.75903	6.34129	2.04837	2.13331	7.1821	5.46492	5.59454	5.9735	7.75163	7.58577	4.84537	7.59807	8.716	6.96052	8.26116	8.13433	1.53731	6.95101	5.90124	6.34747	2.22299	6.12163	8.25408	9.12331	5.86782	7.9237	4.73724	5.12631	6.27613	6.91002	6.83641	4.55237	6.23266	5.73947
PLPPR1	4.67011	1.36007	3.58353	7.18733e-08	1.57071e-06	1	0	0.408682	4.44972	2.39747	0	0	2.43159	6.49515	0	1.99754	0.644361	4.83929	0	4.71792	0	2.93972	0	6.19664	0	4.38855	0	2.81409	0	0	0	1.88203	0	2.2234	3.19342	0	0	5.29586	0	3.76944	0	0	0	2.65577	0	0.362926	0	0	0
RAB3B	4.66948	2.28492	4.50818	2.75734e-07	4.89865e-06	1	4.11204	5.21026	5.79959	1.6158	1.2962	0.111369	2.22159	1.24408	2.12569	0.555989	0	0.778705	3.26569	0.710895	2.62234	2.34945	2.95145	3.06451	2.44053	3.24507	1.51627	2.00521	0	0.175503	4.09336	2.86996	3.74105	0	0.243374	2.87931	3.39451	1.58664	7.29221	2.40371	2.5371	5.31448	1.74139	2.28261	3.697	2.85635	3.45932	0	0
POU2AF3	4.65676	3.84842	6.06775	3.13425e-10	1.58823e-08	1	4.25094	2.6339	4.76116	5.03853	5.27498	5.70907	5.3507	3.6324	0	0	4.43826	2.71233	1.30326	4.06879	2.64333	3.59778	3.24117	5.80974	4.5228	2.59454	3.74055	0.158597	0	3.71912	2.8491	0	4.20502	2.83963	4.97342	3.23273	3.19238	5.34219	1.9784	3.21142	3.58344	3.57739	4.99174	4.48323	6.5559	3.38185	4.54368	3.78283	2.79745
MAP7D2	4.63965	2.51535	4.72937	4.90841e-07	7.99589e-06	1	0	2.05734	4.75152	0.794656	0	0	0.0315928	0	2.58035	0	2.22931	0.307129	6.16726	4.84612	0	0	5.97345	5.69062	2.91856	3.24586	1.78801	1.30378	4.82799	1.65854	6.18639	0	1.49138	0	1.79853	0.601066	2.29338	3.79661	6.08741	4.78223	4.45861	3.67145	1.83705	1.36247	3.99961	0	3.47308	2.96775	3.99329
STOX1	4.62647	2.21324	4.42315	1.24499e-10	7.20328e-09	1	1.63075	3.14701	2.68619	1.14955	4.49347	1.2688	0.934278	1.63636	1.79514	2.90768	1.81371	5.03867	0.697776	3.63882	2.21681	2.24708	3.98672	4.38957	2.55933	0.00905242	0.575336	0	0	3.12309	3.35911	1.1258	0.518665	0	2.49858	1.93417	3.36558	0.710601	3.66874	0	3.17668	2.49874	1.75823	1.13382	2.5373	1.02315	0.236098	2.45161	0
COLGALT2	4.53854	1.82069	4.00292	2.73146e-07	4.85839e-06	1	0.275932	0	6.45844	2.47072	2.82439	0.324198	1.23225	0	2.34739	0.883294	2.66146	0	0	1.74467	0	0.672817	1.96628	7.68609	1.75846	0.819198	0	0.401292	2.6178	0.739452	1.22278	0	0	2.27507	4.56057	0.800798	1.2583	1.8566	0.707046	0.52861	0	2.56537	0.745647	2.76769	4.0528	2.74581	3.23475	0	0.08865
FAXC	4.50304	5.24645	7.41735	1.30579e-14	3.34217e-12	1	6.29169	7.16544	7.38327	5.71416	5.81931	5.16855	5.79358	5.86459	5.49316	4.3783	4.70055	6.24837	6.25383	4.37868	4.92166	5.37102	8.1894	8.52919	6.12282	6.27039	2.82576	0	4.9547	4.17496	4.97989	6.76308	6.8215	5.47638	3.90839	1.07522	3.88088	5.5563	6.65541	4.31631	3.68207	3.92807	3.72821	4.00057	5.2117	2.8295	4.68697	4.88501	4.69621
MPPED1	4.40115	1.06753	3.20541	7.87196e-07	1.18048e-05	1	0	0.488539	6.07579	1.19617	0.203573	0	3.88129	0	2.25004	0	0.792442	0	0	0	0	0	0	6.06186	0	2.539	1.45839	0	0	0.279516	0	0	0	1.2707	1.67315	0	0	0	2.94176	0	0	0	0	0	1.75268	1.07935	1.09259	1.35282	0
SMIM10L2A	4.40075	1.87219	4.00994	2.00851e-12	2.36958e-10	1	2.12119	3.87071	3.29959	2.29323	1.92358	1.25217	4.1723	1.15961	0	1.86694	0.105744	0.14589	2.8541	0	0.570291	3.31005	3.99071	5.39331	1.42149	2.73737	1.0117	0	0	2.0003	0	1.85047	6.06847	0	2.55667	0	0.534915	2.37169	4.51726	0.580358	2.11724	1.48352	1.05147	0.792864	3.22245	0.729698	1.08797	0.111134	1.39363
MSI1	4.36911	2.88339	5.01073	3.62577e-07	6.13132e-06	1	0	4.35726	6.72884	3.48406	1.65495	1.64764	6.15322	1.01475	4.57905	1.37983	1.74332	2.31284	0.479709	3.15748	0	3.22101	4.31995	7.15996	5.24334	5.85251	5.34916	1.93152	0	0	0	2.74091	1.32244	1.04681	3.91033	0.131785	0.944962	2.38683	3.57175	5.49703	1.90281	6.45961	1.82064	1.32896	6.07201	2.8862	4.61001	1.08684	0.368362
KCNH1	4.35548	0.748208	2.87104	2.34283e-10	1.22419e-08	1	0	0	5.06262	4.46148	0	1.334	0	0	0	0	0	0	0	0	0	0.82263	0	1.21514	0.877601	0	0	0	0	0	0	1.96273	0	0	0	0	1.18001	0	0	0	0	1.45988	0	1.98352	0.671485	0.669656	0	1.04002	0
JAKMIP2	4.35509	1.85015	3.97286	1.13326e-07	2.30949e-06	1	0.895143	0.209248	5.46295	2.32667	1.20703	3.6169	3.96643	0.612372	1.44934	0	0.967551	0.143836	0.274476	1.041	1.8106	2.36173	0.825163	2.23559	0.5193	2.27156	3.19638	0	0	0.911008	1.25216	0.0693295	1.4518	0.368746	4.60303	0	4.02152	2.46119	2.54048	4.27717	0	2.2975	2.31218	0.722522	4.00288	0.564564	3.02493	0	1.8584
HMSD	4.34977	2.75674	4.87768	7.72876e-09	2.35915e-07	1	2.04721	5.62893	3.1595	1.89001	0.546473	4.02905	2.42963	2.93529	3.65547	2.80778	4.57622	0	1.56028	4.26992	4.35724	3.45434	0	0.0835572	0	0.971501	1.98571	0.649166	3.28846	6.52865	1.2905	6.69489	0.512807	6.66817	0	2.33719	1.81342	2.1845	3.24717	2.54698	4.19381	0.334603	0.759678	0.291477	0.971401	0	1.46155	4.14621	3.87931
PCP4L1	4.34766	4.67998	6.80022	2.58962e-06	3.20015e-05	1	7.46805	6.66328	0.507418	4.66756	5.63502	8.34815	3.84478	7.48272	0	1.178	2.68379	4.67573	1.08995	3.32237	5.2197	3.64909	3.87375	1.03748	6.59952	4.20815	4.55053	4.78285	6.58456	5.62021	4.31798	2.50895	5.90895	3.46392	2.31319	0.0954147	4.02244	7.22088	5.44532	0	4.57689	3.68654	5.05194	6.66659	4.96014	2.27816	3.70057	6.71833	3.6417
ZDHHC2	4.28605	4.97096	7.07061	2.82737e-13	4.64088e-11	1	3.50548	5.80753	6.99081	5.56979	3.92863	5.69739	5.65622	4.11979	4.05881	2.96906	2.64683	3.27331	5.46534	5.42865	3.34684	4.85309	5.25077	4.36601	4.26513	5.57086	5.80041	0	2.21324	3.26985	4.54339	7.15669	4.65734	1.68195	5.06359	4.69211	6.0584	6.6621	7.00712	5.04078	3.4562	6.56432	3.84455	6.09461	6.0011	5.04893	6.03546	2.45877	3.89878
MYO3A	4.18556	1.17887	3.24429	3.00199e-08	7.33545e-07	1	0	0.715551	4.29701	1.83551	1.68332	0.812338	4.98275	1.62501	0	3.08209	0	0	5.01936	0	0.893351	0	0	3.29479	0.175876	0.622704	1.89652	0	0	0	0	1.68538	0	0	2.19992	0	0	1.54615	3.98287	1.69969	0	5.13388	0.30351	1.68454	1.38373	0	0	0	0
DMRTA2	4.15647	1.61935	3.6747	1.12966e-05	0.000108449	1	0	6.47046	4.57278	0	1.42272	0	0	2.74553	0	6.02619	0	3.74267	5.97603	0	0	5.16277	0.283099	7.36447	0	0	0.735206	0	0	0	0	6.40486	0	2.41319	0	0	0.464086	1.25058	0	0	0	2.11064	0	3.3697	2.52521	0	0	0	0
DMRT2	4.15027	3.98018	6.03338	1.94331e-05	0.000172037	1	5.21489	1.18423	6.69957	6.25626	7.19191	3.17294	3.4579	3.79675	0	2.58169	4.78487	0	0	5.36646	1.77864	2.90771	0	6.41311	6.54206	3.0329	6.85607	4.88672	4.39339	3.03836	2.8543	0.271222	0	4.156	4.07564	0	3.65367	4.65792	2.90872	2.42645	4.53128	1.80395	4.93677	5.28655	3.98998	6.77071	5.33823	5.66437	1.02935
GDA	4.14469	3.5911	5.64237	2.94299e-05	0.000242059	1	0	6.61565	5.95676	4.11499	6.8785	3.31486	0	0	6.01024	8.37805	5.29221	0	0	1.361	2.54436	0.210907	1.99256	2.14873	6.1409	6.65308	3.19738	2.85325	0	9.67417	0	0	0	7.72582	6.78339	0	1.52614	0	6.16358	3.13704	6.17279	2.31121	0	4.05593	3.48315	3.67787	0	4.42599	1.39797
SNX31	4.13534	2.25006	4.29807	2.09867e-08	5.4362e-07	1	5.88214	1.77527	2.58473	2.51652	2.52276	2.49295	1.27872	4.25657	0	0	0.893146	0	0.418076	1.5357	1.64341	2.4032	1.09198	0	2.69946	0.144576	0	1.9221	0	3.32462	1.45954	0.818724	2.33394	0	0.399947	1.98688	3.14041	1.14532	0.228524	2.37103	1.03722	0.344141	3.01504	5.42493	3.01605	2.03692	1.9628	1.70302	1.834
MSMB	4.08786	5.92322	7.95456	0.00227676	0.00868217	1	3.55233	6.63407	2.00759	15.1874	7.06667	0	0.3886	3.25776	1.33362	0	6.67194	6.36266	6.96392	6.13178	7.55598	4.33545	0	0	12.9749	5.06245	4.51737	10.1688	4.80207	7.04089	6.44805	0	2.11802	5.07732	3.84063	3.43049	10.9359	4.72684	6.37923	5.26307	2.79384	1.91605	3.97668	10.5025	5.20505	3.31171	0.227793	5.85677	12.5738
CALB1	4.08477	4.61679	6.64705	0.00327852	0.0117292	1	1.82509	9.85966	8.01504	2.85242	2.70954	1.58988	1.95976	0	1.69958	12.2349	0.616228	5.18264	5.07847	5.35629	0	7.70537	0.632114	0.445941	8.78356	0.152626	10.2107	7.0189	0	4.97461	0	12.7982	0	11.3195	0.377415	0	2.06361	0.404351	8.80265	4.45847	0	6.61741	0.637368	6.28304	9.7069	13.6751	0.617539	2.42753	1.38592
SLC27A2	4.07374	3.20118	5.22753	1.30225e-10	7.47732e-09	1	5.19228	2.014	5.32643	1.36461	4.34231	4.32667	5.16427	2.53568	0.0535825	3.4106	2.34455	2.06822	0	2.78529	3.84458	1.40193	2.99695	1.84075	5.04505	0.567077	4.28784	0.707789	3.57762	4.98461	1.98986	2.02804	3.09604	1.77487	4.48864	3.94003	3.51326	2.32775	3.73532	4.84106	2.58529	3.21365	3.08823	3.03659	3.74599	1.98794	3.09831	0.567875	1.42127
CDKN2A	4.04501	6.60328	8.61942	0.000501496	0.00251014	1	7.71391	2.91851	5.17643	3.53855	11.0239	5.07951	5.36562	5.59019	11.0503	2.54205	4.63592	7.38069	0	10.5089	10.224	6.80616	10.3518	4.08876	9.5666	2.23484	4.49253	13.3472	4.90083	4.65717	1.28785	3.40705	6.31163	2.44051	8.35491	3.83768	4.67751	3.90535	10.6136	5.17976	2.03635	3.5939	10.0619	9.77505	8.82155	3.54411	9.28797	3.82599	3.17768
B3GALT5	4.03131	0.697424	2.70867	2.13359e-08	5.50757e-07	1	0	0	3.45983	2.82875	0.353645	0	0	0	0	0	0	0	0	1.96943	1.60075	0	0	0	0.35314	0	0	0	0	0	0	0.0281964	3.02322	0	0.171795	0	2.19673	0	0	0	0	0	0	0	0	0.182669	0	0	0.180295
LGI3	4.01898	3.53837	5.5452	1.04896e-06	1.49571e-05	1	5.53802	7.73622	5.17944	4.02132	1.5018	4.44487	4.72472	4.26619	2.18746	4.57381	3.2918	2.04894	4.50015	2.76012	3.09611	0.224149	0.699693	6.4797	2.27087	4.85962	4.75636	6.34836	6.78349	2.20202	3.26887	1.23861	1.73973	4.33589	1.91621	0.253507	3.80281	1.27888	5.34319	2.50399	3.88437	2.52267	0	2.95284	3.93004	4.0008	3.74984	3.50521	0.954531
HS3ST5	3.99579	0.211366	2.20985	3.05252e-09	1.08285e-07	1	0	0	3.03432	0	3.06217	0	0	0	0	0	0	0	0	0	0	0	0	0	0	0	0.269934	0	0	0	0	0	0	0	0.341273	0	0	0	0	0	0	0	0	0	0	0	0	0	0
OXGR1	3.992	1.93738	3.93449	2.68416e-08	6.71084e-07	1	0.69188	1.2033	5.20289	6.08916	0.848954	0	2.16198	2.58229	0	1.67544	2.73566	0	0	0.522165	1.49424	1.09322	0.206861	3.11802	4.64064	0.534537	0	0	0	0.685438	1.66908	0	0	2.0856	0.146684	0	2.82774	2.53982	4.24164	2.49814	0	1.482	0	2.98033	2.63666	0	1.71098	1.97617	2.00795
KRT13	3.98837	11.5276	13.5234	0.000231258	0.00132835	1	19.2158	11.087	12.0434	11.0001	14.3245	9.91735	10.3094	15.6018	9.0032	9.83678	9.69804	12.8711	4.5814	12.0404	13.3354	11.3608	4.74755	9.41734	14.5428	10.0031	6.63576	14.7467	16.084	16.5127	4.99468	3.63235	13.5772	9.98196	6.19454	8.37494	12.3158	5.82728	11.1803	10.304	11.8603	8.54393	9.34972	14.2941	12.8673	11.2707	9.84444	9.54663	6.43997
GPLD1	3.98075	1.71542	3.70846	7.40469e-11	4.60157e-09	1	1.14646	2.37103	2.76122	1.09961	0	2.34809	2.14681	0.976813	0	2.24161	0	5.34689	0	0.144063	0.104242	1.46267	2.15397	4.31023	0.57453	0.1811	0	0.275541	4.48843	0.964864	0.669375	1.95429	0	0	1.206	0	2.13353	1.32452	4.13187	0.0572289	3.10169	3.74938	0	0.958447	2.1458	3.37907	0	1.50657	1.50938
FOXJ1	3.97459	1.89215	3.88295	0.000117446	0.000764133	1	0	6.52281	0	1.40404	0	0	0.212762	0	7.39087	0	0	6.15186	4.89527	0	0.170003	6.73224	0	2.96907	5.11	0	0	0	0	0	0	4.41104	0	6.34425	0	0	2.1291	0	4.44529	0	0	4.48299	0.0540556	2.01618	5.50454	1.0971	0	0	0
KLRG2	3.96412	4.68547	6.67247	1.98188e-11	1.52695e-09	1	4.49649	5.40697	6.36663	3.36273	3.82784	4.44757	3.81893	5.09175	8.0423	0.475618	4.74357	2.18985	6.8885	4.64448	0	7.69727	6.18105	3.71051	4.96241	3.06912	3.72106	4.51512	6.21843	6.85946	4.10094	4.412	0	4.55146	4.18958	3.78281	2.35149	5.32252	7.14787	5.14695	2.79099	3.53293	3.27295	5.22852	5.48666	4.36245	4.03371	6.35752	3.75785
RND2	3.94463	2.19643	4.17632	6.47694e-11	4.11925e-09	1	0.652018	1.90586	3.45067	1.89479	0.285585	0.018747	2.33011	1.82238	6.44592	1.87226	1.82412	4.86798	3.84048	1.72226	0.256722	4.84173	4.54669	5.57541	0.633906	4.46328	2.261	2.33288	4.27042	2.15708	1.69464	3.63865	0	0.539993	0	0	0	0.476821	2.18858	0.792694	0.405708	3.16843	0.265441	0.85266	4.19821	2.58143	0.165629	1.0854	1.49955
CYP4F11	3.91621	5.58936	7.55882	4.88829e-05	0.00036817	1	6.90067	6.54594	8.92705	2.56527	7.8755	4.67737	0	7.57315	7.92392	6.7647	5.19048	1.176	6.70695	4.68673	7.91003	3.89048	6.96969	0	8.41286	5.08188	6.18581	2.60474	3.89352	7.06834	4.78641	5.88375	5.70105	5.56964	4.73118	4.83918	6.4702	6.16567	6.79906	6.84333	7.77563	6.19643	4.6817	4.73793	8.85448	6.87308	6.58413	6.76657	6.37842
EPCAM	3.89279	9.14387	11.1047	1.73446e-14	4.22452e-12	1	7.85736	11.2849	11.4375	9.59917	10.1849	7.40067	9.41065	6.81487	10.3562	7.76648	7.04586	9.87234	10.6558	9.12875	6.99844	10.4982	10.9151	7.87459	10.2965	9.00159	9.75404	9.70745	9.95148	5.57913	8.76749	11.5825	7.9997	7.50081	7.77096	8.75674	9.27441	9.62667	9.89844	8.63257	8.58181	9.26387	10.1641	9.33471	9.85022	7.99198	8.36755	8.55734	7.88126
AKR1B10	3.87482	9.43681	11.3909	3.86384e-05	0.000303106	1	11.8274	10.8221	11.3399	9.70668	10.5495	10.6317	7.39205	12.4855	7.79126	3.52504	11.9011	3.76181	8.44591	8.74416	7.53859	11.1535	6.77512	2.809	11.4586	8.32618	7.4689	11.9022	11.8177	13.0365	7.79123	7.00487	9.47774	8.8585	9.406	8.91892	6.74561	10.785	11.2476	11.9911	9.70126	5.88435	11.5725	9.33787	12.2902	5.02129	7.68696	10.2872	8.34799
DLGAP1	3.86498	1.69568	3.64614	9.73263e-07	1.40375e-05	1	0	4.41521	0.971115	2.08684	2.66649	1.51519	1.83936	0	0.9297	0	1.34943	0	0.24632	1.01416	0	2.07622	0	4.17544	1.88896	1.81332	1.10022	0	1.28945	0.934794	2.13299	5.80608	0	1.64183	0.205812	0	0.720537	0.253801	5.41989	0	1.77307	0	2.08582	0.753591	3.47394	0	1.42008	0.910221	0
HOATZ	3.85316	1.5372	3.48324	1.28694e-06	1.76513e-05	1	0	4.90102	4.04412	1.18794	0	0	0	1.32272	1.94327	0	0.56858	0.153252	0.442118	3.61159	1.25844	0	0	2.22962	5.82988	0.293335	0.747776	0	0	0	0	4.77361	1.58091	1.39601	0.51003	0	2.12969	0.28593	4.40444	0	0	2.54863	0.589211	1.59828	4.73965	0.825327	0	0	0
ABO	3.8424	4.20243	6.14444	9.63117e-07	1.39311e-05	1	8.18402	7.36739	5.1224	7.88945	3.38676	6.3624	4.069	5.94036	0	4.99369	5.40047	0	8.014	2.1042	2.85363	2.19721	4.94938	5.35137	5.62516	3.71984	4.14658	1.76652	3.46701	1.65138	4.09634	1.1802	2.44292	6.1742	3.86173	1.92818	4.81624	0.615494	5.90568	5.26704	4.56394	2.93407	3.30257	7.28981	5.76139	2.8417	2.12397	5.35551	1.28629
FOXE1	3.83719	7.57237	9.51242	3.55341e-16	1.53314e-13	1	8.64349	8.48332	9.40578	7.09883	8.80176	6.87209	6.47187	6.76029	6.5212	5.70765	7.19176	7.98582	7.95375	8.14282	4.27448	8.71185	6.95977	5.34211	6.71113	6.83117	7.4778	8.9906	5.09506	7.68809	7.16593	8.1794	6.04678	7.81561	8.03268	6.48663	7.93769	7.56134	10.3345	6.27383	6.50568	7.29756	8.90346	8.40118	7.54873	9.51191	6.13849	7.36348	7.48572
ROBO2	3.83615	2.01681	3.95647	3.4715e-07	5.91684e-06	1	5.10964	3.13913	5.16671	2.04426	0	2.25989	2.9902	1.94439	0	0	0	1.75656	3.76539	1.02689	0	3.7764	0	4.73447	1.53877	1.84111	2.57517	0	0	2.78385	0	0	3.17264	0	4.06367	0	0	0	4.5923	1.55883	0.832088	0	1.30681	0.393512	0	0	5.05383	0.112328	0
GLI2	3.82634	4.04137	5.97733	1.51718e-08	4.15807e-07	1	2.97111	6.25536	7.29008	6.94346	3.16422	5.19384	3.58367	5.56003	3.38079	0.831267	4.94347	5.59607	3.12149	4.04861	1.06693	2.7781	2.01498	7.15006	3.71642	4.14464	3.2573	3.52461	0	0.637883	5.58489	3.19298	2.35259	4.59268	5.04004	3.36214	4.58926	3.36641	6.62793	3.83556	3.17641	4.80172	3.03841	3.74058	4.88247	4.58833	5.70984	4.71708	3.66281
RASSF9	3.82182	4.50305	6.43731	1.09492e-10	6.43361e-09	1	4.59365	4.35322	6.87171	5.78184	5.25201	3.72525	4.80559	3.85404	2.64117	2.76427	4.43565	5.8109	5.65059	4.86267	2.38688	4.19071	3.0759	1.94803	4.99698	4.36859	4.5416	4.43191	2.8987	2.96334	5.19062	4.07513	3.83623	3.86273	6.30197	0.427206	4.85949	3.82215	6.96062	3.97218	5.08328	4.81153	4.1151	4.10009	3.42569	4.76353	4.55374	6.4051	3.4206
MYB	3.81928	3.73797	5.67127	8.3591e-11	5.11056e-09	1	3.21979	4.03023	5.08982	3.67863	4.25738	5.77605	4.58237	2.95349	4.17031	0.737698	3.0082	4.63122	4.92001	4.3348	1.95923	2.25367	3.37831	3.9159	4.15545	2.94653	1.86541	2.57603	5.19144	4.68872	3.6169	8.67125	3.67146	0.96708	2.99134	2.48754	3.94294	2.95783	5.11916	4.16982	3.67399	4.86248	2.07309	3.53954	4.20275	3.24009	2.50268	0.0347929	2.07318
PPP1R1B	3.81865	3.83718	5.77024	0.000192299	0.00114282	1	4.15756	10.2834	2.50271	9.18435	0.784697	0.289002	0	0.787534	5.22326	0	3.62794	5.69855	3.13441	1.19693	4.21437	4.10259	4.12406	6.26414	6.31147	2.91082	0	3.92126	0.970265	3.2042	4.93555	6.64723	3.87824	0	0.516421	0	6.62535	1.53098	3.68513	1.52719	1.13753	5.08403	2.87619	5.78348	3.74384	1.83234	3.07271	5.35868	6.55148
UGT8	3.80933	3.51708	5.44661	3.0093e-05	0.000246841	1	2.90169	6.02296	7.16013	3.6454	6.08904	4.04275	6.89814	1.07511	4.63141	4.62893	2.75836	0	8.01935	3.53304	1.49418	6.37287	6.20644	3.27037	2.54319	5.57028	5.08365	0	0	0	2.32269	0	0.233577	4.08712	5.48205	1.01241	2.92416	6.31227	7.75444	4.72088	3.35995	6.13513	0	3.40172	6.02173	2.23531	2.11288	0.862941	1.29999
AKR1C3	3.8019	9.18519	11.1119	6.88325e-06	7.19636e-05	1	7.66438	9.9302	12.3785	10.2446	8.47205	8.43398	7.92344	12.1058	10.351	8.84397	10.6649	11.9509	8.2614	8.11272	8.81801	9.66116	10.1316	7.95002	10.3747	8.76441	8.18331	12.9204	9.88089	10.3492	7.94133	6.9529	7.09647	11.2131	7.18708	6.4034	7.9572	7.3447	9.49125	10.8045	7.47428	6.85082	7.32771	8.46404	10.8278	6.88481	8.15644	10.8269	6.5779
GSTM1	3.79812	5.38831	7.31359	0.0232326	0.0572045	1	1.12487	1.23691	13.0294	2.7962	1.40586	9.03864	11.543	13.4824	3.34035	5.18889	10.1409	11.5859	0	3.75794	3.75143	1.97879	4.67611	5.28083	9.74196	6.36241	0.197001	0	9.31665	1.21614	10.0074	9.90175	0	10.8312	2.48968	1.47611	1.32515	7.14424	5.18876	7.89796	0	7.8168	9.45637	0.0766652	7.27958	9.00438	2.59588	10.6585	0
SHH	3.78398	0.89223	2.81213	7.47825e-07	1.13269e-05	1	0.264682	2.23078	5.18634	0	0.104152	0	0.472162	1.26395	0	0	0	0	2.73915	0	0.539333	1.47539	0.844561	3.64866	1.29091	2.97611	1.24436	0	0	0	0	2.9837	0.450173	0	1.03918	0	0.0113232	0	4.04008	0	0	4.90041	0	0	0.998409	0	2.10291	0	0
EPHA7	3.77752	0.868889	2.78633	9.60641e-08	2.02042e-06	1	0	0	2.72103	2.5192	0	0	0	0	0	0	0	0	0	0	0	0	0	7.19248	0	1.86622	0	0	0	0	0	4.95097	0	0	0	4.93912	0.675362	0.198667	2.71991	0	0	1.85663	0.122498	2.52107	0	1.67801	0.0473379	0	0
FREM2	3.77725	1.22604	3.14338	1.85685e-05	0.000165821	1	0	0	7.0683	4.37715	0	0	0	0	0	0	0	4.81048	0	3.56839	0	2.45002	0	3.53812	0.436459	0	0	2.43114	0	0	0.242132	0	0	0	2.96603	0.359589	0.517729	0	3.78219	1.02886	0	2.71825	0	3.22089	0	1.14304	2.19171	0	0
JAKMIP3	3.70965	0.671027	2.56231	5.8517e-09	1.86035e-07	1	0	0	3.91622	3.8631	0	0.484393	1.35965	1.53878	0	0	0	0	0	0	0	0	0	2.99733	0	0.958906	0.93206	0	0	0	0.071736	0	0	0	0.797941	0	0	1.18313	1.01317	0	1.73789	0	0	1.04459	4.73564	0	0	0	0
KCNG3	3.69616	1.00546	2.89149	5.1902e-12	5.44287e-10	1	0	3.88687	2.31954	1.02822	2.36999	2.52995	2.49074	0	3.48143	0	0	0	3.68938	3.00376	0	0	0.895309	2.0102	0.0890197	0.94503	0	0	0	0	0.235951	0.277829	0	0	0.405129	0	0.339669	0.257637	3.42121	0.123068	0	3.34652	0	0.167467	2.39783	0	0.771426	0.995581	0
UGT1A4	3.69139	0.492131	2.37629	1.17506e-12	1.55654e-10	1	0	0	3.56311	1.11434	2.00779	0	0.565331	2.46848	0	0	0	2.00484	0	0	0	0	0	0	1.25512	0	0	0	0	0	0	0	0	0	0	0	0	0	0.836941	0	0.318723	0.894289	0	0	3.75062	0	0	0	0
FEZF1	3.67321	1.81259	3.68963	5.0776e-06	5.58462e-05	1	0.555755	3.68025	5.2614	0	1.40114	0	1.63385	2.78675	3.40435	4.92456	0	0.722802	2.07396	0	0	3.71061	2.37032	6.41049	0	2.67592	0	0	2.97226	0.405351	0.760768	4.85568	1.1921	4.73961	0	0	0	1.92549	3.64109	3.13863	0	0.471075	0	0	3.30971	2.85578	0	0	0
PTH2R	3.66968	2.17988	4.05554	0.000105192	0.000698859	1	0	6.56986	2.30246	2.6569	0	3.99672	0	0	2.96163	0	4.64875	6.52532	6.52329	5.26367	0	0	5.15953	3.32305	0	3.63375	0.486469	0	0	0	0	0	0	0	3.52972	0	6.73171	0	6.50072	4.30934	4.37829	5.39149	0	0	0	3.06576	0	0	0
GFRA3	3.6687	2.02955	3.90481	2.32908e-06	2.92121e-05	1	1.63573	2.09697	3.2641	5.13479	3.50863	0	4.76004	4.0236	5.6983	0.760959	2.27241	8.33928	0	0.558672	0	0	0	4.48595	0	1.68116	1.05472	3.01727	0	2.03261	2.24471	4.62604	0	0	0	0.410095	1.31961	0	1.73652	2.2507	1.03067	2.52078	0.654118	0.984742	6.29762	2.14919	2.92654	0	0
CYP2C18	3.66507	5.34916	7.223	1.50885e-06	2.00928e-05	1	9.61945	7.24564	7.59506	3.89067	5.80216	5.94387	1.01753	6.27192	4.67818	6.10101	5.18562	4.69089	5.28864	5.53084	5.42724	7.19511	0.651689	0	5.94311	1.33342	5.64476	6.22458	5.57946	7.59716	0.474641	4.39434	4.38871	6.53541	4.53226	0.781182	5.64307	2.54391	8.25364	6.25187	4.71413	0.923593	6.90909	6.23455	4.09671	4.86103	2.70283	6.01688	6.16175
GSTM3	3.65902	8.91147	10.7829	2.68054e-07	4.78393e-06	1	7.06081	6.254	12.0398	9.44318	7.43933	10.3693	9.64887	11.556	10.2861	8.36412	10.7766	10.3593	6.51144	5.76288	6.90417	9.55423	8.67144	11.0991	10.6571	10.119	7.62911	12.2927	10.6025	10.4353	10.1598	7.58034	6.37172	10.9453	7.73024	9.07463	5.76932	8.43715	6.80766	6.86206	8.35794	8.57988	8.18916	8.63088	10.7665	9.03978	9.53356	10.4911	7.82575
FETUB	3.64797	3.96157	5.82866	0.000873492	0.00394456	1	6.49989	3.48586	8.08196	8.12484	4.08394	5.224	0	1.73821	3.27813	0	4.99919	5.04215	0	2.49401	2.87084	3.73864	0	0	6.81905	0	6.25559	8.66549	0	7.03825	0	0	0.0461484	5.8435	6.41241	0	5.33726	0	5.34424	5.3102	4.28534	0	4.40016	3.24997	3.0266	7.91434	0	5.26689	1.88534
FAM83E	3.63988	5.79144	7.65533	4.24491e-10	2.0158e-08	1	5.35566	6.19447	4.91367	7.00332	7.86952	6.41612	5.90973	5.86425	4.68792	4.85867	4.15908	6.01218	5.22826	4.32678	6.51646	4.45611	5.18478	0.543715	7.3088	4.578	4.82737	7.47196	7.58649	5.48947	5.07314	5.63831	4.47679	6.14836	4.75171	0.916328	6.83419	6.14208	5.85645	4.85766	6.27068	3.51059	2.12715	6.36199	6.07369	4.99167	5.02526	5.75467	4.70124
MFSD4A	3.63258	4.04956	5.91056	7.058e-09	2.18407e-07	1	1.5201	6.7933	4.4798	4.03866	5.42861	3.43314	3.0083	3.56144	0	0.505865	3.25662	4.4534	3.82879	4.15489	5.11939	3.55322	2.8422	4.72283	6.12932	4.0789	0.643976	4.02	3.34588	2.7348	2.30787	3.99498	2.46145	5.19469	5.91896	0.907597	5.60783	4.07756	5.01231	1.56049	3.12214	3.39687	1.48494	5.2721	3.71181	3.82207	1.63668	2.68697	3.08527
WDR49	3.63054	1.23474	3.09493	1.20985e-06	1.67461e-05	1	2.55851	1.58129	0.431674	2.21387	2.78367	0.0559262	0	0	0	3.14777	0	0	3.13409	0	0	1.21294	0	0	3.28505	0	0	0	0	0	0	3.29131	0	0	0	0	0.0201864	0	3.12391	0	0	0	0	2.20169	2.46399	0	0	0	0
PAK5	3.62062	0.365943	2.22218	2.97202e-08	7.29763e-07	1	0	0	3.38693	0	0.628295	0	1.36884	0	0	0	0	0	0	0	0	0	0	0	0	1.2132	0	0	0	0	0	0	0	0	0	0	0	0.715252	2.01605	0	0	0	0	0	0	0	0	0	0
MYH14	3.60796	8.52549	10.3767	1.09564e-13	2.06816e-11	1	9.99544	8.94295	9.32807	7.29818	9.74438	8.14731	7.39297	7.79799	9.17623	5.11834	8.08227	2.56369	8.43168	7.49119	7.59289	9.50053	8.22113	8.49084	10.1099	9.01131	11.2785	8.23712	9.8204	10.3149	8.8244	6.36405	6.05065	7.19112	8.81602	4.7729	8.54583	9.58871	10.3467	9.4029	8.5674	7.11816	9.00935	9.02981	8.89751	8.24927	6.76321	7.89095	5.59043
SCUBE3	3.59202	1.80196	3.64675	4.87793e-05	0.000367873	1	0	0.634681	7.68517	3.2249	6.73221	0.159972	4.41496	0	0.3119	0	0	0.455751	0	2.53925	0	0	2.58834	7.17008	1.66349	3.15639	4.74472	1.79753	0	0	1.50581	1.99906	0.423683	0.0312845	3.26973	0.347263	1.4935	0.979084	4.34173	2.50535	1.08447	3.23267	0.498455	0	2.60044	1.58876	3.23717	1.27327	0.0951348
CEACAM5	3.58961	7.26657	9.11039	0.000926649	0.00413026	1	12.4646	8.75869	7.46001	6.23977	10.775	6.14277	4.53071	8.12246	0	3.61449	6.51305	3.80986	2.4914	7.08721	10.3411	9.51829	0.614504	0.591682	12.0445	7.48694	4.21732	9.91961	1.78949	9.35553	3.72564	6.98606	7.77282	9.49916	6.82588	1.10751	10.0623	1.7777	7.8781	8.62143	6.82566	6.88033	5.40972	10.5346	8.86501	9.12867	4.35134	3.94619	6.65924
COLEC11	3.58152	3.26741	5.10799	1.1456e-08	3.25796e-07	1	2.8761	4.80935	4.20905	4.05057	4.13417	4.58697	4.21003	4.18765	4.34801	2.52239	4.06561	2.49695	3.31716	2.80789	0	4.57053	2.85863	6.33557	2.51541	4.82889	3.78115	0.930776	4.51731	2.76906	2.79378	3.19379	1.20849	0	5.2485	3.41871	3.26979	5.43678	5.01432	2.81198	1.1727	1.51213	1.45522	4.52682	3.41991	3.75116	1.91453	2.36554	1.9088
NRXN3	3.56623	2.03799	3.87239	2.02759e-06	2.60362e-05	1	0.43752	1.38292	6.33123	3.13307	0.112721	0.884756	2.83646	0.607436	2.19105	0	1.76896	1.38909	0	0.9352	2.56816	0.999785	0.875524	2.84406	1.32058	2.91101	1.83167	0	1.78718	0	3.70337	0.468979	1.21176	0	2.24875	1.53773	2.8856	1.82118	6.31671	2.8395	0	1.80412	2.4462	2.23242	1.64159	2.16677	1.56411	2.45041	0.505148
HS3ST6	3.55335	3.11743	4.94661	3.2433e-05	0.000262894	1	3.47706	6.86486	1.11169	3.71471	1.23438	0.634428	2.89361	1.66972	2.22548	1.04505	3.28422	2.63155	6.81113	0.959369	0	2.72966	0	5.67159	3.50287	2.98924	3.54043	4.27685	4.15409	5.94339	0	5.97611	0	1.95302	3.56469	0	2.76195	2.55464	3.14101	3.21032	3.74572	3.60781	0	0.702179	6.11368	1.3827	3.65925	5.87081	0
CLEC2L	3.52696	1.82886	3.64728	0.000186159	0.00111334	1	2.12109	6.50998	2.16241	2.07526	0.537074	0	5.3943	2.01754	3.92245	3.10331	2.34753	0.190028	6.71826	0.0445335	0	4.1632	0	9.40005	0.82141	0	3.504	0	0	0	1.59035	0.851711	0	0	0.69567	0	0	0	3.08344	0	0	5.88389	0	0	6.24434	2.72929	2.48416	1.32606	0
EVPLL	3.51217	3.05978	4.87214	3.75808e-06	4.35203e-05	1	5.38423	6.44582	2.57605	0.427298	1.1048	3.92099	2.49131	6.01489	4.63384	1.2282	2.2819	7.29956	4.4487	0	5.11309	6.10193	3.34666	2.13946	0	0.648064	0	4.96613	4.59294	6.26301	1.00242	1.22585	0	2.92763	2.43407	0.209856	3.64872	0	2.44976	0.629427	3.40392	1.26884	3.85537	1.18828	3.32121	1.55846	1.95126	6.96804	3.4529
PRKX	3.50418	7.42494	9.23402	1.61066e-22	1.21613e-18	1	7.39585	7.55939	8.49675	7.68476	7.18398	7.70015	6.49803	7.70409	6.99386	6.50471	6.44121	8.0482	7.27494	8.05435	7.15877	8.29273	7.6198	5.9678	6.76905	6.46261	7.46448	6.91081	6.77194	6.47771	7.17297	7.73271	7.70308	6.28801	6.82339	7.35345	7.01857	7.20274	8.12866	7.42695	6.45887	7.6588	7.38672	7.64149	8.15982	7.55285	8.21499	7.45008	6.30479
TMEM116	3.4895	6.08055	7.88357	3.53081e-14	7.61696e-12	1	5.23667	6.17535	8.03889	6.04751	5.82383	5.82064	7.06675	5.89214	6.47438	6.152	5.92387	7.70894	7.17486	6.92158	5.66226	4.90781	6.37071	6.22428	6.4798	5.20228	6.61473	3.25139	5.88654	6.23531	5.75736	5.31177	5.16292	5.329	5.66367	5.32436	5.65413	6.6546	5.82665	6.04762	6.49281	5.83157	5.39563	5.82752	6.70541	5.23286	5.89627	5.31503	4.69523
SLC16A14	3.48873	4.42033	6.22304	7.62132e-18	8.22069e-15	1	3.80132	5.18138	5.86149	5.8831	4.52659	5.13277	2.95277	3.94231	4.23223	4.30949	2.98841	5.63048	3.78444	5.21594	2.43838	5.44859	5.69635	4.67608	4.73437	3.62839	4.27298	5.0317	4.30343	2.64342	3.82899	4.95244	3.08364	4.53251	3.71275	4.35702	3.45992	4.58843	5.03211	3.70894	3.12736	3.76044	4.3124	4.75667	5.89976	3.74274	4.06144	4.73586	3.38378
TGM3	3.48747	5.80245	7.60463	0.00659389	0.0208236	1	14.0783	6.31596	9.46768	0.75201	7.18557	2.37219	0.988719	5.74257	3.60302	9.34199	3.58917	5.43687	0	2.73763	7.62973	7.83421	4.91624	3.44837	4.70136	8.51192	1.64227	10.6706	6.69473	13.3274	0.929116	0.652456	0	7.12094	1.29126	1.53357	5.77436	0	7.48579	3.08404	8.89058	1.8348	1.29974	9.83729	6.21515	11.3724	4.0783	5.34833	2.87477
ADCY5	3.4837	2.58648	4.3871	5.26736e-09	1.696e-07	1	1.78508	2.86899	3.52811	4.84541	5.11734	3.91634	3.35468	2.96815	0	1.93602	3.25539	0	0.36574	3.48545	1.66569	3.33162	1.15138	5.73748	3.35729	2.95159	0.963038	1.8878	1.87974	0.823977	1.81794	1.93671	1.09852	0.639884	3.53842	1.88079	2.36763	1.96732	2.54246	3.21681	0.556598	4.02526	2.95823	4.62474	4.26568	2.20128	4.17993	2.30463	1.68349
NRCAM	3.4791	5.02617	6.82489	9.02282e-07	1.31787e-05	1	4.48315	9.63225	4.63151	4.86573	5.25358	3.87923	3.45476	4.98231	2.7468	3.68213	3.81616	6.82809	9.36862	9.02759	3.1336	8.12644	5.08542	6.9693	5.75352	3.97915	3.22205	5.01838	2.86435	4.78427	3.98544	5.26282	7.84765	6.17414	4.70319	2.96391	7.32103	2.82169	6.19971	3.09859	3.06357	5.26119	2.49495	4.55374	3.55821	3.64142	4.38257	4.52605	2.18177
ALOX15	3.47625	2.74917	4.5467	0.000397627	0.00208347	1	0.235268	1.28702	2.27619	0	9.12077	3.05207	1.02128	3.04428	1.7291	2.44041	1.20814	2.65394	0.644796	3.82069	2.427	1.88543	4.0054	0.50912	5.3824	0	1.2128	0	0.712809	1.89568	0	0.303761	0	1.83124	0	0	3.88626	2.53972	2.96777	0.623949	2.87612	0.874076	3.60164	5.38254	7.1619	3.22515	3.59799	1.81696	2.57871
TNFSF18	3.47158	2.55733	4.35293	5.78098e-06	6.23903e-05	1	3.63932	0.293874	4.43454	4.07724	6.42811	0	1.4172	1.49995	0	0.618354	0	0	5.89214	2.99627	0.377998	6.65882	0.825328	0	3.33985	0.937062	2.97146	1.72034	0	4.34843	0	0	0.583972	1.90374	3.58725	1.26511	3.1898	2.04574	0.961412	4.78705	1.88537	2.09207	1.87908	1.68435	4.07551	6.00754	1.77575	0	2.23624
ATP13A4	3.4597	4.09894	5.88959	2.12291e-05	0.000185093	1	7.75959	6.30898	4.39406	3.9986	4.62879	3.15463	2.57865	4.48782	0.818024	6.69787	3.09949	3.68526	0.161743	1.68603	5.02452	2.89908	0	1.65355	6.70163	3.31886	1.74203	6.47978	6.1028	6.73915	1.89041	0	0.442495	5.83004	3.15033	0	4.84664	1.64456	6.21156	3.01989	3.76864	1.68735	1.63727	5.36594	4.9471	6.83186	1.09303	3.62874	2.74419
DLEC1	3.44981	0.806951	2.59347	2.50899e-07	4.54296e-06	1	0	0	3.53645	2.98177	0.264777	1.27684	2.14901	0	0	1.00041	0.559178	0	0	0	0	1.56737	0	2.04736	3.05087	0	0	2.27643	0	0	0	0	0	0	0.537389	0	0.779374	0	0.534394	0	0	0	0.120905	0	1.67127	0	0.453511	0	0
KCNJ11	3.42161	2.08548	3.86015	2.59691e-10	1.34301e-08	1	1.74839	0	3.6968	2.49626	0	1.42609	0.58621	2.69632	0.376069	2.14338	2.39925	2.8818	4.44699	4.84731	0	2.6469	2.67397	2.63269	1.9259	0	1.56232	1.83684	4.70886	3.48371	0.838122	0.843653	0	0.100955	5.25472	2.73469	0	1.5978	2.80411	1.18955	2.86972	4.11421	2.46271	4.29835	1.81045	3.29506	4.05731	0.824304	0.857654
OTX1	3.41793	5.09373	6.86686	2.69686e-14	5.98901e-12	1	5.32063	5.87499	5.82894	4.90978	4.27956	4.0631	5.12572	7.55073	5.09671	3.59685	4.17527	7.63849	6.1412	4.72185	4.58604	5.35583	4.85129	6.78315	5.23165	5.37395	4.34901	3.66593	1.98833	4.6288	4.18599	4.87257	4.10019	5.56782	3.04888	4.16377	4.96339	4.58515	5.22292	3.97055	3.84803	5.65892	5.06399	5.15668	4.40597	4.85274	3.74676	5.26599	4.91813
PAX6	3.4147	3.82281	5.59457	2.10007e-06	2.66946e-05	1	4.37778	7.21611	4.96666	2.0572	3.52156	4.53936	3.96077	4.3181	2.32483	4.68445	2.63531	5.12984	5.96452	5.32408	5.94998	4.25644	7.47406	6.05086	0.611272	4.96182	1.25431	0	0	1.59583	5.60022	6.38389	6.55828	6.02861	5.08191	0.673866	2.58136	1.82651	6.28526	1.00059	0.648258	5.89969	2.04752	5.48024	5.93942	5.97664	2.5807	6.46636	1.72529
GCLC	3.40693	8.73486	10.5033	2.13842e-13	3.75492e-11	1	8.23691	8.05607	9.84177	9.05382	8.40791	8.52855	8.15251	8.9961	7.35952	7.49729	6.00649	8.28144	9.89784	10.0229	7.61624	10.537	9.30271	5.93455	10.0801	6.88008	8.31384	9.27808	7.57013	8.08994	7.97363	7.38665	7.22569	7.68109	7.79269	9.18635	9.39686	8.91862	9.39444	9.04978	9.18742	8.16764	10.1823	9.10084	11.8981	9.28099	7.99829	8.18872	8.58041
IGKV1D-13	3.38181	4.34003	6.09783	0.00609312	0.0195479	1	0	0	1.80067	0	0	10.1524	4.61588	12.9889	2.9178	0	2.43923	1.80535	0	2.27392	6.09459	6.01867	0	7.47293	4.15057	4.83143	0	0	0	0	2.78802	0	4.61757	1.05123	7.23636	9.71224	4.94656	0	2.81042	5.75453	3.76577	7.05022	3.80802	4.02869	6.74252	12.2489	7.79285	0	4.75728
BDNF	3.37823	2.36266	4.11892	1.13254e-08	3.233e-07	1	2.34565	0.223175	5.4309	2.89757	2.59023	1.5348	1.41208	3.27966	2.086	2.01471	1.16503	0	3.42656	2.10707	1.10568	1.94934	2.20117	3.70883	1.46522	2.72126	2.89905	3.61225	4.25822	3.66148	0	1.44964	2.50055	3.00095	2.64833	0	3.23392	3.44019	2.46993	2.66046	3.92454	3.72812	0	2.46476	0.610402	2.78596	2.21838	2.42656	1.74854
KRT4	3.37586	7.38214	9.13739	0.0115292	0.0326831	1	16.9548	5.48113	8.26619	7.71761	9.15442	3.40115	4.91666	12.6423	9.23486	7.91735	3.77189	7.17455	0.121286	9.4343	11.5031	6.82883	0.0820491	2.54227	7.57684	7.72281	0	4.92011	0.975725	12.8344	1.50446	6.0967	7.14014	10.8853	0	0.0869576	7.89051	2.89381	9.21236	2.69418	7.01337	6.87667	6.6859	12.0518	9.98337	12.1291	5.65898	6.52661	3.19429
SOST	3.37243	1.56214	3.31593	0.000131132	0.000832818	1	0	1.88439	4.59293	0	0.254396	0.513432	4.04415	0	0.267076	0.888194	0.656502	0	0	1.84231	0	0	0.610991	0	0	1.4123	1.45148	5.70047	0	5.9862	1.46848	0	0	0.311439	0.620799	0	0	0	3.79822	3.57076	1.66775	0.353812	0.271519	0.469342	6.46894	3.28973	5.30105	4.02737	0
ILDR1	3.36973	4.94483	6.69746	1.23254e-11	1.05818e-09	1	5.32704	4.259	5.27574	5.6497	6.94164	6.1317	4.55311	5.27438	4.7206	4.42858	3.96587	0.0759109	7.10789	5.47516	5.17205	5.71682	3.04311	0.88172	6.0498	4.2508	6.53492	0	6.42151	4.49049	3.98957	4.56019	2.35431	4.41845	5.46568	2.82628	4.88859	7.07565	6.33083	5.11374	5.91036	2.95459	2.85874	4.64171	5.59757	3.47324	3.52026	5.42729	4.08567
NOS2	3.36746	2.39218	4.14384	3.45497e-06	4.04446e-05	1	5.45005	0.661931	2.39319	1.03826	1.40518	2.86364	3.41883	1.81182	0	2.33098	1.94481	1.13608	0.247192	2.97148	3.51699	1.47366	0.863741	3.08434	4.81533	2.71248	1.76527	0	0	4.93356	2.42254	0	1.31701	0.770153	0.219679	0.71039	4.58371	1.08458	0	2.60872	2.32277	1.51811	3.01829	4.91725	3.20554	3.35354	3.18442	0	1.52644
RAB6B	3.36329	5.12518	6.87505	5.47073e-06	5.9429e-05	1	5.62526	7.49469	8.92548	4.86884	5.60709	3.97888	6.4624	2.71794	6.05055	4.14489	5.06161	3.15639	4.87548	3.66073	4.49518	3.94151	5.34997	6.78448	4.87725	6.50824	5.98831	4.10364	5.93337	3.14291	6.34587	3.78693	5.93562	2.84149	4.31464	5.21099	3.58725	7.67215	5.83783	4.82905	5.26958	8.11347	4.14109	4.07117	6.93627	4.33173	4.74872	2.44805	6.96147
ATRNL1	3.35889	1.4096	3.15759	6.28567e-08	1.39588e-06	1	0.0719506	1.68285	3.47992	1.37392	0.806622	1.54053	3.07744	0.322446	0	2.80924	0	0.87825	0.258414	0	0	1.33522	2.30502	5.42404	1.75133	2.79991	0.547543	0.521857	0	1.54912	0	0.225093	0	0	2.56977	0	0	3.10522	2.15774	0.929317	0	2.77772	0	1.49596	2.42278	1.67295	2.79438	0	0.434648
CCSER1	3.35161	2.60337	4.34822	3.40284e-07	5.85862e-06	1	1.9808	1.93587	3.49738	4.26935	3.42846	3.25148	2.41151	4.31928	4.42242	4.70089	0	2.09011	7.01098	2.01456	2.04456	5.78497	3.17945	0	2.43627	0.585716	3.72724	0	0	1.03827	0	0	0	0.806314	1.89023	0	2.44587	4.63113	5.29699	3.23244	1.21498	2.24271	0	2.03054	4.28477	1.56493	0	0	1.48808
SOSTDC1	3.351	4.91231	6.6569	0.000498753	0.00250055	1	0.386887	3.77585	7.6123	7.23085	8.61479	3.34567	7.74106	6.41162	3.45197	0.411693	6.9355	6.36202	0.373233	9.18306	0.906996	2.35133	4.22379	9.73671	4.13264	4.30496	6.57127	1.57246	5.37495	2.00475	7.23558	0	3.05344	8.47869	0.959647	0	3.66059	11.0917	7.02952	0.884322	0.780359	3.15332	0	6.53236	5.26994	4.11503	4.45233	5.69202	6.97698
SOWAHB	3.34518	4.09352	5.8356	1.63433e-09	6.49475e-08	1	7.03661	4.11848	2.86577	4.28039	5.13328	2.02732	1.85411	3.56513	1.20389	2.68621	0	1.43714	6.17336	3.52431	4.38527	4.17757	2.67294	0.737884	6.35711	2.68459	2.94798	4.58594	1.4299	4.10426	2.08092	4.42416	4.91707	4.27162	2.9224	0	5.30538	5.2785	6.62354	4.52117	4.86349	2.70981	3.68595	5.98266	3.93617	4.20279	2.9465	2.2871	2.30999
SPDYC	3.34379	1.30824	3.04973	0.000628237	0.00301558	1	0	6.68648	0	0	0.09999	0	0	0	6.01618	0	0	6.1193	5.48827	3.03871	0	5.59558	0	0	0	0.0175845	4.38479	0	0	0	0	7.47339	0	0	0.273647	0	0	0	6.43613	0	0	2.93379	0	0	3.9636	1.99655	0	0.277577	0
RGMA	3.33941	6.61006	8.34965	7.14122e-10	3.19052e-08	1	8.15409	5.53269	8.76521	7.71239	6.91821	6.41177	4.68906	7.16169	5.51215	6.12583	7.42207	4.37016	5.5435	8.08731	4.03542	9.38272	3.62784	6.89601	7.46043	7.06539	5.14811	5.81088	2.3625	5.7474	5.72703	6.25201	6.70471	7.11522	6.13339	5.29521	4.89048	6.15535	5.34274	5.95232	5.42172	6.65094	7.22634	7.27541	7.30552	7.44781	7.93319	8.7196	4.60384
NR5A1	3.33745	1.65353	3.39228	0.00619938	0.0198257	1	0.335283	9.79087	0	0	0	0.400902	1.97519	0	0	1.95661	0.522106	0	8.15717	0	0	7.86582	0	6.27421	0	3.64171	4.85069	1.9082	2.81281	0	2.13745	7.50863	0	0	0	0	0	0.113821	9.29063	1.31842	0	1.87566	0	0	1.81866	0.156859	0	0	0
GSTM4	3.33727	7.41521	9.15388	3.43647e-12	3.73339e-10	1	6.22762	5.27331	10.2391	8.76054	7.4622	7.55556	8.78784	9.37606	7.19623	7.02796	8.0088	7.00177	5.20773	6.42045	5.64205	6.86973	6.11879	9.63167	8.3992	7.33916	7.91261	8.55883	7.87073	7.4603	8.69231	6.6628	5.68954	8.81826	7.9967	5.93545	5.7029	7.18887	5.51847	7.8022	5.36365	7.15236	6.56338	6.43915	9.17561	7.46511	7.54057	9.01758	6.70377
CYP4F12	3.33476	3.47828	5.21586	6.13594e-06	6.52986e-05	1	7.39544	2.27903	4.59309	3.32352	2.3486	2.45697	4.26976	5.28085	0	0.372684	4.65175	2.18959	0	1.14952	2.68473	3.8529	0	0	5.07837	4.03845	2.50489	0	6.33064	6.67056	4.41969	0	3.9659	1.99694	2.88125	0	2.86117	2.94899	3.17473	2.71957	5.85336	0	1.10179	4.97536	3.26404	2.60134	2.86351	4.05562	3.09259
GAL3ST2	3.33114	0.486456	2.22247	1.10332e-08	3.16754e-07	1	0	0	0.986959	1.00611	0	0	0	0	0	0	0	0	4.81798	0.0312139	0.00166527	0	0	0	0.0596323	1.18703	0.530008	0	0	0	0.577697	0	0	0	0	0	1.19052	0	1.0707	0	0	0	0	0.991792	2.86297	0	0.59749	0	0
PLCH1	3.33051	1.75478	3.49052	2.58019e-08	6.50474e-07	1	0.978608	2.62706	5.01188	0.834899	0.68684	0.293246	0	1.57816	1.34605	0.287903	0	0	0.00837052	2.76549	1.25497	3.58816	2.97584	1.83534	2.75027	0.726736	4.34123	0.885249	0	0	1.61258	2.2087	0	0.664201	2.11872	0	2.73818	5.34497	4.45015	2.55472	0.300854	0.889317	0	2.22475	3.34813	0.856652	0.350087	0	1.11682
NOS1AP	3.32871	3.52584	5.2608	6.16952e-11	3.98145e-09	1	3.54371	2.37167	5.30053	2.45087	4.52558	3.01795	4.13966	3.02056	0.799961	4.54347	2.9273	0.686561	5.07781	4.14417	4.63014	3.84462	4.63533	0.294423	2.8248	2.23439	5.27736	1.33543	1.28562	0.219193	3.57876	3.77116	3.58237	3.268	5.39523	3.16049	4.46679	1.48748	3.62775	4.55422	5.17007	4.79491	1.53634	2.69396	5.59579	3.93623	5.06861	3.99383	1.34853
PRR15	3.32649	4.28488	6.01888	3.4679e-06	4.05343e-05	1	4.24184	6.72256	5.26382	5.94586	7.67109	2.0988	3.07231	5.69503	0.354891	4.71346	3.07999	0.246181	0	2.59296	7.68621	1.42862	5.63673	3.8694	6.88336	3.58386	5.14509	1.01073	0.70676	3.823	3.34857	4.11287	3.04355	4.81615	6.459	3.44061	5.45516	6.09686	3.98429	4.80955	4.99077	3.96237	4.6723	5.3471	5.44807	3.1252	5.01497	6.03639	4.65497
IGSF11	3.30641	3.0647	4.78996	4.78596e-07	7.80484e-06	1	0.416358	3.94688	5.46642	2.5504	2.66393	3.73661	3.96323	4.24217	4.1594	2.05309	2.8656	3.14084	0	1.93734	3.03081	3.76682	3.60222	4.24331	4.08871	4.54826	4.67676	1.15111	0	1.76587	3.73614	3.52898	0	2.06557	4.73496	3.33563	2.96229	4.04085	3.27326	2.98364	2.71367	3.22685	1.71734	3.59749	3.919	3.14454	3.33873	3.31728	2.81293
DLX6	3.30475	3.46275	5.18729	6.17143e-07	9.63752e-06	1	3.05221	5.54364	6.01886	3.98228	5.13642	2.99414	5.28221	5.46691	3.72154	4.71139	3.85375	0.508815	0.157831	3.50534	0.720118	3.62794	5.42981	9.00922	3.90133	5.55794	3.69857	0	2.52824	2.91885	2.95047	4.50582	0	4.15447	3.59032	3.74374	2.51501	4.19234	4.25667	2.23655	3.02339	1.59765	0	2.46499	3.67151	1.60221	2.29396	3.89057	0
OR7A5	3.30268	0.530169	2.2538	4.83779e-08	1.11196e-06	1	0	0	3.42638	0	0	1.22973	0.0598998	0	0	0	2.76139	0	0	0	0.15323	2.43549	0	0	0	0.454459	0.872127	0.25701	0	0	0	0	0	0	1.92716	2.35663	1.82841	0.717244	0	1.8194	0.219661	0	0	0	0	0.91421	0	0.418901	0
CHL1	3.29882	4.64885	6.3708	6.95599e-05	0.00049362	1	5.33645	2.89745	6.79192	7.78175	3.51751	9.16282	3.98418	7.01573	1.41425	0	5.82575	0	3.32752	3.16157	5.13774	3.16778	1.00958	3.24383	7.29565	3.01056	2.54626	1.59289	6.92318	5.63864	4.65774	2.89171	2.73851	3.63479	5.94265	0.629056	8.07812	1.21201	6.6347	7.01449	1.08973	2.18919	3.60302	5.9973	2.57449	3.23288	6.26023	8.18293	3.09087
HAP1	3.29295	4.47979	6.19917	1.58673e-07	3.10378e-06	1	2.14758	7.45339	5.93497	6.83317	4.14345	3.65019	5.17465	0	6.29435	5.76226	5.53248	1.46468	1.92273	4.91886	4.2143	1.74158	5.90434	5.17498	6.24597	6.50755	6.86065	4.7696	6.24118	5.58677	5.08321	3.12099	2.56734	6.64906	3.79829	1.48771	5.61807	4.08952	4.79525	5.12955	3.09096	4.01434	4.02364	4.39365	5.64863	2.52084	0	3.72242	2.17094
BCO1	3.28711	1.28558	3.0024	1.5201e-07	2.99674e-06	1	2.08766	3.90192	1.15673	1.22118	2.10526	2.8425	0	0.720998	0	2.72875	2.74448	0.537392	1.06348	2.63242	0.6377	1.22438	0	0	0	0	3.89271	0	1.54478	0	0	2.8259	0	0	2.15849	0	0	2.05531	6.88671	4.21888	0	0	0	0	0.0353454	0	0	0.933556	0.657409
SOHLH1	3.28635	1.31715	3.03364	0.00206368	0.00799683	1	0	1.08724	0	0	0	0	9.90903	0	0	0	0	0	0	1.15129	0	5.52113	0	1.90018	0	0	10.7623	0	0	0	0	2.03492	0	1.10185	0.215641	0	8.41871	0	2.0207	1.47532	0	5.93806	0	0	8.85176	0.208172	0	0	0
KLHL23	3.27146	4.61854	6.32848	1.48884e-14	3.68573e-12	1	4.22885	6.31069	6.16363	4.68411	4.87459	4.46321	6.51385	4.07944	4.52383	4.38675	1.36464	6.83306	6.62025	4.04146	2.97618	7.61136	5.68618	5.21447	4.38047	5.12938	2.2074	1.73747	3.39442	2.59774	5.38029	6.2919	4.45492	3.26885	4.21976	3.55925	4.51984	5.28767	4.11432	4.41129	4.61742	5.96836	2.86134	3.61785	6.14065	4.16518	3.2709	1.90997	3.28969
AFF2	3.25817	1.55331	3.25737	5.12646e-07	8.27964e-06	1	0	0.700635	1.33008	2.11969	0	3.23975	4.63618	0.886059	0.318993	1.11481	0	0.336993	0	3.15703	0	2.2485	1.53243	5.49933	0	2.18154	2.68885	0.430837	0.706584	0	1.89662	0	0.77462	0.468228	3.27232	0	0.613341	1.39751	1.71477	1.59175	0.459981	0.763505	0.414952	1.52628	3.27952	1.25661	1.87144	0	0.929553
IGKV2D-28	3.22645	6.92106	8.61101	0.00727895	0.0225707	1	6.95585	5.56444	9.31978	5.86147	5.47693	9.751	10.9925	12.3988	7.31134	3.69384	6.60194	5.31176	0	2.94499	9.78108	8.0849	0	5.84734	7.55418	0	11.4148	8.06901	5.24457	8.24015	0	13.9205	0	0	0	9.80304	8.82084	5.51154	2.14409	5.28445	5.54164	5.58355	8.35939	9.1618	11.4838	8.73771	12.0313	0	8.82315
MROH2A	3.22431	2.10626	3.79525	0.000509031	0.00253969	1	1.7832	4.93114	0	0	0	1.301	0	0.531351	1.72708	1.5471	0	9.66793	2.2071	0	1.0384	4.59194	0	4.78486	1.68371	0	0.655669	4.58886	1.74525	3.28037	0	5.06544	2.96285	4.80553	0	0	0	2.43841	6.17382	0	0	2.98206	0	1.6204	0.206811	0	0	0	0
L3MBTL4	3.22287	3.29796	4.9863	6.64003e-07	1.02109e-05	1	3.44909	2.44935	5.32241	3.15351	2.00154	3.58756	5.2057	1.63712	0	5.83627	4.7399	1.03207	6.51003	1.73541	2.46282	5.91414	0	5.70666	3.20558	1.5393	3.88636	0	4.97641	2.12464	4.8367	5.33638	1.52631	1.93352	3.04651	0.645709	3.01358	5.60669	6.24438	3.6241	4.09737	5.18842	1.15492	2.7538	2.52113	0	1.10696	0	1.19534
CNTNAP2	3.2139	3.80884	5.49316	0.00074358	0.00345289	1	2.74676	0	8.02738	7.48591	3.90909	4.86243	3.91851	6.00844	5.77464	0	4.31149	0	0	3.92871	1.5894	0	3.68257	4.36186	2.26121	6.40089	6.26718	4.26996	0.157614	6.0823	5.97963	3.43308	4.02792	0.576666	4.70254	0	2.57284	0.659857	7.93864	4.32136	2.93832	1.80364	0.695504	2.61458	5.20924	4.56588	5.45981	7.13409	3.41526
FRAS1	3.20502	3.13782	4.81815	3.85223e-07	6.44929e-06	1	1.22339	2.95251	4.54658	2.3928	2.79411	3.0298	3.70188	1.83492	3.70383	2.3513	2.24078	6.89699	1.52485	1.56522	2.65344	3.31118	2.99714	5.6621	2.00643	6.55725	3.43985	0.952918	3.23349	0	1.22272	0	4.65429	3.34909	4.64937	1.84559	3.16164	2.40742	5.48146	3.13112	1.64107	4.78978	2.51402	2.19869	4.40921	2.92084	4.32774	7.18131	2.12105
MUC20	3.18955	6.72655	8.3999	8.71193e-06	8.70674e-05	1	8.55427	7.719	4.82391	7.06524	9.30796	5.53876	5.00455	6.56768	9.7866	7.70619	5.82709	7.13002	9.57065	6.63279	7.79314	7.09376	5.54495	5.00809	8.87956	7.00032	2.69884	2.52621	5.21254	7.09475	4.81736	7.48033	4.95561	8.06506	3.84662	0.868995	7.18847	2.16742	7.35665	7.15759	4.46053	5.77682	5.02648	8.56347	8.08502	5.54726	4.58448	5.43401	5.09403
TSPAN18	3.17097	5.99807	7.663	6.51218e-07	1.00553e-05	1	5.39376	7.42642	8.7703	7.83516	5.93882	7.01197	6.21262	5.44341	3.63287	4.06043	5.9133	5.65804	5.16439	6.11619	4.79778	6.87447	4.55194	8.74931	4.60252	5.53301	6.33458	3.30769	1.69717	2.82235	6.42047	5.15179	5.51409	3.11533	7.50428	5.1249	6.22162	6.83142	8.47838	8.06128	5.2316	8.20561	6.70697	6.0037	7.06203	6.80252	8.23945	3.65382	5.56522
PNCK	3.16831	5.85827	7.52198	2.49416e-06	3.10506e-05	1	4.45061	9.26804	5.40825	2.2654	6.60244	5.86492	7.3518	3.82595	7.1016	3.37843	4.22175	7.43838	7.87578	4.24229	4.46405	8.02285	9.30185	7.89443	4.64027	7.14531	6.90858	8.20161	6.19844	6.2389	3.24541	9.00886	2.40135	4.86364	4.65164	4.43239	6.2959	8.13012	9.21364	6.42101	7.08595	5.26505	4.05108	2.40864	7.34199	3.24689	3.29744	5.36324	2.21044
TRIM74	3.14961	1.87379	3.52897	2.34281e-09	8.74975e-08	1	2.3221	3.5484	1.84652	2.11309	3.9217	0.925805	2.7805	1.93661	4.92028	5.16322	0	1.33233	0	1.83905	0.0453193	0	3.38449	2.67409	2.39383	1.47834	0	3.47219	0	1.27882	2.66231	1.84762	1.04811	1.31076	0	0.992038	1.4919	3.56847	3.47275	1.12685	0.362434	1.34576	0.0712618	0	2.92355	0	0.617526	0.876835	0
IGSF10	3.14363	2.26891	3.92134	2.41381e-05	0.000205358	1	0.494079	0	5.93026	4.80648	2.18408	3.77647	1.75018	0.0690049	0	1.8514	3.10151	0	0	3.3953	0	1.90379	1.06992	6.89418	3.77329	1.53087	0	0	0	0	1.73103	0	0	2.29935	2.5141	0	2.19898	2.20117	1.91124	1.36346	0.720822	2.53601	0	2.33007	3.64113	1.49563	3.06768	5.68978	0.29806
CES3	3.14187	2.75974	4.41136	8.64717e-08	1.84176e-06	1	3.82378	5.40085	2.92196	3.8662	1.51528	1.97096	1.72252	1.79326	4.20639	2.84448	2.22173	1.03524	1.09363	0.287171	0.982984	4.90839	2.44415	5.28219	2.65505	0	1.24971	4.14425	0	3.47142	2.17303	2.66192	4.60556	4.19254	3.04116	0	1.69961	1.57508	5.12725	1.8237	2.35054	1.96941	0	2.6961	4.20029	2.70804	1.61745	3.6643	1.97223
SYNE4	3.14028	3.13173	4.78262	1.96317e-05	0.000173571	1	0.3585	6.27728	0.824669	4.90634	0.811778	2.95246	4.2716	0	6.70443	3.39655	3.52506	3.64176	4.87564	0	3.61692	2.06925	3.14731	2.52383	4.94257	1.29658	2.42849	3.88322	4.1344	3.45501	3.38527	6.81008	1.04699	2.45815	0.955355	0	3.64736	1.28884	4.6127	0.696353	3.06713	0.744621	1.89534	3.61183	3.75683	1.13991	4.28447	2.57829	2.77677
FZD7	3.12978	6.44925	8.09531	9.05756e-11	5.51525e-09	1	4.92918	6.71047	8.42867	7.89765	6.89106	5.87115	6.84722	5.72575	8.11931	3.8039	5.98663	3.94074	4.4834	7.81416	3.50644	5.29609	5.58651	7.18068	6.0228	6.80879	7.52953	6.21232	4.98281	3.6549	6.17976	3.10032	6.47271	5.30669	7.86103	6.41569	5.05382	7.82128	8.79667	6.70907	6.64254	7.3028	7.37778	6.42844	7.04349	6.9781	7.13692	6.17923	7.23647
IGKV6D-21	3.12371	3.06326	4.70652	0.00271182	0.0100255	1	4.01071	0	1.78151	0	4.60641	4.49594	9.55933	9.73832	0	0	5.09389	0	0	0	5.681	4.92313	5.3205	5.36813	3.11067	4.43554	0	0	0	3.67981	1.20391	2.03512	0.449699	0	0	1.39339	2.60095	2.63421	0	1.07983	0	0	0.324748	5.31466	4.89467	0.893944	2.5819	0	9.2196
SCNN1A	3.11529	8.25932	9.89868	6.36201e-09	1.99321e-07	1	10.4436	9.30527	9.62702	9.03962	9.88841	7.09531	4.85355	7.8602	3.85401	7.46624	7.68676	9.87084	10.1161	9.35011	7.69287	8.30759	4.45826	4.35244	9.25401	8.64079	6.24651	9.48607	7.26139	9.26948	6.15769	10.807	8.37425	8.33149	7.01418	6.08115	8.84316	7.23928	8.55344	7.69254	8.7602	7.00036	6.08386	8.60239	9.07433	7.17451	6.26075	7.78891	6.81541
ELF5	3.10854	2.84318	4.47942	0.000106706	0.00070674	1	2.81331	6.33793	5.42973	6.02259	0	2.71984	0	1.34194	1.6453	4.38491	0	6.40482	0	0.64477	3.20578	3.02747	0	0	3.20367	1.8127	1.13	5.92715	0	4.90697	2.7789	0	0.427457	4.57277	1.10965	0	3.88382	0	3.6616	0	2.23795	0.33844	0.231006	2.93834	1.52138	5.95132	1.61195	4.5703	2.73209
TXNRD1	3.10592	8.70196	10.337	1.86001e-10	1.01036e-08	1	8.21647	8.92587	11.1856	9.24659	8.9371	8.7777	8.37009	8.50747	6.44096	6.56486	7.12929	8.793	10.6339	9.14939	8.807	8.75944	10.9887	6.38913	10.3392	8.31649	8.13583	6.66777	7.10097	6.37491	8.01952	11.1884	8.28803	6.88686	8.54995	8.7959	9.25424	8.40218	10.5904	9.38811	8.96561	9.0231	8.44537	9.35163	11.4797	8.83413	9.82917	7.56918	8.31921
RPRM	3.10224	2.53043	4.16374	1.09417e-05	0.000106053	1	0.514092	1.53553	3.29258	4.79215	2.30735	1.5266	4.85545	2.56168	2.68414	1.38678	6.62262	3.92895	2.14934	3.99886	0	0	0.651689	7.55174	2.52366	1.44568	4.75925	3.22643	3.72457	0	2.45654	0.71899	0	0.296463	2.01601	0	0.78201	4.80013	6.52277	3.56656	0	2.83254	0	2.45614	2.68302	1.45833	1.35168	2.07	1.88739
PCLO	3.0935	3.16704	4.79628	1.36292e-06	1.85418e-05	1	2.13617	4.22216	4.64393	5.61948	4.25006	0	4.44042	1.5009	5.20383	2.86298	1.64123	0	6.34245	4.57453	1.93214	5.44388	4.43189	2.98033	3.13448	3.41533	1.24358	0.752533	0	0	4.27335	5.8229	4.12436	3.14074	5.36057	0	2.42289	4.4886	5.7985	3.44969	2.3613	5.10343	1.5565	1.69738	4.09569	0.4003	1.82151	0	3.8909
CYP2S1	3.0889	8.57794	10.205	5.85605e-11	3.84488e-09	1	10.0648	10.003	9.97046	9.67594	10.6795	7.24986	7.9406	7.50883	7.48979	4.85891	8.09197	9.21839	8.83268	8.4213	7.74309	6.77045	7.67	4.84944	11.1981	9.04697	8.36754	8.0437	5.163	7.06658	8.38524	6.48413	8.5578	7.9714	8.43014	7.28866	9.2307	7.63219	10.9918	8.93095	7.39998	5.61724	10.1491	9.98171	9.91729	9.04406	10.0686	8.49066	7.5932
CTTNBP2	3.08484	2.64699	4.27218	1.59521e-06	2.10755e-05	1	5.24555	0	6.02944	4.97541	1.62971	1.25155	4.05333	4.3458	0.926973	0	1.71671	2.17607	0	4.33717	1.24974	3.08172	1.37595	5.13682	1.99899	3.03724	0.225766	3.42895	0	2.73635	2.36484	0	2.85343	0	4.00292	1.77133	2.68023	1.9454	2.58736	2.55909	0.689885	3.58353	1.84219	3.5091	3.70389	2.1081	3.3512	0.960579	1.13394
MANSC1	3.07957	7.32093	8.94366	7.96352e-14	1.56178e-11	1	8.91382	6.91583	7.74144	8.45041	8.55765	6.6804	7.2119	7.81142	5.6782	7.02394	5.95097	5.51049	8.11534	8.5667	7.00129	7.54346	7.35722	5.92414	7.30739	6.77149	6.82116	3.36778	7.51462	5.83796	5.76966	5.87762	7.78102	6.30018	7.0571	4.79955	7.34995	9.1872	8.41426	8.00377	6.8355	6.84902	4.59713	7.75647	7.2586	7.17678	6.97037	7.17926	6.74026
ALOX12	3.07571	4.96473	6.58565	7.06401e-06	7.34162e-05	1	8.14766	4.73731	7.40707	3.62293	4.26719	4.42373	7.81185	4.62156	5.30282	4.10972	3.48408	8.74642	8.27372	7.01779	1.67206	6.36069	4.16811	6.98925	5.19427	3.90262	4.45892	7.19797	4.12453	6.67102	3.60198	2.81637	2.81621	8.39995	0	1.29077	3.58959	0.61642	7.52948	6.92713	3.92657	5.82181	4.4867	4.53919	3.95953	5.9077	3.8047	5.27318	0.12484
ARK2C	3.06586	3.15268	4.76897	1.27978e-08	3.6056e-07	1	1.45721	4.15424	3.10249	2.84126	4.49687	2.10603	3.99512	4.305	2.76564	1.85022	1.71843	4.80177	0	4.16583	1.22078	3.99882	4.2563	2.65535	4.00988	5.33155	1.28872	0	0.560395	3.02507	5.66868	3.54538	4.26109	1.77775	2.60214	4.14483	5.72754	2.49218	3.018	1.53205	2.88458	4.69102	1.92303	2.79672	4.69777	1.56584	2.37367	0	0.104085
PBX1	3.05642	6.1543	7.76614	3.53027e-10	1.7365e-08	1	6.24439	4.1582	7.34115	6.98555	6.20824	6.47877	7.44568	7.21776	4.23794	5.90269	4.52422	3.24621	6.38864	5.43167	5.11541	6.63282	6.01718	8.51382	6.6661	6.9295	6.30518	1.52884	5.29288	4.78132	5.58906	3.9299	3.95894	6.28832	7.274	6.3393	6.13002	7.34404	6.04137	5.78934	6.35737	5.63914	5.84258	6.3858	7.78371	6.8323	7.37471	7.12337	3.94687
PRR36	3.04759	2.06587	3.67354	1.48765e-07	2.94817e-06	1	0	3.22978	4.04606	3.14757	0	1.71669	3.1616	0.719418	3.72598	1.45584	3.10464	1.59425	1.81666	1.47347	0.577179	2.4292	2.83313	5.3875	1.50784	4.39365	1.79342	3.3939	5.28942	2.8258	0.468189	1.65865	1.13416	1.49454	1.53944	0	1.34231	1.08335	2.89925	1.34733	1.40282	0	1.19889	0.33099	2.69057	0.708228	1.60513	1.58997	2.35183
KCNS3	3.04455	7.0034	8.60963	2.31935e-13	3.98006e-11	1	6.6546	8.84554	9.33848	8.77007	8.82851	5.34691	5.96183	8.63895	4.75016	7.29762	7.14339	5.00343	8.98108	9.11707	5.41789	6.55449	6.14897	5.9718	5.00268	7.17504	7.58169	5.97348	6.14062	5.93627	6.47172	3.94094	6.10823	6.74607	7.79618	6.56365	7.19804	8.62216	8.65044	7.23622	6.66338	7.0813	8.13062	7.99313	7.19159	5.83161	7.3052	6.44179	6.44047
IGKV1-17	3.04345	7.24052	8.84623	0.00635555	0.0202181	1	6.02638	5.99959	7.08488	5.67089	7.72974	8.26203	11.5855	10.8086	0	4.93358	6.8946	7.64493	4.04394	0	10.9749	10.5374	0	7.73942	8.88399	3.58891	7.01932	6.41586	0	10.0122	6.41289	6.87669	4.54863	1.05123	7.60809	7.27172	9.1525	4.31646	0.666263	7.33208	7.51802	5.46371	6.9937	10.374	9.33069	6.68052	8.59731	6.48331	10.4204
RIMKLA	3.04013	1.01046	2.61459	8.43582e-09	2.53259e-07	1	0	2.39239	4.08413	0.111074	0	0	1.75166	0.0158599	0.744602	0	0	1.42328	0	0.374374	0	0.765016	0	1.2811	0.819783	1.01544	0	1.33027	3.23282	0.280542	2.53565	0	0	0	0	0	1.67649	0.288064	0.589911	0.62799	3.69519	0.158478	0	0.00191135	4.72117	0	0	0.516117	0
TTC6	3.03635	0.947022	2.54936	9.96711e-09	2.91693e-07	1	1.71759	0	0.957575	4.2736	3.49751	0	0	0	0	0	0	0	2.62416	0	0.867864	0	0	0	2.13467	0	0	0	0	0	0	1.60308	0	0	0	0	0.588391	0	0.704149	0	0.800837	1.79665	0	1.64369	2.86441	0	0	0	0
KRT8	3.02492	11.1011	12.698	8.15667e-08	1.74715e-06	1	11.5222	12.8878	12.8968	9.58411	12.2119	6.71089	8.67159	8.45709	10.9424	12.6263	10.1168	10.1751	12.0019	10.6293	10.0714	10.9732	13.0061	10.3705	12.7443	13.462	10.1397	11.5161	10.0967	8.94702	8.40349	14.0099	13.5918	12.5266	7.96723	10.4715	10.4596	9.24632	11.8055	11.635	11.699	11.5338	10.9723	10.8374	12.6209	8.25244	11.471	10.2844	10.869
FADS2	3.02374	8.17913	9.77547	3.29575e-11	2.36996e-09	1	5.73014	9.22019	10.8918	8.89574	8.22212	8.13735	8.65346	8.14028	9.54331	7.53773	7.53251	10.3216	7.29962	7.85595	6.08094	9.91908	8.08382	8.5682	7.1283	7.90459	9.40707	6.1439	6.35205	6.62205	7.88369	11.0838	7.76713	7.22344	8.49205	7.51382	7.65719	8.64253	8.74575	9.99167	6.90448	10.0907	7.78874	7.57177	10.7642	8.28658	8.85995	6.51814	8.35928
MAGEA9B	3.02312	2.79055	4.38658	0.0236736	0.0581104	1	0	1.04718	6.60739	0	0.767465	0	8.25456	0	10.9615	3.82162	2.07078	8.82732	1.11459	1.75697	0	4.73743	0	0	0	0.940708	10.8743	0	0	0	6.59545	8.17578	0	0	0	0.398244	9.24945	0	2.05769	0	10.2979	8.60831	0	0	10.2411	2.39906	0.0876106	4.07164	1.9409
ATP6V0E2	3.01284	6.23591	7.82703	1.11526e-11	1.00248e-09	1	5.04245	4.65158	8.25335	8.24232	5.93815	8.31209	6.80415	6.81476	6.58388	4.56968	5.89325	4.61555	3.77372	4.25687	5.13461	5.64564	6.37079	9.28154	4.82965	5.89537	5.91707	5.81039	8.44021	6.72358	5.05352	6.652	5.59249	2.60871	6.61202	5.63903	5.98274	8.36796	5.72681	7.63286	5.16005	6.26588	4.85445	5.75317	7.18746	5.12013	5.62476	4.87895	5.54775
PTCH1	3.00922	4.88088	6.47027	7.71766e-15	2.24124e-12	1	4.36972	4.90247	6.3021	5.2231	7.61686	3.96908	4.89268	4.22831	2.11331	3.89812	3.0511	5.63254	5.11523	5.4973	4.96193	5.03664	5.68908	5.76864	3.98697	5.79661	5.11602	2.87514	0.963064	3.76955	4.2815	4.54839	4.20609	4.31296	5.90044	5.27808	6.26599	5.77282	4.99794	4.72179	3.56765	5.66779	4.78028	4.61315	5.74805	5.97621	5.20465	4.71898	4.48281
FA2H	3.00733	4.21271	5.80119	1.22754e-06	1.69443e-05	1	6.17837	7.65657	6.17523	4.87233	4.94987	1.71897	2.12147	4.42073	1.74985	3.91481	2.49451	3.39402	1.8334	2.76009	3.47122	7.6667	4.04898	2.34909	5.53615	4.17459	4.93114	7.27194	4.42967	5.72926	2.93286	5.68443	2.34247	6.24792	1.81537	0	4.27105	1.49821	5.31064	3.50748	5.57121	2.3136	1.73402	5.22237	3.88232	3.84275	2.65379	3.51456	2.66406
GPR160	3.00187	5.30598	6.89185	2.21208e-11	1.67023e-09	1	4.39332	7.00625	7.48326	5.51711	5.70683	6.9081	5.74554	5.63004	5.5596	3.43238	4.14033	4.6616	5.10556	3.90047	5.70371	4.67433	5.09543	3.555	4.94352	3.43199	5.48651	4.50247	5.86685	5.11239	5.09108	6.50724	3.65399	4.23518	5.10078	4.53136	5.89226	7.02845	7.91243	6.42882	5.43655	5.16807	4.2144	5.68486	6.06417	3.14558	5.08395	4.01469	4.51021
NUP210	3.0003	6.34919	7.9343	6.44755e-09	2.01583e-07	1	6.63919	6.15145	8.6934	6.65786	7.51714	8.45411	7.55025	6.26853	5.19363	4.56621	4.86292	3.38163	9.03682	6.53973	4.6274	7.63232	7.48274	6.19696	5.49479	4.4816	7.2816	4.65376	6.81821	7.46116	7.7239	9.14052	5.06338	1.0106	5.49612	4.4081	5.69952	8.27836	8.18664	8.20473	7.53636	6.86556	4.55664	6.06699	7.52191	5.08901	5.28428	4.63132	5.23435
FOXD3	2.99254	1.29519	2.87655	1.06592e-07	2.19872e-06	1	0.795896	4.03828	3.3844	3.27018	2.63131	0	3.49914	1.23265	1.22728	3.36335	1.65653	0.205996	0	0	0	0.590551	3.64601	3.99924	0.958511	2.42256	2.37643	1.07512	0	0	0	0	0	0	0	1.34137	0.627969	3.73612	1.66572	0.859616	3.01612	0	0	1.47149	1.91509	1.02345	1.6445	0	0.12671
OTOP3	2.99172	3.40136	4.98234	0.00146978	0.00603293	1	7.53935	5.53141	2.9669	1.82752	0.696247	5.52478	2.03568	6.00046	5.79971	8.00863	5.78249	0	0	3.08692	2.92773	0.77028	0	1.4809	0.76188	3.40296	0.90686	2.46202	1.90433	9.23703	2.17465	5.20372	0	9.22878	2.06047	0	0.916313	1.86017	5.71524	0	1.72429	2.49598	0	4.92348	5.19898	8.39722	3.27645	5.80889	0
UCHL1	2.98437	8.17526	9.75268	0.000486359	0.00245471	1	5.54183	12.1767	9.65564	11.9633	5.79759	6.85561	8.2279	6.02329	13.4729	5.40748	7.5718	12.5613	12.9871	8.47137	4.32716	8.72222	6.58131	11.3418	7.26094	7.85618	7.92307	7.53974	7.64706	3.79603	6.26032	12.3238	4.89339	5.76768	7.83506	6.59867	6.15885	8.7991	11.5724	8.25343	7.76423	12.8602	6.7976	7.92748	6.89666	7.46151	7.98605	4.87148	5.27761
IGLV3-10	2.97515	6.62724	8.20021	0.00782789	0.0239678	1	4.99497	3.36259	8.85872	0	7.71294	10.3365	8.35083	9.53514	0	8.38112	7.71391	6.42038	3.07916	0.275757	10.7803	12.1031	3.99869	8.30308	8.20138	0.0792471	9.11282	7.56651	0	8.4762	3.7878	5.82641	5.2025	2.05051	2.84084	9.33715	7.24891	7.26311	5.94755	8.71301	5.95201	2.73074	8.52696	5.01017	9.45741	10.6343	0	0	10.699
CABYR	2.97095	5.20281	6.77374	2.34663e-09	8.74975e-08	1	4.05488	6.52886	5.3052	5.40932	3.9254	4.33966	5.56597	6.00541	9.02771	4.47689	4.64426	5.50389	4.06263	4.7539	5.33548	4.70322	7.3682	7.07644	4.75409	6.54277	5.74245	2.95831	8.18169	4.48524	4.70259	5.38974	5.78112	6.96489	4.37278	4.04263	4.2196	3.92366	5.57821	4.60682	5.95875	6.67472	4.58625	4.72485	7.38213	2.56874	5.5525	4.96552	5.48169
DDC	2.96802	0.615893	2.18539	2.11312e-06	2.68153e-05	1	0	1.08673	5.32031	0	0	0	0	1.02385	0	1.25979	0	0	1.33689	0	0	0	0	2.24253	0	0	0.425023	0	0	0	0	0	0	1.04649	0	0	0	1.60809	2.77778	0	0.0567399	1.68946	0	0	0	0.461543	0	0	1.30896
FGFR2	2.9665	7.55263	9.1214	7.26948e-14	1.44747e-11	1	7.40868	7.33844	9.27498	8.70771	8.67702	6.98098	6.66346	7.76142	6.19818	6.67103	6.47146	7.83062	4.85489	7.98459	7.36897	8.65678	6.52212	8.99955	7.46042	8.30468	6.90626	7.60745	7.02137	7.09044	7.54004	5.0987	6.6046	6.60794	8.30723	8.49694	7.84987	8.30454	7.5374	6.37449	5.75233	7.90665	7.2146	7.96814	8.98494	6.84564	7.39642	7.96907	7.31816
ICAM4	2.96589	3.38825	4.95671	0.000433693	0.00223065	1	0.754965	7.44427	2.8154	2.5883	4.27996	2.40247	3.56754	3.87499	0.295811	0	0	9.1767	8.16145	3.90987	2.87116	5.00773	0	1.81852	2.92957	2.29578	4.5934	0	0	2.69825	3.85433	6.12508	0.854594	0	2.86794	1.84399	3.48636	5.24535	6.3282	4.47701	1.91571	4.87181	2.76782	4.17507	5.15532	0.550086	4.82002	0.519018	1.69454
MTARC1	2.96496	5.48867	7.05668	2.12074e-09	8.04657e-08	1	4.46656	6.6071	7.27503	5.92534	6.33728	5.32813	6.00955	5.75538	7.65099	6.42436	5.33034	0.970881	5.75734	6.67359	3.39368	7.81323	8.1706	4.31995	6.61981	4.25467	3.25683	2.5171	6.26309	2.90899	6.05614	9.43505	3.68274	7.58645	3.70372	1.85666	4.764	3.83717	5.77914	5.50628	5.45095	5.3526	3.59521	6.84315	6.16433	4.69757	4.84892	5.17063	2.63593
ARNT2	2.95881	3.87435	5.43937	5.32608e-08	1.20946e-06	1	3.62484	4.82237	5.95293	4.44282	3.35245	3.49873	4.48228	2.99019	2.58619	1.39214	3.60612	0	4.94382	3.02059	3.54553	3.87886	3.36566	6.85497	2.78733	4.46559	3.30779	3.06392	4.26908	2.29017	3.90248	2.05858	1.58136	1.94998	3.95492	3.15802	4.2052	4.31006	4.36824	4.17727	3.03052	5.75482	3.35393	3.79426	5.30669	4.30245	4.33988	3.12032	3.00425
CST1	2.95822	6.65577	8.2205	0.012149	0.0341389	1	5.23394	6.45538	10.0971	13.1106	12.2789	7.62757	7.79792	4.64742	5.43263	8.944	10.9855	5.87573	0.665987	7.66193	5.9486	1.94675	4.49032	2.83659	4.63187	0	13.1061	1.81693	6.98797	6.77596	7.01926	2.31259	6.4529	6.77849	11.4637	1.23277	7.68767	4.18583	0.315273	10.2366	6.04079	11.781	10.57	4.20032	8.30087	4.07754	10.7847	3.07522	7.39161
C2orf15	2.94057	3.11554	4.67163	6.54077e-14	1.33476e-11	1	3.0193	4.10507	3.89474	3.86979	2.19073	3.23316	3.48307	2.12127	2.23835	3.88593	1.65059	3.1723	5.45046	1.96423	2.89019	4.40963	3.83674	3.62385	3.15496	3.05714	3.00306	0	2.13118	2.19034	1.5056	5.85271	2.33833	1.75485	2.66601	0.0254693	2.99668	4.23021	4.03515	2.54529	4.67801	2.42625	2.4357	1.77236	3.87473	3.68983	1.61201	2.93112	1.92595
POMC	2.93765	3.54548	5.10014	0.00025521	0.0014418	1	1.51	5.62403	7.3629	3.0075	3.95805	4.5482	3.8917	4.50237	5.75359	3.14795	5.33495	1.58364	0	5.5648	2.19856	1.58652	1.98071	9.64155	3.69014	1.75938	3.74059	4.97041	5.29824	5.56814	2.61517	1.34808	1.12379	4.06145	3.90854	3.45117	1.66423	2.23123	5.07937	4.77273	1.90534	3.85952	2.7109	2.93246	2.30704	2.84702	2.87125	3.82031	2.80463
GPRC5D	2.92493	4.83295	6.38135	6.90234e-06	7.20333e-05	1	4.93306	4.33709	8.0677	5.59795	4.03954	3.86104	5.01122	4.32278	4.67601	4.59971	4.56874	3.81585	4.43613	5.12554	4.11485	4.10063	4.91681	2.99674	5.12084	4.44947	3.23114	2.07642	4.06141	3.94762	3.63487	4.7471	3.47323	6.18451	3.33521	4.70485	1.5093	4.86232	7.36648	5.23553	4.98893	5.49289	4.94269	5.29171	5.61309	3.38988	3.38983	5.181	3.09937
EPB41L1	2.92176	7.85599	9.40283	9.5549e-11	5.74855e-09	1	9.03237	8.94343	8.53645	8.05809	10.4882	7.51172	7.69027	7.5819	5.41074	5.53848	5.92744	7.58654	8.83792	9.32261	6.52949	8.25264	7.23705	7.3544	7.66347	8.53384	6.76857	5.20935	5.53515	7.32962	6.28076	8.98553	6.99361	4.29062	8.3186	8.21747	7.75992	7.79111	10.1187	7.88295	6.99296	7.83506	7.10921	7.86307	9.03329	6.88665	7.58621	7.28639	6.5031
SLC29A2	2.91214	5.5401	7.08218	1.57853e-09	6.32293e-08	1	4.2403	6.96558	5.64752	4.67552	5.68975	3.73054	7.13798	3.51275	7.11468	4.32288	3.00466	8.08642	8.24916	6.98307	2.74246	7.52492	7.56492	5.17994	4.91256	6.66024	6.45125	4.11606	5.85626	5.29613	4.063	7.94453	4.87125	2.55538	5.26477	4.44632	4.26083	7.5118	6.09029	6.45121	5.77324	7.26913	5.87043	5.02916	7.39707	4.72608	4.76203	2.11959	1.86609
SLCO4C1	2.90534	0.647875	2.18658	3.10659e-06	3.70266e-05	1	0.0938238	0.014689	1.43796	1.19401	0	1.09726	0.661252	0	0	0	0	0	0	0	0.992837	0	0	0	1.63287	0	0	0	0	0	0	0	0	0	0	0	2.58563	2.016	0	0	1.14968	1.27128	0	2.1408	0	0	1.52163	0	0.573547
IGLV3-27	2.90278	4.35847	5.89591	0.00465479	0.0157147	1	2.53596	1.55595	1.20179	3.21961	5.10533	6.56984	7.84237	9.24242	0	2.14338	6.53943	3.33317	0.758631	0.275757	8.5852	8.3438	2.67704	2.99966	3.60468	2.8842	0.425023	6.3035	0	6.82221	2.78802	5.22377	1.44861	2.05051	4.92798	7.53363	3.85221	0	3.9477	0.439066	3.22981	1.99407	2.64478	5.2028	10.764	7.05932	3.81043	0	5.74287
PIP5K1B	2.90249	2.92679	4.46408	4.08638e-07	6.81108e-06	1	1.15438	4.50575	4.44003	4.2023	4.59362	4.6041	3.33488	3.71955	0.0440281	0	2.28162	0.636827	4.04619	3.77091	3.05234	3.65131	1.71443	0.0387065	4.22127	0.255845	2.45984	0	0	1.12374	2.16907	2.09366	2.05925	0	4.76141	2.54362	4.00651	0.162366	3.46525	2.91367	0.631159	3.71058	1.94767	4.47306	4.11972	4.15195	4.07281	0.847501	3.22092
RBM11	2.89767	2.87196	4.40685	2.32647e-05	0.000199501	1	4.5192	3.43205	5.18821	5.00611	2.1997	3.3086	6.58885	4.48874	0	5.86455	2.06113	1.6423	6.61246	0	0.698603	3.47806	4.86663	5.17789	1.66353	4.30727	5.26507	0	0.78597	1.8902	2.61744	3.83082	0	5.23271	2.10603	0	2.69517	5.77987	5.92564	4.42892	6.49553	0	0	2.18541	1.04621	0	0.912224	0.0574034	0.333372
SLC35G1	2.89476	5.06921	6.60266	1.95726e-10	1.04846e-08	1	5.56592	6.14015	7.4018	5.40576	4.09243	4.41883	5.29012	4.71773	4.22407	5.42697	4.44701	6.34501	4.78947	4.49205	4.37261	5.57436	6.41732	5.92441	5.22591	5.2483	3.93461	4.14564	3.83229	3.31952	4.99148	5.89719	5.24532	5.49918	4.37986	3.87779	5.58787	5.60558	5.74449	4.24743	4.45474	5.318	5.29195	6.1981	6.57817	4.13745	4.66971	5.07027	4.67329
KCNH8	2.88676	0.505164	2.03461	1.40038e-08	3.90167e-07	1	0	0	2.5117	2.39232	0.236138	1.7541	2.48163	0	0	0	0	0	0	0	0	1.12724	0	0	0.796888	0	0	0	0	0	0	0	0	0	0	0	0.245435	3.25357	1.14882	0	0	0.207116	0	0	0	0	0	0	0
DIPK2A	2.88568	7.08959	8.6185	2.35143e-16	1.10965e-13	1	6.88023	8.61946	8.2544	6.41171	7.06983	7.60253	7.2967	7.22125	5.34639	6.43164	5.86148	6.35369	8.60042	6.95874	6.00672	7.5944	7.92573	7.53662	7.01181	6.46326	7.06427	6.8331	7.2133	6.50133	6.90768	6.61428	6.307	7.0189	6.9255	5.42812	6.68275	7.12008	8.67424	6.88765	7.70718	7.00681	5.53582	6.74634	7.84147	5.75619	6.74391	7.54684	7.51361
SERPINB11	2.88256	3.25143	4.77878	0.00227032	0.00866417	1	6.70872	2.5104	4.40108	6.75875	2.88857	0.549197	0	2.29671	1.3538	0	3.59054	0	0.0721325	0.132131	3.46215	6.48695	0.1436	0	6.98418	0	3.96618	7.98633	0	7.15399	0	3.81245	0.858702	6.50781	0	0	4.25091	0	1.43929	0	2.37576	0.0704001	0.778389	6.37667	2.11323	2.9795	0.18153	0.410238	4.01209
GABRP	2.88215	4.84421	6.37136	0.00623891	0.0199142	1	7.31428	6.07081	4.66514	5.87672	7.65186	1.16221	0.532794	6.95143	0	1.763	5.12097	1.53103	0.404944	4.2397	8.58704	5.18811	0	0	9.92559	2.48326	2.71417	3.5634	0	5.67749	3.65738	1.05344	9.33366	2.98467	2.49202	5.01202	8.06364	0.711048	0.552076	3.11101	3.51844	5.40996	2.2735	9.28816	5.70938	3.84802	5.24488	3.3152	5.09599
DAPL1	2.87596	8.21257	9.73662	0.000453931	0.00231738	1	9.70149	9.67433	9.88288	9.25498	5.58287	5.73513	9.60783	9.21519	11.8841	1.7491	9.33466	9.35688	0.109854	9.67107	4.5104	9.28672	8.36551	4.71127	6.91821	6.96831	8.63131	11.5619	9.71592	10.8423	3.53816	9.04163	6.30172	8.55074	3.88768	3.47223	3.78359	6.53251	6.76018	7.25648	9.4198	7.37609	5.31735	6.2084	9.25258	7.00937	8.40085	11.1012	9.22957
PLA2G3	2.86633	4.41065	5.92985	7.10005e-05	0.0005012	1	7.0714	5.24792	6.27121	1.23395	5.35179	3.06919	0	3.68019	4.10386	6.77563	2.60986	5.89789	1.92148	5.0486	3.66752	4.48235	3.21891	0	3.82697	0	3.68337	6.17765	5.98501	7.44903	0	2.68305	3.75198	7.044	4.53431	0	1.39228	4.83746	5.73644	5.54414	7.59947	1.35045	6.60524	4.88402	5.25361	7.23814	1.91749	3.62867	0
METTL24	2.8598	0.916065	2.43198	6.85516e-06	7.18888e-05	1	0.655647	0	1.5048	3.0539	0.877586	1.53527	0	0.57324	0	0	0	0	0	0.370894	0.760082	2.48129	0	2.44837	0	0	0	0	0	0	0	0	0	0	0.630123	1.24734	1.98572	2.23948	0	1.57741	0	2.45378	0.0563261	2.14741	0	2.41506	4.08712	0.652552	0
SPTSSB	2.85424	4.5218	6.03491	0.000116296	0.000758281	1	6.20263	2.87673	5.32156	3.42684	3.28397	5.2632	0	0.605654	3.39223	1.07419	2.19321	3.76619	7.64722	0.880312	5.22275	5.18246	3.9404	0	5.89897	4.18185	0.483134	5.36957	6.40163	5.95747	1.0852	0	4.56657	5.45746	4.16631	0	4.56093	0.114318	4.93864	5.09043	7.80868	3.29919	0.262266	5.9465	7.82886	7.88048	4.22542	6.22519	2.86391
CNNM1	2.84898	2.24713	3.75757	1.9256e-05	0.000170748	1	1.74752	5.36538	5.38773	0	4.09221	0	4.53888	0.444228	2.02504	1.43516	2.79632	5.27924	0	0.612762	0	5.23473	0	4.01545	3.73201	3.57965	3.23936	0.637733	0	0	3.64337	4.23957	0	0	1.86134	0	4.72546	3.67619	2.49557	3.74394	3.4849	3.91305	0	1.27511	3.82195	0	0.106076	0	0
CILK1	2.84743	5.97391	7.48357	1.96006e-17	1.57437e-14	1	5.55852	5.5786	7.61584	6.63954	6.42885	6.27976	6.2074	6.16972	3.76504	4.23197	4.35037	6.21038	5.48312	6.24367	6.02479	6.92444	6.10484	6.13075	5.34938	4.61772	5.65931	4.64642	3.37433	4.08775	5.38994	5.37557	5.44835	5.16783	5.67514	6.37859	6.07164	7.78936	5.98972	5.97222	6.22815	5.75204	6.21107	5.86423	7.21963	5.96147	6.18128	6.77948	5.8519
KCNE3	2.84178	5.01423	6.52102	1.33524e-06	1.82464e-05	1	3.72179	3.53753	6.20484	6.63368	5.85025	5.24224	5.12534	4.91211	4.94617	3.43857	3.17585	4.63919	4.9623	4.16181	3.40273	5.73051	3.48373	6.92741	5.75329	3.77717	4.43581	4.48189	3.35343	4.18343	5.38364	4.32018	5.2421	3.78692	5.51575	4.93733	6.31124	5.53359	3.67596	5.95348	4.67767	6.53569	5.00769	5.57357	5.9579	4.41156	5.66867	2.68062	4.45084
PPM1L	2.83474	4.22613	5.72935	1.85282e-08	4.9609e-07	1	4.85609	3.15295	6.75279	4.65447	2.59793	4.83056	4.50456	4.30634	3.91262	1.72321	3.28877	1.55168	3.75859	4.78721	3.82035	4.76326	3.07231	3.41292	4.6063	2.39072	4.19098	2.82118	5.21061	3.92223	2.55642	1.36087	3.03337	3.42122	5.6003	2.81531	5.28278	5.99864	2.31647	5.18352	3.91711	4.33233	3.68478	4.58048	5.39793	5.24229	4.81473	4.72652	4.37633
BEX2	2.83281	6.48482	7.98706	4.66629e-05	0.000354276	1	5.12367	6.9785	8.1296	6.41669	9.29582	6.85966	10.4155	6.29411	8.98872	8.12847	7.44714	1.70214	4.97872	6.81509	3.95512	5.06725	7.66757	10.9875	8.82944	7.74855	7.56991	3.57118	8.30067	5.4875	5.22622	0	3.82709	6.88852	6.17262	1.84263	5.27215	8.99035	8.47748	5.7912	6.5631	6.58612	3.81373	5.3845	8.6523	4.96986	7.43775	5.32859	3.39079
MERTK	2.82944	5.06648	6.56699	2.63046e-09	9.64362e-08	1	4.26096	3.4909	6.20117	6.92908	6.91793	5.69445	5.51126	4.40619	4.1332	3.81946	4.13367	3.30289	7.34946	3.79078	4.65735	5.61682	3.43204	5.35396	4.86103	3.45175	5.02818	5.53593	0	4.02293	4.71537	4.64435	5.66393	4.17963	6.66942	6.01756	6.68357	5.2294	4.16241	6.3754	5.44579	6.20629	5.15733	4.55177	5.58174	4.53297	5.2458	2.5682	4.2056
RSPH14	2.82255	2.11183	3.60883	1.85397e-07	3.53495e-06	1	0	3.09067	2.17869	3.39355	3.13818	1.0142	1.898	2.38757	5.25635	2.53828	3.69393	0	0.996269	3.03427	0	0.708478	1.44035	6.45548	3.52993	1.59651	0.484305	2.84588	0	1.47023	2.92984	1.58567	0	2.09414	2.70708	1.26094	1.18289	2.58294	3.3139	0	2.68875	0	3.2279	0.678162	1.12978	0	0	3.55284	3.04743
IGKV3D-15	2.81079	4.23165	5.72263	0.00728839	0.0225814	1	0	0	3.1606	0	4.04796	6.89144	7.00097	10.7432	0	2.36979	5.13485	0	2.30345	0	6.32163	5.9718	0	2.144	0	0.957672	4.75492	3.37688	5.79556	5.97126	4.43235	0	0	0	3.83702	6.35498	7.25829	2.54498	2.2068	3.48329	3.322	0	1.11452	6.01783	5.31757	7.14437	4.92358	0	5.91836
ERICH5	2.80976	1.70401	3.19446	3.15404e-05	0.000257038	1	0	2.00574	3.6572	1.9113	0.118002	0.662311	1.84832	2.12703	3.21866	1.4669	0	3.26759	0	0	0.8103	0.712627	2.12214	7.05543	4.01535	0.619096	1.37661	0	6.16198	1.10169	0	2.36025	0	1.33698	0	0	1.70713	0	0.435903	1.2702	0	0.781833	0	1.7445	4.84948	0	0	5.22618	0.761425
TTC28	2.80567	4.46128	5.94962	3.04454e-11	2.21037e-09	1	4.21326	4.35636	5.58727	6.01186	3.71998	5.18887	3.44873	3.15995	2.65496	3.77191	3.27121	3.98694	4.34996	3.84057	3.95003	6.87809	3.91837	6.13548	3.61778	4.3993	3.64836	1.4785	1.88951	2.23641	4.07449	4.25277	3.77548	3.12886	5.84393	4.66811	5.54485	5.74384	5.37518	5.50671	4.05624	5.5783	4.03467	4.77521	5.9568	5.21842	5.58366	5.01288	3.7327
FAM117B	2.80509	5.59503	7.08308	1.72081e-16	8.662e-14	1	5.95822	6.96876	6.22919	5.28255	6.845	6.68211	6.42685	4.88446	5.67211	4.79046	5.31818	6.53018	6.9971	5.77992	4.54182	5.72256	5.50848	5.849	5.02543	5.46751	6.04741	4.51594	4.27797	5.62809	3.85806	4.25677	5.52765	4.28459	5.32286	6.50921	5.0238	5.9528	5.90863	5.07953	4.7693	5.02167	5.86859	4.79535	6.78722	4.65929	5.01001	5.16918	5.32639
LIPH	2.80045	5.14831	6.63397	7.58722e-06	7.79419e-05	1	7.0704	5.91152	4.90241	5.71941	7.0536	3.79228	3.60191	2.81321	4.66112	5.6366	2.79793	5.39829	8.25572	4.36518	6.08443	5.88463	4.36234	0.551137	7.97436	3.78141	6.2693	5.24918	4.16169	6.46846	2.27985	4.69081	2.06798	5.27946	3.57012	0.765911	6.31427	3.51514	4.53588	6.40426	6.49687	5.3116	4.12728	5.89631	6.20182	5.36204	3.59091	4.647	3.63484
MYO5C	2.79825	4.58031	6.06484	1.84286e-08	4.94298e-07	1	5.37287	5.62489	4.80771	6.83309	5.48832	3.95783	2.7801	3.6513	1.04089	2.2837	2.343	3.32652	6.42161	3.06488	4.48023	7.48947	4.24574	4.02345	6.39159	1.88225	3.14644	2.72349	3.77444	3.45719	5.47809	6.61651	4.83876	1.09484	3.52963	2.59431	5.71187	5.42763	5.9327	3.89235	4.80275	5.47092	2.72937	5.03905	5.5436	3.87307	3.52024	5.24812	3.65947
CCDC136	2.79583	3.16383	4.6471	1.4119e-07	2.82025e-06	1	2.12757	3.52156	6.3394	4.55955	3.35712	3.9934	2.89539	2.87172	0	3.60852	2.7994	1.43906	0.742675	2.23448	3.14189	3.99373	5.59036	7.25729	1.90407	3.77123	3.01539	1.5716	0	3.30641	4.01997	0.435885	3.21479	0.0734259	3.68139	2.87485	3.49003	3.31106	2.53464	3.21492	0.188265	3.88356	2.85771	3.0114	5.369	2.96236	3.49024	3.71475	2.72104
ARFGEF3	2.79568	2.50634	3.98954	4.3674e-07	7.2e-06	1	0.938842	2.63326	3.90656	4.7754	1.68459	1.91178	3.64033	0.699344	1.49059	0	1.00437	0.97765	1.06645	1.16312	2.69092	1.50146	0.428259	1.91702	4.90158	3.48437	2.4296	0.441142	1.30027	0	2.27024	3.19367	1.42732	0	2.41587	1.77434	4.4714	3.35577	3.79833	3.63151	5.04802	3.31645	0.134314	3.20345	4.64486	0.919793	1.4813	1.11072	2.4697
MAPK10	2.79504	5.37715	6.86001	3.23761e-10	1.62429e-08	1	5.74834	6.13453	6.43103	5.70672	3.70064	5.90728	3.27171	7.23411	4.36814	6.24168	5.44886	6.90501	7.27379	4.23369	6.17131	5.75264	2.8377	1.7796	7.10904	5.48421	4.34697	3.11249	5.40099	4.78273	3.45551	3.92234	3.45072	6.0872	4.11131	3.2518	5.93485	6.15972	7.92529	4.18415	3.5083	5.23034	5.66799	5.55266	6.01518	6.07026	4.36766	3.0664	6.09295
IGKV3D-11	2.7949	4.25691	5.73971	0.00521027	0.0171922	1	1.8645	2.83334	6.39667	3.50939	0.940976	6.40127	8.63807	9.89723	0	3.81421	3.43118	3.27429	0	0.593267	6.03566	6.36005	0	4.39997	4.78902	1.94511	4.37994	3.1062	0	5.39244	4.3271	3.88719	0.497702	0	1.03091	4.57275	6.13379	1.97932	3.60636	3.70464	2.6565	0.336711	4.39205	5.24194	6.92432	6.90699	5.59059	2.84534	6.39681
GABRG3	2.78452	0.587671	2.0651	0.00021275	0.00123948	1	0	0	5.67558	0.184171	0	0	0	0	0	0	0	0	0	0	0	6.05022	0	3.07641	0	0	0	0.760007	0	0	0	0	0	0	0	0	0	0	0	0	0	0	0	0	0.45668	0	0	0	0
C9orf152	2.7822	1.42972	2.90595	7.72578e-05	0.000539376	1	2.45819	2.13831	0.881888	5.25688	2.21148	0	0	0.575262	0	0	1.07584	0	0	0	2.63838	0.657853	0	0	5.29724	0	0	0.66021	0	0.414604	2.63923	0	0	0	0	0	4.57325	0	0	0	0	0	0	3.40756	1.42542	0	0.229657	2.44767	2.87764
TMPRSS11B	2.7816	2.74129	4.21721	0.00558304	0.0182015	1	10.3591	4.18984	1.88015	0	0.891325	0	0.992494	3.45776	0	2.84563	0.103514	0.292562	0	1.35891	6.58174	3.62914	0	0	3.74812	3.54927	0	5.86279	1.71535	7.18716	0	0	2.5641	2.50839	0	0	5.73679	0	2.54619	0	4.67256	0	0	6.65465	0.0328785	3.73189	1.78742	0	0
MSGN1	2.77576	0.81324	2.28612	4.89895e-05	0.000368422	1	2.39892	5.45686	0	0	0	0	0	0	0	1.43203	0.630451	0	1.73659	0.502442	0	2.09219	0	0	0	0	0	0	0	0	0	0	0.663003	0	0	0	0.258399	0.974885	5.05353	0	0	0	0	1.52296	2.37057	0	0.540026	0	0.538759
FOXI3	2.77457	0.927793	2.40006	0.000197218	0.00116472	1	0	0.883899	4.08882	4.3261	3.37675	0	3.35513	0	0	0	2.61137	0	0	1.28406	0	0	4.1079	2.02072	0	3.43646	1.69755	0	0.32033	0	0.159383	1.26969	0	0	0	0	0	0.271298	2.5406	3.44514	0	2.82254	0	0	4.24303	0	1.24973	0	0
FOXP2	2.76504	4.23649	5.70379	1.47213e-06	1.96906e-05	1	5.18832	5.05879	5.16615	4.3182	3.27903	4.70767	3.8993	6.23456	0.245633	5.9337	2.71301	0.310229	6.59467	3.44659	5.20735	5.09905	2.18264	6.03456	5.58721	2.02282	0.193133	5.43897	3.98628	6.05036	2.49916	4.327	1.43468	4.48344	5.6858	2.50892	5.16802	4.98588	6.95999	4.35122	1.86255	3.80482	0.423563	5.90091	4.45397	6.06448	5.81732	3.7603	3.16575
CCDC187	2.76007	0.900406	2.36511	8.18153e-06	8.25864e-05	1	0	6.13379	0	0	0.341222	0	0.456787	0	0	2.55936	0	0	5.86576	0	0	0.170226	0.926712	0	1.09124	0	2.5424	0	1.30756	0.587248	0	0	0	0.960837	1.23186	0	1.50597	0	2.6373	1.41008	0	0	0	0	0	0.737473	0	0	0
POU6F2	2.75617	2.97558	4.43825	1.55349e-05	0.00014287	1	0	5.20458	3.57262	3.17804	0	0	4.13901	5.13508	3.55903	3.88564	3.3897	5.36762	4.75458	3.55512	0.739342	3.16965	3.88279	5.42389	2.97416	4.34668	5.56605	1.97658	1.19358	3.09554	2.47442	3.9374	0	4.47272	3.09283	0	0.475491	6.99516	5.8018	4.06449	2.57409	4.49878	0	3.06453	4.11888	2.78863	0	0	0
FSTL4	2.75568	4.8874	6.34981	1.96555e-05	0.00017368	1	5.31729	7.28071	5.88532	6.38646	5.41191	5.99718	6.57613	5.8725	5.81697	4.57043	6.09333	5.95669	0	6.29971	4.82554	4.37055	0	2.94196	2.96197	5.79892	6.34788	2.67897	3.61914	4.61361	5.48786	0	0.734776	3.02574	7.73787	4.02877	5.50394	6.95972	5.99689	4.25865	3.17696	2.44724	2.02653	3.78475	3.70025	3.81365	3.54119	6.4596	4.5941
POU2AF1	2.7528	5.38635	6.84725	1.11185e-05	0.000107184	1	4.2614	3.89838	4.79342	4.60327	3.96308	9.68836	6.77631	9.14063	4.06566	2.94781	5.57355	3.97252	0	4.46592	6.1647	6.90783	1.0537	5.49983	5.17025	2.89802	5.97698	4.88432	4.67068	6.01616	4.38805	5.84075	3.28306	3.93958	5.80719	5.19286	6.42986	3.69862	4.02537	4.8133	3.63222	3.97139	3.97613	5.9095	7.56226	7.19507	5.43433	4.78815	7.01132
ODC1	2.75185	10.7822	12.2426	4.74409e-07	7.7533e-06	1	10.087	11.9729	13.8719	11.0444	11.3592	9.90277	9.76912	11.1102	9.37936	12.8121	10.3379	14.3295	11.1148	10.2981	8.86451	12.957	9.93469	9.84632	10.3097	9.45532	9.68613	14.0253	9.43909	10.2753	9.05936	11.27	9.67396	13.9642	9.37568	9.05592	8.79103	8.93921	12.615	9.97207	12.0337	10.3476	11.6551	11.2345	10.4435	14.1644	11.5204	12.0974	9.59047
SFTA2	2.74971	1.58746	3.04674	0.00846288	0.0255545	1	7.36696	8.65698	0	1.22056	0	0	0	1.12587	0	0	1.26787	4.16431	0	1.14429	0	10.6523	1.61119	0	0	0.0792471	0	0	0	4.20062	0	9.64638	0	1.02398	0	0	0	1.63469	8.28588	0.439066	0	0.410595	2.1582	1.20401	0	0.461543	0.474137	0	0
WNT2B	2.74201	4.86491	6.32014	1.41127e-08	3.92479e-07	1	4.2419	6.50299	6.88854	6.35651	5.05596	3.70125	4.0929	4.43441	3.72259	2.99384	5.86588	6.43637	5.74856	5.3712	3.80496	6.42385	2.8691	3.86321	4.77477	4.12116	6.13765	5.99904	0	3.71742	3.6212	3.77863	3.50551	6.32604	4.84499	3.09179	4.06645	4.59757	6.6918	5.10434	4.30556	3.06944	5.82746	5.60385	4.83883	4.37566	6.54085	5.2509	3.02306
HS6ST2	2.74189	4.66979	6.12497	0.00201217	0.0078213	1	5.11736	0	6.90565	5.84134	7.12228	5.2774	6.01694	4.34338	4.49364	5.98047	5.0628	0.702836	7.26313	5.33667	8.33698	4.7659	7.48073	5.65674	6.872	7.14464	7.44826	3.22909	0	0	5.73289	0	2.50927	6.47079	5.86831	2.06669	6.88012	0	0	6.80786	5.46602	5.88502	1.64549	6.49328	7.22769	3.90163	8.23661	0	1.91977
HOGA1	2.74188	2.76732	4.22249	1.85632e-07	3.53497e-06	1	2.96314	3.16384	2.56085	1.87181	1.76941	1.99905	2.35911	4.73592	0	5.36359	3.78159	0	2.72538	2.62647	2.71779	4.80392	5.32856	0	2.94394	2.9172	3.47735	1.09146	0	2.65833	2.94484	4.44982	0	2.59946	3.11479	1.65057	0.960456	5.59164	4.3236	2.57273	5.12255	3.67941	3.26303	2.33277	4.70143	1.79999	2.25144	3.60034	2.23329
GARIN1B	2.74159	0.710271	2.16528	1.15192e-05	0.000110026	1	0	3.16206	5.4884	0.359982	0	0	0	0.434042	3.62705	0	0	0.939146	0	0.700789	0	0.30465	0	0	0.294076	0	0	0	0	0	3.76284	1.51709	0	0	0	2.03685	0	2.31807	1.94204	0	0	1.2541	0	0	3.05342	0	0.353861	0	0
IGKV1D-39	2.73413	10.0162	11.4673	0.00499023	0.0165803	1	8.3606	6.69391	10.7643	10.1402	11.2309	12.4399	13.2752	10.2704	3.33274	7.3026	10.6698	9.9746	5.7855	5.44089	12.9392	12.4489	5.58353	9.25847	9.56027	6.34382	12.1625	10.2407	5.95517	12.0089	9.13662	11.7067	7.56866	3.635	8.58721	7.5268	12.7644	8.21283	7.06098	10.4617	9.32424	8.24758	9.71021	12.3829	13.7278	12.7091	10.7881	6.44538	13.4157
TMEM178B	2.734	1.51192	2.96293	2.20948e-05	0.000191445	1	0.345186	1.36146	2.87315	2.82436	0.783141	2.5471	1.61537	1.05071	0	0.737399	0	0	0	4.06371	1.13925	0.199593	0.642399	0	2.39282	0	1.29229	0	1.86616	0.0770814	1.43257	0	0.6692	0	3.66043	0.229315	1.52744	2.46401	2.62063	0.470705	0	3.29107	0	3.68756	1.34073	2.21915	2.41926	0	0
IGKV1-8	2.73292	7.28611	8.73655	0.00963951	0.0283038	1	6.06067	3.76359	8.58206	5.14471	5.39268	10.5967	10.2834	12.2177	8.81867	7.86929	8.46978	6.4263	3.80915	1.53344	8.79807	10.2399	0.678426	7.82653	7.58851	4.39545	10.0088	6.7791	0	12.0091	5.49926	7.98561	4.53321	2.58753	6.13445	8.07183	9.61447	5.0021	0	7.32657	5.15139	8.8091	6.57497	9.70702	9.55771	9.3315	7.40795	3.5467	8.59347
NELL1	2.72991	1.39854	2.84739	0.00025849	0.00145523	1	0	2.34806	1.20491	0.69549	0	0	4.14937	0.338361	0.97758	0	0	0	4.24446	0	0	1.31993	0	3.25394	1.57093	2.32489	0	0	0	0	0	0	0	0	0	0	0	0	5.20151	3.12075	2.90796	4.78079	0	0	4.42309	1.72181	3.70708	0	0
SLC4A11	2.72741	6.42041	7.86794	2.94137e-10	1.50568e-08	1	6.46091	6.76078	8.41351	6.26542	8.32743	4.53498	5.61654	4.87007	6.63413	5.2761	5.6797	8.0005	7.33424	5.98604	5.50847	7.0584	6.69967	6.36951	7.74942	5.8484	5.25194	5.60198	4.34839	6.89855	4.85443	5.23986	6.82589	6.36102	5.7219	3.70415	6.3885	6.14411	7.02805	5.02006	5.75782	6.73583	6.78157	6.73923	7.12871	7.51756	5.23345	6.90451	6.00512
GSR	2.72629	8.62401	10.071	1.34323e-13	2.50421e-11	1	8.93648	9.12025	9.52257	8.92972	9.6781	8.71415	7.25543	7.90656	7.36947	8.69423	6.98951	8.87934	9.89165	8.87075	7.61836	10.0685	8.00367	8.22557	8.86383	7.18599	7.51294	7.20655	8.72237	8.50269	7.37096	9.55684	7.26235	6.54379	8.45309	8.08943	8.84643	7.64657	9.65488	8.70396	8.61491	8.52477	8.64079	9.26372	10.6618	9.58693	8.08651	8.18612	6.91005
OSGIN1	2.72432	6.55406	7.99995	1.22564e-06	1.69336e-05	1	6.97183	7.08279	8.9508	6.37433	5.3308	4.7656	5.14655	6.98509	8.75566	8.05869	7.23133	6.14208	6.86329	6.33436	5.59456	5.18908	7.49416	5.64609	5.48777	7.75679	7.9381	7.57765	8.90658	7.26599	4.89297	6.38072	5.96739	5.61525	5.85228	4.30143	6.38455	6.27447	6.77397	8.25896	6.35221	8.00793	6.40707	7.57062	8.06008	6.8317	6.45751	5.95808	5.67028
DGKG	2.7205	3.91401	5.35788	5.63651e-05	0.000413189	1	4.56675	3.42063	7.11679	5.98168	1.76559	5.18678	4.4665	0	1.24452	4.73174	3.37214	0.942746	2.04031	3.75863	4.75075	1.20954	5.40577	1.03994	4.32333	3.1027	6.25751	3.56948	4.02853	0.95556	4.22403	2.06273	3.10114	4.20994	4.71685	5.55994	4.64502	5.64185	7.00437	5.44528	5.70021	4.87404	2.43342	6.11723	4.6387	1.62308	4.80161	3.94247	5.75582
FUT6	2.71856	4.38857	5.83141	0.00322956	0.0115787	1	9.83817	6.56401	1.14779	7.30884	6.10831	3.36353	0.126932	5.13505	0	5.70116	3.0302	3.97545	7.89658	3.67458	6.14342	7.14375	0	0	7.76518	3.81637	0	5.67771	3.29094	7.33733	3.60927	2.4975	4.642	4.90265	0.912725	0	6.25632	0.60235	4.46996	2.25751	4.2511	2.39865	1.52697	6.80183	2.20596	3.03121	2.52596	3.58768	4.19658
SLC47A1	2.71668	3.65932	5.10117	6.58601e-06	6.92586e-05	1	4.82377	6.16696	5.91281	5.28416	4.26214	3.4949	4.20621	3.3636	2.01863	5.52469	2.70548	0.466877	0	5.27295	1.71571	2.63518	6.00016	5.73992	3.9793	3.09095	3.14492	2.88236	2.35728	3.26434	2.27687	1.0534	2.58984	3.73551	3.72532	2.23408	4.0557	1.44486	1.74952	3.74015	1.92622	3.28377	1.92498	3.90611	4.80464	3.76046	3.88298	4.35332	3.17705
NSUN7	2.71438	2.83154	4.27216	1.88882e-08	5.02167e-07	1	3.55996	3.36737	3.0649	3.11785	3.88003	0.371949	4.18291	1.45853	2.77678	3.35781	0.341225	0.155586	3.83124	1.36722	1.90858	3.71188	3.013	4.37187	4.86165	4.63097	2.69697	0.349911	4.47121	2.06545	1.05916	3.70014	2.47664	2.04628	0	0.491382	3.36482	1.34231	2.31163	2.37196	1.87501	1.94482	1.48555	3.57399	3.29504	2.41725	1.78326	0.937746	1.50224
GSTA3	2.71395	1.02013	2.46052	0.000303735	0.00166789	1	0	4.93204	0.890744	0	0	0	0	0.837972	0	2.88741	0	0.749681	0	0	0	0.166521	0	0	0.361987	0	0	1.07069	6.17868	0	0	1.59689	0	1.8832	0	0	0	0	2.31405	0.259088	2.98481	0	0	0	2.31265	0.00316744	0	3.2487	0
FAM3D	2.71255	6.23841	7.67806	0.00332448	0.0118543	1	10.5131	7.1133	3.34261	10.9344	5.9254	5.00395	1.38852	7.84489	2.48746	7.58841	6.46463	6.67335	0.683943	4.24251	7.73646	6.94224	1.11014	3.79034	9.95338	4.31218	2.29468	9.96887	6.04183	9.71646	6.29309	2.31629	4.17407	5.84072	3.38006	0	8.2919	0.978616	5.99414	4.23135	6.87727	2.56715	3.42767	9.24108	5.19905	5.74382	4.08936	6.70623	7.71544
TMEM270	2.70902	1.13378	2.57154	1.18786e-05	0.000113172	1	0	0	2.82501	0	0.381231	0	2.07402	0.0672849	6.30313	0	2.29811	0	0	0.845883	0	0	3.66573	5.03972	1.88834	2.51419	4.40144	0	0	0	1.8332	0	2.71082	0	1.91601	0	1.37717	3.91925	0	1.43593	1.15294	0	0	0	0	0	0.85161	0	0
CACNA2D3	2.7052	3.92006	5.35579	1.72404e-08	4.65738e-07	1	2.65948	4.5474	4.63057	4.28791	2.61775	3.86623	5.33484	3.97097	0.627747	4.50135	5.62441	4.80327	4.27032	4.28047	2.09366	5.63357	5.5111	3.61904	2.43	3.88924	2.73277	3.27866	0	3.92894	3.15329	1.8716	3.20329	2.72831	3.668	2.78209	2.68903	3.52747	5.99747	3.20396	3.82946	5.3652	4.13949	4.90172	3.51188	4.58469	4.90944	3.88634	1.27519
PKD1L2	2.70404	1.02859	2.46371	4.05921e-06	4.6438e-05	1	0	2.83862	3.08786	0	0	0	0	0	1.6049	0	0	1.7809	0	0	0	0.00781212	0.144831	0.00437233	0	3.75763	3.73781	1.73125	0	0.224024	0	2.93057	0	0	1.24506	0	1.65491	2.232	3.1266	1.4193	1.32469	0.77883	0	2.14581	1.77352	0	1.20409	0	2.85201
NTF3	2.69641	2.96144	4.39248	7.50864e-05	0.000526527	1	3.38586	2.82636	4.62892	5.13954	3.27973	1.72102	3.80628	2.78826	0.595637	1.00137	2.68424	6.53673	0.0833067	3.18679	1.59617	1.04916	0.303176	6.82343	4.59069	4.35619	0.730941	1.38855	0	0.55954	3.49458	0	3.04095	3.13837	3.76905	2.41553	0.943794	2.63214	2.43297	3.20231	0.342415	2.41012	0.969106	2.66289	3.33453	3.80286	4.1643	2.2282	1.09378
SIM2	2.69431	4.01844	5.44835	1.37134e-06	1.85954e-05	1	4.69827	5.57243	3.44676	4.80271	0.510945	1.24728	4.82637	5.33458	0.426893	4.51795	3.48139	2.06882	1.2833	2.79419	0.153206	5.59695	4.40144	8.19187	5.44109	5.9111	4.89105	2.94687	4.22957	2.57156	5.22413	5.92636	4.40262	3.60855	2.81579	4.94998	3.08778	2.95354	3.953	4.73026	2.41807	5.34601	3.37648	5.25237	6.39872	4.08088	5.43065	5.00727	3.65598
SPMIP6	2.69392	2.32858	3.75829	7.00483e-05	0.000495921	1	0.537488	2.14058	2.52526	0	0	1.73834	1.65284	2.01754	1.63433	0	3.73226	4.66397	1.75775	2.87943	1.64363	2.48634	0	5.90623	6.24639	2.84936	0.425023	0	4.87722	1.73561	3.27779	2.76316	0	3.05015	0.830032	0	2.62252	0	0	0	0	1.40948	1.32356	3.45154	3.23369	3.38702	2.81065	2.97649	0.787646
THSD7B	2.69203	1.0299	2.4586	7.12448e-05	0.000502507	1	0	2.94993	4.16841	2.88395	1.40693	0	2.48654	0	0	0	0.241896	0	0	0	0	0.142468	0	2.4199	0	1.11134	3.18499	0	0	0	0	0	0	0	1.15661	1.76233	0.222191	1.73462	3.01114	1.09987	1.43424	1.96214	0	1.9145	0	1.33279	0	0	0
OCA2	2.68926	1.51635	2.94356	3.35819e-05	0.000270032	1	1.48255	1.95106	1.08566	0.521569	0	3.20535	0	3.4762	0	1.21704	0	0.266327	1.06849	1.13018	0.792823	0.607503	0	5.23684	1.09281	2.40575	0.615915	0	0	1.39535	1.56272	3.39685	0.454189	4.71214	0.267257	0	2.66114	1.53126	1.9569	0.894624	0	4.09893	0	0.552521	1.07176	0.417093	0	0	0
IGKV1-39	2.68885	3.66328	5.09027	0.0113068	0.0321735	1	0	0	5.83892	4.17737	0	5.91658	6.79571	3.42851	0	0	0	4.26409	0	0	5.31065	6.36359	0	0	4.13268	0	4.37715	4.88274	0	4.71669	3.92747	4.39779	0	0	3.37427	0	6.49851	0	0	4.34967	0	3.29424	4.08703	6.13161	4.76503	6.03293	3.15349	4.27199	6.60454
IGHV2-70D	2.68693	4.16068	5.58664	0.0107019	0.0308204	1	0	1.296	4.29658	2.80468	1.91534	5.36897	10.7903	8.97415	0	4.46477	1.62127	3.22332	3.34213	0	4.11013	8.28837	0	3.96849	0	3.9758	1.79662	3.51784	0	3.14105	4.22958	4.98806	3.30042	0	0	6.61291	6.24344	0.635644	0	5.36911	0	3.79677	1.95541	7.03234	7.26216	8.61907	2.42116	1.87365	4.53118
IGKV2D-29	2.6842	5.71823	7.14272	0.0130119	0.0360339	1	4.65409	2.55545	4.41942	3.80447	7.67861	4.1981	6.32869	13.0859	0	2.72812	6.31704	5.44843	0.758631	1.27453	8.72153	7.93861	0	2.58474	6.97044	2.39893	10.423	5.68203	0	8.29545	8.24976	5.14301	3.25519	0	6.01039	6.97213	6.85203	2.95605	0	7.95692	7.46217	5.55492	0	7.61213	8.46548	9.37867	7.40519	3.26035	7.21453
MGAT3	2.68368	3.24792	4.67213	1.1953e-05	0.00011381	1	2.43301	1.80723	5.91348	4.39241	0.909444	5.45876	3.10246	5.37246	0	2.29754	2.88731	2.39971	2.68382	3.23823	2.5397	4.03099	1.65166	6.51752	2.99892	5.1509	1.88106	0.0347535	1.42749	3.19181	2.25587	2.40821	1.97712	0.403211	3.09139	2.44223	3.69842	2.8742	2.52167	3.41164	1.73052	3.1168	1.78351	4.69156	3.25675	4.09309	4.30835	1.65282	3.51218
ERC2	2.68287	2.27276	3.69654	2.47901e-06	3.08874e-05	1	1.63561	0.756558	5.93539	2.3639	2.60972	1.28063	3.97339	2.06764	2.43041	2.95196	0.69437	1.4154	2.4032	3.27578	1.03255	4.48425	3.29417	3.43283	1.30639	3.29002	3.53792	0	2.80073	0.0302792	2.23708	0.734171	1.56735	0.603517	1.53457	0.248798	2.11401	2.13727	4.01769	3.34394	3.10774	2.79851	1.99727	1.7235	3.65443	1.2257	1.42236	1.32431	1.42914
STOX2	2.68263	4.30086	5.72451	8.65756e-12	8.22251e-10	1	4.27944	4.30501	5.5555	5.18958	3.42222	4.51479	3.76093	4.33275	4.48193	2.58949	2.79781	0.88102	6.68831	5.33988	3.91056	4.70719	3.27401	3.91379	3.54256	4.60166	5.98936	2.97602	2.37062	2.27028	4.56455	6.57903	4.11902	3.02012	2.71895	1.90915	5.27745	5.66727	6.02294	3.85017	4.57026	5.67495	3.03079	5.1894	5.35935	2.81025	4.34459	3.81004	4.93484
CHST9	2.67815	1.85472	3.27595	0.00155764	0.00633503	1	0.995555	0.843246	1.57785	6.18338	4.44684	0	0	0.721062	0	0	0.854481	0	0	0	3.14073	0	0	1.27373	5.99675	0	0	0	0	0.197784	3.384	0	0	0	0	0	4.80266	0	0	0	0	0	1.26326	4.32888	5.30931	0	1.46494	3.3265	3.42478
TMPRSS4	2.678	9.89612	11.3173	7.80894e-09	2.37748e-07	1	10.9678	11.3935	10.2121	9.67133	11.1576	10.5967	8.238	10.4933	11.9148	10.45	12.0281	7.12639	10.7906	8.57592	9.20415	10.424	9.025	2.34327	11.3044	8.72321	10.1041	11.6333	10.3087	10.1508	8.45399	6.66958	9.2041	11.5867	8.2295	7.47254	10.5152	6.55903	11.1635	10.5098	10.056	7.20999	9.51351	10.1024	11.3402	10.5319	9.24042	10.0194	8.66164
SSTR5	2.67213	1.13199	2.54998	2.23077e-05	0.000192607	1	0.904969	4.24825	1.45587	3.59974	1.11757	0	2.54666	1.81731	0	0	1.75753	0	0	2.28654	3.06775	0.293854	0.458058	0	0	1.45975	1.38697	0	0	0	0	0.585287	0	0	2.49785	0	2.91001	0	2.1793	1.04544	0	4.20706	0.130068	2.1708	3.13597	2.07371	1.82866	0	0
EPS8	2.67023	6.46033	7.87729	6.00435e-07	9.42533e-06	1	6.36534	5.2025	8.59334	7.89144	6.47784	6.29895	6.18422	5.8779	2.61053	3.81102	4.40163	5.6865	8.70391	6.23824	6.14932	7.80028	6.28411	6.18894	7.7385	5.5124	5.75723	3.55345	1.5889	3.76141	7.04886	5.30291	7.34523	4.18695	7.62231	7.86602	8.18206	7.11966	6.00063	6.84575	7.03616	6.64959	6.94647	7.11204	7.72799	7.2311	7.18338	4.69527	5.66219
MEGF10	2.66991	2.65631	4.07311	0.000100876	0.000674337	1	0	1.79086	3.2918	3.19902	1.2398	0.552877	2.35532	1.54969	0.0473586	0	0	0.696219	4.27862	4.30065	0.78672	4.23349	1.72426	1.80136	1.69676	1.10416	2.44973	0.812274	1.07906	0	2.77609	1.59977	1.47006	1.4038	7.04415	3.72881	1.55144	2.53992	4.72223	2.83471	0.130441	5.09921	3.82134	5.3129	2.76346	5.01373	6.15118	0	0
GCLM	2.66706	7.41051	8.82576	2.9483e-09	1.05503e-07	1	6.61707	6.41224	8.58617	9.10212	7.53834	7.59952	6.4736	9.08989	5.07802	5.74071	7.55139	7.40714	8.04896	8.98177	6.74259	6.85195	8.34612	4.26594	7.86791	6.78169	7.23454	6.74796	5.66006	5.61	8.97017	7.88675	8.42825	6.80188	6.31688	5.10712	7.71693	7.60341	7.68946	6.99369	8.30254	8.78669	7.57712	8.00615	9.23099	7.23619	8.6467	6.92914	8.91091
PXYLP1	2.66526	6.087	7.50128	2.20862e-14	5.13114e-12	1	5.36227	7.66399	7.06683	5.77353	4.91611	6.11575	7.22036	4.68228	5.5641	5.1026	4.57284	3.85211	6.04654	4.30959	5.31021	7.89762	6.42759	8.20742	6.55236	6.96279	5.81136	4.10544	5.23882	4.58202	6.36779	6.62927	6.57634	5.80992	5.9507	4.91719	5.63792	7.41264	6.06174	5.82696	5.82265	6.7022	5.04338	5.60341	7.08764	5.69103	7.00921	6.21222	4.72219
REPIN1	2.66484	8.07444	9.48849	4.28586e-19	9.24583e-16	1	8.34926	7.44097	9.60716	8.87874	8.50949	9.02343	8.07764	8.31091	6.56433	6.52897	6.99139	8.40101	9.30181	6.97265	6.40888	9.13809	5.36983	8.94277	8.30644	6.1432	6.93673	8.4812	8.42228	8.10226	7.96075	8.38841	7.48463	7.40538	8.03367	6.47436	7.49264	8.20226	8.64281	8.36188	7.56732	8.7579	6.83048	8.30222	8.9598	8.20515	7.73078	7.18891	7.02581
AMOT	2.66421	3.31512	4.72883	8.47151e-05	0.000584948	1	3.11114	1.59614	5.85359	5.06173	0.743546	3.60339	5.08639	2.53603	0	0	1.62934	0.553707	0.356197	6.66974	3.33494	3.29082	1.24324	6.7642	3.44756	1.59026	1.3074	0	1.53723	1.7596	2.93285	2.35528	2.6785	1.27395	6.36189	3.77061	5.21864	4.2605	2.75777	3.64947	2.02829	6.51451	3.1265	5.73944	1.85723	4.87631	5.11506	1.04864	3.38686
CEACAM7	2.66085	3.38222	4.7941	0.0110536	0.031583	1	8.42805	4.04858	0.204381	0	5.8935	3.53925	1.45017	5.20357	0	0	2.29795	0	0	4.26402	4.93693	7.53956	0	0	8.08658	4.37562	0	7.27078	1.08759	7.43048	0	0	5.92408	8.56585	0	0	5.76222	0	2.29975	2.14924	4.23651	0	0	7.55064	1.94155	5.13843	1.86073	0	0.182549
NMNAT3	2.65273	6.61036	8.01784	2.38796e-10	1.24347e-08	1	5.99386	6.81074	7.40206	6.5448	6.9135	5.75891	8.44038	6.75193	7.31826	5.72811	6.51261	2.65119	8.27791	7.15748	5.42764	7.87949	6.31898	7.42454	7.48076	6.88166	8.1468	5.44504	8.35372	6.6632	6.69674	6.98052	5.25316	6.05317	5.6889	2.30744	4.9947	7.57221	8.29267	5.41733	6.35079	6.00874	3.5865	6.52942	7.1169	5.04059	5.64568	6.89364	6.93779
LRRN1	2.65243	3.11701	4.52432	0.000196952	0.00116452	1	0	4.15865	4.55016	4.9263	1.75622	2.78858	1.42368	0.837275	0.0693554	0	1.25534	2.0922	2.94295	4.49481	3.02166	4.71484	0	6.68524	3.98813	0	2.51277	0.136464	0	1.0589	2.89112	2.94469	6.81606	0.663218	5.92288	3.57465	3.64694	3.03945	5.82247	3.593	0	5.75578	4.20096	5.80305	0	3.59316	5.06154	0	1.07605
SYN2	2.6452	1.18074	2.58412	9.77241e-05	0.000657928	1	0.752375	5.10472	1.39666	2.80547	2.05264	0	5.22595	0.280263	0.408593	0	0	0	0	1.02187	0.371221	0.62817	0	6.05166	1.33678	5.40082	6.48748	0	0	0	0	2.65652	0.275037	0	0	0	1.33154	0	1.78239	2.54817	0.210184	2.87218	0	1.09208	2.69247	0	1.72078	0.35411	0.700407
AADACL2	2.64337	1.58403	2.98641	0.00119346	0.00508247	1	0.981031	0	3.5286	0.868723	0	0.0509479	0	0	0	2.2399	0	0	0	0	0	0	0	0	4.42471	0	0	2.43108	5.31456	3.07882	0	0	0	1.68305	3.79432	0	3.14966	0	1.12679	0	4.21579	0	2.54587	0	0.403476	4.71771	0	7.30713	0
JCHAIN	2.63864	9.21447	10.6143	0.00348275	0.01234	1	5.84272	6.42741	8.64529	9.69581	7.62145	11.6127	9.76476	9.807	6.95156	7.94436	9.40351	9.58801	6.66074	4.07311	10.1745	12.9765	1.72567	6.63	10.0273	6.19309	8.71021	9.6488	3.79814	12.839	10.0966	9.90206	6.03478	3.03277	8.65521	10.0532	11.7954	6.6651	6.78842	10.2089	9.16317	8.06424	8.60882	11.6428	11.2294	13.2153	11.234	5.94146	12.1202
M1AP	2.63793	2.57124	3.97064	0.00330997	0.0118193	1	0	6.99047	1.63665	1.82799	1.97448	2.16175	4.25762	0.905089	5.65576	0	5.78872	6.12164	7.0564	0	5.43174	6.06631	0	4.8391	0.707433	0	1.17987	4.5535	0	0.753057	5.16281	6.72299	5.2655	0	2.22558	0	1.97044	0.895405	6.46633	2.33753	0	5.15144	0.5748	1.64092	1.45041	0	0	2.97104	5.23058
IGHV1-24	2.63747	6.73856	8.13772	0.0166381	0.0438928	1	4.44247	2.87727	7.67625	3.54147	4.4135	9.06167	10.2269	12.7711	3.9176	6.04964	8.55987	7.3329	1.75775	3.08101	9.80759	10.121	0	7.98798	5.742	7.38024	5.81518	4.78899	0	8.81155	3.7878	9.38767	3.61769	0	5.74737	7.73294	8.12005	3.21902	2.07374	5.29493	5.07758	4.3154	8.69307	9.69914	8.15449	9.33898	7.4151	0	10.3027
FAM90A1	2.63722	1.62678	3.0258	1.14827e-05	0.000109747	1	0.0293797	5.28576	0.589152	1.82939	0	2.22038	2.36428	0.822614	1.55915	0.374973	0	4.21707	0.964188	0	0.203337	2.93153	2.83898	4.7553	0.191784	0	2.9848	0	0	0.968196	0	2.46809	0.605174	2.04681	3.14377	0.0687322	1.07003	1.84136	3.08843	1.52307	0	3.33847	0.564316	1.77289	2.2126	3.22715	0	1.39631	0
PTN	2.63453	6.39265	7.79019	0.000184161	0.00110328	1	8.10212	5.34504	9.49039	7.17475	5.95816	4.52709	8.53609	5.36541	7.62208	4.55465	4.91686	4.24139	2.54022	4.29948	5.96946	5.90846	5.79025	12.7202	9.00816	7.18446	7.0047	2.31121	4.82624	5.22	8.85777	0.980124	7.33592	4.38893	6.76325	4.50786	6.3635	5.57978	6.94788	7.4627	6.23628	6.51557	5.19119	6.78807	6.38085	4.94633	7.56722	4.04437	5.75532
ABCC5	2.63073	8.59037	9.98583	4.49248e-13	6.78409e-11	1	7.77298	8.27639	10.0579	8.93927	9.43834	8.8523	9.15781	8.42649	9.25836	6.64575	8.93562	7.9324	9.04507	8.37206	8.01584	7.78406	9.38151	8.50595	8.84685	8.07077	9.14204	7.67037	8.87727	7.14206	8.99387	6.95891	7.65208	8.48958	8.82669	7.28803	8.17766	7.30833	9.67302	8.96185	8.42234	7.86807	9.12719	8.94701	10.6662	7.73002	7.86792	9.45174	8.55983
DNAH2	2.62841	1.91917	3.31337	5.79871e-05	0.000422821	1	1.15011	0.854578	0.0707392	0	2.80335	0.0966131	5.00397	0	5.40835	0	1.45741	0	0	3.75563	0.257406	0.578564	2.46217	3.4127	2.74732	4.60718	0.36137	1.66588	0.375459	0.641646	1.07843	4.59622	1.98299	0	0	0.110479	0.481252	2.71845	5.20093	0	1.34029	4.01326	0	2.26064	4.48104	2.76585	3.9949	0.787155	4.38093
ARHGEF35	2.62534	6.81154	8.20405	0.000143766	0.000896	1	7.71484	7.67408	0.796927	8.77543	8.77744	7.5189	7.44631	0	6.06315	7.5886	7.17679	8.12565	1.88089	7.88656	8.88778	7.97207	0	5.43429	8.61496	7.62653	7.4102	0	7.38133	8.6517	9.04445	0	8.03077	7.76478	0	9.30065	4.26741	6.65404	9.82979	6.44405	7.09041	7.25578	8.75961	8.07878	7.15516	6.93453	3.22706	8.17746	7.4095
SIX4	2.62338	4.52851	5.91994	2.84021e-08	7.03954e-07	1	3.1589	5.19324	6.17999	5.42875	5.3209	2.33042	4.01235	1.72254	4.13664	1.13368	1.13321	4.98159	5.63053	4.18487	3.57283	5.76857	5.83707	5.37324	5.62926	6.13111	3.83359	3.08732	0	0	4.86229	5.8454	5.7083	3.31301	4.98368	5.51714	4.76212	3.44272	5.18061	4.56351	5.96797	5.49014	5.91598	5.32292	6.64313	5.60937	6.59452	4.24	3.08542
IGKV1-33	2.61884	8.93674	10.3257	0.010867	0.0312261	1	7.26202	5.87692	9.76145	8.61625	8.75645	11.3223	11.9273	15.5374	4.33259	9.72681	9.69265	7.91123	4.65714	3.85847	11.0036	12.6978	2.72665	9.78026	9.06643	7.43286	8.03208	7.97	4.51468	11.5079	10.259	9.23719	6.24354	0	7.67054	11.7273	10.2788	2.64856	3.50269	9.51802	5.78438	8.45626	8.32936	10.7877	13.0606	11.1473	10.4082	5.73905	11.8623
OSR1	2.61691	3.6481	5.03596	1.96357e-06	2.53219e-05	1	1.70259	6.19484	4.15979	5.72508	2.75209	2.07628	2.8181	5.44374	0	3.77938	3.64809	2.11544	5.71054	3.68242	3.5612	5.88452	0.206367	6.55577	2.76703	1.78401	2.28181	5.85119	1.9714	2.85466	2.22813	3.67735	4.73285	4.79186	3.9599	1.80904	2.93043	2.93505	5.62861	2.3569	2.9036	4.91249	2.21522	4.92809	2.7811	3.84175	3.35581	2.82574	3.3789
KIAA1549	2.60927	3.12535	4.509	4.15388e-05	0.000321022	1	3.97957	1.40979	5.54919	3.39026	1.91334	2.59508	3.78788	3.7795	1.66774	1.59765	0.68722	1.12176	2.55358	1.40856	1.49749	3.64596	4.78389	5.35624	3.83686	4.33196	1.97892	0	0.693421	2.23343	2.98733	1.40523	4.11852	0.100936	4.08602	2.74018	3.46007	3.14751	3.06638	3.4459	3.92101	4.59489	4.93793	3.41433	5.67272	4.08013	4.27491	3.9251	3.16237
PLCB4	2.6081	2.99523	4.37823	0.000181297	0.00109161	1	4.47513	0.427956	5.61003	5.88985	2.21336	3.14286	1.63498	1.65824	1.65491	0	1.35042	0.195927	1.50199	2.27962	6.81743	3.16628	7.74542	5.35524	3.12951	3.56913	4.08184	0	1.23004	0.944884	1.01608	1.69817	4.80745	0	4.49775	2.37893	4.09013	2.7228	1.97836	2.90056	0	4.1398	3.19506	3.54216	4.19842	3.57144	3.59329	3.05346	2.15668
IGHV2-26	2.59905	4.90848	6.28647	0.0147125	0.0398302	1	4.34295	2.87727	3.90114	4.21945	6.32767	8.49792	12.5644	9.67026	0	1.14405	4.99517	3.91804	0	0.275757	7.03502	8.13543	0	5.24729	2.86788	2.66187	6.93063	0	0	6.0567	3.20295	6.67829	2.03321	0	4.92798	7.04554	4.58909	0	5.07312	4.13749	3.22981	2.9937	2.64478	7.98409	8.97144	7.59865	4.54732	3.78369	8.83754
SLC6A4	2.59738	0.94876	2.32581	5.95726e-05	0.00043188	1	3.21056	0	4.58043	0	0	0	0.46724	0	0	0.811138	0	1.29569	0	2.78691	0	0	0	4.34215	0	0.385397	0	0	0	1.5286	0	0	0	0	0.264164	0	0	0	0	0	0	0	0	0	0	0.50532	0	3.59417	0
SOX5	2.5938	1.96922	3.34428	1.06242e-05	0.000103241	1	0	1.63861	4.35765	2.6964	2.23134	2.34415	1.51894	0.308223	0.32692	0	0	1.71386	3.05461	1.19959	0.976012	2.66039	1.0141	3.18185	3.25155	0.835546	2.03477	0	0	0	1.97732	1.92778	1.87589	0	2.95088	2.01716	3.00785	3.4308	2.82325	2.37867	1.51154	2.306	3.37215	1.04215	4.38105	1.83773	3.26341	0	1.7164
PDE4C	2.58782	3.57821	4.94994	0.000186695	0.00111611	1	4.98808	5.73625	3.15146	4.42578	6.44517	1.40098	1.97855	5.65858	2.35563	2.11448	4.40744	2.29413	3.77747	2.41997	3.9071	5.33889	1.42208	0	6.18956	4.23571	3.1892	0	6.21101	6.54765	3.44592	0.71657	1.68052	0.661524	3.44272	0	4.38949	0.379018	6.09456	3.00689	3.02606	0	3.08098	4.9074	2.80131	1.8831	2.73995	0.250968	3.46356
RASL11A	2.5867	5.69591	7.06703	2.48409e-08	6.30458e-07	1	5.96908	4.67742	9.93757	6.1015	6.96834	6.21919	5.78111	6.51053	5.83532	6.72642	4.8312	5.47941	5.93501	6.38729	4.49719	6.153	5.41996	5.04022	3.9038	5.11059	4.82365	4.75664	6.13522	7.03533	5.27517	5.18127	5.08041	5.98136	4.43951	5.48022	5.69447	5.60627	5.48416	5.84727	5.80709	4.57153	3.70367	6.89339	5.84451	5.9359	4.96118	3.05113	3.73796
ACBD7	2.586	1.37568	2.74641	6.12687e-07	9.57783e-06	1	0.692301	0.715165	2.80121	0.423442	2.24263	1.56906	3.71789	0.284651	0	0	0	1.82756	1.44004	0.896426	1.01359	1.9281	3.46035	0	0	1.24751	1.85217	0	4.21363	0	2.51127	1.43395	0.259128	0	0.329812	0.221539	1.37632	0.491358	2.78175	3.14568	2.77369	1.25881	0.146358	0	2.28064	0.903148	0	0	1.06814
ZYG11A	2.58366	1.15857	2.52799	2.52643e-05	0.000213177	1	0.358995	5.47128	0	0	0	0.711825	4.02034	0.454565	0	0	0.509455	0.0469115	5.87927	3.48621	0	1.86074	0	2.70139	0	4.00752	1.589	0.514954	0	0	0	4.72083	0	0	0	0	0	0	4.21613	0	2.91832	0	0	0.225064	0.829733	0.19003	0	0.500038	0
SCGB1A1	2.58144	3.4076	4.77578	0.0253246	0.061306	1	0.537488	3.55519	0	1.22056	10.2187	0	0	0.434042	0	2.72812	0	0	1.75775	4.95099	6.16274	4.2515	0	2.99966	9.20138	0	0	1.98228	4.37568	4.31984	0	2.05448	0.350265	2.05051	0.842076	0	4.03276	0	0.490183	0.439066	0	8.63237	7.58918	7.08539	10.3716	6.41362	1.22653	0.880597	3.02697
ZDHHC11B	2.5801	4.0607	5.42813	5.17139e-05	0.000384884	1	4.57819	6.99474	3.72992	5.93587	4.29391	3.63156	5.90554	3.28878	0	5.11096	5.62967	4.46158	5.17857	1.72353	2.39171	3.52916	2.33458	3.45359	5.90314	4.3794	2.85661	3.1731	6.45785	3.52927	4.51517	3.67962	2.83139	4.35197	2.58927	0.335615	2.70721	3.01673	3.91062	2.576	0.866767	3.76139	4.00312	5.46891	4.21218	4.06386	0.989616	0	1.72941
DKK4	2.57673	1.22083	2.58637	0.000112617	0.000738442	1	5.07651	3.4716	0	0	0	0	0.185799	0	0	0	0.894851	3.29762	0.929541	0	0	3.80807	0	0	2.61083	0	0	0	0	0.267943	0	0	1.25095	3.16217	0	0	0	0	3.1781	0	1.48002	0.539957	0	1.74647	0	0.603875	0	0	0
PRKG2	2.57179	2.72979	4.09257	5.45644e-09	1.74571e-07	1	3.69031	0	3.13692	2.86973	2.92316	2.53913	3.33122	2.22067	2.11465	1.2841	3.79038	1.13617	3.78688	2.68937	4.56023	2.12267	2.20294	2.94813	1.00832	2.31609	5.37027	0	3.04552	1.87687	2.90772	1.69113	2.98549	3.02989	2.45542	2.59873	4.32319	4.04945	3.31476	2.70176	3.18863	0.361801	3.09126	0.923806	3.65129	2.37383	2.02478	2.43026	3.42645
AMIGO1	2.5703	3.43135	4.79328	1.46342e-10	8.21529e-09	1	3.02341	2.84541	5.73514	3.41764	1.99604	4.87062	3.93953	3.7848	1.63676	2.99265	3.53402	4.51253	1.92744	3.84651	0.94459	5.82426	2.98045	5.24782	4.89711	4.04193	3.69946	1.70315	2.74112	2.6658	3.38534	1.97262	1.41041	4.53873	5.16023	3.18786	3.57048	3.93056	0.79592	3.34015	2.99057	3.37017	0.338033	3.89732	3.35647	3.867	3.3825	4.59103	1.9955
TCHH	2.56369	2.87329	4.23152	0.00537823	0.0176366	1	0.446739	1.07012	1.51326	2.32017	5.0745	3.63914	1.34839	1.65515	2.80685	0.933719	1.4276	1.98063	0.279448	2.04387	2.77837	0.190557	1.19042	0.79097	2.88822	1.29959	1.01324	3.56992	5.41387	2.08942	4.63551	0	0.710531	4.4402	2.28708	0	3.30016	8.69249	3.62405	1.38631	4.24557	5.61742	2.08401	1.0569	5.00595	0.374834	0.816263	8.51205	7.85954
CAPN9	2.56037	0.870409	2.22676	4.44874e-05	0.000339467	1	0	0	1.75966	5.42099	1.5671	0	0	0	0	0	0	0	0	0.33795	0.802873	0	0.294693	3.03283	1.91405	0	0	0	0	0	0	4.88715	0	0	0	0	0.431237	0	1.21428	0.901906	0	0	0	0.77842	0	0	0	0	0.787526
IGHV3-11	2.55974	7.22768	8.58367	0.015102	0.0406805	1	5.21506	3.98654	8.52729	6.80559	8.85633	10.4917	9.93567	12.4712	3.0904	5.07918	7.30649	5.53406	3.7571	3.20283	9.11898	10.5735	2.0807	6.81465	9.37062	3.56342	5.64591	7.78371	0	8.89497	6.45401	7.46455	5.27461	0.905933	5.57817	8.62511	9.62364	0.55959	2.64682	7.96634	6.43521	6.91563	3.89218	11.0456	10.5657	10.1131	10.8929	2.30314	9.26472
SCGB2A1	2.55868	1.44916	2.80456	0.000751187	0.00348072	1	0	2.17467	0.852364	6.65234	0	0.0559262	0.243863	0	0	3.76366	1.94422	0	0	0	0	0.85467	0.273855	0	5.14222	1.32151	0.0693631	0	0	0	0	0	0	4.76313	0	0	2.91644	0	0.101052	0	0.631261	0	1.01056	1.86313	1.72533	0.153471	0	1.50575	0.878386
ACADSB	2.55756	5.54554	6.90031	6.15111e-11	3.98145e-09	1	6.48197	6.73791	6.15021	6.2384	4.38415	6.48444	5.72902	4.89224	3.74718	4.09507	4.14314	6.01194	7.5452	4.16425	5.6103	6.74043	5.18234	5.24054	6.42924	4.62466	5.1467	1.12706	2.63564	4.75263	4.11184	7.24351	4.66026	2.88167	4.66551	5.21363	6.46881	6.02183	5.2052	5.84032	7.9017	4.62148	4.17228	5.82863	7.76698	5.36986	4.93532	6.45347	6.16006
TPO	2.55557	1.71447	3.06811	2.0719e-05	0.000181168	1	1.43982	5.20644	4.87881	4.63027	0.946056	2.09196	2.54975	3.58033	0	1.85516	3.14821	0	0	3.03902	0	0	0	1.31694	1.61895	0.76279	0	0	1.14131	0	0	0	0.677178	1.42208	3.21357	1.81682	2.28	0	0.92856	2.23587	0	1.82058	0.946772	3.92228	2.15198	1.2807	1.33602	1.62273	0.988815
ELF3	2.55272	10.3737	11.7257	1.36647e-06	1.85567e-05	1	12.2879	10.9237	9.46109	10.0442	13.155	9.80259	9.64161	11.0703	10.1263	10.221	9.14267	9.57016	12.2494	9.83688	9.57609	9.3522	10.0953	3.74767	12.8088	10.5357	8.96957	11.8987	12.1424	11.0797	9.04082	10.7563	9.86192	11.114	6.81874	6.07322	10.4304	9.03888	11.4928	10.4047	11.0543	9.24301	7.15575	10.8385	12.1883	9.94525	9.42988	8.32827	8.6607
NPM2	2.55122	4.92656	6.27775	0.000160351	0.000983533	1	3.8338	7.12312	3.09382	5.44423	5.30376	2.28033	6.26684	5.24757	7.52228	6.38362	6.05688	2.49241	2.79848	3.09129	6.04065	2.16219	3.10677	10.2846	4.49685	3.92688	6.06916	7.07422	9.81462	5.48184	6.02042	3.3052	6.13332	7.53327	3.37074	0	2.5672	6.53772	4.02718	3.38291	0	5.06615	2.72881	4.69816	6.39669	3.84956	6.44245	5.20703	3.81577
RPS6KA6	2.55019	0.945823	2.29643	0.000349812	0.00188056	1	1.04007	4.35392	4.12908	2.21041	0	0.898899	0	1.72813	0	0	0	0	0	0	0	5.25254	0	3.57044	0.692183	0	0	0	0	0	0	0	0	0	1.06129	0	1.78142	0	2.72697	0	0	0.722156	0	1.39515	0	0.624659	1.0776	0	0
WSCD2	2.54925	1.74248	3.09255	0.00115743	0.00495559	1	0	0	1.99743	2.74422	0	0	3.59458	1.13589	0	0	5.44636	0	0	3.0697	3.4362	0.41609	4.32214	6.3351	2.89345	2.63783	0.327406	0.142846	2.66835	0	0.800611	0	0.933332	0	4.64904	0	2.36976	2.4291	3.31097	2.81175	0	3.65262	0	1.65143	0.155716	0	1.55897	0	1.54014
SLAIN1	2.54849	3.39773	4.74738	3.91278e-06	4.49399e-05	1	2.14545	3.84061	5.81931	4.28462	2.71628	6.24751	4.21912	2.89736	2.51502	1.38245	1.95418	4.5323	6.63926	3.86976	3.16343	5.80663	1.09885	4.56014	3.61259	2.34938	2.22738	0.0849228	0	3.00676	2.14764	7.23719	0.853869	0	4.32369	3.19487	3.78752	1.0469	4.7001	4.40335	1.19116	3.22829	2.65776	3.61551	3.96256	2.96541	3.70419	1.64501	3.55791
CIART	2.54788	5.86002	7.20932	2.18106e-06	2.75157e-05	1	6.00723	8.2116	5.5711	5.01849	5.93747	4.75599	6.47487	6.11774	3.35574	5.51435	4.16783	7.46563	5.28761	4.75741	7.55426	6.23838	3.74372	9.14579	8.35323	7.77714	4.75734	6.33794	0	2.77179	5.03771	4.94399	5.45999	7.90546	6.49645	2.41707	6.43016	7.26194	7.34136	7.7271	3.34383	4.17297	5.91355	5.54414	7.57003	7.65299	5.83325	3.26329	4.99278
SLC25A48	2.54771	3.41666	4.76586	0.00178582	0.00711041	1	0.952396	7.22494	4.10741	4.64394	3.29728	5.83496	4.17299	4.96735	0	2.67158	4.76269	8.60682	0	2.88782	1.04437	5.49418	0.014161	8.18173	2.68519	6.42682	3.9809	3.65112	4.62612	4.2039	2.92586	0	0	2.98029	5.74209	0	2.82218	2.74667	6.73177	3.60348	0.909146	2.52219	1.90697	0	2.70077	2.02849	1.79692	5.89243	2.13163
ZNF711	2.5476	3.69355	5.04269	3.56079e-07	6.05534e-06	1	2.8223	5.73621	5.15313	3.89765	4.73257	3.707	6.61618	1.86556	2.12239	4.61418	1.52783	4.53459	3.70253	3.46643	1.58556	4.93036	4.56429	6.37334	2.97192	5.81566	3.47389	0.891873	3.19281	5.11292	2.08855	4.1876	0.937205	4.18589	4.63494	0.407914	3.43169	4.91043	5.92104	3.30309	0.669413	2.55736	1.70398	3.10694	2.20056	3.09683	5.7827	1.17615	1.98769
ISM2	2.5451	1.25363	2.60136	4.3537e-07	7.18526e-06	1	0	3.44711	2.11083	0	0.234573	0	2.15796	0	3.15249	0.00521037	0.746262	3.50808	2.59565	0.322274	0	0	3.56892	3.46914	1.21786	2.92528	2.00828	2.47639	0	0	0.596471	1.7634	0	0	0.594892	0	0	1.48148	1.43499	0	2.62852	4.24107	0	0	2.6298	0.971649	0	1.50359	0.035043
CDH26	2.54447	4.29234	5.63971	2.06274e-05	0.000180573	1	6.23661	4.72755	6.10573	3.44926	5.09381	2.03698	5.10931	3.9158	3.73188	7.80467	4.05291	5.22051	1.88835	2.33173	4.76267	3.5097	4.80468	1.2183	6.67542	2.26902	2.71053	6.78669	0	7.4734	2.99388	1.63788	2.8618	4.05785	1.88399	1.62447	5.07368	2.48681	2.20376	2.63762	4.50484	2.13238	3.47188	6.54402	5.00209	4.41955	2.69595	4.12633	3.69959
BCL2	2.54293	4.1783	5.52479	3.13787e-10	1.58823e-08	1	3.68529	3.21096	5.61408	4.89118	4.61111	6.67346	4.0026	3.77126	4.04917	3.13762	3.0574	3.746	4.99716	3.73815	3.15679	5.98812	2.65671	5.24259	3.58819	2.01416	3.24079	2.62416	3.13066	4.26626	3.50672	4.40262	4.89584	2.72538	5.34455	4.00456	5.58263	3.84069	3.00114	4.48706	1.76332	4.6516	3.92632	4.55286	4.28228	4.15508	4.80816	2.27259	3.66679
PRR15L	2.54124	4.04137	5.38691	0.000331738	0.00179748	1	4.79532	4.84599	0.621812	7.5596	5.21604	2.10079	3.08696	3.5078	4.32276	1.74836	4.16287	1.87401	3.14903	3.4136	5.46161	3.73981	0	0	7.42035	1.59846	3.20354	6.27442	2.60243	4.34285	3.98757	5.5301	0.352892	3.65607	2.58847	4.85871	6.17532	0.840983	1.41329	2.4461	2.92954	2.27217	5.20079	4.79446	4.27239	1.66736	2.29763	4.94994	4.38778
NOBOX	2.53964	0.84829	2.19291	0.00977124	0.0285931	1	0	2.12192	0	0	0	0	0	0	0.0892729	0	0	0	8.5748	0	0	8.07476	0	0	0	0	0	0	0	0	0	7.85516	0	0	0	0	0	0	6.83032	0	0	0	0	0	0	0	0	0	0
CHGA	2.53842	1.22299	2.56692	0.000391443	0.00205749	1	0.128724	4.84028	0	0.765429	0	0	2.65856	0	2.65297	0.679578	0	0	0.758582	0.373342	0	3.8367	1.19169	2.83185	1.40292	0	1.64438	3.52969	0	0.394893	0.711138	4.46837	1.61806	0	0	0	1.91755	0	6.55677	0.91164	0.357848	0	0	0.710342	3.63561	0	0	0	0
ST6GALNAC1	2.53761	6.14394	7.48741	0.000250394	0.00141937	1	8.08332	9.26398	4.42024	7.35169	7.08424	5.92801	3.60359	6.68691	3.26071	5.23983	6.74774	8.26081	7.91411	4.97534	6.36319	6.11338	2.63087	1.09733	7.52255	3.33903	6.50618	5.72716	6.65471	6.57894	4.26992	6.62343	4.8212	7.83856	2.72976	0.601145	6.89922	5.65271	8.65392	6.35214	4.87451	3.31809	5.53433	7.26962	7.21533	4.41582	4.12935	8.2195	5.86017
SCML2	2.53718	2.83055	4.17377	8.07777e-07	1.20341e-05	1	1.68589	4.17478	3.69093	2.61801	1.05632	2.38167	4.314	1.41517	6.58806	5.18466	3.24446	3.30421	3.43749	0.697013	0.67095	3.94181	4.92619	7.8914	1.90368	4.19739	2.60076	0.708056	0	1.45869	2.77846	4.68553	1.13316	2.73752	2.60122	3.20772	3.55684	1.40406	2.95175	2.77657	4.12993	1.92928	0.586702	1.53792	4.2106	2.65632	3.24993	1.95705	0.531814
SYTL5	2.53605	2.32083	3.66341	0.00124277	0.00525687	1	4.61496	2.54326	6.20499	3.07664	0	0.325904	0	3.07531	0.171191	0	1.41277	0	0	0	4.50164	1.35987	0	2.00886	4.69934	0	4.94142	2.52111	0	2.57432	0.216205	0.552695	2.59539	3.49755	2.04707	0	4.92152	1.47184	3.88216	2.31766	3.12248	0.059795	1.24821	4.02679	3.27555	0	0.974032	1.70944	1.83649
IGHV3-15	2.53431	7.38762	8.72921	0.0141094	0.0384733	1	6.41812	2.14058	7.54037	6.67875	7.78975	10.6991	10.5695	12.6595	0	5.04969	6.76716	7.40615	4.66389	1.80358	9.57638	10.6617	0.678426	3.80685	7.41181	4.16407	8.38282	7.53614	0	9.79001	9.61198	9.16578	4.27635	2.05051	7.33229	8.92878	9.09484	2.95605	3.29573	8.37335	6.22953	5.16333	6.66155	9.93404	11.381	9.6393	8.85098	3.48567	11.9997
USH1C	2.53037	1.23397	2.57332	0.000565961	0.00276588	1	0	0	0	0	0	0	3.73652	0	0.373865	0.765887	4.55424	0	3.34213	0	0	0	2.06465	8.4927	1.45337	6.63363	0	0	1.92733	0	0	0.832407	0	0	0	0	1.68579	0	1.43078	0.804779	0	3.58363	0.351196	4.1225	3.82565	0	0	0	0
SLC16A11	2.52898	2.85843	4.19699	1.86419e-06	2.41641e-05	1	2.88344	2.42233	2.55262	4.28118	2.30191	1.97545	4.75059	3.47353	4.34599	1.82958	3.52422	3.441	0	2.79331	2.55613	1.98067	1.57963	8.52893	1.21329	4.18158	3.94226	5.20025	0	4.18022	2.77428	1.32385	0.562108	2.52989	2.041	0.11909	1.97121	2.31482	2.26686	1.97786	0.952998	0.608799	2.22622	3.43439	3.16396	2.60619	2.80415	2.71036	0.575184
MCF2L	2.52732	6.07401	7.41162	2.87593e-12	3.19334e-10	1	6.43922	6.35209	8.06007	7.86615	6.6513	6.22112	7.05335	6.35586	4.42411	6.06955	5.77407	4.86797	5.08451	5.15426	4.72569	7.33267	4.76373	6.67951	6.29736	6.43187	5.63417	6.24398	5.04216	4.11423	5.89602	4.50481	5.4892	5.12704	5.99061	5.68658	6.40151	6.15914	5.90114	5.96565	5.08129	6.31159	5.53008	6.71677	6.74723	7.14777	6.15415	4.41003	4.98816
RAB11FIP1	2.52244	7.08776	8.42258	3.73249e-07	6.27665e-06	1	9.52046	6.55628	7.48859	7.5578	6.33206	7.72867	8.07498	7.75757	3.8449	5.34387	3.08508	6.15521	7.39132	5.43746	7.14806	8.57856	5.18382	3.17052	8.30102	8.01809	5.95213	6.69772	4.84563	6.85356	5.50941	7.03754	6.33884	5.94348	5.89023	5.94465	9.00748	7.2972	6.99883	7.47252	7.02099	7.23518	5.92011	8.51317	7.80118	8.43671	8.25728	5.47008	6.12451
PLEKHG6	2.52211	7.04888	8.38351	9.93482e-09	2.91312e-07	1	8.59688	8.06732	6.85671	7.9783	8.16923	4.6045	5.9778	7.53789	9.48573	5.29025	5.68809	4.86025	7.76201	7.8833	5.49186	6.91271	6.86394	6.95925	7.58697	8.24192	8.32622	5.44074	8.98431	7.20993	6.64806	8.80396	5.47753	7.4101	5.11396	4.12974	4.57027	7.90676	7.77437	3.15639	3.96144	5.76968	7.58782	7.32403	7.6024	7.10524	3.86699	5.02095	5.34051
EYA2	2.52042	5.89324	7.2269	0.00055023	0.00270332	1	8.20996	5.44716	5.58435	7.95994	8.35198	4.56374	7.30673	6.25711	4.01591	3.85592	4.4797	2.53182	3.03151	5.27768	5.74863	5.23996	5.98501	7.84417	7.11472	9.21752	4.92618	2.56355	2.81624	6.3781	3.77703	2.82457	5.00758	0.736815	5.74988	3.64539	5.82827	8.75961	3.16071	7.05582	3.30053	7.55515	4.33248	7.16077	7.40485	5.54568	6.08123	4.45602	3.79812
GSTA4	2.52022	8.40686	9.74041	9.14861e-09	2.71955e-07	1	8.70162	9.20473	9.93977	8.68279	8.17135	8.94899	7.40074	9.08517	7.48776	8.90662	7.42525	9.47401	4.54679	8.05978	7.34003	9.49712	5.7831	10.6223	8.72326	6.99465	7.14435	9.30551	8.37439	7.68117	7.82503	7.73719	6.83778	10.8988	6.99006	4.91616	6.34886	8.60966	8.39285	7.52695	9.38621	6.55339	7.93207	7.63768	8.82347	9.01867	7.59109	10.0837	7.05768
SCARA3	2.51811	6.74186	8.0742	1.00919e-08	2.94203e-07	1	6.94703	5.8967	7.49644	8.65369	5.78935	6.46502	6.9792	7.17885	4.57766	5.08277	6.79938	3.93538	4.12841	6.53892	5.66707	6.73734	5.48564	9.1689	7.01942	7.94095	5.25469	4.73977	2.43608	6.26593	7.27236	9.20376	6.82599	4.75932	7.28317	5.57678	7.89605	6.5851	5.92783	6.86515	4.30108	8.23071	5.4662	7.22013	8.02259	7.79091	7.86912	6.89848	6.07952
DISC1	2.51655	3.40032	4.73177	4.02911e-11	2.82993e-09	1	2.65723	2.64281	4.05836	4.69039	4.47551	4.90645	3.35638	3.7241	3.21969	1.88183	2.8551	2.86283	1.8236	3.09725	3.78936	4.44052	2.71689	2.54224	2.47966	3.04685	3.66375	2.50792	0.0155661	2.05406	3.13772	2.09482	2.76992	2.73046	4.47568	3.37811	4.61211	3.25043	4.30513	4.33825	3.45667	4.20923	3.25269	4.02405	3.82324	3.42087	3.35892	2.4072	3.14727
ALDH5A1	2.51281	5.49391	6.82321	3.60109e-09	1.24155e-07	1	5.3903	5.82748	6.41263	4.61781	4.21167	6.30169	6.75208	5.06581	6.72807	7.5651	5.04538	6.08984	0.348341	5.0373	2.3602	5.20249	6.96381	7.79079	5.32525	3.94294	5.63775	5.02792	8.58045	5.96137	5.99248	6.39858	2.89508	5.68095	4.66647	3.11607	5.0408	5.70166	6.27046	5.58597	6.56468	5.56103	2.51759	5.34678	6.25847	5.28562	4.97133	6.13044	4.67093
YBX2	2.50807	3.48848	4.81506	0.000184458	0.00110448	1	2.31042	4.51752	5.33648	2.55895	5.17277	1.28878	7.7996	2.28352	5.21291	1.39683	3.87195	1.50088	3.89139	4.60073	2.07282	5.51489	1.47717	6.68	3.0167	6.34874	6.3317	2.09075	0.793025	3.44497	6.56676	2.91969	0.31249	2.37998	5.50226	2.60464	6.29008	2.04808	3.71204	3.69729	2.65552	1.99408	0	1.57444	6.56837	2.00605	1.79587	0	1.52088
VWA5B2	2.50369	1.38915	2.7132	4.59854e-06	5.1287e-05	1	1.36124	2.81221	2.71912	1.03606	0.828966	0.889424	3.74639	0	0.882083	4.23156	3.25669	0	2.03752	0.597159	0.94118	0	3.2638	6.00236	0	1.26754	1.34722	0	3.22108	0	1.90977	0	0.203623	1.03471	2.49718	0	2.77976	2.24479	0.980083	0	0	0.610639	1.06772	0.77569	6.7348	0.786987	0.936682	0	1.28567
GPR143	2.50256	4.68831	6.01172	3.29066e-05	0.000265709	1	4.82908	6.75226	2.58	2.17328	6.03335	6.08262	3.45773	5.57291	3.01549	4.7527	4.88109	0	7.7425	4.79781	4.04291	7.7445	2.7055	6.75746	5.36043	7.01498	3.10706	2.3454	4.62718	6.59998	3.36135	9.08595	5.15706	4.30428	2.88428	5.4829	3.85105	4.54266	6.8809	4.96525	4.17538	5.85939	2.42994	5.31963	3.31877	1.41143	4.57144	2.53283	4.98179
PIR	2.50231	8.33292	9.65618	8.04927e-12	7.74216e-10	1	7.50134	9.10995	8.99582	8.61327	8.16593	7.60996	7.09297	8.31428	11.0771	9.27761	9.82082	7.44844	8.90693	8.02101	6.03136	7.28985	8.30944	8.56483	8.10252	6.73521	8.94875	9.89201	10.8253	9.25604	7.57446	7.80807	5.71601	9.8765	7.59563	7.44699	6.06544	7.85338	8.21513	8.34559	9.53642	7.18037	8.98668	8.60072	9.21935	5.91469	8.46926	7.67682	7.17757
EPHX3	2.50132	6.19047	7.51316	0.00249229	0.00936219	1	8.97194	9.00315	5.18243	6.61832	6.72675	5.76599	5.45752	5.39546	9.02575	9.28511	4.33	10.2125	7.15723	8.48266	5.20381	8.08048	1.19608	3.21345	6.52313	4.1661	6.03876	4.92162	2.49395	6.92405	2.73514	5.49952	5.17907	9.56891	3.56264	1.31671	5.05435	5.57824	9.31031	2.12291	5.13988	8.50055	3.08232	6.77881	6.90464	8.12457	2.97801	4.26451	1.66892
STAR	2.50083	4.21379	5.53619	0.000137955	0.000868026	1	4.26801	6.61769	3.11952	5.08221	2.97607	4.61458	6.32553	6.53587	2.42732	0.779975	2.90863	4.49103	5.89589	6.79337	1.03891	6.35345	3.48517	2.13249	1.3153	2.76495	3.64069	4.53048	1.44206	5.48798	5.23282	5.89162	2.89319	4.63444	1.73136	3.06462	5.41212	7.6932	5.87376	4.17754	1.30413	5.68242	2.66031	4.73908	4.30314	2.14781	5.84901	3.24688	3.29085
CGN	2.49683	5.52026	6.84036	4.79259e-09	1.55641e-07	1	6.86439	6.89833	6.32043	6.18396	5.94249	3.6055	5.16084	5.23721	4.78138	4.73657	4.67359	6.40118	7.10699	4.86912	5.44804	6.63423	4.77361	3.37906	6.71342	7.01227	3.87085	6.09718	2.48591	5.10162	4.07711	7.0865	4.727	5.30308	5.15414	3.07256	6.85481	3.90465	5.91934	4.687	4.31256	3.4554	5.01505	5.48867	5.57215	4.88692	4.98572	5.6441	3.74323
KIAA1671	2.49473	7.56882	8.8877	1.14674e-18	1.59436e-15	1	8.15605	8.06321	8.39722	7.00813	7.89617	7.39454	5.9429	7.22193	6.42571	6.59767	6.85924	7.09598	8.13616	7.83776	6.54244	9.0522	5.88526	5.72896	7.64269	7.75654	7.25862	8.32436	7.05849	6.53148	7.62863	7.82004	6.25419	6.89947	7.59853	7.86019	7.5835	7.14257	9.27892	8.00947	7.74351	7.34848	7.4875	7.60439	7.8897	8.00991	8.29615	7.22612	6.95116
IGLV2-11	2.49215	8.24418	9.56157	0.0157226	0.0420002	1	6.36203	4.64252	4.53047	8.9189	8.14989	11.0294	11.5728	12.9505	0	5.17136	8.69912	8.64456	4.90021	4.78121	8.72829	10.8022	0	6.73646	8.18592	9.42579	9.43887	7.90279	3.4343	10.5003	7.26269	11.6834	5.97927	3.37201	8.1132	9.69069	9.05516	4.9081	4.8928	9.05119	6.20333	5.61554	6.06173	11.2869	11.3181	12.901	8.28261	5.06367	10.3163
IGHV5-51	2.49189	8.15871	9.47595	0.022228	0.0551789	1	6.20791	4.36244	8.25036	6.64559	8.3833	10.7579	12.4529	13.2368	0	7.48257	8.09662	8.21333	4.34199	5.31778	10.4355	11.244	2.67704	6.61403	7.67484	6.43244	8.65164	6.56653	2.70765	8.97314	6.1086	12.8393	4.44766	0	7.14422	11.1272	9.22122	4.21886	4.07321	7.7018	7.24744	5.69382	4.84604	11.216	12.3954	11.9492	12.4719	5.62003	10.1945
CHST7	2.48887	5.84443	7.15992	5.78262e-12	5.94037e-10	1	4.58614	6.26373	7.74071	6.0262	6.73532	4.80855	5.23261	4.94552	5.44213	5.27669	6.2044	5.52482	6.04769	5.93988	4.22756	5.11861	7.34111	4.53009	5.60895	5.72694	7.45798	6.3445	4.71856	5.69212	5.52817	6.54036	6.25622	4.38714	4.68973	5.54655	5.20204	5.15777	6.94031	6.62432	4.98613	6.01376	6.5007	5.83941	7.12983	6.08332	5.79988	5.69334	5.7948
TGFBR3	2.48387	4.58343	5.89602	2.60535e-07	4.67817e-06	1	4.62899	5.99559	5.55512	6.01821	4.26148	5.44775	2.63684	3.59177	3.29552	3.43866	3.0375	3.85139	7.22925	3.99835	3.19159	7.13311	3.5594	6.82582	3.77419	3.59065	2.62606	1.34798	2.52526	3.72993	4.97887	5.15765	2.35043	3.15451	5.15073	4.3776	5.5692	3.34874	6.15211	3.8097	4.03685	6.4318	4.29718	5.22281	5.37923	5.87979	5.58256	4.85017	2.76672
RIPPLY3	2.47406	1.85993	3.16681	0.000178728	0.00107916	1	0.787688	3.73404	3.22394	1.96474	2.31031	0	3.43873	5.04291	3.5817	1.71858	0	0.372824	0	3.7888	0	0	4.53944	5.50236	2.34175	2.51514	3.53893	0	0	0	3.5487	1.31212	0.907861	3.55162	0	0	1.3249	0.223662	0.0559461	1.18579	2.25007	2.33086	0	0.0510936	4.20043	0.0401907	2.98105	3.42007	0.940041
MYH11	2.47196	5.43645	6.7421	0.000194412	0.00115254	1	4.16221	5.00473	7.46894	8.83818	5.38295	7.14463	3.50737	5.33689	3.7949	3.92212	5.10727	5.50647	5.51453	8.51258	3.87013	5.5545	3.84352	4.93079	4.55775	6.28239	6.16382	4.28699	3.04068	4.17933	4.50929	4.97031	3.91082	3.65914	7.11258	6.51178	6.84461	5.21433	5.51526	5.85147	3.84454	5.10919	4.91881	6.81089	5.45916	6.12404	5.98418	6.10451	5.69276
PLS1	2.47029	5.87392	7.1786	1.06977e-06	1.50978e-05	1	6.93829	7.43087	6.83619	6.13276	6.75767	4.52709	5.44698	4.29346	4.67737	5.10327	1.77145	4.89241	8.79717	5.89406	5.34765	7.91722	6.84084	0.00948701	7.09691	5.01782	6.65685	5.42905	6.73713	3.0645	6.337	7.18308	5.73538	4.9352	5.18498	4.37653	6.52225	7.15533	5.70979	5.54882	5.65878	5.10525	5.58064	6.93748	8.00728	4.17121	5.73105	5.49727	6.54355
DIPK1C	2.46989	1.23843	2.54288	0.000516044	0.00256595	1	0	1.96785	4.03711	5.01204	1.3777	0	4.52279	0	1.9632	0	0	5.7256	0	1.97905	0	0	0	4.32353	0	0	1.84148	0	0	0	0	0	0.83653	0	1.32032	0	0	4.00906	0	2.5933	0	4.55467	0.174128	0	0.271596	0	0.383343	0	0
TSGA10IP	2.46754	0.964059	2.26713	0.00149602	0.00611735	1	0.598983	5.85037	1.37875	0.0322959	1.07871	2.05476	0	0	0.248608	0	0.288737	6.66036	0	0	0	3.63935	0.593448	1.92859	0	0	0	0	0.561354	0.543505	0	4.32006	0.293016	1.56993	1.31932	0	0	0	4.87213	0	0	0.273252	0	0	0	0	0	0	0
CXCL17	2.46754	7.74017	9.04324	0.0036348	0.0128064	1	11.0907	9.40412	6.93028	9.26979	10.1917	7.41605	5.19844	8.91782	5.48726	8.322	7.62297	5.85291	1.98639	7.88288	9.3766	7.65394	1.71136	0.0482411	11.9349	5.53469	4.22594	9.88951	3.4074	9.60971	7.1115	7.28474	7.92888	9.16503	3.92988	5.48035	9.88689	2.5136	7.22702	8.58078	6.07639	5.0299	4.73391	9.61025	7.72749	8.1834	6.3924	8.12129	8.68161
SPIRE2	2.465	4.77797	6.07956	3.00379e-09	1.07235e-07	1	5.20866	6.89079	4.68474	4.61763	7.07285	3.65724	5.94465	5.51834	6.832	4.99594	4.22797	3.28107	6.60574	4.90147	4.68793	4.55158	5.72067	6.57674	5.21871	6.2778	4.02078	3.17482	4.5901	5.74426	6.41078	5.79265	4.31607	4.02606	3.70574	3.32248	5.61851	4.29824	3.74475	3.70328	5.04762	3.01514	3.77575	4.56872	4.6764	3.42744	2.51606	2.22774	3.78171
LNX1	2.46436	5.34832	6.64953	5.38896e-09	1.72778e-07	1	6.72944	6.17643	6.95839	5.74087	5.23409	3.95286	5.40891	5.56211	1.66677	4.92067	5.94102	3.51096	4.08711	4.88982	5.26375	6.09303	4.03662	5.1404	5.09031	4.43375	7.14882	6.33113	3.28345	6.56513	5.37701	5.60988	4.54113	5.56446	5.05109	2.00079	6.44209	5.75127	7.06504	6.26703	5.02369	4.38902	2.73823	4.80731	6.09397	4.38876	4.98583	6.94827	3.46748
ACSS1	2.46266	6.96685	8.26707	7.37861e-12	7.14259e-10	1	6.44917	8.29355	8.44469	7.2643	7.13998	7.99367	6.45948	6.95641	6.26844	7.95338	8.87234	8.38185	7.27721	6.54112	6.92611	8.28866	6.21505	8.44922	5.48353	5.33335	5.7438	5.04986	6.67333	6.96947	7.04695	6.52221	7.69101	6.74371	7.4263	6.46448	6.47008	6.53329	8.11208	6.10303	5.1866	7.16165	6.85455	6.24671	5.92845	6.39882	5.22081	6.50801	8.29226
CAPN14	2.4609	3.46969	4.76888	0.00883329	0.0264613	1	9.85601	4.31462	1.49954	3.59722	5.70468	3.05245	2.69998	3.4852	0	0	0.569953	0	0	1.97331	5.62574	6.91247	0.302069	1.16759	8.80019	2.37884	1.45002	3.10269	0	7.1929	2.17522	0	7.2852	0.77801	1.2644	0.621584	6.75332	1.67189	2.65282	0.95107	4.28373	0	2.50096	5.43573	3.31362	3.23467	2.84658	2.99372	1.47318
IGHV3-49	2.45681	6.33136	7.62814	0.0167621	0.0441367	1	4.44247	4.94736	7.04601	6.07732	6.57093	9.33653	10.1831	11.0017	4.5025	5.6022	5.23702	3.33317	1.75775	0	9.62568	9.61303	0.678426	4.80675	7.47235	3.66164	3.59298	5.88847	0	7.90466	4.01016	6.02344	3.52879	0	7.52694	10.0314	6.5745	3.44136	2.4886	5.82925	4.90767	8.11573	3.49257	9.49274	9.82876	9.86453	10.6969	3.21193	9.29608
CLDN4	2.45673	10.1934	11.4901	2.03202e-06	2.60495e-05	1	12.1629	10.9471	10.6562	10.2823	11.5043	7.15122	9.49104	10.7857	12.0309	12.1149	10.0676	10.2217	10.4163	8.38169	9.38915	9.66586	9.92655	5.16439	12.9343	10.8474	8.68742	11.5403	11.931	12.4723	7.61704	9.44445	10.013	9.05804	8.48871	6.64992	10.5397	5.80507	11.3869	10.1579	10.1524	8.54412	8.66467	11.8144	9.26407	9.69173	9.08679	7.54709	7.63145
KATNAL2	2.45589	3.46751	4.76376	8.62177e-06	8.62805e-05	1	2.26124	4.77249	2.46628	4.95278	2.29764	3.94215	3.13334	3.14254	3.69787	2.03417	2.68182	1.72244	4.15263	2.39451	3.71716	3.90879	6.3112	6.37845	3.59706	1.63035	0.71059	3.61316	0	6.41457	2.95562	4.1287	1.88136	6.21867	3.91125	2.08713	4.191	3.62285	3.23213	3.02783	1.45626	3.59086	3.20569	4.25318	3.68032	2.97568	2.52102	1.52709	3.11035
MIOX	2.45342	1.40528	2.70007	0.0017397	0.00695373	1	0	6.29924	0	0	0	2.36465	0.778022	0	2.7509	3.39218	2.47187	3.41384	5.24763	0	0	2.80929	0	1.69469	0	0	0.22673	0.462673	5.11073	0	0	4.6592	1.42162	4.60179	0	0	0.0424006	0	5.38186	0	0	0.808285	0	0	0.876839	0	4.32751	0	0
KLHDC9	2.45284	4.07357	5.36802	2.2759e-06	2.86403e-05	1	3.72553	5.41292	3.47976	4.95691	3.09927	3.17236	5.33842	1.51334	7.68053	3.44496	3.09038	2.69583	4.18643	3.30325	3.06958	1.32753	5.30993	9.45297	4.33274	4.13426	3.70022	3.2113	1.00145	4.34497	4.30179	5.30867	4.56255	7.38791	3.25559	0.707412	3.50915	3.4505	4.00123	1.84427	5.53084	3.91215	1.91422	4.01519	4.77966	3.54632	2.51255	4.59137	4.05134
IGLC7	2.45226	5.58608	6.88019	0.0259035	0.0623873	1	1.53647	5.77184	6.15497	5.54128	4.03503	9.7803	7.28011	7.62208	0	6.90055	1.32045	7.19105	0	0.198594	8.17154	5.12188	2.25138	3.80685	7.55995	3.39865	8.03444	8.7399	3.56843	9.74103	3.52481	6.14184	0.350265	0	1.84125	5.47979	6.51515	2.21933	3.48834	7.33208	6.36736	0	4.023	9.14577	7.05747	6.48312	7.27033	0	9.61728
POF1B	2.45118	6.38684	7.68032	0.000819356	0.00373471	1	8.46398	6.94691	6.53741	5.38824	7.96511	6.48634	7.29054	5.78463	0	8.73806	5.82973	3.99386	6.64849	6.29678	7.51218	8.43425	4.52812	0.692496	5.3873	5.57548	6.91151	6.26754	6.62471	9.38052	3.28926	6.64561	3.75141	8.22996	9.11563	0	9.77627	6.6859	8.16299	7.31948	4.50563	0.188569	6.4223	6.99111	2.13727	8.99388	6.83218	5.38627	6.45854
SLCO1A2	2.45118	3.71475	5.00823	0.000410211	0.00213607	1	0	4.14986	5.48567	4.65949	0	2.41923	4.51332	4.95899	7.53787	5.47541	4.22686	4.14323	6.66271	5.30348	7.99531	4.56429	3.32583	4.32083	1.73012	3.57591	5.13417	0.714089	3.79014	2.06525	4.58406	4.03135	0	3.79018	2.89391	1.42596	2.09771	5.83653	4.56837	3.28447	3.14614	3.11224	0	2.05951	3.67512	4.24895	0	4.38748	3.62989
NPR3	2.44483	3.99093	5.28066	0.000476609	0.00241034	1	3.53004	5.98469	7.31202	4.402	4.44304	3.83564	1.0654	4.94547	2.77773	2.21439	2.03035	0.0257248	1.22516	2.48707	3.76725	2.28049	1.50693	4.90273	4.66186	5.06521	4.22823	2.3079	5.01572	2.69339	1.92236	1.47545	4.0424	5.23845	5.80662	3.17272	4.2356	1.93693	5.57837	5.31533	5.26183	3.91056	1.736	5.37561	4.75264	5.44962	7.10432	2.11699	3.4095
MGST1	2.44458	9.28477	10.5744	0.00360071	0.0126924	1	8.60351	11.6609	8.33526	9.3836	10.1526	10.0219	3.45532	7.64258	11.4258	5.0092	5.50296	12.3805	11.7303	5.61583	9.82498	10.1976	11.6803	6.90586	9.54529	9.19031	3.89479	10.2263	4.44089	11.2385	9.4284	11.4171	10.3405	12.4578	6.13805	4.45269	8.75506	10.9649	11.6061	5.92013	12.0815	7.5343	9.53228	11.1965	10.1367	9.72676	9.78395	5.0398	10.1593
CHD9NB	2.44238	4.18203	5.47032	0.000215674	0.00125313	1	4.55921	5.87636	2.60686	5.13668	4.9956	1.2934	2.82935	2.32961	1.71959	1.80241	2.6239	3.99471	3.6306	3.17879	3.75416	2.58342	3.32682	0.0795498	6.46188	3.02168	4.5922	1.64352	3.3223	2.62089	2.29107	9.06961	4.73681	2.71085	3.16173	2.87478	4.31426	5.17265	7.02192	3.65635	0.6024	3.35508	4.17375	5.68226	5.71239	3.51174	4.16778	3.82534	3.35033
SLC44A4	2.4385	4.72543	6.01142	0.0047832	0.0160513	1	1.98592	8.08606	1.09636	8.43309	7.4042	2.51872	4.10972	4.33295	3.62312	3.30701	4.70791	5.24935	7.51121	3.35028	7.05245	4.97894	0	1.61165	9.11951	2.69113	1.91227	4.12596	3.24654	4.74868	5.28353	7.08939	0.887496	6.19754	0.945306	0.765115	7.54092	4.30578	5.45209	2.54118	2.80185	4.45848	2.80464	7.31508	4.83387	3.74335	2.06868	4.64507	6.26998
C1orf226	2.43498	6.11494	7.39885	5.35647e-07	8.57771e-06	1	6.61858	5.81825	7.9851	4.98721	8.45347	5.2483	6.01818	6.09633	3.45382	7.65545	5.97393	3.56714	7.89022	7.29565	7.96872	7.03028	6.04668	5.75027	4.86474	4.03867	7.35688	4.65156	2.9646	4.54842	5.34373	6.5791	4.68852	7.88784	8.0465	5.72711	7.46425	4.99728	6.32573	7.41431	7.04348	6.49941	4.53085	4.74101	7.41993	6.93842	7.18634	6.83653	3.82834
IGHV1-45	2.43354	1.02924	2.31229	0.000514533	0.00256012	1	0	0	0.203077	2.21993	0	4.72192	0	3.01718	0	0	0	0	0	0	5.03509	2.97161	0	1.00077	0	0	5.37708	0	0	0	0	0	0	0	0	1.77959	2.26766	0	0	1.43797	0.909146	0.410595	0.324748	0	0	0	3.22558	0	3.02697
IGHV3-74	2.43329	6.36389	7.6468	0.0132655	0.036642	1	2.20346	3.71757	7.5468	7.88669	3.62502	9.64752	9.61852	8.92661	0	4.30639	6.29791	6.95008	2.80925	0	8.74673	8.4005	0	4.94924	10.7589	3.45661	5.9995	5.92808	4.65905	9.06672	5.24613	5.05626	3.81322	0.412497	5.78414	10.2487	7.44	3.62902	1.42166	6.56034	7.29036	3.60886	8.65839	8.52084	8.18805	8.95904	7.04753	1.25645	7.34103
KLHL13	2.43237	5.9166	7.19896	6.88286e-09	2.13425e-07	1	5.32448	7.16979	6.75137	6.08179	6.67603	4.00932	6.25316	6.48225	4.30781	3.12149	3.53059	6.6928	6.72187	6.79811	4.06226	5.93979	5.55207	6.87295	5.52996	5.18266	7.94756	4.11288	2.82325	4.86675	5.8329	7.09947	3.88963	4.35722	6.81824	6.99273	6.77717	5.89232	7.74737	5.97143	5.4896	5.08551	7.0453	6.86686	7.47262	7.15116	6.94335	5.66144	6.21399
CLDN7	2.43184	9.72289	11.0049	4.94527e-08	1.13484e-06	1	11.4987	10.3982	9.86049	9.53269	12.5006	8.61662	10.3574	9.39953	10.8923	10.8738	7.8493	9.4811	11.7573	9.22974	9.31639	10.6855	10.332	5.75098	12.1538	9.97128	10.3265	10.5424	8.21423	10.5443	8.28707	9.71839	9.12849	11.0656	7.30595	5.50731	9.71828	8.39383	8.57354	10.5392	8.0652	8.21786	8.82204	10.4503	9.34718	9.8981	9.61021	7.36287	6.77582
MIXL1	2.43036	1.51601	2.79719	9.35042e-06	9.24708e-05	1	0	0	2.16956	0	1.11186	2.91704	2.64133	4.1184	1.48261	0	0.550103	0.75564	0	0.578186	0.380375	2.94339	0	2.96308	0	2.69346	1.79651	0.139555	0	2.06188	0	2.39051	0	0	0.0377572	1.85678	1.79512	0.4459	0	0.814905	0	2.02068	1.13211	1.17257	3.00638	2.53521	2.42991	0	2.33481
IGHV3-30	2.42832	8.94662	10.2266	0.0169321	0.0444758	1	8.06332	6.00488	8.80639	7.6236	8.88391	10.8967	10.3465	12.1254	0	8.63296	8.67483	7.62605	4.21647	3.25141	12.187	11.7412	3.95028	7.90366	9.23479	5.55029	11.1774	8.90362	4.36538	11.8454	9.77453	14.1619	6.08966	4.21988	6.70513	8.10193	10.7037	5.85721	5.00166	9.87303	4.17676	9.79358	10.3543	10.6731	13.6682	12.0773	11.2325	4.62161	12.8741
FAM222A	2.42733	4.34852	5.62789	1.38232e-10	7.78898e-09	1	5.04763	5.85593	5.21319	3.84577	3.99579	3.61084	5.26412	3.63027	3.35465	4.55225	4.23662	3.87359	3.47165	3.87294	3.41202	3.89696	5.36955	4.72406	4.44153	3.59561	4.65633	7.30146	1.35956	4.1047	4.18022	5.75761	3.57938	4.4049	4.38266	3.66503	3.79705	4.49063	5.98756	4.06537	3.5196	4.26256	4.14903	4.95241	5.17746	4.29838	4.21098	3.41329	3.43206
PIPOX	2.4273	3.25158	4.53093	1.10838e-05	0.00010695	1	1.39515	3.84343	3.61921	4.79775	4.27667	3.22337	3.89379	2.00037	3.35902	1.70456	4.90858	4.42751	2.27862	3.05332	2.71259	1.79009	3.33299	4.61633	2.93653	2.40933	5.04836	0	0.550558	2.40505	3.3432	2.73776	2.01402	1.37163	3.52688	2.47915	3.87416	4.00978	4.85183	3.8018	1.46679	5.78738	2.4403	2.21255	4.06086	1.30493	5.38036	1.9933	2.822
IGFBP2	2.42502	11.6369	12.9149	0.000222582	0.00128832	1	10.8577	14.7827	12.5836	10.7736	8.99569	12.187	11.0686	13.1453	13.88	9.64655	14.9079	14.3369	14.01	12.0945	8.21922	11.5345	8.69166	13.3491	10.19	13.5764	12.0771	12.3495	10.979	12.2595	11.4036	10.4329	8.29339	6.43676	12.7497	8.18504	11.6295	8.75841	14.7692	12.823	9.2013	12.9445	7.75377	10.4504	12.8029	10.2571	10.163	14.2479	11.1786
DMRT3	2.42254	1.9433	3.21982	0.000554362	0.00271799	1	2.6402	0	3.3945	1.94452	2.65778	2.94811	2.15957	1.78124	0	4.1842	1.73713	1.13057	1.60552	2.13801	0.245722	0.00428704	2.10382	5.1885	2.69277	1.2728	1.77329	0.588485	0	0	1.22955	0.814876	1.35873	1.39266	2.65137	1.61644	0.29309	2.3077	1.31385	3.07861	2.98758	0.757996	1.16078	1.68841	3.65351	2.73823	2.05733	0.303807	0
PGAP1	2.42204	5.37259	6.64881	5.06521e-15	1.59354e-12	1	4.44702	6.28544	5.96884	6.74362	5.76658	5.68532	4.66207	5.75061	4.37344	3.03104	4.10569	5.92233	5.34444	5.93595	6.45727	4.76493	4.35601	5.47275	5.87284	5.75141	4.81527	4.68152	3.2203	4.66277	5.9224	5.67088	4.79211	5.0676	5.38314	5.24754	5.42572	6.13095	5.90249	4.68349	4.10724	5.06259	4.44499	5.28721	5.98279	5.25845	6.29097	5.49909	5.26124
HOXD13	2.42068	3.46386	4.73927	0.00935365	0.0276905	1	1.97176	6.19832	7.32042	2.59523	5.11863	2.74126	7.96855	4.39491	0	6.39708	5.39641	0	1.92655	0.0491829	3.52475	0	5.69507	8.55849	2.71917	6.11605	5.23135	3.54599	5.10766	3.35916	0	6.42486	0	6.31427	2.17681	2.16006	0	4.25171	6.59906	4.00773	4.29407	5.53299	0	1.77296	0	0	4.16273	0	3.66297
IGLV2-23	2.4188	8.81037	10.0847	0.0190239	0.0488322	1	7.08407	5.60294	7.9798	7.49433	9.42202	10.5821	11.3546	13.8267	0	4.30908	8.01198	10.2459	5.72874	4.44301	11.8465	11.022	1.55224	8.73078	9.46244	6.9142	10.5184	10.1448	5.45162	9.75513	7.56538	12.3098	5.72364	1.8331	9.01666	10.7388	10.0716	3.14902	4.64124	8.51662	9.12955	11.0657	10.1438	10.5239	12.0566	11.3936	10.356	1.62187	11.5434
FGF12	2.41543	4.58997	5.86226	0.00029608	0.00163358	1	3.19853	5.86721	7.217	3.0627	1.29743	4.17798	4.31479	3.53471	5.72484	5.65923	3.98457	3.56268	2.25878	1.96339	4.85442	1.63537	4.95763	8.06989	5.2972	5.73433	6.40905	2.97287	6.66669	4.51364	6.19022	3.38039	1.42639	5.01062	5.28959	1.55332	1.82143	6.33871	7.37459	5.56332	3.95079	3.61236	0.595257	3.86867	5.1394	4.75186	5.60088	6.82463	2.90139
QRFPR	2.41307	1.96828	3.23914	0.00831772	0.0251564	1	2.66471	0	6.74461	4.36743	7.53571	0	4.20902	3.89898	3.30118	0	4.16717	0.888768	0	7.44521	0	0.701674	0	2.11515	0	3.72727	0	5.53532	0	0	3.25095	0	0	0	0	0	0	5.84151	3.48616	3.1106	2.65972	1.63835	0	1.19702	0	0	3.09314	0	0
DMTN	2.41164	7.24466	8.51468	8.07036e-09	2.44229e-07	1	7.76746	9.26171	7.69335	7.624	6.24654	7.23218	8.01748	7.51784	4.39719	7.92295	6.92406	4.17987	9.58453	5.95708	8.07601	7.58669	7.56517	7.70891	6.28569	6.17191	7.83547	5.30423	6.6106	8.16305	7.37217	7.82979	6.84968	7.14065	6.37119	4.20143	6.52227	7.86607	7.90592	7.59407	8.53477	8.05939	6.60403	7.75177	8.07332	8.39919	7.45975	7.25898	5.93558
MYLIP	2.41007	6.90134	8.17041	2.76628e-09	1.00659e-07	1	7.24603	7.12369	8.29929	6.74089	7.83964	8.79271	7.39755	6.89344	2.66132	4.85467	5.67741	5.94001	7.37799	6.15368	7.11408	7.3067	7.44675	8.57701	5.55752	8.38792	8.0416	4.96659	4.20514	6.14772	7.32622	5.75926	6.26592	4.58393	7.85451	7.96804	7.39555	7.26849	7.37466	7.04066	5.82079	6.95169	6.9002	6.97074	7.3651	6.33998	7.3477	7.06893	6.31032
PTX4	2.40817	0.820773	2.08871	0.0038579	0.0134576	1	0.648969	4.47992	0	0	0	0	0	0	0	0	0	5.73352	5.35142	0	0	6.09169	0	0	0	0	0.559065	0.112588	0	0	0	6.2864	0	0	0	0	0	0	5.68602	0	0	0	0.0594909	0	0.163594	1.18945	0	0	0
KLHDC8A	2.40745	2.41473	3.68224	0.000353885	0.00189841	1	3.23685	0.817031	4.41285	4.06868	1.07887	1.35753	2.43116	2.0533	1.06056	2.63931	0	1.98193	2.93738	2.18211	0.495611	3.34851	1.55587	4.42958	1.87403	0.656583	2.48037	2.44986	0	0.882976	3.1942	2.76184	2.1667	1.419	1.82025	1.73964	1.57036	3.31034	2.70045	2.09076	2.46087	4.05217	3.76108	1.35361	2.07122	2.25477	3.55664	0	1.03234
IGLV3-9	2.40736	4.8116	6.07905	0.0198051	0.0505064	1	0.43357	2.04982	8.71433	2.16954	2.71337	8.92139	9.55292	8.10819	0	3.37697	4.67541	4.33303	0	0.0945027	7.87827	7.13626	0	2.50959	4.88373	4.35687	2.3634	3.48659	0	5.46996	1.1657	4.5771	3.05306	0	1.84125	11.374	3.89148	5.57801	0	5.79883	7.56579	3.54286	1.90026	7.0686	6.50051	5.98082	8.97899	0	7.47064
SERPINI1	2.4069	5.80907	7.07624	0.000105881	0.000701816	1	4.19806	6.73943	5.83401	5.83872	4.76013	5.61982	5.67074	6.27314	6.4613	8.28599	6.36825	4.76261	6.30604	4.80614	6.35848	5.32708	6.54926	9.32617	4.5622	4.31125	5.50288	4.53846	6.70276	6.34795	5.25547	3.33717	3.74099	7.17172	6.27847	4.49565	6.02356	6.25915	6.7903	6.45894	3.73378	5.50964	4.6447	5.39763	6.96355	4.347	4.48718	5.77306	5.2633
CCDC74B	2.40364	3.8409	5.10612	6.47064e-08	1.42856e-06	1	2.63033	2.70173	4.42571	4.94992	2.19913	2.49448	4.32777	3.25215	3.18093	2.50814	3.36931	6.1884	1.32092	2.99298	3.95808	2.84339	4.65451	6.93757	3.60076	4.92129	4.8648	2.91914	4.59401	2.26245	4.24394	2.74275	4.10166	2.80854	4.71007	1.51814	3.55187	4.47938	3.08299	3.81804	1.96098	5.32298	3.16139	3.50308	4.9372	4.25416	3.78752	4.27267	4.3349
SBSPON	2.40185	2.72281	3.98696	0.000503984	0.00251842	1	1.50309	6.31248	6.99041	4.93419	5.58731	3.60787	3.76543	2.5039	2.30989	2.56696	2.27517	1.25366	1.45368	3.37233	1.44618	1.18971	2.19283	9.26732	2.19765	2.61583	1.83409	0.466614	0	1.89713	2.17475	1.53907	0.922709	0.534662	4.16889	1.03381	2.75241	1.04933	1.50657	1.29187	0	6.0511	1.8471	1.89102	3.5681	2.29458	1.80508	2.52075	1.74143
SLC2A12	2.39949	4.23186	5.49459	3.29211e-05	0.000265709	1	4.65061	4.21713	3.98676	5.65836	4.0857	5.36929	4.62785	4.07044	1.28808	2.68995	4.66482	0	2.11577	4.18622	6.42303	3.7322	5.1911	2.39789	6.98188	4.67999	5.3827	3.55845	0	3.3261	2.88523	2.95847	3.97573	4.55118	5.31351	5.29697	5.20683	6.8187	3.03587	5.99633	6.31649	5.7201	5.79532	3.59767	5.53459	3.33607	3.51135	3.16469	4.56089
CHRM3	2.3992	4.61574	5.8783	0.000191426	0.00113944	1	1.58207	5.34137	5.38327	6.78101	5.14445	5.49737	5.55	6.13043	5.80602	5.28952	3.91618	5.81479	0	5.85139	1.87794	6.15017	4.35214	5.62349	1.68315	5.71767	6.48457	6.26249	4.99065	1.12544	5.5184	5.3769	3.49402	4.47285	5.97565	2.7272	5.69563	6.28226	5.85338	5.85828	5.84963	6.07393	0	1.01026	5.27946	4.82955	0	4.16971	5.35138
TSPAN7	2.3973	7.20996	8.47137	0.000607786	0.0029389	1	7.1294	7.27118	9.04473	9.51036	3.37249	7.93973	7.90727	8.41708	6.43524	3.48636	8.15143	4.56027	7.98392	9.3246	2.88625	7.97168	4.78103	5.44937	7.71115	6.93687	7.15409	8.82212	8.1678	6.21854	5.96126	6.11974	4.72085	6.13874	8.77078	7.5213	5.44957	6.9315	6.02821	8.27413	7.55955	9.60078	6.94037	8.80103	9.14336	7.20048	8.23104	8.97584	7.91075
ULBP1	2.39694	2.98139	4.24259	0.000334317	0.00180821	1	2.8944	0.55914	4.87058	4.28796	2.0064	2.01631	3.88063	0.601879	2.48173	2.23862	3.41865	1.31514	3.07802	3.78414	0.800609	1.89414	4.92539	4.68944	4.11958	4.23066	4.43605	2.82641	4.35377	0	4.81461	0	2.36036	1.59701	3.49723	3.31344	2.67479	4.71751	3.67341	2.95717	3.76781	4.63638	3.34222	2.83758	3.66039	5.00607	2.96012	2.33119	3.18222
IGKV2-24	2.39493	6.61163	7.87161	0.0188702	0.0485562	1	5.33097	4.00271	12.1991	7.245	5.71793	10.6196	8.37301	9.05584	9.31783	5.4647	6.69554	5.43896	2.34243	0	6.55297	8.03191	0.678426	3.48498	7.31661	2.66187	5.91472	6.93575	4.6142	9.65936	5.07751	5.74088	3.90716	4.75034	7.05748	8.18787	7.02718	0.635644	3.54664	6.05163	6.86179	4.99342	4.32253	8.1216	8.22173	9.1297	9.08973	0.977622	11.6135
LYPD6	2.38697	2.89226	4.14744	0.000357953	0.00191615	1	4.68879	0	3.56458	3.93437	4.24647	3.5851	4.18422	5.14845	0.972849	2.28933	0.241365	7.73076	0	1.16335	5.45529	4.81463	5.79953	5.11113	1.98266	5.08365	0.942042	0	0.923983	3.1144	4.45953	2.67807	1.62594	0	3.22357	0	5.117	2.41667	2.73994	2.86476	0	3.1408	0.473789	4.48108	4.89262	1.21586	2.48136	2.12788	0
IGKV1-12	2.38697	4.14785	5.40303	0.0134034	0.0369149	1	0.881882	2.76639	4.43483	5.32622	2.79059	4.82692	4.11904	8.71021	0	2.8257	4.37558	3.85915	1.35259	2.35113	3.66794	5.94791	0	3.97033	7.05045	4.26879	3.95657	5.7279	0	7.75489	1.31485	0	1.83241	0	4.29343	4.22249	2.06352	2.09386	0	2.74475	1.07248	0.743558	4.93542	4.02461	6.41845	5.8914	6.66856	0	6.50802
MLXIPL	2.38487	2.37935	3.63326	0.000686612	0.00323913	1	0	3.42362	4.21598	3.54532	1.97603	2.04667	6.42977	0.0197678	7.78906	3.14597	1.05386	0	3.45179	0	1.41543	0	5.25559	6.8169	4.12517	5.24318	2.19826	0.466992	5.43308	0	1.8374	2.97288	0.470301	1.15071	3.53698	0	2.03105	0.942987	1.05695	1.56147	2.73152	3.08796	0	2.61869	4.98576	2.77654	1.19534	1.57294	0
GBP6	2.38337	8.06901	9.32201	7.3938e-06	7.63184e-05	1	11.6875	8.34034	9.37009	8.61487	8.42536	9.60808	7.542	8.13342	4.47333	6.18383	7.53811	8.51415	7.64569	7.91432	8.69562	7.97435	5.06092	1.11617	9.63972	4.97663	9.37692	8.50031	6.74094	8.88947	7.41446	5.99785	7.90958	8.22179	7.94361	7.50656	7.83753	7.67242	8.78726	8.04384	7.16102	4.75656	10.0831	8.61388	8.24506	9.35171	7.95541	7.95581	8.47525
AXDND1	2.38142	1.40788	2.6597	0.000119092	0.000773844	1	0	0.656099	0.459713	1.84196	0	0.919668	2.02515	0.871341	1.74524	3.91761	4.93843	0.370556	1.48667	2.49646	0	0	0.827641	1.63287	4.04579	0	0	5.91369	3.01695	1.81875	0.903103	0	0.457868	3.7187	0.0761863	0	0	0	5.0526	0	1.85169	1.6056	0	4.43676	1.29308	0	0	0	0.274175
ACTL8	2.3808	0.927183	2.17863	0.000242655	0.00138329	1	0	0	1.90459	0	1.17995	0	1.41239	0	3.90485	0.915354	0.426567	0	0	0.292456	0	2.53458	4.2904	1.91096	0	0	0	2.43265	0.714392	2.64765	0.662672	0.247087	0	1.67093	0	0	0	0.906047	1.25805	2.11274	0	3.33451	0	0	0	0	0.683042	0	0
FAM221A	2.38009	4.43163	5.68265	2.99608e-08	7.33287e-07	1	5.26931	4.03088	5.19505	6.07541	6.43319	4.6315	4.66188	4.05143	2.41994	4.90917	3.74775	1.62722	6.2023	2.62727	4.20567	5.25039	3.62409	5.24253	5.65146	2.72127	4.41884	4.06277	4.63201	3.53504	5.00959	3.06631	3.21379	2.74203	5.05755	3.60019	4.96837	6.03163	5.2724	4.75721	6.73154	3.49537	2.89673	2.90194	5.28659	3.51203	2.8392	3.44885	2.69647
PGD	2.37988	10.7933	12.0442	6.36572e-12	6.38494e-10	1	11.9871	10.5263	11.5471	11.1703	10.8569	10.3738	10.7617	11.7987	10.8695	10.0281	10.2177	11.4463	12.0674	10.1175	9.8732	10.078	10.1266	9.92715	11.215	9.80845	11.0433	11.227	11.6856	11.2828	10.9838	10.2693	10.9856	9.99007	9.92873	10.1556	10.378	9.97088	10.9465	11.4174	10.6949	11.0284	11.3107	11.1402	11.3038	9.74369	10.2272	10.1144	10.0892
IGLV3-25	2.37973	8.51731	9.76811	0.0296942	0.0692743	1	6.39346	4.36244	9.34006	6.89174	8.67871	11.0749	10.5459	12.7763	1.33362	6.31267	8.06833	8.23174	3.56448	4.44337	12.2604	11.7596	0.678426	8.734	8.85987	5.72035	9.42546	7.4734	1.7081	11.1076	7.54249	12.9798	4.25504	1.05123	10.5199	12.5147	7.93914	3.21902	4.57566	12.4027	8.3422	5.93197	8.09057	10.5065	12.1082	11.4746	11.5566	3.29835	10.7876
MBOAT1	2.37811	5.42055	6.67037	1.13544e-05	0.000108865	1	5.84864	4.61553	7.28921	6.7581	7.06319	5.26295	6.25361	6.20884	0	2.0612	1.7255	1.45414	6.62013	6.70905	6.6508	7.21101	6.11784	2.14226	5.43373	5.8765	5.58697	2.48611	0.0164312	2.65563	5.76299	6.86669	5.72078	3.77619	5.3275	6.14137	6.83643	4.43924	6.12712	5.8668	5.35875	5.84795	5.66863	6.37005	7.69482	5.36118	6.19009	5.92624	5.99004
ZNF695	2.37779	3.39334	4.64296	0.000425298	0.00219656	1	3.01794	5.83938	3.65566	4.40388	1.53428	3.10702	5.21731	0	7.17977	0.687887	3.35817	3.43538	5.35636	5.48488	0	5.22998	5.00815	4.88407	4.98323	3.07089	0	5.23826	6.95685	3.82583	0.977557	6.4158	5.29787	0	2.06568	0	3.06898	0	4.09228	1.32834	4.24377	3.78013	1.57894	4.52432	0.916941	4.40689	0	0	4.25931
IGKV4-1	2.37543	9.45304	10.7012	0.0195108	0.0498365	1	8.49302	6.03209	8.96379	7.52448	8.98215	12.4997	12.847	14.6471	7.37744	8.4521	8.94086	8.44641	5.28935	5.27175	11.945	11.339	0.202378	8.61236	9.76133	6.90858	10.1089	7.85738	1.13719	11.4561	8.24888	14.3766	5.8371	4.40994	9.10489	11.6611	10.5491	5.19727	5.51785	10.7787	7.1662	9.01379	8.85484	12.1696	11.2659	11.3111	10.8434	4.82866	12.1768
RALGPS1	2.37287	4.82559	6.07222	2.98017e-14	6.52225e-12	1	5.22125	6.15343	5.38195	5.1275	5.34805	4.76263	4.40946	4.00684	3.46386	3.94292	4.85793	4.00047	6.83429	4.285	4.09563	4.49275	3.68193	5.64303	4.57459	3.61958	5.05275	3.95256	5.4523	3.96618	4.7058	2.96567	4.04104	4.2909	5.52571	3.75099	5.27825	5.89769	4.77406	4.4031	5.4823	3.64663	4.73108	4.58603	5.18434	5.02191	3.62806	4.95249	3.79516
RBBP8NL	2.36893	4.07915	5.32339	1.44721e-09	5.87481e-08	1	4.69847	4.52792	3.95649	3.63792	2.88421	4.41229	4.77604	4.81243	5.32847	1.47738	5.99201	3.31909	3.05057	3.3563	3.52144	2.2656	4.5354	4.51654	2.37454	4.19028	5.81383	6.35025	5.70774	6.07693	5.50631	2.05955	2.76946	2.5421	3.87677	0.591761	3.89493	5.02325	3.83437	4.92153	4.64076	2.00181	4.34762	3.19864	4.97815	1.56179	2.41742	4.67426	3.94467
PGAP4	2.36667	6.40385	7.64671	6.3142e-08	1.40016e-06	1	6.94827	6.75155	7.57032	6.52831	7.30967	2.85567	6.70792	6.57744	6.24092	6.278	7.11102	3.33869	2.48911	7.38161	3.97439	7.18241	6.30446	7.25683	6.81817	7.426	5.86308	7.02253	6.19783	6.92389	7.01785	6.37977	3.70943	7.42942	7.50675	2.1354	6.38579	7.24881	7.33716	7.15853	7.29368	5.46318	4.06935	6.30775	7.60946	8.18714	6.53994	6.66397	4.31372
PNLDC1	2.36581	2.20283	3.44517	0.0252337	0.061135	1	0	4.58198	1.91274	0	1.75012	0.721322	8.61845	0	0.963356	1.91605	0.706968	10.367	8.37777	1.46467	3.57286	0	0	0	1.18009	0	0	0	0	0	0.847538	0	0	1.5349	6.96389	1.9321	4.49517	8.27968	8.47762	0.568814	2.32873	4.51448	0	0	6.12992	0	1.45253	0	0
CYP4B1	2.36521	3.58148	4.82344	0.0112934	0.0321412	1	7.07655	3.16707	1.64469	3.07943	2.91219	1.04714	0	6.23156	0	0	3.49181	2.97624	1.34909	3.6533	4.05997	4.16723	0	0	7.11092	0.964687	1.81402	4.6529	1.02089	6.81416	0.667127	3.23116	4.43186	1.77115	1.02491	0.700084	5.20209	1.1116	0	1.18007	2.35502	0.460317	5.86358	6.32915	4.36936	3.83672	1.54529	6.95082	2.63668
ICA1L	2.36432	2.98013	4.22156	3.33139e-10	1.66031e-08	1	2.40911	4.07016	4.04246	3.96001	4.05528	3.57657	3.79215	1.38651	3.39786	1.80482	1.34964	4.35514	2.78774	2.15585	2.06699	3.03639	3.60108	4.35351	3.5102	2.27282	1.95343	0	3.49183	2.65371	1.67899	2.74885	4.66548	1.96768	3.62284	2.61883	2.61779	3.33223	3.09356	2.60766	2.26166	3.60014	2.20747	3.22867	4.28846	2.81834	2.88713	3.05194	2.54093
ENHO	2.36293	1.43735	2.67793	1.12819e-05	0.000108377	1	0	3.54384	3.14833	3.66057	0.938065	0.595538	3.9769	0.6327	2.50442	0.326847	2.14467	2.92906	0	1.88655	1.81772	0	2.43426	7.17361	0	1.97342	2.31414	0	0	2.72908	0	0	0.181727	0	1.42855	0.570915	0.14004	1.16248	0.66784	1.80674	0	3.73533	0	1.72163	0.635096	0	3.62802	0	0.738209
NPSR1	2.36199	0.927603	2.16761	0.000126522	0.00081061	1	0.312218	1.14129	4.35063	0	0.846011	0	0.452364	2.33311	0	2.61262	1.16454	0	0	1.55503	2.98632	2.35261	0	0	0	0.189561	1.34269	2.55662	0	0	1.57794	2.03243	0	5.42137	0.316787	1.38292	0	0.753326	1.21212	0	0	0	0	0	1.24513	4.14581	0.820835	2.39956	1.81564
IGKV1-9	2.36188	7.87916	9.1191	0.0385453	0.0857249	1	5.41473	5.24711	6.615	6.25627	6.04746	9.84422	11.0776	13.401	0	4.38164	7.4732	6.19024	3.69068	1.38547	11.6232	11.1215	1.6775	5.43698	8.96993	5.87246	14.5538	7.99299	0	10.0094	6.85227	10.3092	5.38541	2.05051	6.21028	11.645	10.3774	3.81027	1.55259	8.91804	2.72768	7.25136	7.45003	9.98241	13.3929	11.7559	7.83031	5.20425	11.0399
IGLV1-51	2.3611	8.59766	9.83712	0.0262809	0.0631051	1	6.64734	6.1549	8.08107	8.15982	7.06238	11.1765	11.7787	12.943	2.33303	6.7277	8.44057	8.68739	5.47064	2.89429	10.868	11.571	0	8.37216	8.91842	7.15594	5.68703	7.55777	5.16671	10.9746	8.12507	6.7857	5.02172	2.05051	8.70919	10.1782	9.10322	5.33425	4.48278	9.41759	7.42942	6.33084	7.52775	10.6988	12.9059	11.716	9.3454	5.10466	11.9497
SLC16A9	2.36065	5.38158	6.62076	0.000273373	0.00152276	1	7.28059	7.65591	6.09776	3.14683	5.94465	5.53758	5.03375	4.28952	3.38674	4.06711	5.59121	7.79576	6.33284	6.10624	4.45702	7.79511	3.85239	6.84429	6.54989	5.17429	0.898303	6.50973	0	6.38604	1.82342	5.85956	2.79225	7.71599	4.91182	0.0114531	5.32143	3.77066	7.88719	5.87463	3.11833	4.66976	2.68212	6.8311	6.56998	4.88863	4.62692	5.25708	6.28412
P2RY1	2.36029	6.01619	7.25515	3.07505e-05	0.00025124	1	7.39768	5.58035	7.25982	6.28824	6.05942	7.83095	6.47096	7.75261	6.44244	6.03813	6.07117	0.646115	6.64186	6.28285	6.56567	7.18242	4.78192	3.99267	6.94978	4.38329	2.72361	5.03602	5.67588	6.71055	4.41687	2.68838	4.50358	7.61487	7.40391	1.91475	6.85585	6.73381	6.44677	5.68098	6.5824	4.97186	3.81486	7.19212	7.28104	4.04301	4.86147	8.03004	6.36501
RPTN	2.35976	3.93475	5.17339	0.0183992	0.0476418	1	5.53876	6.76245	1.78246	4.73609	0.304466	6.33003	0	3.84262	1.97911	7.92456	2.35873	5.33633	0	3.25023	3.54111	5.40123	0	0.717853	4.56045	0.922963	0	7.50293	3.67903	9.64873	0	0.189216	0	9.73759	5.81871	0	4.03725	0	6.02419	3.03795	2.7285	0	5.72974	2.50771	2.38035	8.14928	0	4.03076	1.87224
IGLV5-45	2.3558	4.35293	5.58914	0.0203476	0.051427	1	3.34309	0.556958	3.66017	0	3.71315	7.97732	5.82194	10.1767	0	4.46477	8.06833	4.91794	0	0	8.20463	8.30344	0	0	5.08995	1.07784	2.00851	0	0	6.82221	5.595	4.16941	0	1.05123	1.84125	5.53368	9.68795	0	1.48913	3.60705	3.90776	2.40892	1.32356	5.5951	7.66096	7.22759	6.92572	2.56158	5.38925
CSMD1	2.35484	1.1031	2.33873	0.000202029	0.00118676	1	0	5.18797	1.06897	1.23631	0	0.156568	5.57957	0.8472	0	0.514239	0	4.7812	0	1.31284	0	0	0	1.829	0	0	0	0	2.17951	0	0	0	0	0	2.5671	0	1.77475	0	3.19951	0	0	4.27824	0	2.06438	0.0323787	0.876069	0.980256	0	0
CP	2.35407	6.02337	7.25853	0.00893882	0.0267033	1	4.35273	8.14123	6.11559	7.50325	8.54874	6.47603	4.28696	5.53197	5.38734	0	6.26837	1.34006	5.97815	4.49446	8.79599	6.58048	2.57504	4.01316	9.78896	3.80144	4.73081	5.20439	4.28601	5.95691	6.78145	9.65957	6.31169	0.857718	4.52163	4.20653	10.2192	4.06465	2.68461	4.24147	0.765375	4.53848	3.95191	8.36438	10.1755	3.98609	7.28827	5.89271	7.56914
CLIC6	2.35264	4.2168	5.45108	8.93164e-05	0.000611092	1	3.27796	4.94217	4.84953	5.66133	4.22154	3.57271	5.64855	3.29522	3.07364	1.47213	3.58301	1.51446	3.37025	4.01105	4.1123	4.00104	1.87784	8.18658	5.96373	4.31527	3.50246	3.86866	4.4833	4.41803	3.65038	2.652	2.40515	2.85295	3.96161	3.16706	5.28858	4.32167	2.37404	4.41347	0.8839	4.32599	3.87063	5.7381	4.79035	3.92812	5.23516	3.08048	3.18867
IGKV1D-16	2.35251	4.25736	5.49156	0.0174949	0.0457393	1	3.7529	1.16034	0.52449	5.27595	1.89641	5.49249	6.79045	9.08416	3.96024	2.14338	4.68076	2.89562	0	0	6.15083	7.91784	0	4.14839	2.58166	1.46157	3.84525	0	6.88514	7.28995	3.38242	1.70238	0	0	1.26389	4.87896	9.26979	0.837029	0.518711	6.15665	2.28669	0.743558	2.54631	5.64705	4.4921	7.29836	6.59319	0	6.32405
JPH1	2.35228	4.92777	6.16183	9.77048e-08	2.04359e-06	1	3.30129	5.39914	6.35034	5.44795	4.75566	4.45972	5.59227	3.21507	4.85416	2.89684	3.59763	6.15406	5.08074	6.58423	1.49539	6.49353	5.65187	2.75428	5.50902	5.08386	4.26597	4.82334	2.50188	4.67092	6.3811	5.91161	3.80332	2.3191	6.44592	3.57146	2.63046	4.55769	5.87828	4.49863	2.83896	6.46097	2.56475	6.70718	7.26597	5.71932	5.22209	5.75352	3.7556
IGKV1-27	2.3477	7.18056	8.41181	0.0354764	0.0800799	1	5.62297	4.25554	7.81309	3.80687	12.7799	9.38126	10.5381	12.8209	0	4.14287	8.594	6.17791	3.14126	1.85909	9.02889	9.39311	0	0	6.70376	4.32451	9.17624	4.78899	0	8.35312	5.20271	12.1354	5.03258	4.21988	6.83186	9.64038	7.80336	2.21933	4.07321	7.10465	5.9938	4.31924	9.26762	9.87511	11.5162	7.77907	7.70885	4.43568	10.2932
IGHV1-58	2.34476	3.39933	4.62877	0.0185208	0.0478664	1	0	0	5.52249	1.22056	3.88305	3.98503	4.50009	9.83699	0	0	5.6581	1.7488	0.758631	0	5.64274	5.97128	0	1.00077	2.28312	0	2.00851	2.98191	0	1.73561	2.20327	0.470944	0	0	3.16268	3.36398	10.5826	0	0	3.43715	0	0.410595	1.90813	6.20276	12.515	3.78153	5.61764	0	7.3278
LRIG1	2.3441	6.78533	8.01436	5.07188e-07	8.22668e-06	1	6.13142	5.92209	8.94818	8.22683	6.76285	7.09242	7.5298	6.86154	5.7226	4.91842	5.37098	4.79481	4.47827	7.22123	4.68169	7.91686	6.59248	7.33636	6.18088	6.99607	5.96027	6.28265	3.66221	5.41538	7.09865	5.86535	6.01436	4.69779	7.98852	7.86738	6.88775	7.87815	5.53778	7.46543	5.38992	8.39852	6.87049	7.14238	8.46631	8.34846	8.20212	5.71999	6.55452
IGHA1	2.33906	12.9943	14.2202	0.0168556	0.0443134	1	11.0159	11.3663	12.225	12.7914	11.6524	14.9361	15.6587	16.3485	11.6741	13.1597	15.4494	12.4854	9.74467	7.34656	14.682	15.8524	5.85118	8.38232	14.5294	10.1715	10.6292	14.798	13.2372	17.847	13.6068	11.517	10.3064	6.54229	11.7333	13.3531	14.9974	9.58687	9.61701	13.6498	12.4917	10.513	11.0518	15.2122	13.5329	15.225	15.0772	9.53499	16.0611
EPHX1	2.33865	9.75668	10.9824	1.26751e-10	7.30563e-09	1	9.78323	9.43397	10.2991	10.4829	10.3045	8.96013	9.64667	9.99794	11.05	8.56949	9.60867	9.31055	10.4689	9.49962	7.73921	8.90638	11.153	10.9209	9.84169	8.31478	9.04963	10.759	9.44343	9.27565	9.33975	9.81188	8.1598	9.51275	10.0089	7.98681	9.18433	9.76949	10.4817	10.0316	9.52146	9.45412	9.1639	9.83629	10.8005	8.78685	9.47101	8.88182	9.71385
BTBD16	2.33228	1.73975	2.96149	0.00367149	0.0129118	1	0.81863	8.25835	1.19212	0	2.10745	0	2.06973	1.37327	3.19626	1.99969	1.67739	3.32891	7.07502	0	0.731829	5.03178	1.12678	0.609298	0.152438	3.38456	3.13381	0	0	0.0242863	1.08112	6.71626	0.300005	2.2424	2.307	1.22866	0.0450281	0	6.93723	0.53962	1.53418	0	2.14362	0.0822289	1.71848	0	2.64572	0.565394	0.0982847
SGPP2	2.32943	7.28781	8.50779	1.70892e-07	3.30428e-06	1	7.93389	6.84803	8.2596	7.31841	7.01489	8.75675	7.36526	7.79831	7.38427	6.78764	5.11789	6.75495	8.70446	8.35637	5.6866	9.07756	6.61647	0.531853	7.747	6.59853	6.93663	7.10328	6.63812	7.0556	7.26161	7.69395	7.02103	6.96445	5.48517	4.2218	7.75156	7.24191	9.40107	7.22649	7.63052	9.24219	4.97879	7.09571	6.87341	9.14075	5.77536	7.6238	7.79567
TAS1R1	2.32613	0.792254	2.01019	0.000421724	0.00218322	1	0	6.0641	0	1.97792	0	0.4807	0	0.0586078	0.495349	0	0.664367	5.52992	4.85311	0	0.520735	0.0910086	0	0	0.12742	0	0.918152	0	0	0	0.111477	3.40411	0	0	0	0.699205	0.736078	0	4.43587	0.716446	0	2.00551	0.609929	0.958116	0	0.911394	0	0	0
SEMA3D	2.32461	3.19287	4.40986	0.00031631	0.00172877	1	1.61754	4.30659	3.70129	3.28513	0.218383	4.54464	2.87438	4.15028	0.442951	0	2.69317	5.50352	6.4262	0.538485	1.63689	5.10507	3.35383	4.70241	4.11815	4.05618	2.42363	1.19992	3.41362	0.147504	3.86329	0.0711223	2.09948	2.72671	5.25071	0	3.07488	6.24087	4.93372	4.46958	1.17793	4.92543	2.29993	1.42486	4.86097	2.45441	4.71083	0	2.98108
TBL1X	2.3243	6.75554	7.97233	2.30215e-14	5.26738e-12	1	6.62876	6.69431	7.59623	6.54861	5.84554	6.67662	6.28478	6.10225	6.17422	6.40908	5.8765	4.67947	6.61049	7.11904	5.55801	7.60076	6.77059	7.94301	7.21336	7.03164	6.18319	6.54448	6.33577	6.41603	5.79608	6.1929	5.69604	7.34924	6.92526	5.68223	7.28545	6.72814	7.10053	7.10287	7.17397	6.46658	6.63163	6.57023	6.87081	7.20957	7.63564	5.43922	5.92378
IGHM	2.32419	9.02676	10.2435	0.0102589	0.0297752	1	8.02551	4.71568	7.99601	9.79616	7.92699	13.6595	8.94011	10.289	8.52793	9.3142	10.6641	9.8061	3.48173	5.82845	11.152	10.1173	2.89758	9.05441	9.37204	9.57144	9.85502	10.674	6.99617	12.6547	5.75924	9.65235	5.85346	3.82284	9.20202	9.95464	12.0631	7.8137	5.22261	10.6014	5.83514	7.76417	9.01269	6.93106	11.7933	9.64361	6.56726	6.49466	9.75544
LONRF1	2.32138	6.34148	7.55646	6.53726e-15	1.93567e-12	1	6.19457	6.79435	7.32972	7.25429	5.68389	6.28615	6.9409	5.21823	4.44367	5.69795	5.22502	6.88292	6.40674	5.66491	4.86236	7.03238	7.43729	5.92452	6.42541	6.31334	5.53072	5.15903	5.1544	6.37043	5.15802	7.70333	6.16779	5.01312	6.5466	6.11504	6.34021	6.09283	7.07785	6.55327	6.35246	7.02663	5.21699	6.67847	7.48395	7.71713	6.21535	5.57756	4.90506
MDGA1	2.32047	5.03125	6.24566	8.95858e-05	0.000612143	1	6.10135	4.22064	6.69909	6.63348	4.83662	7.18186	4.99211	6.33603	2.07488	3.90225	5.48329	4.02167	3.27438	5.38475	4.99957	4.0045	4.71452	5.18703	7.03165	4.68797	6.56709	3.58898	0	3.3697	4.45777	3.84839	6.21369	5.33032	4.60966	3.69388	4.97029	6.60182	6.3875	6.72271	4.92869	7.51203	5.81278	3.43538	6.54276	4.87221	6.58253	3.77348	5.69357
TMPRSS11F	2.31968	3.43512	4.64905	0.000712621	0.00333684	1	7.34557	5.19893	2.65315	0	4.62941	2.13954	2.41386	4.55192	0	4.06532	0	6.01952	2.77617	2.96438	5.72308	4.1601	0	0	3.61867	3.03089	2.80218	3.53187	0	2.82693	0.885771	0	5.02837	3.22801	3.3263	1.05059	5.08949	4.14392	5.61478	3.78266	5.14358	2.3132	4.43458	4.15711	3.93003	4.45597	1.64297	2.75016	3.52482
SLC13A4	2.31892	2.94566	4.15912	0.000687659	0.00324044	1	6.45348	4.46602	1.47165	2.08758	0	2.182	2.431	3.3321	1.50425	2.69928	0.653448	5.96723	2.74689	1.64197	1.22608	6.60505	0	1.75789	3.93002	1.39073	0.0374274	6.295	0.591909	5.7609	4.00458	7.30171	3.05717	3.71407	1.38693	1.49591	2.42588	1.49236	4.10703	0.646606	2.75659	2.69338	0.746663	2.57297	3.62225	3.16493	0.862702	0.542439	1.53845
IGHV4-59	2.31833	7.97375	9.18684	0.0278146	0.0658765	1	5.18818	5.03325	7.51011	8.28041	7.7433	11.085	13.0235	13.267	2.04291	6.49674	8.18693	6.93816	4.25231	3.75088	10.1264	10.1159	2.41736	5.79712	7.83152	6.95826	9.42077	7.32168	0	7.40637	6.77271	7.30382	5.4201	2.38057	7.01542	11.8809	7.49118	3.76554	3.73262	8.39306	6.23413	4.67904	9.2937	10.6672	13.5012	11.9578	9.77889	5.37376	9.12199
RNFT2	2.31743	3.69925	4.91178	6.45518e-05	0.000463968	1	2.15677	3.29665	4.29722	3.62512	1.39917	4.80695	5.20439	2.27713	8.57386	1.67381	7.49033	5.10101	5.25977	3.23419	0.277737	3.17753	4.17871	4.99418	2.24181	2.50973	4.50208	1.97126	3.22966	1.61491	2.63763	3.52744	3.00636	4.49915	2.81794	1.46055	2.74697	3.49539	5.89876	2.70812	1.8621	7.43559	2.80825	3.66726	4.48993	1.50622	1.86558	1.10619	1.5989
GLB1L2	2.30848	4.48123	5.68817	0.00077266	0.00355513	1	5.55214	6.92912	4.82084	5.67731	1.8444	2.39038	4.77806	4.85774	0.67765	3.51159	4.62582	5.9215	7.9889	3.5324	4.71351	6.88213	6.22714	7.63648	4.69455	5.08983	3.02696	2.41646	3.386	6.08843	3.84318	7.74014	2.7648	4.37413	4.73708	0	5.67303	1.42159	4.64594	4.30066	4.61905	5.11743	1.52248	6.37012	5.51678	4.32507	1.64721	2.46673	2.80181
CYP2E1	2.30808	4.14411	5.3508	0.0012209	0.00518324	1	8.44335	4.41054	3.6266	6.09414	6.57929	4.04794	4.73555	3.4859	4.97252	3.47173	2.71981	2.8401	0	3.80732	2.99588	2.74	3.73192	6.51044	4.81267	3.14145	3.78256	5.94549	5.57819	7.41474	0.42479	0	5.23352	7.07478	3.03458	1.28123	2.58179	5.72216	0	2.38016	5.42638	3.05986	1.49049	6.31727	4.92744	1.13218	3.96365	3.4927	1.20344
ETNK2	2.30771	7.19073	8.3972	3.82264e-08	9.06212e-07	1	7.53799	7.73111	7.80623	7.654	8.29606	6.56717	7.29697	8.08426	7.50652	6.97409	7.16065	1.71967	6.08641	6.91393	8.18868	5.09574	8.22797	9.48339	8.08112	9.00743	7.88447	7.73694	8.90973	4.88843	8.33611	5.25994	6.35837	6.36155	6.45256	8.27529	7.34696	5.65072	7.21966	6.46397	7.39256	7.18846	5.4762	6.17978	7.72883	6.47251	7.97338	7.1249	7.83367
IGHV4-31	2.30677	5.88513	7.09101	0.0385044	0.0856466	1	5.53551	3.34601	0	5.70542	5.97262	8.03934	4.79789	9.52008	2.33303	4.95016	6.14559	3.91804	0.758631	0	9.31001	8.92244	2.99887	5.6432	6.017	2.12675	8.78455	3.98172	0	7.30065	5.36941	8.99637	3.89001	0	5.13402	4.85863	7.36205	0	3.65823	7.97364	0.909146	4.02326	9.34053	6.27572	12.6388	8.1572	7.61536	1.95073	10.3974
TRIM73	2.30672	3.82891	5.03475	2.40089e-07	4.38932e-06	1	3.57884	5.26307	4.25962	5.85786	4.1881	4.35154	3.49442	3.78962	4.76079	6.51396	4.11572	3.59081	4.50749	2.17429	3.06442	3.16364	4.27837	5.19486	4.30234	3.34728	3.11538	2.86857	4.65666	2.81655	4.87485	2.95696	1.54099	4.49977	4.54193	2.45159	4.17621	3.62932	5.29407	2.50605	1.38748	1.83207	2.65219	4.61555	3.57292	2.87765	2.13738	1.47408	4.06221
CACNB4	2.30651	0.975223	2.18093	5.87615e-06	6.31571e-05	1	1.3706	3.07949	0.461885	3.31187	0	1.05524	0	1.20064	0	0	0	3.64233	3.16844	0	0	1.44315	0	0.79861	1.92541	0	0	0.495988	0	0	0.486091	1.70022	1.61983	0	1.6612	0	0.611523	1.51776	0	0	0	2.68901	0	1.29216	1.55405	0.125239	0	0	0
ARHGAP24	2.30367	5.75826	6.9622	2.32266e-07	4.26178e-06	1	4.32438	5.00326	7.14628	6.68688	4.48209	6.28007	6.13453	5.01857	5.25546	4.16306	4.15623	4.61668	6.90086	6.43763	3.51198	5.79658	4.67592	4.94269	5.38649	6.06171	4.51849	3.40047	6.32118	4.54992	5.03123	4.56794	5.42363	4.65977	7.118	7.05287	6.34273	5.83746	7.0635	5.70197	4.63937	5.85417	5.63438	5.53965	6.86559	5.99088	6.29423	5.4235	5.51934
GPAT3	2.3031	4.92531	6.12889	6.36626e-06	6.72757e-05	1	5.82874	5.35039	4.67173	5.79644	5.25381	4.04085	4.30721	3.92658	4.71653	4.50174	3.90912	3.8505	2.86183	4.80878	5.36975	4.63057	4.64091	1.05359	5.73045	4.80763	3.54804	4.17154	5.22016	5.57105	3.32669	4.55889	6.21948	4.28798	4.72926	3.66321	5.67341	3.79724	5.63005	5.96801	6.26349	6.64668	3.91889	4.92512	5.48517	4.54197	6.30674	2.64755	4.59635
TRIM2	2.30227	6.95088	8.15394	6.78134e-10	3.04777e-08	1	6.47645	7.08907	7.88178	8.04563	7.64666	6.16249	6.45898	5.17869	8.14126	5.14454	6.61426	6.06773	8.7138	7.2672	6.50851	6.24889	5.70919	7.65431	7.0051	5.75645	8.0201	6.99328	6.13856	6.36378	6.85474	4.97859	6.96968	5.42167	6.47317	7.48938	8.38788	7.02886	7.67603	6.33595	6.70858	6.98605	5.85844	6.30547	8.60939	6.18042	6.20625	5.77255	6.51615
MYEF2	2.30225	3.29544	4.49849	0.000219349	0.00127204	1	2.47152	2.34367	5.64176	5.14995	0.544818	5.21025	4.69796	2.90311	2.80743	0	1.6697	2.23285	1.8762	2.66134	3.22288	2.78676	2.20294	6.03793	3.94774	4.6718	3.60251	1.57322	2.50572	1.62141	2.44983	6.00779	2.5738	0.718119	2.6258	2.55039	4.64467	5.18868	1.96612	4.04311	2.01046	5.08827	1.96942	2.94208	5.66964	3.6258	3.32653	1.84694	2.61341
PYGO1	2.30218	2.3599	3.5629	0.000133568	0.000844996	1	1.60542	0.975141	5.18135	3.502	0.684074	2.44088	4.18035	0.71672	0.992574	3.21199	1.17454	0.966263	1.73963	2.94242	0.0634482	3.25211	4.16465	4.99528	4.0863	2.98014	1.89166	0	0	0	1.62393	0.768907	1.21167	1.58345	4.6129	2.18413	3.05449	3.4779	1.20314	3.52337	0.457887	4.29243	3.04312	2.75036	5.10559	3.43093	3.80492	0.393358	0
TMEM221	2.29815	1.79917	2.99964	8.43682e-07	1.2454e-05	1	1.0715	3.05562	2.22919	1.44135	0.53635	1.79192	2.14252	0.465279	0.544357	2.94323	3.06816	0.333757	2.90382	0.645506	0.178519	2.29062	3.79977	6.56518	0.498081	3.54695	2.89066	2.52035	2.59884	2.85964	0.74916	2.85831	0.77605	1.07469	1.42066	0.33014	0.489668	1.44704	1.28744	2.94667	4.14157	0.633452	0	1.23381	2.458	0.497203	1.97052	0	0
HPN	2.29652	1.53722	2.73666	0.00376705	0.0131895	1	0	4.76001	0.187758	1.53004	0.690604	1.22474	0	0	0	2.44515	0.352936	1.13598	4.86248	0.409509	0.96949	4.46858	0.661047	0.864912	0	0	1.09365	1.55332	0	0	0	6.53288	0.620777	0.39587	3.27388	0.37123	0	0.90636	2.7833	0	0	1.56914	1.06734	2.76833	3.31498	1.88402	2.79891	0	0
GNAZ	2.29411	3.07018	4.26811	2.03245e-05	0.000178338	1	4.15252	2.6975	5.05827	4.09134	2.15786	3.40826	4.03467	2.04621	2.07929	0.387521	4.68405	1.3054	1.38032	2.67085	2.12928	2.415	4.62731	6.72103	2.93268	6.05419	1.78696	0.408818	1.37757	2.40568	4.75461	1.60561	4.29837	0	4.1071	2.3947	2.3319	3.96727	2.80223	3.26238	3.13706	5.05271	2.62128	3.18268	4.80839	1.78261	2.20468	1.00551	3.39029
IGKV2D-40	2.29409	3.24484	4.44276	0.038244	0.0851929	1	0.537488	0	4.76864	0	3.38676	4.80666	10.5207	2.01754	5.88708	0	0	3.89542	0	0	4.58485	6.86448	0	3.32151	0.284946	0	9.66043	0.983032	0	0	3.01035	5.13052	1.03394	0	0	0	3.82796	0	0	0	2.23013	0	2.83122	6.33328	11.0558	4.45952	3.9846	0	5.03543
IGFL4	2.29245	2.02568	3.22257	0.00126753	0.00533471	1	0	0.891831	3.27258	3.85298	2.69427	3.57279	5.44831	0.54926	0	0	2.10627	0	0	4.69985	0	0.734314	2.97458	0	4.08739	0	3.86426	0	0	0	1.31573	0	0	0	0	0	0	5.13216	2.01745	2.30096	0	2.81355	3.70866	1.84399	1.96288	1.9989	1.05575	3.45248	1.57317
IGKV2-28	2.2908	9.71592	10.9118	0.0264803	0.0634627	1	4.9517	5.59019	11.4025	9.40432	9.78393	11.2895	13.1045	14.7063	10.9359	9.71689	9.73857	9.10701	6.24877	3.20531	11.9461	11.2027	4.67669	8.06754	10.5557	6.67638	13.5283	0	5.55425	11.5271	8.67764	15.4549	6.30555	3.37201	9.11156	12.2306	11.3973	7.88736	5.94263	8.43807	9.35122	6.59565	10.8463	11.1322	14.3165	11.1176	13.7748	5.14612	11.0697
IGLV2-8	2.28957	7.59853	8.7936	0.0315011	0.0727034	1	7.27591	4.60976	9.45741	6.87638	5.19525	10.909	10.1627	10.1484	0	6.5213	7.40454	9.13148	5.08548	3.69138	10.542	10.33	0.273855	8.12828	7.7275	4.53974	8.2243	8.975	3.77598	8.42343	1.95596	6.6548	5.68709	1.26176	8.34536	11.4927	9.00991	4.02513	4.69474	7.27731	7.57808	5.46815	6.3278	9.55971	15.1997	8.65269	8.48091	2.83568	9.568
IGKV3D-20	2.2885	5.44995	6.64435	0.0260584	0.0627005	1	4.33875	0	2.40895	2.37042	5.2534	7.35712	9.895	13.9181	2.41557	3.861	6.62461	4.39997	1.09169	1.87582	9.02448	7.53223	0	4.42435	4.97927	4.41999	5.7986	6.5263	0	7.79067	4.25763	4.35355	4.16595	1.20164	3.308	5.99212	6.12387	0.824444	1.60641	5.77785	4.32455	5.99006	8.02054	7.6014	7.91438	7.60131	7.66506	3.55403	8.0157
FREM1	2.28849	1.7155	2.9099	6.87317e-06	7.19278e-05	1	1.05317	1.27528	2.93715	3.83222	3.48609	0.227199	0.715964	1.15676	1.02503	2.29547	1.02805	0.392316	0.783663	1.24716	3.38615	3.79077	0	3.81878	0	0	0.589156	1.31771	1.50725	3.41567	0	0	0	3.27923	3.70999	0	3.72191	1.3869	2.08985	1.94608	0	2.79398	0.384524	2.13847	1.82326	2.64562	0.724895	0.538345	1.74127
TLCD4	2.28817	2.43952	3.63371	8.74314e-06	8.7318e-05	1	0.492111	1.00905	4.21345	3.49707	1.34545	0.916947	1.63973	1.56416	1.93653	1.07075	2.11539	1.36362	3.92501	3.27742	0.75503	3.58368	4.38128	4.32712	2.7987	1.81725	3.42571	0.43674	3.21266	0	3.56917	3.45562	0.281955	0	3.29628	2.96745	3.47344	5.62788	4.34358	1.30812	2.94821	4.82509	0.247787	3.16257	1.51159	1.91692	2.34099	0	1.39127
WIPF3	2.28695	3.84378	5.0372	2.20459e-05	0.000191221	1	4.1289	3.95011	5.02777	4.42326	2.80525	3.17169	4.82613	4.2756	3.88817	5.01291	4.31763	3.97207	0	4.94542	5.60422	2.98265	6.28767	6.5653	1.61284	4.12876	4.01739	3.3865	2.30236	0	4.48094	3.55309	3.92253	4.77915	4.78662	5.42978	3.68504	5.44187	4.41151	3.54906	2.85664	5.48294	2.49811	4.83525	4.36793	4.02351	4.99049	2.90853	3.8837
NFE2L2	2.28369	10.5219	11.7133	3.52569e-15	1.21003e-12	1	10.8861	10.5822	12.2636	10.6437	11.0551	10.3487	10.2359	11.2172	8.63567	10.5707	9.68601	10.966	9.91694	11.1072	10.4704	10.5164	10.9057	7.21725	10.1076	10.0866	9.94656	9.91563	9.37149	10.4713	10.5259	9.98052	9.61648	10.6652	10.3069	10.6585	10.4029	10.8608	11.4138	10.0886	10.8135	10.1746	10.4569	10.869	10.2826	10.723	10.1497	10.7302	10.0889
SMIM11	2.28323	4.73063	5.92171	0.000689141	0.003245	1	3.75106	6.76871	3.05091	5.74607	5.86643	6.26906	7.92526	4.54072	1.97178	0	5.207	5.88661	1.24196	3.86258	0	7.10616	6.47028	9.23845	6.07272	1.61311	3.15174	0	0	6.89857	4.67838	1.38901	7.25507	6.12515	6.98983	0	3.12745	5.90784	4.53794	1.17826	5.73614	4.02689	6.54758	5.03915	6.55282	4.16504	6.44618	6.12604	4.5695
ADRA2B	2.27914	1.7129	2.90139	0.000904096	0.00405849	1	1.12691	1.1476	4.76148	1.15228	0.0708468	0.748497	4.89283	0	1.84383	2.18732	0.746142	0	2.60607	1.89493	3.46009	1.21608	1.71875	7.30246	0.948572	3.43537	1.89879	2.41374	1.36039	0	1.25202	0.276396	0	0.980313	1.01559	0.452868	2.57746	2.02898	0	1.0346	2.47125	4.06932	0.134761	2.72061	2.41159	1.45504	0.480952	0	2.15217
TBC1D30	2.27885	5.12663	6.31493	2.1281e-07	3.94312e-06	1	4.60036	6.53802	6.34186	4.51542	8.89313	4.09633	5.11085	4.11034	7.1483	6.03083	3.43719	3.63557	7.65939	5.27157	5.37288	5.97052	6.27324	4.68322	4.69289	3.32026	4.24477	1.05055	4.96135	2.07007	4.56268	6.42981	3.73003	6.31182	5.09209	3.35101	6.17605	5.2684	6.61034	5.75652	4.6224	4.67467	4.3679	4.76667	5.61247	4.00677	5.95	3.71749	3.4989
FGF13	2.27419	4.28579	5.47115	0.00121091	0.00514515	1	2.85566	3.45522	5.8898	5.99904	6.86894	4.14259	2.40972	3.39307	0	5.02602	1.60198	3.00522	6.98241	5.63544	2.54874	7.79001	6.90696	4.83117	3.63503	2.42045	6.75283	1.77962	3.06176	1.94564	6.45194	2.49735	0.227561	3.93675	6.60491	4.27222	4.34057	3.64813	8.80209	5.0467	3.57944	5.49949	4.20843	6.11743	1.7978	4.51298	6.15855	0.752906	2.77014
PANX2	2.27298	5.44119	6.62577	0.000415819	0.00216155	1	6.63914	5.54653	8.05318	7.82324	6.20519	5.87951	5.60637	7.73908	2.47027	6.55834	5.02711	3.18079	4.65199	5.09062	6.44823	0.839856	5.99196	6.88092	5.30884	7.78322	6.54406	7.21138	2.28111	4.12109	6.55816	2.64079	3.3085	4.65039	5.35191	6.56608	4.47434	6.4916	4.72909	6.10729	6.02661	6.40637	6.55651	6.69177	7.95231	3.50348	7.17387	4.85364	5.67314
PARD6A	2.26982	4.44586	5.62844	2.02571e-08	5.32931e-07	1	4.03259	5.15228	4.88507	5.33394	4.17432	5.18805	4.18031	4.26089	5.92309	2.7644	4.30396	4.16173	6.27978	4.12759	3.46191	4.02478	3.97117	7.06037	3.99732	1.93965	3.92481	3.93483	6.76374	5.42867	3.45572	6.3867	3.77904	3.55496	4.46065	3.6403	4.00167	6.3755	5.31963	4.3899	4.3759	4.1648	2.36547	4.26245	3.75108	3.64234	4.17558	2.05216	3.70887
MAOA	2.26787	8.16616	9.3475	4.486e-06	5.02545e-05	1	9.04289	8.21185	7.22118	7.9752	8.49366	6.45259	8.52263	8.78521	9.4054	5.88954	8.5153	3.06377	9.65745	10.1178	7.96224	8.08226	8.44195	1.72223	9.72305	9.34972	6.95432	8.57101	9.41704	9.23125	7.63499	6.71328	6.89305	8.54485	7.44633	9.75239	9.66335	7.52325	8.00931	8.63901	7.92968	5.38566	7.91396	8.16201	8.79893	7.71361	7.2738	8.39117	8.98214
CCL26	2.26589	5.72102	6.9011	0.000725145	0.00339127	1	4.64525	6.43615	6.90532	7.52092	9.34514	4.61587	4.61305	4.16454	8.19771	4.90452	5.24493	5.69383	3.94652	5.55157	2.22207	2.1234	8.78528	3.41613	6.29881	8.00761	8.27802	6.83468	8.01574	6.51643	6.0119	5.87025	6.6128	4.11329	5.06326	5.89993	4.61637	4.75767	7.83147	8.36302	4.92805	3.95662	5.86897	5.29944	7.64743	4.71304	7.14921	4.38882	4.85447
BMP7	2.26327	8.66807	9.84648	1.24495e-05	0.000118164	1	8.749	9.11846	9.37507	9.32094	8.43093	8.24825	10.4752	8.90839	8.22084	5.76058	7.90001	8.99625	9.77746	9.0477	6.94894	7.86673	8.8486	9.55848	9.21592	9.24359	10.2223	8.95615	9.01787	9.08481	7.76487	6.93602	5.27141	5.62259	10.0595	6.18974	6.40221	8.90088	9.66401	10.0121	8.3301	9.42089	8.48127	9.04728	10.1631	7.04875	8.31967	10.563	3.46604
TRPV4	2.26306	6.87012	8.0484	1.77116e-10	9.69069e-09	1	6.16689	7.4616	7.54918	7.79487	6.96235	6.10319	7.15955	6.16898	6.98257	6.92386	6.07262	7.95201	9.18474	7.60597	5.78118	6.48638	7.60313	7.07867	6.9928	6.07265	7.13682	8.36651	7.2352	6.5662	3.52173	8.85654	7.45076	6.3453	5.61524	3.45808	5.5606	4.36756	7.29817	7.36914	8.28672	6.00159	6.88745	7.06182	6.69818	6.76439	7.06425	7.32128	4.54224
ME1	2.26195	7.27587	8.45344	1.80665e-07	3.45782e-06	1	7.73718	7.2559	8.65166	7.75087	6.05675	7.69438	6.41444	7.22932	8.6016	8.26268	7.38283	7.496	8.48769	6.63528	6.06894	7.09653	8.11216	5.26283	7.71523	6.56729	6.89802	7.99992	7.93213	7.90297	6.56439	6.50455	6.08952	8.2673	6.00772	6.15118	5.82299	7.07795	8.62818	7.69588	7.42241	7.57725	3.76031	7.67824	8.25502	7.20352	6.39055	6.40792	8.04532
IGKV3-15	2.26155	9.97703	11.1543	0.021186	0.0530388	1	7.46703	6.99691	10.5178	9.78157	9.32358	12.4514	13.214	15.907	8.23198	8.46437	11.7182	8.43387	5.35983	5.94184	12.0254	12.2651	5.71242	10.0298	8.61889	8.1413	11.7812	8.82954	0	11.4507	9.45406	10.0005	6.81469	4.32346	9.56702	11.5726	10.9591	7.33225	7.97448	9.07977	8.22806	10.7594	7.94832	11.5117	13.2632	12.7361	11.624	6.96452	12.415
ADD2	2.26072	3.18311	4.35989	0.00730083	0.0226093	1	2.84897	1.51289	7.31045	2.26034	0.963129	4.26298	5.30602	3.86703	6.60469	0.920877	1.67631	0	0	1.21848	0	1.31094	3.76155	7.12368	3.21591	6.6109	3.68491	0	5.88646	1.4898	4.88974	5.23245	1.52825	5.17196	2.98361	4.16346	2.58279	0.506687	3.89044	6.28494	3.24884	5.69452	0.213502	4.0745	6.43178	3.46929	4.2479	2.12515	2.05856
DYNC1I1	2.25811	4.28262	5.45774	0.000993377	0.00436964	1	2.31558	5.42311	6.69553	6.46362	5.88814	2.78341	5.37255	6.82268	4.3478	5.54459	3.5899	6.90918	1.92864	4.96902	5.37885	2.54425	5.9899	7.19338	3.4219	6.0232	5.25227	1.75881	5.86676	2.04023	3.0234	0	2.49383	2.77823	4.92985	2.75368	2.12284	6.456	5.5648	5.99007	3.3469	5.02178	3.19434	4.30593	5.73971	3.26728	3.31698	0.702352	3.52915
SOX13	2.25766	7.2225	8.39733	1.53702e-11	1.2753e-09	1	7.48073	6.75786	8.08117	7.60286	8.79723	6.17339	6.65577	7.62589	6.58621	5.40466	6.04658	4.47877	8.11081	7.44056	6.12916	6.50113	8.06152	5.42744	7.77673	8.1128	7.31304	6.78725	4.01338	5.81483	7.7963	7.51699	7.14892	7.59986	7.35529	7.76066	7.03186	6.74659	7.02373	7.01193	7.18329	7.54186	6.44465	7.31815	8.62981	7.56675	7.3535	7.4083	7.31216
IGLV1-40	2.2559	9.26796	10.4417	0.0252706	0.0612048	1	6.17934	4.94736	9.80413	9.01352	8.1392	11.4103	13.3599	13.844	2.9178	9.13111	9.62899	8.45522	5.75693	5.94578	10.913	12.0697	3.80607	10.6767	10.1422	8.96202	11.2993	8.01761	4.29231	11.8626	7.35239	12.9295	6.65701	3.05015	9.36006	12.4026	9.86311	4.72131	5.61494	9.52169	8.485	6.18976	6.98061	10.939	12.0218	11.8063	10.3112	4.67667	11.7508
BRDT	2.24454	0.973929	2.14035	0.0155481	0.0416338	1	0	3.89737	0	0	0	0.309829	6.64592	0	0	0	0	0	0	0	0	7.40182	0	1.14476	0	0	4.60346	0	0	0	0	1.2239	0.0744998	0	0	0	0	0	6.94768	4.43136	0	5.9772	0	0	7.55162	0	0	0	0
NECAB2	2.24284	1.92734	3.09266	0.000970567	0.00428804	1	0	3.52403	5.33864	1.68503	0	0	1.72974	0	2.00764	0.39524	4.2626	5.07115	2.55886	0.469817	0	2.57059	4.91687	8.1072	2.83418	3.45421	0.708269	2.79656	2.19787	1.67663	1.72398	3.44447	1.63947	2.34874	1.96919	0.342519	2.98655	0.285234	1.89096	4.06331	1.38733	3.52686	0.789636	2.86874	2.12506	1.44714	2.32498	0	0
OCLN	2.24276	5.70209	6.86737	1.35111e-06	1.83977e-05	1	7.30769	5.43687	7.09485	5.16363	6.8493	3.12759	5.00011	4.09703	4.488	5.79042	3.01572	5.65467	7.63983	3.8502	5.37776	6.41833	4.23394	2.91937	7.89368	4.55428	5.24265	6.99572	4.20172	7.04163	5.41824	7.77885	4.85672	5.76102	4.48195	2.38163	8.16122	5.37867	4.94535	5.37362	6.31465	5.59969	5.03539	6.37861	7.07239	6.69595	4.45561	3.23227	3.44596
ADD3	2.24156	8.293	9.4575	1.77617e-12	2.12872e-10	1	7.97599	8.56951	9.32799	9.33215	9.56357	8.95727	8.33375	7.04629	6.38859	6.67507	6.76876	8.50469	9.13609	8.31117	7.67754	9.14483	7.73898	6.87958	9.11091	7.89132	7.6109	7.25984	4.79714	6.89993	9.1467	8.36131	7.24374	6.94189	8.38909	8.68827	9.41689	9.0641	9.08498	8.09513	8.81123	7.80883	7.25678	8.31431	9.94258	8.37572	8.12618	8.24509	8.2494
NRN1	2.2402	5.84335	7.00698	0.000807667	0.00368477	1	5.14952	8.62712	7.58333	6.20141	3.76177	6.32198	8.92838	5.26197	5.38001	7.52322	5.16462	3.44957	5.36684	5.42176	4.19378	8.1222	2.28729	9.43407	4.05604	8.53547	4.97032	3.24888	2.97071	4.40777	4.01802	7.47929	5.24808	4.28839	5.36159	8.12377	4.75339	4.52778	8.07531	6.5877	9.76716	5.71377	4.80433	5.40534	8.28888	5.08918	4.94734	6.80244	4.17551
CDKN2B	2.23994	6.90803	8.07149	0.014969	0.0404016	1	10.2812	4.32507	5.41794	6.23882	9.46806	4.10765	5.24937	5.17847	6.34838	0.961765	3.64881	8.17056	2.81555	8.10255	9.05792	7.8242	7.32831	0.926216	10.7202	2.83331	4.6441	10.1642	1.27347	8.7417	3.35116	8.74573	7.77158	1.75318	9.57613	2.0314	9.4386	5.77801	10.1976	4.73483	4.35894	5.40266	10.4659	8.61278	8.73559	4.7052	8.89361	9.92058	4.21651
SYCP2	2.23601	3.41092	4.57185	0.000151808	0.000941461	1	1.89991	4.6573	3.119	4.53923	3.24742	2.27528	7.55456	1.99542	2.12025	1.07545	2.55776	8.12845	7.01826	3.23959	2.1822	3.79278	4.45696	3.00143	2.7347	4.27336	4.07708	2.17088	0	2.55885	6.42424	3.78205	1.57042	1.1892	3.52872	1.05614	4.73003	2.57614	3.14168	3.13998	5.89305	2.36631	2.4725	5.38039	4.42488	3.27847	0.497259	2.32153	1.03165
C19orf84	2.23597	1.45774	2.61864	0.000282055	0.00156363	1	0.375932	4.35297	1.05248	0.657084	2.04801	1.95249	1.3218	0	0	0.571658	3.2264	0.249637	0	1.79381	1.47975	4.12595	0.0987126	2.1669	0	3.01732	4.32199	0	0	0	0	3.12468	0	2.21584	2.55571	1.44766	0.60467	2.81679	4.72999	2.10058	0	2.90699	0.50746	1.37908	0.609134	0.645618	1.24734	0	0.0747006
ZDHHC11	2.23498	4.78846	5.94872	0.000188264	0.00112326	1	4.7092	6.20019	4.96873	6.27961	3.94195	3.98275	7.64805	3.30032	6.63724	6.26802	3.65557	4.42133	6.24059	3.01837	3.17824	3.47726	3.52746	5.75575	6.01585	3.933	4.00746	3.32805	4.47015	0.726379	4.66848	5.519	4.26071	5.09394	2.43568	1.70851	3.62825	3.60838	5.86042	1.3028	5.66382	6.48173	4.4787	6.93544	7.1321	3.98472	2.55129	0	3.1331
GABRB3	2.23491	1.75664	2.91685	0.00738545	0.0228166	1	2.58835	4.073	1.47143	3.04733	0	0	1.59064	0.878091	0	3.49349	4.14112	0.138472	0	0	0	0.671544	0	4.64984	0.650376	6.26134	0	0	0	0.64279	0.0561976	0	0	4.57129	3.99852	0.424003	5.15349	0.618035	3.79261	5.28523	0	3.20191	0.0863545	0	4.99979	0	3.10001	0	0
CYP4X1	2.23354	4.91338	6.07271	0.00112254	0.00483221	1	6.23206	3.58229	4.89747	6.27579	8.03949	4.72075	4.08746	5.11332	1.03501	3.63684	2.54298	6.35904	0.997922	6.52797	4.45658	5.87308	1.17231	3.32544	7.61646	2.1903	4.7407	3.83492	2.0457	3.54185	5.69931	3.79651	3.91992	4.67662	2.81689	3.83628	6.71435	7.27541	2.70688	4.36449	1.72833	3.52251	4.98526	6.78258	6.56801	4.26295	4.29798	2.81439	5.20292
KRT15	2.23241	11.6511	12.8097	0.000501805	0.00251085	1	12.2288	11.4862	11.7442	12.5184	12.1222	10.6791	13.6907	11.7404	10.4072	10.2683	13.7364	15.0839	7.46025	11.8714	12.4578	9.86464	9.77307	12.2925	13.2122	11.8704	9.32173	12.7836	15.8736	12.3481	11.4887	8.54172	10.6079	10.2628	9.47714	13.0749	13.2598	10.0652	8.79339	12.0892	12.3892	9.85198	10.5965	10.6494	11.6825	8.86984	12.1344	10.5658	11.9213
IGLV7-46	2.23152	5.68706	6.84509	0.0240399	0.0588183	1	5.66808	2.98292	2.59331	5.12627	6.20482	8.4975	7.02677	12.0628	0	6.54532	6.11059	3.9466	2.34243	3.40287	9.21671	8.2145	0	0	4.56656	3.39865	4.82823	2.07984	0	8.42221	4.34027	4.49042	3.18554	0	7.08438	7.89186	6.81907	1.63469	3.65823	6.778	6.35683	4.8679	4.34933	8.22565	8.07872	7.58146	6.45469	4.11379	6.57543
IGHV1-18	2.22921	8.14748	9.30401	0.0388771	0.0863313	1	6.05905	3.55519	9.00786	7.30677	10.7683	11.0778	13.9337	13.1504	1.33362	7.35218	7.74998	7.87721	4.21647	3.4435	10.998	9.98317	4.58359	5.52291	8.24032	4.98342	7.92267	4.98163	0	9.43517	6.66209	7.38769	5.30558	3.37201	9.46978	11.5219	8.64209	3.80387	3.9477	8.37353	5.86181	7.0083	8.56079	10.5228	10.8816	10.7094	10.7579	4.43568	12.1893
PLA2G2D	2.22904	2.4739	3.63033	0.00794756	0.0242702	1	1.18582	1.53414	1.49062	5.14907	3.26012	8.70301	4.80262	4.79096	2.32106	0	4.71671	1.24557	0	2.3454	0	3.06886	0	0.281771	2.36551	0	2.83674	0.686149	0	3.65899	0	1.4525	0	0	4.62329	2.07469	2.75275	1.383	0	3.0821	0	3.31022	2.7673	0	4.04578	1.83926	1.10253	0	4.20521
MAP3K21	2.22855	5.40306	6.55917	5.84335e-11	3.84488e-09	1	4.95212	5.59302	6.31612	5.36757	4.64504	5.43705	6.10226	5.03055	6.33167	3.71832	4.45026	6.31377	7.24488	5.49973	4.06267	6.87923	6.41717	4.44838	5.94643	5.64526	4.32996	4.40324	1.94777	4.41683	5.63789	7.62661	4.90769	5.97883	4.52589	3.92021	5.01683	4.82306	5.73626	5.42322	5.44397	4.86003	4.62805	5.92095	6.48626	5.42422	4.40469	5.28168	5.59067
IGLV3-1	2.22583	8.66478	9.81913	0.0407647	0.0896954	1	7.44439	4.39202	7.3299	6.66359	12.3034	11.2978	11.1449	13.4026	6.03293	8.18613	10.2906	9.05485	4.8588	0	10.8963	10.6916	0	8.66136	8.61379	6.6445	7.47963	8.60958	1.7081	9.9048	6.81353	10.1323	5.96296	2.91808	7.09141	12.9618	7.45925	4.1296	4.39799	9.11393	8.66119	7.66548	8.56732	10.7422	13.6507	10.4082	10.0183	3.78369	12.1981
IGHA2	2.22407	10.7993	11.9525	0.0433033	0.094076	1	7.20669	9.98709	11.2716	11.4981	8.96459	12.1913	13.2362	12.7598	7.85526	9.60943	13.1709	10.9205	5.7749	3.27763	12.2306	13.4214	4.34216	3.96066	12.0767	9.5988	6.25649	11.1556	10.9898	16.7569	12.3302	7.96847	7.16641	4.20999	8.80867	10.471	12.2972	7.14597	8.42149	12.7245	10.1084	9.97445	9.11113	14.1919	11.4997	14.0665	13.9144	8.0886	14.4745
GLYATL2	2.22369	2.71185	3.8648	0.0103055	0.0298815	1	0	4.49297	6.42345	7.11459	3.2387	3.38327	1.63799	1.93331	0	0	3.41899	0.415083	0	0.216888	4.62828	2.81488	0	4.51169	5.60651	0	0.768563	1.78453	0	0.379196	3.49989	0	2.23277	0	3.42322	0.272673	6.3356	2.8753	0	0.900284	1.88922	0	1.35354	4.96501	0.933398	0	2.8641	3.92713	5.37098
ZFP3	2.2229	3.58763	4.74007	5.37554e-07	8.59005e-06	1	3.42046	4.14783	3.09813	4.10706	4.07877	4.62718	4.63592	4.53877	2.30253	3.28836	3.4998	3.19153	4.32174	3.65476	4.71107	5.04164	0.0640609	6.50928	3.66851	3.98419	1.78352	0	2.38516	1.88172	3.52081	0	1.12851	4.17915	4.69063	3.32705	5.14669	3.82388	3.60817	4.06854	3.45817	3.81836	1.99058	3.35089	4.29069	4.71222	3.73357	3.06556	2.85048
AP3B2	2.22195	3.37028	4.5221	0.000622963	0.00299598	1	2.95867	2.71403	3.76835	2.84465	4.10401	4.88058	6.58594	4.90312	5.32661	4.27903	3.06704	1.58442	2.35633	3.74211	0.668117	5.99783	5.98546	6.01587	2.26807	3.50638	3.22013	0	1.67927	4.06266	6.2735	2.34355	3.78526	2.70605	1.90709	0.188352	2.79868	4.19194	1.77051	2.62224	2.68443	2.36719	3.04565	3.03747	5.36164	1.28092	3.76896	0.567251	1.67395
ANKRD6	2.21828	5.14347	6.29291	1.09809e-07	2.24692e-06	1	5.32125	6.9368	6.2898	6.32572	4.84036	4.55271	5.55329	4.74967	4.05554	5.84947	4.69039	3.64677	3.3943	3.20923	3.46943	6.61343	6.4633	7.51542	6.52644	6.04965	4.19457	5.58356	0	2.72272	5.05555	6.11231	6.47876	5.6507	5.75349	3.21281	4.59205	5.92623	3.77617	5.65273	4.13989	6.21758	6.15263	5.21025	6.52154	4.5	6.11773	3.63718	3.94133
TACR2	2.21713	2.21968	3.36837	2.05408e-09	7.833e-08	1	2.30793	2.33904	4.08108	2.06827	2.97749	2.11166	3.64459	2.47079	0	0.552466	2.09609	2.18309	2.16738	1.88776	1.78253	2.2616	1.65484	2.77657	0.986355	3.53972	1.13331	1.71348	0	0.732004	2.59406	3.31536	1.39564	1.61727	2.66282	1.34558	3.24065	4.11728	3.20667	2.08432	1.31206	3.68465	1.6264	2.52621	2.97002	1.44259	2.52148	0.924925	1.97953
CAVIN2	2.21595	4.69907	5.847	9.55132e-05	0.000646212	1	6.3186	1.96504	5.59335	5.91753	5.16803	5.89504	2.55408	5.49025	3.76148	4.43497	4.36463	2.85659	5.58125	4.86916	4.70826	5.96223	2.96626	2.45483	3.622	4.94543	3.5765	2.78445	2.85793	3.60528	4.12445	4.53891	3.80104	4.08936	5.6358	6.49656	7.10574	3.63532	3.20052	4.73416	3.39407	4.8778	4.53992	5.57644	5.22173	6.23179	5.49521	4.4523	4.3877
NR2F1	2.2155	4.94555	6.09318	2.67081e-07	4.773e-06	1	5.0748	6.09408	6.70466	6.53941	5.58967	6.04685	4.38623	3.99437	3.006	4.30366	5.05994	6.71975	5.89212	4.90064	3.3632	6.22706	4.61105	5.14282	3.74336	3.17282	5.5167	1.44215	2.34344	3.47955	4.36636	3.60665	6.0505	3.63297	5.13775	4.835	5.89381	5.62639	5.8833	5.09098	3.9565	4.85923	5.7352	4.34177	4.99211	4.61973	6.78807	3.70041	4.62002
ANKLE1	2.21333	2.28783	3.43405	0.000140337	0.000878617	1	1.52055	3.58261	2.59616	2.17747	1.73865	4.82834	3.02423	3.03584	2.45524	1.53221	0.883118	6.15313	5.3304	1.3501	1.05676	6.11881	2.38978	4.74849	1.28243	2.83553	2.39962	1.98265	0	0.541749	4.57289	6.20467	1.18347	1.3731	0.451219	0	2.60286	0.189312	2.65701	0.338582	3.32505	2.81131	0.620651	1.49296	3.34126	1.68994	0.645183	1.1892	0.360959
BMP3	2.21059	0.898769	2.0432	0.000643825	0.00307379	1	0	2.05121	0	1.46405	1.16919	0	0	0.437643	0	0	0	0	0	0	2.93817	0	0	0	3.93213	0	0	0	0	0	0	0	0	0	0	0	3.29588	0	0	0	0	0	0	2.6538	1.38794	0	0	0.214923	0.572192
IGKV1-6	2.21038	6.59244	7.73673	0.0349499	0.0791036	1	3.3777	2.90866	6.52732	6.45083	5.33417	9.06202	8.83656	12.573	3.33274	6.10946	6.38376	6.5864	2.86162	1.31714	9.9668	9.17385	0	5.24349	8.47974	4.86157	4.51971	5.95794	3.70742	8.73112	4.14202	6.88178	3.6209	0	5.92326	6.29226	8.17572	3.02916	3.3019	6.71879	6.42708	4.84076	8.51847	9.0192	12.4685	9.28817	6.40461	2.65466	8.4182
IGHV3-23	2.20963	9.20441	10.3482	0.0244314	0.0596119	1	6.06999	5.80292	8.45771	8.01372	9.68447	12.1509	12.1056	12.6892	7.2632	7.77208	8.84388	7.967	3.927	4.15252	10.365	11.996	3.6768	3.80685	9.31042	6.3984	10.1076	7.53614	5.52265	11.0269	8.38453	12.1709	5.82283	4.21988	7.4698	11.8368	11.529	7.30618	6.04271	10.2092	7.56579	6.96574	11.9142	11.2698	12.9723	14.0166	10.3352	4.92786	12.0943
GATA4	2.20799	1.43922	2.58195	0.0106133	0.0306333	1	0	1.92325	3.80979	0	0	0.526617	6.22974	0	0	0	0	0	0	0	0	0.243505	3.71829	7.86996	0	5.45795	0	0	3.98043	0.952435	0.26503	4.8452	0	4.9364	0	0	0	5.71392	3.37241	0	0	1.85069	0	0	7.22051	0	0	0	0
DIAPH2	2.20793	5.28485	6.42754	2.05634e-07	3.85749e-06	1	5.72905	5.67773	6.62453	5.78787	3.06342	5.12075	4.93844	4.98552	5.29493	5.33884	5.19071	7.05954	5.61291	5.19889	5.604	6.11342	5.55328	6.40969	4.00878	3.58255	3.90816	2.45629	2.03578	5.03597	4.46449	7.11727	6.60171	5.58387	5.11555	4.55782	5.56823	6.10596	7.38716	6.05271	2.09308	6.1906	4.40976	6.55023	4.74384	6.26852	5.4898	2.04507	5.96121
ATP8B1	2.20648	6.96587	8.10761	1.13249e-11	1.00598e-09	1	7.55336	6.36425	8.38139	7.91292	8.34212	6.69202	6.85523	6.25237	6.32675	4.07585	6.50769	7.06805	7.97079	7.61113	6.79228	8.10792	6.36469	4.23265	7.45096	5.95371	6.72306	5.45589	5.65401	6.39735	7.26261	7.4384	7.08153	5.64653	6.18265	6.64522	6.77784	7.41665	6.65645	6.746	6.32148	7.32815	6.50299	7.31616	7.381	6.80495	6.56172	5.85875	6.64111
SARM1	2.20254	4.36727	5.50644	2.10499e-06	2.67346e-05	1	4.03765	3.3392	5.6377	5.6971	3.77322	5.59944	5.31784	4.36112	4.70613	2.77887	1.37593	3.2306	5.37715	4.32309	3.47533	4.14788	3.34973	8.93795	3.82495	4.61683	3.56796	1.23997	5.82665	3.3499	3.48355	4.26119	3.07396	0.318737	5.84696	3.0754	5.02462	6.15013	5.63186	5.07895	2.20066	4.78373	4.1593	4.31034	5.13171	4.8281	5.08602	2.05575	3.17069
MAPK8IP2	2.20185	4.79303	5.93175	5.33227e-05	0.000394139	1	6.28388	6.56951	5.2145	6.79968	5.06851	6.21178	5.63411	6.02713	6.77689	7.20468	5.43537	3.62614	1.43278	4.59074	5.29672	4.75795	5.0322	8.57367	3.63073	6.72533	4.58246	6.21695	5.67657	5.63241	6.00527	2.79047	1.58465	6.38122	4.85004	2.94442	4.84856	6.03829	4.8175	3.44177	1.57962	2.88915	3.86901	3.6234	5.22678	3.35893	4.35802	2.89405	2.94665
SMKR1	2.20145	4.08166	5.22011	3.31815e-05	0.000267382	1	4.40523	2.17697	6.246	5.23303	3.53998	3.84633	5.04442	4.1761	4.86722	3.26571	4.54673	4.17978	5.73753	4.04712	3.06048	4.67837	6.46983	7.56775	5.66561	1.5199	2.09088	4.41425	6.60388	5.99999	4.82561	4.47192	1.47902	3.94842	2.9213	4.09951	3.86598	5.62301	3.33042	1.0387	2.66641	1.496	2.06823	2.47853	4.91238	5.12251	3.58106	2.56545	4.96134
IGKV3-20	2.19957	11.0346	12.1718	0.0241801	0.0591127	1	8.5483	7.82474	10.4632	9.77653	9.33659	13.162	14.5541	15.7494	12.2428	9.43807	11.2161	9.86603	6.54846	5.54128	13.277	12.8936	5.76409	11.0803	11.1012	8.28161	12.4783	9.78605	8.35091	12.9148	9.55551	10.7284	7.38218	5.28942	10.6593	13.1278	11.7896	7.02419	7.73687	10.689	11.3391	7.94108	12.5814	12.8182	13.248	12.5952	12.0801	7.89129	13.4396
ITPKA	2.19929	4.64371	5.78074	9.01928e-08	1.91024e-06	1	3.72169	6.55055	5.89103	4.87738	5.18869	3.49105	4.96637	4.22612	5.55177	6.18448	5.4664	3.98638	6.01251	4.01996	4.3384	3.98474	5.54982	6.29613	6.0164	3.41916	5.07523	4.5369	6.62385	4.4364	4.80137	5.54734	4.88074	3.16454	4.61163	3.49007	4.42325	4.579	5.02652	4.24704	4.65767	5.76602	3.83157	3.30594	4.3373	4.52547	4.49349	4.7874	2.9622
MUC15	2.19832	4.43603	5.57243	0.0029779	0.0108438	1	7.69004	4.30625	4.27045	3.71945	3.49343	3.91209	3.7267	4.62054	3.27981	3.38757	3.41814	5.54085	5.30882	4.60037	5.11839	5.18423	0	0	4.85448	3.65279	1.21392	3.04576	5.71814	6.3728	2.21401	0.10708	2.106	5.32937	6.09727	0	5.80102	2.34732	5.22129	4.89088	6.633	3.29395	2.41302	4.64555	4.58254	6.96151	2.05005	6.32366	5.259
IGLV1-47	2.1981	8.21776	9.35402	0.035633	0.0803725	1	5.84911	5.15613	7.26941	7.43848	11.4844	10.4051	9.65808	13.3404	1.33362	4.5018	10.4547	8.64359	4.0201	3.87521	10.878	11.7437	3.57406	7.72695	9.05842	5.32672	9.44316	5.0031	4.38541	12.1897	8.53838	6.9586	5.45927	3.05015	8.63997	8.51899	8.20124	2.18036	2.65526	9.35175	7.85816	6.58252	9.96469	10.2047	11.0927	11.528	8.99527	4.05354	10.5965
LUZP2	2.19767	0.913751	2.04973	0.000363068	0.00193872	1	1.92131	0	1.72248	0.83297	0	0	1.71302	1.0294	0	0	2.28602	0	1.32642	0	0	0	0	2.7542	0	0.418384	0	0	0	0	0	0	0	0	2.75766	0	2.67163	3.23608	1.68538	0	0.353507	0	0	0	0	0.989963	0.577599	0	0
GPRC5B	2.19702	6.29237	7.42792	2.00287e-07	3.77124e-06	1	5.19094	7.4544	7.32315	7.74344	5.63994	6.50246	6.27502	5.42912	5.30594	4.46114	6.57889	8.29302	6.89457	6.76522	5.11679	7.06217	3.60496	8.89011	5.37851	5.65678	7.09197	5.89932	3.64005	5.16697	6.50946	4.88205	5.25284	4.35607	7.24779	7.26122	6.64613	6.57685	6.5259	6.52146	4.86998	8.28371	6.64501	6.37531	6.45409	6.79653	7.80474	4.83285	5.67021
PLLP	2.19595	6.54388	7.67873	1.18664e-07	2.40854e-06	1	6.60583	8.96354	7.24901	7.8477	8.35539	5.01945	4.76143	5.46745	6.17007	4.06987	7.39854	8.51505	7.05959	6.0962	5.51286	7.20052	6.24669	5.44153	5.86626	6.00354	6.72779	5.64091	6.50846	6.27903	6.68032	6.96215	5.45041	5.70664	4.44199	4.62316	5.77126	6.29085	6.26048	7.52703	6.78175	5.85662	6.68507	8.33348	5.66281	6.14446	6.32296	6.30243	5.51594
IGHV2-70	2.19592	5.61128	6.7461	0.0417324	0.0912878	1	3.34309	2.96946	6.22069	3.54147	6.91654	6.91687	12.259	11.1574	3.65461	2.14338	5.48057	4.13214	0	0.275757	8.25696	7.14392	0	4.92253	7.31947	2.1057	4.16822	4.33218	0	5.47356	6.24049	7.08457	4.08693	1.05123	3.42566	8.43659	6.32539	0	0	5.58547	4.49266	4.76813	2.8835	8.66323	10.5649	8.60426	8.99715	2.59014	8.5017
SH3BGRL2	2.19356	5.01754	6.15081	7.39152e-06	7.63184e-05	1	7.83924	4.25505	5.01441	6.35923	3.62035	4.59232	4.03379	4.05154	4.63627	4.51309	3.34582	3.08015	7.03985	3.51466	4.56731	6.11355	5.16954	5.93681	6.77487	5.20065	3.41889	5.01656	0	4.62378	3.89326	6.6781	3.81092	4.64631	3.74485	3.29644	5.52803	5.30685	5.61105	4.49957	3.48387	5.28292	3.26949	5.3594	4.74286	4.60459	4.84704	3.26694	4.13735
FGFBP3	2.19223	2.15708	3.28949	7.08773e-08	1.55344e-06	1	2.31204	3.80851	2.1925	2.85977	1.7552	1.88343	3.4828	1.21739	5.30609	1.9213	2.17607	0	0	1.28932	0.227511	1.12239	3.55953	4.56003	2.22962	1.98956	2.52628	0.347525	2.71528	1.32288	0	3.77335	1.60524	3.18619	1.55705	0	1.68199	2.63039	3.09765	1.86588	0.508575	1.4411	1.19803	2.68682	2.41522	0.708172	1.53191	2.78554	0
GPR63	2.19222	1.21916	2.35155	3.75508e-06	4.35192e-05	1	0	1.84881	2.48287	0.615621	0	0	2.74447	0	3.10235	1.53638	0	3.81758	3.77376	0	0	3.50548	3.78312	2.44038	0	1.90499	0.865708	0	0	0	0	3.39068	1.92859	0.859408	0.248118	0	0.52201	1.25366	1.99634	1.73354	0	3.1448	0	0.692515	3.04454	0.0292628	0	0	0
PLEKHS1	2.19001	2.94491	4.07585	0.0152818	0.0410404	1	0	3.74663	0	6.49287	4.31267	0	1.79292	0.894322	0	0	3.25972	0	0.290878	3.99904	6.07735	2.60936	0	0	6.3072	0.0372014	2.832	1.11997	0	2.45797	5.18109	2.28962	4.35085	0	0.195629	0	7.12477	2.22934	0	2.39853	0	0.369552	1.59094	5.66408	6.37959	1.89399	3.62909	3.78182	5.00361
ALDH1L1	2.18852	3.9008	5.03075	0.00478789	0.01606	1	3.76203	1.94345	4.45404	6.66454	0.587096	3.69119	6.86225	3.2137	1.15284	3.56221	2.75224	0	0.673836	2.60365	4.96964	1.91279	7.27746	6.17317	5.9698	3.1119	6.36812	3.91247	3.79492	4.66904	2.90609	0	2.71767	1.52307	4.69259	3.99866	5.13679	5.42679	2.13683	6.19	1.55922	4.48141	0	5.12973	2.97507	2.16058	2.92342	5.42877	4.59915
PAX9	2.18757	6.68146	7.81079	2.90766e-05	0.000239414	1	10.0379	6.85403	6.74209	7.6	8.29026	4.18447	5.46263	6.29783	5.58004	5.39861	5.48494	2.35104	9.17531	6.811	7.11225	6.81822	5.37804	7.17606	9.36294	6.81917	7.17052	6.72906	3.11908	6.97137	5.75104	7.70376	5.91541	6.28601	7.00004	3.2788	6.4089	6.11379	7.35115	5.44959	6.97632	3.72171	5.79499	7.4618	7.74425	6.16494	7.17062	6.10304	6.13065
IGLV2-14	2.18587	9.46321	10.5914	0.0239095	0.0585752	1	8.4339	5.96132	7.98515	8.56679	8.61904	12.5607	14.335	13.7297	3.9176	5.65878	10.3132	8.6261	5.82302	5.22805	10.9389	11.8123	2.56849	9.64761	10.8285	6.99533	12.2383	10.4706	4.97931	12.3332	8.0746	10.6612	5.39853	3.8366	8.51187	10.8067	10.9681	5.08668	6.41506	9.8008	7.7793	9.44594	6.76087	12.2275	13.883	12.3079	10.9534	5.82667	12.2668
IGHV3-13	2.18515	3.84496	4.97269	0.033335	0.0761215	1	0.537488	0.556958	3.78568	3.54147	4.4135	8.96974	6.32767	9.67092	0	4.46477	3.3797	0	1.75775	1.84247	6.06899	6.18717	0	0	5.18948	0	0.425023	0	0	7.43518	3.52481	5.32736	0.409786	0	5.01044	1.77959	4.98566	0	0	5.64639	3.49279	1.40948	2.64478	5.11066	7.04283	4.36738	6.03266	0	7.42912
HNF4G	2.18293	1.53543	2.66169	0.000271166	0.00151438	1	0.746925	0	3.94929	1.24278	2.85762	2.12847	1.27864	0	0	1.39761	1.21726	0	0	0.0829006	3.49486	3.42087	3.31074	2.72404	4.09511	1.18033	0	0	0	0	0.61164	2.03194	0.49234	2.16772	0	2.4949	1.86821	2.39171	1.20279	0.734976	0.32901	0.750853	0	2.18882	0.643247	0	1.88718	0	2.60681
ASRGL1	2.18208	4.76841	5.89411	2.35487e-06	2.94867e-05	1	4.11097	5.27277	6.14613	6.58213	4.47891	5.82355	4.42705	4.879	5.77181	5.19067	4.43474	1.40121	2.85896	4.30121	3.16004	4.32133	5.34331	6.44606	5.71952	4.19007	4.61456	4.46448	4.14901	3.77361	4.62134	4.11054	3.71759	4.76211	4.8575	4.39273	4.53446	5.26315	3.61605	5.49629	4.74836	5.62102	3.94194	4.97747	5.41033	4.42178	4.81873	2.73893	4.63189
IRX6	2.18169	2.16178	3.28722	0.0059853	0.0192922	1	0	1.16398	3.4437	0.268439	0	2.92826	3.07378	1.06666	0	2.60149	2.94623	0	0	2.36726	0.271062	0.0919269	2.38045	5.35364	5.46097	1.49421	6.36148	0.764216	2.54379	2.51691	0.667324	0	0.482175	0	3.76661	0	2.47319	3.26941	0	3.31009	1.54938	1.332	0	2.62002	2.43797	0.387174	1.38854	0	0
IGKV2D-24	2.18134	2.36527	3.49049	0.0110699	0.0316064	1	3.89038	0.68112	4.84504	2.7307	1.63227	5.66823	5.49331	6.46464	2.70585	0	0	0.975934	0	0	2.15936	2.29541	0.678426	1.48577	4.67082	0	0	0	4.6142	4.32703	1.61502	2.2179	0	0	3.56532	2.37861	2.97406	0	1.22918	0	1.90836	0	0	0	3.37492	4.67674	2.43058	0	4.63689
GLUL	2.18129	11.948	13.0732	5.20498e-08	1.18374e-06	1	12.7725	10.2747	13.4497	11.9277	12.0593	11.503	11.506	11.7047	11.0787	11.3112	9.89768	9.27621	10.9357	12.2075	13.2508	11.5297	11.3941	9.84981	12.3668	12.3538	11.2705	10.5333	10.0002	10.3125	11.1723	9.74716	12.316	11.7272	11.9809	14.7343	12.9304	11.1464	12.3064	13.0142	11.8532	11.922	12.1016	12.9555	12.9042	11.8703	12.8563	10.3362	11.4066
KHK	2.17711	5.68518	6.8076	4.37938e-08	1.019e-06	1	5.30498	5.4105	6.63518	5.34942	5.54828	4.60679	6.08767	6.20871	9.78698	7.31369	6.73848	6.82869	5.61984	5.48548	4.242	6.35911	6.03969	8.96673	3.55364	4.27198	5.81817	5.32331	8.37968	7.47923	6.29552	5.82005	5.79592	6.2784	4.79219	4.60004	4.37057	6.46584	5.92829	5.40085	4.71427	4.52238	4.91632	4.14044	6.1624	5.22731	4.48891	4.19928	5.09917
AS3MT	2.17521	4.26729	5.38844	0.000123723	0.000796733	1	2.61047	7.29435	3.99679	3.82532	1.05746	1.2677	6.11738	4.39298	7.64033	3.34984	3.82533	2.65172	0	2.87131	2.12493	6.12119	6.65046	7.80046	2.4953	5.74823	3.63147	4.89398	2.6429	3.24782	5.03307	7.4973	4.25289	5.21777	3.77029	1.36212	2.72141	5.18492	1.78559	3.5439	4.02862	4.77222	2.57025	6.45799	5.81498	3.73243	5.08214	5.16191	1.32724
VPS37D	2.17437	3.94475	5.06534	1.2377e-05	0.000117625	1	1.02872	4.48179	5.76278	4.72415	2.41999	3.22555	5.58006	3.59378	6.06548	4.445	3.94462	5.0542	3.9255	1.69681	2.13345	3.67442	5.41695	9.54669	4.9251	5.64634	4.58124	4.70164	4.48577	3.68507	4.82533	3.94594	5.44403	3.59041	3.3409	4.71443	3.2796	3.68138	2.15106	3.52763	4.51265	3.46775	2.58754	2.29197	3.3908	2.87751	3.72729	3.69742	2.48386
PPM1H	2.17279	3.52306	4.64261	3.92869e-05	0.000307235	1	1.94653	2.88643	4.35903	5.85991	4.6775	3.66316	3.38139	2.56492	1.67472	1.43933	3.07972	2.80812	3.39107	2.55309	3.97845	3.33156	4.19327	2.31981	4.61331	1.68961	2.39821	0.957004	2.29895	1.82533	2.6383	5.13245	3.01132	0.89973	4.29079	2.44752	4.749	4.62209	4.47248	3.44299	3.57782	5.87746	3.60239	4.06933	4.84615	3.21838	4.30153	2.95999	3.68153
CCDC74A	2.17211	5.39428	6.51338	6.08296e-07	9.53881e-06	1	3.69303	6.79962	6.21319	5.66013	4.77177	3.85808	6.66974	5.14862	7.51819	4.16981	5.77339	7.37478	4.96571	4.03213	4.81183	5.02629	5.30255	7.94483	5.05352	5.70431	5.93649	3.99554	4.63538	4.48312	4.77052	5.34954	6.44076	4.80163	4.82413	4.33651	4.76096	6.05426	5.95868	5.83255	3.41974	6.5581	4.82996	5.27792	5.83588	5.10602	4.98735	3.18094	5.29217
NUDT11	2.16943	5.16233	6.27965	0.00030419	0.00166978	1	2.52909	6.37215	6.66241	5.52514	4.2298	3.57499	7.69293	5.54679	6.11999	4.46043	6.34943	3.57236	2.49468	5.20333	1.5201	4.98664	7.70626	8.01299	4.51567	7.96627	7.5318	2.32198	0	1.69599	5.66678	5.48192	7.17526	6.32654	6.02912	2.44114	2.59775	6.76101	8.43932	7.04011	4.94533	6.24231	3.24247	4.45408	7.39823	4.87726	6.63977	4.65851	5.84771
B4GALT6	2.16621	3.72575	4.84092	7.99671e-06	8.10459e-05	1	4.86495	4.6106	4.99904	4.11745	2.3406	3.58449	3.5833	1.97769	0	3.30141	1.92755	1.35435	1.31197	4.01566	3.44528	5.61791	4.85656	4.52227	3.43013	3.6485	2.81235	0.498674	0	2.05834	3.76383	5.25332	5.44732	3.78735	4.16425	3.06949	6.07401	4.35296	2.85024	3.26659	6.48164	5.22225	3.92453	3.81741	4.79137	3.49768	6.29063	3.33343	3.21507
HID1	2.16535	5.76301	6.87761	1.66944e-07	3.24456e-06	1	4.75671	7.06953	5.42532	7.73091	4.62552	5.29781	6.38163	6.85809	7.80102	5.32059	5.53354	4.04193	7.24359	3.78279	5.53378	5.53189	5.08909	5.83127	6.81357	5.1095	4.14861	5.48045	5.2405	6.59275	4.85827	6.60892	3.47498	5.42852	3.99802	4.28286	6.63905	3.92521	6.65368	4.63514	5.06774	4.7673	4.21066	5.98414	6.82089	5.92592	6.02131	5.24165	5.88236
IGHV4-61	2.16355	6.4388	7.5522	0.0416313	0.0911121	1	4.88451	0.920225	7.09827	6.71251	7.2239	9.00012	7.4747	10.2099	0	5.16571	6.80615	5.17962	2.67573	1.63401	9.74204	8.131	2.54925	4.39896	6.53884	2.5635	6.39773	5.59222	4.6574	9.27367	2.73315	7.67068	4.13044	0	5.88792	9.67406	8.12243	0.635644	3.12232	5.42907	8.81368	3.66141	4.68426	7.95683	8.65314	7.42149	8.03182	2.77833	9.99694
MED12L	2.16262	1.63427	2.74705	4.16002e-06	4.74117e-05	1	1.91813	0.849381	4.36505	0.603672	0.627376	0.868639	3.02303	1.26166	0	0	0	0	1.41862	0	2.12561	0	3.62526	2.67719	2.87416	1.70712	2.22511	0	0	0	0.590091	2.3954	0.821794	1.33934	2.71417	1.84586	2.57784	1.76263	3.51425	0.990419	2.51471	2.19933	0.828078	1.93608	4.28771	0.404991	1.97205	0.681065	2.73403
CAPN13	2.16254	2.96922	4.08195	0.017963	0.0466563	1	3.75854	6.82358	0.917966	5.42738	8.08978	0.556068	0.613205	4.29657	0	3.44966	3.146	0	0	3.40174	7.27371	3.28648	2.44542	0	7.91026	2.36476	0	0	0	1.8922	2.76193	5.80068	3.69771	0	0	0	7.35604	0	0.788912	2.07595	0	2.34164	0	5.58512	6.44512	1.20353	1.44947	1.1732	4.63802
TSBP1	2.15805	1.53362	2.64335	0.000411545	0.00214023	1	1.80267	4.722	3.84667	0	3.09485	2.72747	1.16311	3.42674	0	2.15231	3.19399	0	0	1.24975	3.23981	0.391964	0	1.50608	0	2.96017	2.33349	0.222232	3.19072	3.91075	0	0	0	4.50707	3.18765	0.212952	1.8704	0	1.74718	2.161	0	1.35924	0	0	3.87972	2.21476	0	2.75922	0.0509982
DOC2B	2.15787	6.30385	7.41346	8.98012e-06	8.92164e-05	1	8.72665	6.31359	7.46727	6.47574	7.29811	5.65988	6.01547	7.45077	1.1864	5.38276	5.39148	3.13066	8.06033	8.13776	5.15609	6.18591	6.65956	6.45052	8.0534	6.42564	6.31888	4.90483	6.74115	5.73926	7.04497	6.61708	5.65689	6.19944	5.29489	3.95172	7.03106	6.63739	5.64304	6.74201	5.17273	6.63242	2.99487	7.83726	6.7022	5.75656	7.023	4.40065	3.78145
NHERF1	2.15772	10.9029	12.0124	2.11197e-14	4.98325e-12	1	12.3023	11.6536	11.4179	10.6122	11.1358	11.293	10.3779	11.1895	11.8886	11.7697	11.6347	10.8022	11.593	11.2497	10.3079	10.5951	9.8883	8.38278	10.4812	9.07679	10.9209	10.8294	11.403	11.7399	9.95325	9.73162	9.80764	11.2745	10.4253	9.24072	9.5682	10.7278	12.3362	11.0924	11.0296	10.8232	11.3973	11.0105	10.93	10.8978	9.82734	11.2577	10.9932
TMEM150C	2.15661	4.5827	5.69147	1.18528e-06	1.64415e-05	1	3.32622	3.79675	4.90773	6.56532	3.49534	5.67858	5.42409	4.4443	2.99324	4.5761	4.64909	3.69746	4.05648	3.56211	2.8774	4.6434	3.55985	5.4659	4.31585	4.46893	4.32133	2.4482	3.59525	4.60605	5.4387	3.55663	3.3819	3.18353	5.49479	4.15873	5.02758	5.41518	3.32467	5.05967	2.23144	5.17379	4.55839	4.85752	5.47719	4.84176	4.84496	3.81592	4.24635
TET1	2.1536	1.87852	2.98527	1.37699e-05	0.000128436	1	0	4.02901	3.24266	1.63279	0.00581642	1.51396	2.29839	0	1.06621	0	0.323176	0.585112	0	2.95531	0	3.55145	3.29682	3.63373	1.89082	3.95432	2.48905	2.6416	0	0.955512	1.78631	4.60223	2.68038	0	1.62998	1.53923	2.43849	2.46305	0.486209	1.86576	3.14731	1.32501	1.15253	0.280957	3.25473	2.12194	2.66801	1.92922	1.60261
KIAA1958	2.15212	3.97539	5.08115	2.48692e-11	1.85e-09	1	4.24247	5.11933	4.66994	3.01019	4.11202	3.993	4.35808	3.38377	3.0916	1.78766	1.969	4.52211	6.28419	4.28129	3.0355	5.65004	3.48744	1.61156	3.38916	3.65941	5.35154	3.68561	2.87602	2.97972	4.22093	5.43132	2.67709	2.55947	4.55936	3.45893	3.45356	4.08972	5.35033	3.97452	4.15334	4.33702	3.87861	4.42799	5.32363	4.26735	2.98993	3.34784	2.27924
VAX2	2.15092	3.00907	4.11402	0.00192014	0.00754321	1	0	5.1423	4.48049	2.31039	0.418967	1.95112	4.30214	5.18606	5.01756	4.4707	0.46156	3.23571	0.468812	2.41443	0	4.17418	6.96676	8.57064	4.11441	5.46411	4.48809	4.31174	2.32845	1.40519	0.298969	4.28411	3.9543	6.41692	2.45781	1.46654	0	3.69018	2.15002	3.4874	5.02176	2.96272	1.23345	3.75563	5.22921	1.37193	0.902265	4.90642	2.21927
DBNDD1	2.15067	6.29618	7.40097	7.243e-06	7.50182e-05	1	8.78266	8.683	7.12003	6.64836	6.25865	5.85237	5.73178	7.75937	8.17227	5.06277	5.99085	5.60342	9.81676	5.395	6.20417	5.76502	5.21813	4.40145	5.12193	6.72862	7.17807	5.96271	6.97585	7.85921	6.4506	6.79818	7.68583	5.59978	3.67717	5.42617	5.62849	7.10783	6.85866	7.40323	7.65119	6.11053	3.93675	6.22609	7.02918	5.64163	5.36745	4.41705	4.63751
HHAT	2.15045	5.10105	6.20568	1.56381e-11	1.28305e-09	1	4.46073	5.77084	5.72807	5.5605	5.50388	5.37171	5.53571	4.6155	4.24995	3.25306	5.11737	3.1311	2.99194	4.98826	3.83977	4.69535	5.29894	6.6795	5.33443	4.82445	5.45247	1.98172	5.14941	3.84072	4.91924	6.65101	5.10128	4.659	5.62974	4.25139	5.55604	6.8849	5.83989	4.72164	5.02568	5.63466	5.44033	4.54281	4.091	3.5354	4.86791	5.73853	5.02187
RAPGEFL1	2.14932	9.18792	10.2918	5.26358e-09	1.696e-07	1	10.0983	10.9616	8.79582	8.59149	9.33591	8.78495	8.86456	8.50735	9.29912	8.05691	8.95498	9.84548	10.1683	9.55569	7.35018	9.84041	7.79022	6.58624	8.93835	7.98031	9.4215	9.77474	12.5317	10.1184	7.67192	9.21543	7.24403	9.12923	8.6542	6.67677	7.86125	9.84137	10.1492	8.18948	10.3043	8.60232	8.60383	8.63372	9.15443	9.33883	6.93552	9.86928	8.19268
ADAD2	2.14884	3.25662	4.36018	2.00046e-06	2.57535e-05	1	4.73087	3.48577	2.7244	1.63494	2.99765	3.00814	3.981	4.66385	3.62027	2.16928	2.43355	5.08345	4.34891	2.44015	3.91191	0	1.0723	3.60527	2.86284	1.92335	3.91538	3.6571	6.61585	4.98336	1.30298	4.20188	2.14678	2.2092	1.79454	2.42451	2.94329	4.39281	6.05953	2.86248	4.33193	3.24976	2.2411	3.91055	2.89805	3.08151	3.05283	3.17382	1.65473
AK7	2.14858	3.24878	4.35217	1.27945e-05	0.000121135	1	2.7183	4.66705	4.27046	3.86027	1.91582	1.8135	4.72639	1.94259	5.91969	0.93959	3.41263	4.14368	3.12994	3.47874	2.27587	1.71399	2.49408	2.54583	3.76856	4.10922	4.93559	0	0	3.40846	1.80727	5.85709	1.67941	4.71884	2.56295	2.05927	3.56294	4.54308	3.48647	2.11196	4.09073	2.97798	4.87131	1.0438	4.82796	3.52042	2.74607	3.97025	2.52189
MACC1	2.14724	4.39711	5.49959	0.000119599	0.000776804	1	6.05843	5.6508	4.31087	4.77504	4.24528	3.75101	4.04018	2.76488	3.55738	4.95567	1.25515	3.80936	6.06523	3.60101	5.21771	6.26346	0	0.0196033	6.65011	1.94352	2.23715	3.00196	3.17919	5.69032	2.67459	5.75238	2.70094	4.178	4.04365	1.00839	6.57845	4.81508	5.64658	4.04278	2.47921	3.99929	5.91506	4.89976	4.61839	5.59743	4.05692	3.37239	3.39097
LZTS3	2.14529	5.24277	6.34395	3.03493e-08	7.40395e-07	1	4.3945	6.37047	5.7088	5.83136	4.39044	4.52162	5.28284	4.17071	4.85193	5.39487	4.34754	4.81061	6.42255	3.05853	5.3026	7.21969	7.61564	6.44217	6.59431	6.48098	4.07204	4.62943	3.61664	4.63302	4.82892	6.56839	4.72271	5.26256	5.11597	4.77378	5.50813	3.74313	5.25756	4.11222	5.0144	5.89249	4.1531	5.46164	5.70747	5.82362	5.09714	4.62723	6.80171
LTK	2.14416	2.18193	3.28235	9.91039e-05	0.00066455	1	1.4494	4.65411	1.0307	1.77763	0.395655	2.49035	2.89769	3.55337	3.64448	2.35886	2.20178	0.670098	4.58767	0.584985	0.00434896	2.05327	0.297015	5.94701	2.62367	3.51554	1.38283	3.42564	0	2.57132	3.85613	4.69722	0	0.681075	2.48192	1.0464	2.11117	0.548365	1.50493	1.78367	0	5.22034	0.520204	2.6545	2.29338	2.99345	0.858684	0.724785	1.12644
NPIPB9	2.14253	1.51486	2.61418	5.94429e-06	6.37081e-05	1	1.63844	0.334441	3.36282	2.63295	2.43164	0.680427	3.85743	0	0	1.90486	1.06057	1.81705	1.49843	0	2.0293	1.16511	1.98191	4.19024	3.28015	2.5455	2.1215	0.271084	0	0	2.16378	0	1.4855	1.81969	0	0	2.18837	0	0	0.00150012	1.91679	2.1991	0	1.7827	3.22919	0.0231795	0.332817	0.990797	1.31577
PDE3B	2.14013	4.07788	5.17558	1.18395e-06	1.64415e-05	1	2.03948	6.03245	4.75786	4.6621	3.35549	6.58724	4.09394	4.17039	4.00832	3.02436	2.287	2.49333	6.2333	1.77267	2.99447	4.53755	5.3277	4.34937	4.45899	5.03481	3.49465	1.75972	2.36498	3.65187	1.90288	6.15011	2.51895	5.40604	4.53186	3.019	4.89374	2.20149	2.73737	4.77725	2.7885	4.9888	2.78801	4.52672	5.02386	3.72319	4.36957	4.51401	2.48419
PYDC1	2.13897	1.07656	2.17347	0.00284655	0.0104588	1	0	2.87727	1.20179	3.10776	0	0	0	0	7.12811	0	0	0	0	1.79844	0	0	0	0.708508	0	0	4.80947	1.68773	3.29246	4.44365	0.927687	0	1.10066	2.33995	0	0	0	0	0.490183	0.166313	1.66335	3.53835	0	0	0	0.201131	0	0.630433	0
ANXA10	2.13629	1.34607	2.44118	0.0051745	0.0171022	1	1.85662	0.0818164	1.75236	2.56624	8.00681	1.0307	0	3.4387	2.16662	0	3.19772	0	1.41534	1.34077	1.71654	0	0.796361	0	2.79844	2.43025	0.541556	0	2.17265	0	0	0.00638411	0	0	2.20635	0	1.06944	0	2.11311	2.16086	1.07203	0	1.20102	1.33172	5.19458	0	0	0.459079	0.747947
MUC16	2.13346	4.29669	5.38989	0.0189068	0.0486061	1	3.81532	4.99073	2.12812	5.10398	8.66576	2.80003	2.95862	3.76407	0	4.53172	5.54772	0	3.06321	2.67659	7.05771	4.3972	0	0	9.22881	1.55198	5.01578	3.20687	3.48237	4.60321	3.15449	8.28019	4.84784	4.67439	1.75943	1.2316	6.65881	0	1.7266	4.63529	0.141844	2.21645	4.27834	6.92144	4.988	3.05699	0.451159	3.14253	3.87312
CLU	2.13256	11.4519	12.5445	0.00045005	0.00230068	1	12.2351	11.3922	10.8934	14.0072	9.88018	13.4035	10.2073	11.1408	8.81892	9.00974	12.3557	7.20442	11.4089	10.9516	12.2565	11.6856	9.10147	12.0346	14.2361	10.3789	9.82642	10.2393	9.75022	11.6867	13.1113	13.2141	9.57321	7.83964	12.1672	9.88932	13.1238	9.91665	8.92503	9.76628	8.4877	10.2522	9.50808	13.0859	11.5406	10.7365	12.4024	12.4693	12.0428
SPACA4	2.13203	1.60521	2.69744	1.04875e-05	0.000102221	1	2.71019	2.3868	0	0.606603	2.9409	1.10921	2.20486	0.411057	3.78076	6.59196	2.06772	2.6858	1.50744	0	1.00792	0.152532	0	0	1.97381	0.467	0	3.16432	2.34813	3.28282	0	0	0.781613	2.01006	0	0	1.65234	0.620138	0.443206	2.41458	2.32253	0.800394	0	0	2.73667	0.448512	0	0.311371	0
CBS	2.12913	5.74929	6.83955	0.0015285	0.00623668	1	0	6.5343	5.55148	8.17752	7.32406	4.44002	6.41313	6.18319	8.36339	4.68428	3.15444	8.26528	10.0729	6.66288	2.98331	5.78757	5.06262	6.28669	8.49351	7.27475	6.56921	7.28105	7.14303	4.29378	6.21685	5.1463	7.16476	1.48032	4.36511	3.52796	7.02151	5.14331	4.5397	6.94771	7.39666	8.96578	1.28302	5.76239	7.49451	7.26414	4.01978	4.81409	3.8121
UTRN	2.12879	6.69544	7.78548	6.0317e-06	6.44812e-05	1	7.19876	5.90536	8.32352	7.97902	6.67941	8.53311	6.42272	6.37949	2.04531	4.41213	4.94258	7.77134	5.96135	6.90148	6.88375	8.03937	5.10326	5.97479	5.39564	6.04967	6.66559	4.49425	2.26316	4.6241	6.99138	6.72166	6.951	4.91961	7.94469	8.75311	8.23748	7.96498	6.58912	7.76882	5.80448	7.70744	7.16837	7.71239	7.52319	7.42806	8.0888	6.20107	7.34816
PRB3	2.1278	2.88928	3.97864	0.0327696	0.0750575	1	2.31235	1.61962	2.98851	12.6845	3.77618	1.16124	1.15641	1.92855	3.18824	0.8965	0	0.605251	0	2.3859	5.66127	1.24305	1.53352	3.40408	3.16527	3.00934	2.70947	3.8227	0	3.86117	0.105232	0.958164	1.14921	2.67879	2.46525	0	2.55727	4.71478	4.68994	1.45993	0	0	0	2.38469	0.988108	0	0	1.64365	7.5538
B4GALT4	2.12509	8.36827	9.45579	5.61442e-10	2.58117e-08	1	8.78097	7.26965	9.23642	8.53629	9.00546	8.12391	8.09642	7.94198	9.54146	9.08805	8.51013	6.7432	8.21254	6.79772	7.7771	8.64076	7.76744	8.87711	10.5527	8.06671	7.66162	9.23282	9.92061	9.47106	7.59091	8.2271	7.88251	8.94559	7.47876	6.91481	7.41016	7.44439	8.28852	7.78703	8.28544	7.40589	8.66209	8.02886	8.52781	8.73304	7.99175	8.64844	7.86655
CAND2	2.12383	3.03408	4.12075	1.88053e-05	0.000167292	1	2.4584	3.51899	4.40976	3.70968	2.60652	2.4205	3.99393	3.16682	3.77732	0.199091	1.84249	4.88142	1.90668	5.47058	1.14239	3.11721	4.59529	4.67412	2.08493	3.80479	3.90249	0.923275	1.43911	0.256878	4.60744	3.82067	0.930751	0.534239	5.18143	3.11106	2.41058	1.98101	3.69991	2.17459	1.60394	4.96607	2.20947	3.60124	5.73645	3.32731	3.604	2.71816	2.4581
SPIN3	2.12382	3.29207	4.37873	4.22735e-05	0.000325202	1	2.86518	3.95035	3.07328	4.00214	3.30281	4.70544	2.48391	3.36288	0	2.44945	3.05868	3.74008	4.67822	3.30685	4.48747	2.56261	4.11843	3.25572	2.87573	3.80535	2.40049	0	0	0	4.20789	4.15242	4.07072	0	4.2908	0.294553	3.10662	4.67438	4.16571	2.06705	3.56101	3.56983	2.23318	3.41758	4.50861	1.91834	3.36901	3.95493	3.63413
ALKAL2	2.12177	2.14127	3.22654	0.000762429	0.00351985	1	3.46863	5.07277	1.1335	5.02356	2.69789	1.45328	2.41915	3.49522	0	2.17653	1.25097	6.5451	1.27009	1.00702	0	3.81173	0	5.44727	3.20635	2.88756	0.808918	2.97197	0	0.494059	0	4.20785	0.492694	4.75915	0	0.187049	1.86909	0	2.49661	1.50036	0.346277	2.71319	0.324748	0.554001	0.339092	0.461543	2.32028	0	0
SEC14L4	2.12001	1.6573	2.74137	0.00321727	0.0115484	1	0	1.36222	2.59643	0	0	0	3.95285	0	4.04184	0	2.78906	0	0	0.642036	0	0	4.80562	3.54701	2.72193	4.76575	2.04048	1.08551	2.88776	0	4.46271	0	0	0	0	0	2.2344	5.1466	1.54183	2.72569	3.4561	2.02878	1.18283	0	4.48658	0	4.08931	2.72359	2.71173
NAALADL2	2.11923	3.24275	4.32629	5.86952e-05	0.000426543	1	2.06698	2.94429	4.98323	4.90159	1.74301	4.78565	2.60263	2.79657	0.435858	0.232535	2.35274	1.36286	4.90843	2.0581	3.02311	3.59316	3.16862	3.40224	5.07818	2.05672	4.63062	0.506633	2.70337	2.93204	2.32855	1.89888	1.69516	0.0407219	4.55711	1.67453	5.28937	5.84824	3.27605	3.30428	2.62621	3.73731	3.65868	2.66124	4.3847	2.66777	3.93586	2.62345	3.00921
SMO	2.11337	6.53445	7.61399	3.08476e-05	0.000251799	1	5.26698	6.85573	8.45795	7.52795	5.213	5.13182	6.95671	7.13108	6.23341	6.40807	5.65917	5.49643	4.62177	6.72562	3.11237	5.80087	5.37049	10.5657	4.75745	7.38828	5.29156	5.86846	6.05097	6.71956	7.48304	6.5181	6.96616	5.61555	7.79166	5.88163	5.1756	8.38546	6.53057	6.56936	3.08153	7.69458	7.07552	6.27138	7.92912	7.01091	7.33765	7.31237	8.46806
PPP2R2B	2.11148	3.99025	5.0685	0.00892294	0.026677	1	2.70775	3.98941	5.96894	2.33008	7.41986	4.78903	7.29132	5.71747	2.18026	2.01148	2.79497	1.59632	0.323366	6.44452	1.37601	2.21323	7.00128	5.17524	4.27414	8.71589	0.409235	2.62394	5.61699	7.4627	3.30662	1.26542	5.69486	0.69227	7.21989	1.91152	4.6544	6.12957	7.37773	5.09979	3.03842	5.75516	2.02813	2.21942	1.43876	1.23081	2.27111	2.89373	2.29087
USP54	2.11116	6.58792	7.66595	2.8635e-09	1.03449e-07	1	7.49976	6.62808	6.76904	7.80659	6.35707	5.92491	6.98075	5.83523	2.14561	3.98667	5.08215	7.10411	6.39032	6.56969	6.58804	6.88618	5.91264	4.34183	7.53068	6.50558	6.46765	6.06394	2.96887	5.13519	6.21735	7.18686	6.34589	6.11663	6.70357	6.58771	7.93051	7.04597	6.57921	6.96823	6.41696	6.9827	6.72847	7.44716	7.53642	7.07164	7.00148	6.39964	6.5819
HEY1	2.10833	6.66045	7.73655	7.59246e-05	0.000531296	1	5.36124	5.63893	8.18239	7.83954	7.63005	6.40649	6.97642	5.5764	5.99054	5.02664	6.60894	6.19923	5.47267	7.49066	3.91744	6.54567	5.77331	7.11469	6.65168	7.1924	7.86867	6.38443	5.6507	5.18596	7.01759	4.4426	8.27571	5.17192	7.76272	6.76302	6.43737	7.4535	6.10272	6.83452	4.61867	8.16311	7.3497	6.16901	8.77627	6.32036	6.61087	5.69995	6.01296
XK	2.10763	2.55654	3.63217	0.00200695	0.00780504	1	3.62163	4.35986	2.31519	1.30073	1.40728	1.9713	2.65958	2.51363	2.30253	2.11471	1.84586	0	6.36565	3.02053	1.28267	5.8258	2.73627	0.857445	2.72317	1.32061	4.86856	0	1.29269	3.1767	3.24906	6.12769	1.29828	3.78066	3.06468	0	1.06056	4.746	5.13628	3.28602	3.15484	1.09843	0	3.39924	2.84754	2.90514	2.0838	2.92299	2.56626
SP9	2.10692	1.49286	2.56799	0.00144696	0.00595384	1	0	5.68405	2.11915	3.03667	1.81273	0	1.22468	0.797252	3.59295	0.916576	0.978814	3.12985	5.10986	1.64801	0	0	0	4.72057	2.28913	0.737441	1.44048	1.56308	0	0.437012	0.258051	5.70718	0	3.40202	1.20308	0	0	0.655587	3.18429	0	1.82204	1.91634	0	0.981892	0.289537	0.565309	0.174354	0.472909	0
IGHV3-53	2.10374	4.96421	6.03717	0.037748	0.0842621	1	0.353999	1.55568	6.83131	3.66242	1.6686	7.45968	7.65973	9.3365	1.72521	5.76824	5.36188	5.16288	2.61085	0	6.3102	7.66739	0	2.74677	5.44569	2.1113	9.02335	4.40325	0	7.67209	5.32903	7.48454	0.0238467	0	4.43232	5.48454	5.93624	5.00712	4.73562	6.72808	1.41234	3.78688	0	7.64523	7.18403	8.84567	6.79739	0	7.17789
SVOPL	2.10296	1.91147	2.98389	0.000142517	0.000889516	1	1.64048	1.35417	2.75525	3.86539	0	0	4.20517	0.493786	4.81595	0	1.14418	0.227739	0	1.64571	0	0.896011	3.88203	3.38611	3.58425	2.06949	3.63039	3.89193	5.52047	0	2.01354	0.406239	1.14339	0	0.845655	0	0.310883	4.55415	1.0873	0.857844	0	2.6459	0.465914	2.06038	1.58553	0	1.97417	0.188766	0.920914
EFHC2	2.10263	2.31347	3.38566	0.000617777	0.00297672	1	2.70043	0.193079	1.41708	3.40139	2.94208	1.81122	3.99487	2.54385	0.159428	2.68874	2.22402	0.199184	0	3.56043	1.55656	4.00395	4.83488	4.46639	3.32984	2.53704	1.74792	0	0	0	0	6.3103	0	4.20089	0.0256803	0	1.78441	2.64315	3.15737	0	0.321889	0	0	3.37318	4.64537	2.20218	1.14685	1.11411	1.03255
SERTAD4	2.10248	5.69375	6.76584	3.26361e-05	0.000264256	1	6.19065	7.17666	7.57539	6.64515	7.68385	5.89189	5.41459	4.64193	2.50517	0	4.90414	6.24986	2.58845	7.27623	5.7292	5.9031	5.66437	8.28511	5.03734	5.84298	5.33253	3.15792	2.42582	5.34352	6.08971	6.00311	5.85743	2.77202	6.77671	8.08306	6.42478	6.37178	6.16132	5.52532	2.14033	5.44548	5.31268	4.86272	5.37662	3.93633	5.35725	5.41881	5.71474
UGDH	2.10173	8.86354	9.93512	7.60399e-08	1.64983e-06	1	8.62062	9.33331	9.81325	9.3813	9.05632	9.45604	8.47303	8.88513	6.73732	6.1309	8.60565	9.28668	10.5275	8.19413	9.32842	9.93307	8.51433	6.62703	10.1162	9.48069	7.47281	7.47736	7.49974	6.88921	7.48702	10.7786	9.20737	7.31595	9.19161	8.82873	9.87516	8.75897	10.4337	8.6082	7.48711	9.12194	9.12718	8.90475	9.99791	9.64095	10.3387	8.84798	8.56094
ZIC2	2.10161	5.04676	6.11825	0.000211259	0.00123406	1	4.85304	6.56085	6.31834	3.58743	6.60515	5.32372	4.81538	6.51176	5.81496	5.56291	6.14046	5.22511	7.08976	3.11071	4.91722	4.86637	5.75186	6.24963	3.92157	6.07177	3.44905	0.522625	4.35275	6.22769	1.63168	6.46609	5.53376	5.84394	4.6389	3.82556	4.76383	5.20295	4.27059	5.63664	2.53853	4.35428	4.61662	4.47915	6.52935	5.35815	5.20488	4.67131	5.33473
TLDC2	2.1007	3.32912	4.39999	1.26877e-06	1.74179e-05	1	3.09052	3.84306	3.72582	4.91486	2.2702	4.74354	3.93613	2.68625	0.0122537	3.11963	4.18505	3.36457	3.92759	1.33538	3.74915	2.69987	3.56979	3.16201	3.35007	2.48225	4.12116	0.697785	5.64065	3.10048	2.55047	4.05254	4.41484	1.07871	4.68842	3.33577	2.89514	3.33353	4.86207	4.40162	2.85419	3.3635	3.45933	3.09089	4.65265	2.51061	2.68673	3.34455	1.55087
ZIC5	2.10033	3.01203	4.08265	0.000625986	0.00300606	1	1.56451	5.2782	5.20139	3.80878	4.70452	3.44153	4.26067	5.62533	3.74428	5.00189	2.43305	4.27616	5.88528	0	1.9273	5.16758	3.20649	2.947	2.46341	3.94974	0	0	0.880224	3.78481	2.27478	5.36845	0	5.08428	0.303158	0	2.42156	4.3742	2.90138	2.8234	0	1.99924	0.711648	3.58847	4.37788	3.69889	2.91989	0.917238	0
IGLC2	2.09844	13.6807	14.75	0.0286461	0.067388	1	12.1482	9.25967	12.6374	12.5089	13.6783	15.0319	17.0142	18.9036	11.0297	13.6195	15.0451	13.5227	9.02667	8.21107	15.223	16.0489	6.0704	15.8803	14.1942	11.8845	14.7382	15.3061	11.7438	16.8168	13.0162	15.7122	11.1176	7.2598	12.4497	15.834	13.5781	10.8099	10.3246	13.1644	12.3551	11.1343	13.4822	15.0801	15.8128	15.9737	14.7734	9.07912	14.8147
SLC5A5	2.0975	1.18424	2.25292	0.000420193	0.00217828	1	0	4.19201	0	0	1.066	1.3014	0.263208	0	2.28411	0	1.90346	1.61081	0	0	0	1.12496	4.99356	0.955597	2.66472	2.65584	2.80809	0	0	0	1.85303	1.58316	0	0.475681	0.381634	0	3.94285	0	0.443008	3.82423	0	0	0	1.26839	3.30599	0	0	0	0.285903
SYT1	2.09233	3.69939	4.7645	0.00168987	0.00679051	1	1.65777	4.59244	3.30122	4.79539	0.405297	2.84474	4.47506	4.29341	3.54488	2.06224	4.00841	5.90176	6.81076	3.89277	5.43724	3.37254	5.2958	2.70798	0.617632	4.74677	6.7743	0	3.03171	0	2.40257	5.14332	4.62663	2.51009	4.2213	0	5.55689	7.72345	6.53064	4.80977	3.56957	5.34057	1.84634	1.66002	3.43988	2.28431	1.20391	3.7384	5.56084
CASTOR2	2.09211	4.43277	5.49773	6.83174e-07	1.0484e-05	1	4.6984	4.18121	5.81957	4.67604	4.64808	4.61666	4.15984	4.01496	2.41674	3.15295	1.89082	5.82404	5.45776	5.64262	4.78486	5.4672	4.71565	0	4.16687	5.86859	3.58873	3.22819	0	3.04389	4.87738	4.38291	3.90207	2.35031	6.03981	5.23895	4.90695	4.67446	5.52495	4.4599	4.62175	5.42951	4.27773	5.21549	5.37305	6.15153	5.72129	3.11929	5.03693
TTLL10	2.08824	1.07857	2.14086	0.000105836	0.000701816	1	0	0.626524	0.389878	2.74591	3.91004	3.57006	0.732202	0.376848	0	0	0.965108	0.749681	0	0	0	0	0	1.96658	4.1125	0.248675	0.0226469	2.30126	0.238967	0	0.281885	1.2037	0.993727	0	0.869877	0	1.44717	0	0	0	0.971354	1.6715	1.64118	1.37458	3.12498	0.876748	0.871296	0	0
IGLV6-57	2.08795	7.15936	8.22144	0.0389895	0.0865344	1	5.48359	3.95405	6.1396	4.5605	5.45718	9.33062	13.2343	11.8518	4.86324	6.23075	7.73292	6.15254	3.41049	2.76685	8.40398	9.87031	1.47289	8.34583	7.35118	4.28998	7.20962	7.12335	4.01091	9.43413	6.6339	11.3317	3.19107	0	7.77188	8.48389	7.97162	3.49837	5.13648	6.12925	6.82921	5.82085	4.69037	8.68167	10.43	10.6022	9.02378	2.136	11.5014
CPXM2	2.08753	5.98685	7.04864	7.61405e-05	0.000532314	1	5.49395	5.60067	6.57718	7.23826	4.88758	5.91375	6.50854	6.22467	2.34792	4.94471	5.21877	4.06805	5.76699	6.70334	4.12276	7.82339	4.31625	7.64079	5.51599	3.30896	5.59776	4.47385	4.14724	6.74695	6.14533	5.60335	4.6668	4.55157	7.10259	5.77371	6.51528	6.68099	6.36638	7.24399	3.53773	6.44638	5.55733	6.88712	6.29408	6.68726	6.49231	3.70556	4.71448
SLC27A5	2.08654	6.91233	7.97345	4.76722e-06	5.29337e-05	1	6.37946	7.87553	5.73241	6.30679	6.25125	6.15619	7.88731	4.8783	10.3711	8.49927	7.03913	8.3391	8.49506	5.77237	4.10003	9.53982	8.41359	9.56825	7.49851	6.56944	6.56585	6.92522	9.90706	8.32947	6.58029	7.2116	6.32207	7.56393	5.63423	6.06949	5.04038	6.9405	6.17673	7.02781	5.64012	5.73175	4.49528	6.6609	7.13005	6.20528	5.36129	5.52753	5.32902
GCGR	2.08626	1.32844	2.38936	0.000492551	0.00247542	1	0.460659	3.58931	0.133734	2.29863	0.175333	1.96354	3.50691	0	1.7683	0	0.311799	1.41426	0.706924	0.697481	0	0	0	7.78077	1.72175	2.83858	1.27412	2.80152	0.804018	1.17825	0	0.400148	0	1.86995	1.17695	0	0	0.450975	0.844256	0	0.367235	2.7322	0	0	2.27022	0	0	0	0
PODXL2	2.08414	6.57247	7.63192	0.000276541	0.00153984	1	4.97646	8.11069	7.59064	7.19535	5.99619	6.20992	10.2497	7.42783	5.53451	8.30926	7.04881	7.57325	5.42441	6.56494	4.01382	8.77816	7.76457	12.1104	7.04939	9.91705	7.60202	4.90636	6.96477	6.30827	8.54916	7.61063	1.25713	7.88762	7.9839	2.12854	5.70133	5.86568	6.16851	6.65369	5.44052	6.86887	2.43792	6.41079	8.34466	4.0577	5.63946	4.87224	6.2477
TIGD3	2.08317	2.3981	3.45688	1.63856e-07	3.18864e-06	1	2.26729	3.74793	2.78109	0.697191	4.03175	2.01447	3.35184	2.44734	4.77989	3.42088	3.18676	3.11106	3.42099	0.868844	1.69539	1.41325	3.0303	6.23728	2.43005	3.11487	2.03574	4.37936	2.00311	3.05595	1.94429	1.94394	2.10311	3.89997	1.48963	3.22447	0.907761	1.79474	1.72315	0.765593	2.39649	1.65302	2.00706	3.16599	2.28131	2.75031	0.551329	0.694458	1.1831
PRAC2	2.07913	1.0064	2.06238	0.0126233	0.035164	1	0	4.98466	0	0	0	0	0	0	0	0	0	0	0	0	0	0	0	11.0432	0	0	4.46661	1.38143	1.27436	0	0	3.68796	0	2.33813	0	0	0	2.39969	2.77238	0	0.389379	2.16088	0.0921121	0	0	0	3.30203	1.87614	0
TFR2	2.07701	3.79734	4.85185	2.031e-05	0.000178315	1	2.29698	4.66069	4.85244	4.37591	3.98771	3.84178	4.43687	4.0809	4.16316	0.154941	2.76838	2.53802	8.36785	3.87786	2.66287	5.39317	5.43866	4.0988	3.50182	4.87429	3.98668	3.80416	0.556897	3.46268	3.83128	4.52119	1.35305	3.91541	4.96599	0.652142	4.44641	4.15606	3.65013	4.45712	6.17142	2.58108	0.625713	4.48059	5.26015	2.99477	2.44381	3.05776	3.13153
TLX3	2.07686	1.92972	2.98412	0.0313902	0.0724958	1	0	5.51894	0	4.2868	6.6831	0	5.8389	6.0136	0	3.29992	0	0	5.00809	1.97514	0	3.27404	0	4.82519	0	0	0	0	0	0	0	5.47389	0	0	0	0	1.49355	0	3.87386	4.27202	5.20984	5.93511	0	0	0	0	0	0	0
ZNF443	2.07501	3.72598	4.7791	2.13424e-10	1.12297e-08	1	4.22359	5.0275	4.58962	4.06986	3.81719	4.33297	4.3119	4.38868	0	3.58836	2.25168	2.81818	3.49406	2.97134	4.3128	4.61315	4.26309	1.92353	4.03416	3.90612	3.01459	3.16367	2.20513	2.8023	2.66466	3.27017	4.45733	4.26687	4.4199	3.40099	4.09842	2.41389	3.7419	3.14834	4.08104	3.54953	4.27179	3.46189	3.28353	4.01307	2.32113	3.76579	3.99636
KLHL11	2.07464	3.9003	4.95317	1.35105e-05	0.000126486	1	4.02917	3.26872	5.14104	4.42673	2.93285	4.15602	3.6919	1.40815	1.01785	2.93077	0	4.78442	5.18069	4.83593	4.5092	5.9944	2.94616	1.58306	3.06919	4.09235	3.9366	1.67156	0	1.4259	4.15574	5.1602	3.61796	1.83906	4.72034	4.98196	5.21391	4.99179	4.41181	3.89472	5.16077	4.77133	4.63931	4.37484	5.56198	5.67261	4.27064	3.013	4.46318
AMER1	2.07448	4.53914	5.59189	1.25335e-14	3.28599e-12	1	4.30959	4.9548	5.69929	4.43573	3.61551	4.43455	4.82937	4.41779	3.68555	4.46735	4.19298	5.38202	3.64826	5.69375	3.88999	6.01028	4.77466	5.5145	3.89553	4.47778	3.8108	2.58097	3.45593	3.02868	4.30083	6.00576	3.77302	3.85499	4.6525	4.9749	4.82788	5.21269	5.04736	4.2421	4.23634	3.53733	5.07357	4.865	4.81482	4.7536	5.68754	3.25269	4.36791
PLAAT3	2.07436	7.03136	8.08403	0.000100043	0.000669953	1	5.50159	6.34394	10.2248	7.75492	8.0518	7.3954	7.78884	7.35479	7.76155	6.72522	7.14827	4.71097	4.79609	7.429	5.34574	5.64351	7.59229	7.46671	7.3669	6.5048	6.77098	6.42655	8.60298	8.31822	5.59745	8.18163	6.64795	6.19721	8.13849	6.28717	6.78685	8.48242	7.68221	7.53967	4.68776	7.78023	6.36547	7.55781	6.00581	6.19555	7.00645	6.29195	5.85378
TRPV6	2.07329	2.2366	3.28853	0.00146719	0.00602392	1	1.55445	0.228179	1.0887	2.47995	0.559786	0.279394	0.905875	1.43834	0	0	2.26315	2.06864	0	0	1.17027	2.13896	4.47573	4.10022	2.40022	2.17886	1.78723	1.43424	5.97998	3.69095	4.52083	0	6.54326	0	1.54358	1.42827	2.60773	3.87847	1.6719	0.175162	0.472595	0.654134	0.57559	2.4179	4.08274	0	1.79562	1.27657	0.593069
ZBED3	2.07138	3.47665	4.52724	4.3246e-07	7.14505e-06	1	2.77316	2.79304	5.03799	4.78943	3.147	4.12673	4.18282	2.75889	2.67113	1.78469	2.2489	4.56307	2.69225	2.58454	1.95663	5.78498	4.18397	6.39315	2.43725	2.6456	3.0546	1.58447	0.940617	1.92224	3.13575	3.50982	2.96668	2.05292	4.09505	2.67638	4.1485	4.08215	2.98272	4.12777	1.61874	4.39501	3.36412	2.8778	4.26356	3.68177	3.82297	2.66691	3.24666
TMTC2	2.07046	5.63727	6.68723	3.48253e-10	1.71862e-08	1	5.74276	5.80105	6.02609	5.65072	6.48892	5.22566	4.79245	4.45403	4.11284	3.84186	3.86504	7.71163	7.49355	5.80404	4.61676	6.95916	5.12298	6.17139	4.95766	3.96933	5.84323	5.72641	3.33998	4.25843	5.21852	5.6468	6.04089	4.52939	5.9281	3.93331	6.49891	6.66625	6.13945	5.77266	4.97034	6.19652	6.40823	5.61088	4.78276	5.50316	5.26671	4.68833	5.41492
FN3K	2.07041	5.90398	6.9539	3.63034e-08	8.66063e-07	1	4.98852	7.67898	6.15453	7.11373	5.21139	7.30528	7.02265	6.50353	5.02551	6.37595	5.66402	7.05554	3.98532	4.5739	4.28603	6.47276	6.22037	8.73194	5.36567	5.55695	6.05824	4.91362	7.16137	5.32124	6.08309	8.00931	3.74732	4.74816	5.15222	4.24937	4.81305	6.19898	4.11215	5.44288	7.17121	5.45358	4.15478	4.9746	5.65538	4.97829	4.50098	5.62981	5.44306
TSPAN33	2.0704	6.7463	7.79621	2.5609e-06	3.17752e-05	1	5.97016	7.65809	7.65465	6.87659	7.51771	8.72444	6.62206	6.96407	7.27232	7.56346	7.83334	5.07629	4.11491	4.77519	6.37389	5.71571	5.95278	7.50405	6.72158	4.96939	6.32452	6.73048	9.3044	8.39367	5.2106	6.03675	7.62149	5.54857	7.99285	6.71935	6.59765	7.64284	7.29786	7.85617	4.96098	7.09029	7.05508	5.4871	7.63153	5.12175	6.08612	4.49651	6.74223
EDAR	2.06961	2.67987	3.72923	0.00199737	0.0077798	1	3.87958	3.76729	2.09029	3.45494	1.5664	3.48965	2.27624	3.16793	0	0	2.05142	0	0	4.6801	1.73342	0	0	5.30805	3.16881	3.45444	1.71506	1.15737	0.872184	3.1325	0.180951	3.38177	4.04482	3.05463	2.69154	0	0	3.50467	4.48394	1.57502	1.81398	1.93169	2.6981	3.55003	3.30841	2.8271	1.69216	5.94183	3.00476
CYB5A	2.06892	9.15948	10.2084	3.43184e-07	5.88853e-06	1	9.73427	9.76681	10.4365	9.49538	10.0888	8.87804	9.72338	8.26896	9.23885	7.61761	8.62636	9.59309	10.733	9.30738	6.75983	10.1123	8.68255	8.01484	8.46092	6.76476	8.5626	9.11647	8.6661	8.14512	9.58918	8.94803	9.76409	8.27252	9.05017	7.61135	8.79508	9.52633	9.36176	9.94915	10.629	8.8807	9.4151	8.439	9.61066	6.83641	7.43198	8.37352	8.03259
IGKC	2.06827	15.5854	16.6339	0.0283925	0.066899	1	13.7515	12.3375	15.6363	14.3512	15.2205	17.4353	18.3064	20.3565	17.5676	15.0026	16.781	14.6012	10.4464	10.6819	17.1453	17.4997	9.29277	18.3371	16.2238	12.662	17.8351	15.6417	13.0716	18.3504	14.8743	18.0436	12.287	9.5382	14.0418	16.9139	16.3696	12.2389	12.1616	15.0127	13.6672	13.3832	15.3254	16.6714	17.4462	17.6508	16.6415	11.6228	17.6343
VGLL1	2.06756	3.95624	5.00417	0.0122251	0.0343016	1	5.7676	7.17636	4.5565	1.53267	2.63716	0.222207	3.73642	4.38351	6.93832	4.68585	2.28386	5.63065	3.6875	3.79069	3.74616	4.70811	3.97236	0	5.46985	5.36388	4.89406	0.965666	0	8.05473	1.51922	6.54897	4.53699	5.37087	2.42594	0	4.24566	0	4.80522	5.0091	4.72231	3.06038	0	4.00327	3.4272	3.88891	0.360599	1.73469	3.6712
DNAH11	2.06729	2.33931	3.38705	0.00633193	0.0201625	1	0.526925	7.26815	0	0.147105	3.91095	0	0	1.68249	8.19804	0	0	5.88685	3.29853	1.24563	2.54988	4.09894	0	0	2.27831	5.49258	0	0	0	0	1.43252	4.99955	1.72461	3.63096	2.50459	0.875403	2.61645	4.57759	7.65257	1.38977	5.16054	1.5015	0.716271	1.67975	3.8265	1.90713	0	0.415027	1.34813
FAM171A1	2.0672	5.44394	6.49162	8.66191e-05	0.000595916	1	5.25037	4.55709	6.97068	7.18498	3.66907	5.89167	8.12367	5.55681	3.98604	5.01886	4.68357	4.49068	3.97175	5.28187	3.99682	5.54489	5.63162	8.56244	5.11016	6.86125	5.60095	2.60741	0.38435	3.74424	4.52673	3.94716	5.92696	4.58627	6.43404	4.45682	5.17944	5.43414	4.44031	7.14284	3.59534	7.91879	5.16154	5.89613	6.64381	5.33169	6.36151	3.21917	4.90876
CFAP92	2.06629	2.45533	3.50237	0.000348796	0.00187644	1	1.93205	0.852827	4.42549	2.8558	1.29074	0.279728	2.54118	1.51475	2.8136	2.72236	2.78335	1.46203	2.77454	2.1964	0.70769	2.82435	3.27179	3.36712	2.6641	2.01195	3.16462	3.27741	4.96113	2.78445	3.14959	3.60809	2.03971	2.48622	3.1438	0	2.4487	2.88861	2.71541	2.35676	3.78317	0.518983	1.2439	0.603024	3.9152	3.15075	2.75243	3.35724	2.19606
C22orf31	2.06449	1.04316	2.08894	1.2828e-05	0.000121376	1	1.18378	0.886422	2.244	0.564292	2.09047	1.06686	0.580117	0.368561	5.20609	1.47419	1.70506	0.183386	1.46386	2.89419	0	0.109787	0.583298	2.65635	0	0	2.46365	0	0	1.07185	0	0	0	1.70514	2.07156	0	0	0.991956	1.62251	0.788214	0	0.343477	1.00303	0	1.10936	0	1.1545	0.270563	0
SRXN1	2.0639	9.12595	10.1713	1.75152e-07	3.36938e-06	1	9.52269	8.71231	10.0812	9.3254	8.11928	9.20212	8.15369	9.66031	7.63954	9.79861	9.49782	9.10116	10.004	9.00112	9.17862	9.51736	10.4387	6.97526	9.64681	10.4563	8.28577	8.45225	9.13696	9.27427	8.58569	9.59855	9.73746	9.43865	8.98677	8.82869	8.45588	8.78688	9.21421	9.29918	8.65993	9.56788	8.93479	9.41135	10.0896	9.01455	8.48172	9.67087	10.0872
C21orf91	2.0637	6.62949	7.67472	1.01345e-09	4.32318e-08	1	6.40982	6.55304	7.71412	6.33014	6.14322	6.9146	6.67654	7.82763	4.44388	5.79617	5.99522	6.97926	7.24562	7.00866	6.58842	7.38506	5.03169	5.03017	6.2185	6.48128	6.93086	6.01876	5.10251	6.76151	6.03912	6.24377	6.96234	6.61801	6.77078	6.67865	7.68226	6.48594	6.77499	7.02155	7.32932	6.02935	6.30197	7.33785	7.32781	7.34401	6.84303	6.54036	7.62202
KRTCAP3	2.06254	9.02957	10.074	7.59599e-06	7.79789e-05	1	8.62192	10.562	9.54048	9.3234	9.56817	4.15153	8.52625	10.0595	11.0101	11.2794	7.97869	10.1964	9.67259	9.94802	9.23069	9.67404	10.1598	10.7285	8.96673	8.56419	8.69625	9.71814	6.61372	9.17435	9.64376	9.87298	5.74249	10.6134	7.74888	6.54176	8.29677	9.0087	9.03272	8.07918	9.34222	9.33977	8.95714	10.0344	9.34511	9.29375	8.60969	7.30802	5.4549
ANKRD65	2.06249	7.45224	8.49662	1.49827e-05	0.000138297	1	7.7949	10.0113	6.46975	7.35872	7.14784	7.71287	8.42103	7.37289	8.21152	5.02901	8.19163	8.60113	10.0196	5.94813	6.54726	5.98025	7.68318	9.79169	7.66941	7.97519	8.50548	7.90177	8.36367	8.33891	6.00231	7.93339	8.98689	6.40538	4.62846	5.45479	6.3892	7.19293	7.48078	6.66895	6.32577	5.51109	6.95072	7.0622	7.9822	5.76182	6.83453	6.62001	7.45488
PIK3AP1	2.06017	5.31831	6.36107	5.50954e-05	0.000405259	1	4.68965	5.1066	8.33819	6.7612	5.99741	8.46995	5.22899	4.39186	5.54248	4.16887	4.12958	4.15718	3.21706	3.53424	5.49603	5.13812	2.61132	2.78457	4.0314	3.5772	5.36578	4.44717	5.57629	4.58699	5.06228	5.40886	6.63917	3.934	7.02258	5.69372	8.52676	5.75805	4.7289	7.16815	3.61526	7.11222	5.56956	5.19726	6.18975	4.88072	6.13642	2.30036	5.31415
SLC7A11	2.05958	5.24342	6.28577	0.00481882	0.0161386	1	5.35719	4.33999	7.96223	5.43843	2.89752	3.56019	3.19601	8.68933	5.15154	5.80113	3.23351	5.77761	8.5449	6.05992	6.50436	6.7326	7.11704	0.232531	6.21933	5.83883	4.03512	6.23229	5.35018	5.32635	3.09447	4.24348	4.47263	4.89246	4.76884	3.68579	6.89121	3.18856	7.52146	5.40179	4.74554	5.03883	4.96821	8.00461	7.57425	6.20072	5.56972	4.07479	5.04546
TTC9	2.05814	6.22103	7.26237	8.92965e-05	0.000611092	1	8.84443	7.95144	5.93234	5.92368	6.90086	6.53701	4.40412	5.06315	6.92628	3.18334	5.30139	6.60146	7.33757	5.18942	6.33954	6.96219	3.16531	4.63121	8.5111	5.17326	3.87546	8.58134	4.61997	7.96523	4.02776	6.80132	5.30647	6.67102	5.19586	3.64575	6.61487	3.08919	7.71125	6.31378	6.40252	6.60369	5.33364	6.83785	6.06108	5.07751	5.67825	5.88154	4.11887
DLG3	2.05719	7.25691	8.29758	1.46161e-15	5.38335e-13	1	7.7009	7.20905	7.37755	7.55671	8.01931	6.29227	5.58695	7.18235	6.75111	6.72972	6.65617	6.75969	7.80728	7.27638	6.98966	8.53062	8.26429	8.00324	7.43477	7.53563	6.57151	7.33025	6.65055	6.91175	6.00438	7.29157	7.77063	6.22462	6.89517	5.87547	7.7913	6.79232	7.1667	7.08616	7.494	6.61735	7.30913	7.64311	7.40029	7.30104	7.87921	6.86676	6.63435
NBEA	2.0567	2.0307	3.07103	0.000122501	0.000790552	1	0.286666	0.889207	1.86674	4.47379	0	3.19384	2.30949	2.50889	0	0	1.65341	0	0	2.16476	2.27654	2.17513	0.539743	4.91842	5.13165	1.96264	0.676422	0.14802	0	0	1.50207	0.52291	0.195689	0	3.46861	0.535992	4.02624	3.73361	1.76871	1.49424	2.09808	2.71524	0	3.17581	2.73348	2.27074	2.45663	1.71904	2.18
SDK1	2.05659	5.83823	6.87849	0.000659385	0.00313519	1	5.76912	7.0135	7.16149	6.91448	6.98112	6.05475	6.56957	5.48361	4.88045	4.7845	6.43623	2.45338	4.08706	6.13888	5.55038	5.58528	4.17713	9.76819	6.73729	7.87948	5.24655	5.82002	5.45257	4.92591	3.80828	3.14361	6.09918	3.26923	6.71959	6.46258	6.82008	6.21757	6.86262	6.64063	5.28045	5.27857	4.83054	5.98927	7.47135	5.91243	7.17589	6.45929	4.76714
STX19	2.05525	3.9555	4.99481	0.000575797	0.00280669	1	6.54864	5.01029	1.85965	3.87829	3.85939	4.77813	0.732928	4.75908	0.388586	7.61974	3.44348	6.10542	5.98363	3.63234	5.29907	4.03186	0	0.653058	3.98688	3.57924	4.58163	4.04727	6.31185	6.12449	2.60227	2.44684	2.56646	5.54125	3.68106	1.67199	3.57297	5.77429	4.35539	3.04013	3.91182	2.18729	4.45256	2.86466	1.09808	3.50106	0.885617	4.29305	2.46551
OR2A7	2.05198	4.56208	5.5991	0.000406475	0.002121	1	6.06787	4.61294	6.39928	4.81736	2.46629	5.64755	4.60172	0	2.77247	0	2.87244	1.55009	6.3488	4.41773	5.70556	6.63755	2.16437	5.03757	6.34947	5.51223	3.36627	5.8119	2.20659	4.5675	5.29898	6.84238	3.62897	4.08628	4.29627	5.33838	5.51749	5.19365	4.41944	2.8295	4.56248	5.26993	5.01252	4.29846	5.13226	5.24135	4.57332	3.3185	4.29073
FMO3	2.05178	4.4046	5.44148	0.00199526	0.00777358	1	3.87237	3.87405	4.23856	4.38115	3.93143	3.78139	5.22972	5.5246	0	1.40406	4.3677	4.43476	2.77695	4.51005	4.69646	5.68497	0.764119	3.70561	4.09935	1.92898	2.87519	2.39544	0	4.66028	4.41704	3.02258	2.59029	2.22908	3.85208	5.63302	4.72847	5.42717	4.95932	3.96174	3.5071	5.0842	4.6142	4.52868	5.75896	4.17825	3.7134	1.05146	3.24692
NEBL	2.05123	6.43747	7.47396	4.89518e-05	0.000368321	1	7.35583	5.96284	5.50449	6.82448	6.41617	6.48651	5.85414	6.81301	6.63827	4.08068	5.80696	3.93067	8.33059	5.85155	5.61887	6.11799	2.1755	4.44779	6.94577	5.73484	7.94751	7.323	7.07633	6.52675	5.51658	3.54078	4.79132	7.52336	5.63	6.7489	6.90071	6.97777	7.05649	6.80813	7.62766	4.09649	7.48299	6.70414	6.16758	6.18654	5.166	7.23589	5.66132
MFSD6L	2.05094	1.52186	2.55814	0.000544245	0.00267795	1	1.63707	1.03095	1.30932	4.64919	0.748515	0	2.22008	1.2634	4.29753	3.77298	1.87097	0	0	0	0.656526	0	0.0125048	2.18692	2.61879	0	0.902965	0.99941	2.94953	0.339505	0.811299	0	0	0	1.2155	0	2.60945	2.70445	1.4097	2.46045	0	3.64037	0	1.81023	2.87201	0	0.832255	0.300231	1.70093
FOXRED2	2.05047	6.81091	7.84687	1.04961e-09	4.45231e-08	1	6.92864	6.70727	7.31995	7.06527	5.70261	6.16199	7.09841	6.73136	5.94673	5.46522	6.33521	8.34844	6.49611	6.19815	6.02726	8.33319	6.48833	8.25526	5.86174	7.44638	7.12027	6.14703	3.93057	5.08638	6.72392	7.93294	3.79042	6.88071	6.81513	7.19855	7.67032	8.02904	7.80584	6.81756	6.53211	6.50758	7.2849	7.80959	7.85635	7.73669	8.00665	6.82268	6.45848
RDH10	2.04825	8.01509	9.04948	8.12847e-08	1.74358e-06	1	6.63609	8.86795	7.38368	8.0802	8.95239	8.44824	6.9384	8.6603	6.74717	6.30586	7.45213	8.50654	8.10913	8.51467	8.27101	9.5005	7.19768	8.12848	8.92966	8.42493	6.62743	6.48613	6.64769	7.21036	6.44309	8.80499	7.40247	7.07363	9.10427	8.3419	9.51804	6.7122	7.81533	8.16134	5.50046	7.99111	8.15945	8.62284	9.38769	8.78001	8.04104	8.20125	7.0982
SAMD5	2.04779	2.63953	3.67359	0.00134494	0.00561823	1	5.57713	1.96167	3.61999	2.78179	0	2.15796	2.35038	3.17199	0	3.48963	2.66477	1.42383	4.72379	1.07973	1.26453	3.8676	0.98644	8.68566	2.01998	4.11552	1.16266	0	0.738526	2.85635	0.658598	2.03107	1.06536	1.40992	2.39254	0.936067	2.67511	1.26029	3.59778	2.00058	1.41039	3.52103	1.80106	2.58794	4.96078	3.18221	4.02328	1.81583	1.80325
MVB12B	2.04748	4.93355	5.9674	5.0034e-08	1.14479e-06	1	5.21622	5.23386	5.63805	5.66605	5.37741	5.79612	5.39085	5.0573	4.21425	4.25388	5.50761	3.25505	1.73867	3.16004	3.96299	5.30427	4.46283	7.183	4.96923	5.02262	5.46551	4.99345	5.64964	4.54477	5.49539	4.93172	5.79994	4.5307	5.58573	5.50655	4.86667	5.3045	3.14859	5.38332	4.3969	5.10778	4.11293	4.44745	5.51642	4.62861	4.68592	5.07775	4.76797
RNF183	2.04516	2.52843	3.56064	0.0102753	0.0298112	1	3.30336	6.62657	0.51786	5.43053	3.61463	0	0.77315	2.56991	0	0	1.16816	4.13222	5.62597	1.79911	4.02883	3.67444	0	0	5.16512	1.18566	1.09994	0	0	3.92046	2.21741	4.50962	3.64155	1.3532	0.466965	0	4.19655	0	4.73857	0	1.20741	5.03741	0	2.88863	2.39162	1.05503	0.970051	2.99151	2.61991
MAP2K6	2.04346	4.76767	5.79868	3.69695e-07	6.22381e-06	1	3.56994	5.2725	5.1815	4.42742	5.71187	5.73858	7.03935	5.19245	4.74851	6.66718	4.35461	3.80276	2.20698	5.32752	3.94123	5.14835	5.15566	8.09747	3.70166	2.73846	4.9953	4.21769	4.52937	3.56346	4.06188	4.31473	4.28034	5.31638	4.91799	4.47146	4.3723	4.66052	3.55884	4.32667	3.25888	3.76864	4.18373	4.8187	5.36218	3.35011	4.65174	5.33932	3.32955
CHP2	2.04339	3.50521	4.53617	0.0198683	0.0505955	1	0.00285938	4.2044	2.04125	0	2.13543	4.90691	3.90095	4.71266	7.0861	3.06889	3.27843	0	0	2.0506	1.91414	3.84902	2.25517	2.27522	2.68662	5.88797	4.91514	0.451061	3.92694	3.66273	3.33837	2.39838	0	5.98179	3.638	0	1.82576	5.04055	5.51775	5.34204	6.27136	3.17912	0	3.89751	5.91319	5.81878	2.39724	8.06717	3.77738
WDR72	2.04248	6.85427	7.8846	0.00238132	0.00900808	1	1.67876	7.48345	7.01529	8.29617	8.96292	7.36428	7.44999	8.47694	6.75155	8.61392	7.04017	8.07877	0	7.54104	7.77404	7.21885	7.57654	7.60546	7.44779	7.32274	8.88437	8.08512	7.76783	7.67192	7.29806	5.57206	0.188114	9.08302	6.70481	2.83447	1.7041	8.57887	9.09653	7.73472	8.00879	6.676	0	7.01876	6.7876	7.27857	6.34342	8.96235	1.08307
ADGRV1	2.0414	4.28951	5.31907	1.08339e-05	0.000105143	1	3.83142	4.75666	5.25156	3.73046	5.58646	5.64124	5.19126	5.95439	4.8143	3.29136	4.32937	0.884805	4.85907	4.58157	4.31878	3.96798	4.78026	4.15965	3.9671	4.78559	5.69725	4.51583	6.90769	5.00231	3.83501	2.70894	0.204525	4.51786	4.92647	2.09083	2.85083	5.9084	5.51921	3.92527	2.91086	3.47042	0	3.28941	4.58452	2.08925	3.18843	3.7516	2.43156
TSPAN12	2.03984	4.35817	5.38662	3.60072e-05	0.00028558	1	3.64017	3.70896	5.36557	6.53719	3.42382	5.49216	3.7897	4.74689	2.94325	3.35835	3.82137	3.8664	4.45001	4.50784	3.76921	6.1678	3.53005	5.11326	4.30424	2.74212	3.068	1.99403	0	3.17443	4.70443	3.51109	2.49852	3.35017	4.72148	3.5574	5.9646	4.42613	3.81061	4.59468	3.63096	4.92632	4.23302	5.46938	4.56061	5.12867	4.98008	3.26039	4.2872
PLEKHG4	2.03975	6.62419	7.65258	6.43081e-06	6.78628e-05	1	6.46118	7.99528	6.31648	5.64829	6.38083	5.26493	8.96566	7.57997	8.14933	7.82028	7.52573	5.69818	6.59396	5.04073	6.4899	6.65554	5.41295	9.15859	5.77952	8.08981	7.81751	5.55295	5.03116	5.89001	6.27615	7.24765	2.77347	8.18788	6.22405	2.40231	7.61579	4.02555	6.95454	7.09373	7.72666	5.85516	4.34599	5.98413	8.5181	7.24968	7.06521	6.01614	4.84327
CEACAM6	2.03836	8.12127	9.14867	0.0244782	0.0597164	1	11.0733	10.2328	7.45337	9.69356	10.3375	8.74677	2.79541	8.03841	6.65838	6.61962	8.04267	5.92506	5.91473	8.16004	10.3301	9.69967	0	0	13.0774	7.66305	6.1134	10.2947	4.28297	9.8685	6.61239	8.14324	7.03782	10.157	6.46806	2.50507	10.932	3.086	8.77342	9.64842	7.63302	7.41646	4.87104	10.1133	8.65711	8.14933	5.83752	6.84668	8.67918
STK33	2.03787	2.58266	3.60973	0.00187694	0.00741205	1	0	2.01265	4.47506	3.34149	1.98978	4.3656	4.74678	1.10906	3.65781	0.719393	2.25085	0.935097	0	3.27175	1.05616	2.52691	0	5.92045	4.77383	3.31034	2.56452	0	0	0.682179	3.84891	4.03384	3.88087	0	2.89595	1.26863	3.24525	2.48525	0.897058	2.95912	0	3.75306	1.2477	1.62316	5.52753	2.14752	3.06692	1.1319	0
TG	2.03708	3.29208	4.31858	0.000172735	0.00104969	1	2.22979	6.6242	3.09701	3.7843	4.65246	3.32769	3.39758	4.42303	0	0.862217	3.67321	0.910867	2.73247	4.04969	1.75226	1.94462	3.73755	4.1627	4.16928	6.79792	3.3856	4.99454	0	4.15089	4.52464	1.45225	4.99547	5.48425	2.66117	3.83398	2.75873	2.6475	1.87546	2.75091	3.64802	3.78607	1.77355	2.15877	3.38723	2.29101	3.67123	3.71169	2.42985
FOLH1	2.03652	4.97541	6.00151	0.000216736	0.00125834	1	3.11863	4.58807	6.78841	6.35692	3.95244	4.97504	4.19597	6.25066	4.38802	6.45438	5.63885	6.62318	5.53381	5.9103	7.34396	5.52835	3.99687	7.52572	4.96419	3.34417	3.50988	3.33675	6.17864	5.33095	4.59262	4.62117	3.54296	7.3938	4.52182	2.54125	5.10728	3.24457	5.14623	5.18613	3.12256	3.95288	3.69269	4.31174	4.77784	4.12725	3.83591	4.94176	4.1876
FSBP	2.03597	2.95273	3.97845	5.46644e-07	8.68934e-06	1	2.20741	4.53377	1.76787	1.72698	2.78975	2.21689	3.74035	0.808456	5.10778	5.64877	2.5055	3.92159	2.5974	1.47795	4.07639	3.80118	4.7802	4.09495	1.57034	1.83726	3.32318	4.38352	5.28151	3.80273	3.31049	4.04248	3.13876	3.16052	0	0.11134	2.58848	2.55841	3.94246	2.15263	0.95112	2.02173	3.33004	2.17331	2.89065	2.59324	2.81675	1.76112	1.54551
SHISA2	2.03435	4.84346	5.86803	0.0190915	0.0489593	1	4.58164	1.32235	7.71795	7.05555	6.49564	4.76859	6.49194	3.52611	3.31807	2.69382	4.81582	1.54535	1.89359	6.95025	2.19145	4.19506	2.07788	5.55128	5.7908	4.77042	6.25096	4.00522	0	3.37745	7.56398	0	7.08204	5.18612	6.73794	4.04135	3.21779	5.99965	3.71282	6.61465	5.23733	6.27919	5.50056	7.55716	5.8231	6.81431	7.40386	2.73128	2.97031
TNFRSF13C	2.03399	3.25646	4.28078	3.5984e-05	0.000285546	1	2.66149	1.86944	3.1151	3.70159	2.31952	7.82447	3.59812	5.36368	4.61437	2.86217	3.28827	3.24891	2.26544	1.86345	2.06786	3.91094	4.58612	6.65339	3.00115	3.30334	2.46045	4.94451	2.84497	3.5409	1.31171	2.19036	0.353145	3.36433	2.39091	1.05994	3.0857	0	1.67989	2.06958	2.5129	3.86534	0.434614	2.77031	4.62977	3.22835	2.48255	0.659004	3.13448
TMTC4	2.03377	6.03832	7.06248	5.61178e-13	8.30819e-11	1	5.31231	6.76076	7.00972	6.72308	6.61258	5.88444	5.98648	7.15733	5.43894	5.82432	5.04644	5.12043	6.58436	6.23742	5.40588	7.05277	5.20033	5.81151	5.66883	6.54571	4.84864	4.82184	4.97968	4.86701	6.19182	7.03769	5.8205	5.36493	5.7947	5.32581	6.48342	6.76025	5.43625	5.98678	5.93475	6.26419	5.64985	5.71197	5.92468	6.56719	6.07354	5.33418	6.10317
CARMIL3	2.03351	2.61729	3.64127	0.000132252	0.000838197	1	2.63962	3.79589	3.20717	4.15656	2.41514	2.8316	2.72618	1.42984	5.39493	2.87354	1.42928	6.82339	1.66027	1.83966	0	2.70025	2.46572	3.59212	2.03742	1.24927	1.22778	7.03604	4.41873	4.37128	1.66885	1.98156	1.14177	2.86163	3.00246	0.658097	2.72108	1.03629	2.90277	1.01505	1.43264	0.0848841	1.93449	1.86735	3.32134	4.4129	0	2.60236	0.0627612
ZNF280C	2.03115	4.1612	5.1835	2.66905e-08	6.69411e-07	1	4.31421	4.2295	5.47708	5.08236	4.18941	4.93966	5.20263	4.15413	1.44011	1.95838	2.75649	4.37494	4.00213	4.93889	3.67204	5.21284	5.14647	3.84966	4.4281	4.69161	4.23376	2.54367	0	1.40487	4.97932	5.15454	3.62331	3.28623	4.0214	5.20261	4.97872	4.39754	4.37606	3.94509	4.93637	4.4421	4.79889	5.09385	5.37791	4.18955	4.41531	4.14287	3.88376
NT5C1B	2.02584	2.07786	3.09637	1.94768e-06	2.51383e-05	1	3.49944	2.43919	2.14708	2.96566	0	2.56596	0.13677	2.13861	2.80142	0.628709	0.788415	2.20815	2.54366	2.04672	4.37704	3.75232	1.5562	0	2.86631	0.478408	1.80227	0	0	0	0	2.1661	2.09642	2.23885	0.567227	1.18688	2.64312	1.35032	4.02954	0.653495	1.81097	3.56719	3.90334	2.78422	2.38477	3.47542	2.10122	3.20517	2.37943
SLC26A1	2.02461	2.46573	3.48338	2.21301e-05	0.000191621	1	1.68772	3.6195	2.2096	2.4529	3.51339	4.7893	2.28014	3.15649	0	0	0.601215	3.02571	4.52214	1.26309	2.00328	3.39191	3.09626	5.1929	3.81608	1.88583	0.229421	0	1.86471	0	1.12269	3.09746	3.3478	0.814782	2.11195	0.207215	2.1836	2.7908	2.96754	0.420446	1.32048	1.89867	3.50204	1.41949	2.12064	3.35687	1.46428	3.61595	3.1429
GJB7	2.02443	3.57744	4.59495	0.000454569	0.00231912	1	1.29157	5.56454	5.00887	0	4.3853	4.91689	4.18191	4.17615	3.52422	3.28953	3.55067	3.81222	4.24851	1.75159	5.8713	0	4.51354	6.21689	4.24184	4.39884	6.10762	5.27682	2.96026	4.38603	5.34514	5.43821	0	4.09527	2.48899	4.65755	2.98699	5.66577	5.11706	4.12191	2.82729	3.82426	0	2.95428	2.98042	2.93792	3.10351	0	3.76697
KLHL24	2.02392	7.2828	8.29995	1.25283e-08	3.54289e-07	1	6.13673	6.35935	8.09917	7.44355	7.12039	8.67607	8.47539	7.25227	7.20748	4.95218	6.08273	6.58379	5.97658	6.93131	6.87286	6.62016	8.07193	6.52025	8.17629	8.01472	8.64074	6.11821	8.27184	4.91767	7.07788	5.22252	6.9212	5.93074	8.23988	8.41157	7.39354	7.50521	6.67981	8.00449	7.76604	7.41774	7.7816	6.90787	8.79584	8.02436	8.60107	7.88965	6.76279
RIPPLY2	2.02287	1.97369	2.9901	0.0211628	0.0529895	1	0.145896	6.79611	2.17331	0.87257	3.95346	0	5.66768	0.102187	0	2.34899	5.26546	2.63287	4.97021	1.40342	0	5.24543	0	6.78027	0	5.86469	0.0693631	0	0	0	2.86475	4.50341	0	6.27655	0.700223	0	0.596083	0	4.26837	2.42734	2.95166	0.0748057	0.0120296	0	1.72533	0	3.19908	0	0
PDE6B	2.02277	3.64942	4.66575	0.00136836	0.00569091	1	2.79759	1.71304	5.46113	4.34438	3.95022	6.48769	7.05499	4.27298	0.546857	1.22985	2.8133	5.01072	4.87393	0.90086	2.90547	3.08964	2.33463	6.28686	4.62937	5.33319	4.85362	2.36962	5.80871	4.29661	2.1803	3.01564	3.50695	0.750728	4.41867	0.343147	3.70071	2.18233	0.96304	5.32618	2.05368	5.52528	3.97204	2.2606	3.55071	3.11214	3.97236	1.3167	2.96328
PAX3	2.02066	1.15416	2.16899	0.00858894	0.0258627	1	3.2887	0	1.57763	3.98347	0	0	0	0	0	4.18828	0	0	0	0	0	4.3062	5.00869	6.82766	3.77086	4.08576	3.06913	0	0	0	0	4.51327	0	0	0	0	0	0	3.44587	0	0	2.27768	0	3.3106	0	0	0	0	0
CRMP1	2.01862	6.014	7.02737	0.00034849	0.00187546	1	5.43907	5.35721	8.71612	6.78912	5.09645	5.01321	6.38316	5.70647	4.14946	4.32802	5.87269	5.67999	4.81132	7.40252	6.50572	6.38159	5.34575	7.69279	5.56157	5.46322	8.005	6.03154	0.122185	7.05832	6.80141	5.12716	7.06163	4.67955	7.78866	4.34853	5.76573	8.0891	6.56329	5.55715	4.1249	6.66256	5.99883	5.23373	5.60655	8.11078	6.15793	6.00081	5.02829
NCR3LG1	2.01594	2.24765	3.2591	0.00018387	0.00110328	1	0.905215	2.9465	4.12567	2.93001	1.58404	0.901314	1.38068	0.0990053	2.26756	2.24131	0	3.06063	4.09847	2.54545	2.29483	1.94645	4.08864	0	1.45934	3.42726	1.28006	1.15793	0	0.174914	1.27529	4.41257	2.59319	0.222263	2.98942	0.612283	3.90063	2.15637	3.5077	2.20116	2.62193	3.67451	3.75558	2.12889	4.26317	5.14261	3.7099	0.615544	3.04161
LCN12	2.01591	1.54954	2.56097	0.00135807	0.00565746	1	0.551082	2.86701	1.54304	3.28163	0	2.65669	3.35994	0	2.07126	0.468684	2.06583	0	5.14431	0	1.30529	0	2.08424	4.2188	3.1847	1.95674	1.005	0.30906	0	2.51841	1.24458	2.95695	0	2.05051	0	0	0.563585	0	0.873741	0.0461912	1.88917	0	1.96445	2.33753	1.28639	0	0	1.02178	0
BHLHA15	2.01457	2.96456	3.97503	0.00137555	0.00571133	1	1.82524	2.33738	2.65945	4.50177	1.51809	4.14797	4.0834	5.99372	0	0	0.331324	1.21409	4.06231	2.14371	4.06608	5.42849	3.33605	0	1.83788	4.56528	0	0	0	2.71881	1.78993	3.1542	0	0.796313	1.96412	1.87821	4.25731	1.2366	1.81023	1.76513	4.11486	4.75866	0.926383	4.11153	3.77381	4.83656	3.22058	0	4.95857
KCNK2	2.01161	1.71163	2.71997	0.00449459	0.0152935	1	0	0	4.67753	2.99081	1.01853	2.07842	1.4925	0.125803	0.841035	1.18435	0	0.699707	2.97062	0	0	4.94015	0.338063	6.38198	0.427873	0.69904	0	0	0	0	1.72244	0	0.160228	0	3.7288	1.98386	2.33692	2.04814	3.67493	3.78956	2.24695	3.42642	2.12237	4.13366	3.87105	4.22918	2.68068	0	0.298295
GPD1L	2.011	5.88509	6.893	3.2042e-10	1.61289e-08	1	7.00187	5.75986	6.17612	6.06853	6.16388	6.39664	6.29719	5.73318	5.462	3.06842	4.95615	5.07466	4.43569	6.61979	5.15432	7.1137	6.42933	4.44695	6.15553	4.86365	4.71953	4.47468	6.13335	6.08654	5.54985	6.71582	5.59257	3.28709	6.39684	4.76941	6.30425	5.95227	5.78126	5.95751	4.3252	6.20161	5.13405	6.47589	6.36669	5.6501	5.72248	5.91418	5.4866
SLC7A2	2.01025	4.28893	5.2963	0.00195821	0.00766285	1	3.10033	4.46358	4.75869	4.99869	2.86002	3.53206	3.86986	2.84093	1.67262	4.58221	1.18231	6.84337	5.27626	6.74529	1.41777	6.82053	3.46438	5.1807	5.83261	5.59531	2.01601	0.28522	1.15569	3.55439	4.34629	5.35904	4.50637	4.38522	4.49752	3.91222	9.65436	3.30652	6.13285	3.73457	1.98524	5.40274	1.5012	5.04362	5.32987	5.99809	5.78527	0.0127217	1.79954
ZNF385C	2.00998	2.87084	3.87803	0.000448432	0.00229318	1	1.50829	4.99608	2.49235	1.85951	2.40978	2.42965	4.92782	1.81351	5.06271	0.633519	3.14603	0	1.94332	2.91784	2.85032	2.36937	3.58099	6.2081	2.2587	4.34226	4.1263	1.15101	4.13505	0.491135	4.23859	3.38644	1.70575	2.53647	2.01268	3.12382	2.92157	4.54029	2.94858	2.3135	3.57503	2.83904	2.67183	2.87885	4.581	1.84405	2.83362	2.62514	1.56623
SPAST	2.00956	6.63893	7.64581	1.64737e-16	8.61588e-14	1	6.04733	6.82506	8.08924	6.96792	6.81911	6.68822	6.29437	6.43217	5.96743	6.22549	6.18494	6.82331	6.62962	7.09429	6.11654	7.24889	6.41181	6.69926	6.50753	5.91863	6.27827	5.90351	6.41594	5.98278	6.39091	6.1388	6.22044	6.08161	6.47326	6.64877	6.95251	6.97897	6.56006	5.97735	6.623	6.18406	6.9415	6.28075	6.97583	6.84554	6.74089	6.90924	6.70935
TMTC1	2.00708	5.68514	6.69024	0.00380342	0.0132983	1	3.53031	3.93044	7.09406	6.55758	6.32045	5.31754	4.36004	3.87444	7.80963	5.21278	6.72076	8.03824	4.9693	7.85671	3.52692	6.17673	2.3911	7.47112	5.94432	4.94459	5.17494	0.837436	5.07116	4.33702	4.62701	5.24479	2.55911	6.53826	7.13796	5.38475	5.78115	5.06451	6.24526	5.81501	6.25944	8.00255	4.5874	5.75362	8.37961	6.42111	6.18365	2.10785	3.26093
VSIG2	2.00705	3.95788	4.96296	0.0302229	0.070323	1	6.7998	6.74067	0.570982	6.60243	5.55316	0.0561659	2.32159	4.25073	2.57168	3.95079	4.42473	1.49788	1.20336	1.77768	5.28159	4.90955	0	8.68659	7.41217	2.13759	0.802313	3.64735	3.20118	5.09345	2.10308	5.29178	2.58116	6.4905	1.5822	0.423453	4.9484	0.704877	4.48801	1.11774	2.3274	1.50243	2.87354	6.14904	2.40686	2.33844	1.5731	3.82348	3.46637
ZBTB18	2.00637	5.63331	6.6379	3.14469e-10	1.58823e-08	1	5.32404	6.13555	6.31352	5.32902	5.45611	6.78456	6.8557	4.59981	2.72478	4.98381	4.89146	5.99411	5.21299	6.2839	4.81796	6.14539	5.29474	5.13523	5.13029	5.86455	5.65641	4.12153	4.97575	5.66247	4.33407	6.50494	5.71001	4.18785	6.84653	5.08343	4.8452	6.25335	5.3587	5.28451	5.46038	6.67522	4.27611	5.69972	5.81761	5.34179	5.46122	6.21367	4.53459
IGKV3-11	2.0052	11.8398	12.8436	0.0425655	0.0927534	1	9.67261	8.36867	12.3476	11.8077	11.7748	13.8103	14.9612	16.4169	12.4124	10.5985	12.3741	10.7034	6.70405	6.99753	13.5887	14.0822	6.60359	12.9975	12.0041	9.28683	13.4365	11.3163	7.77001	13.9857	12.5913	13.2782	8.54127	5.56693	10.708	15.0876	12.5885	8.56342	8.79844	11.7964	9.89823	8.74242	12.1685	13.0799	14.816	15.6499	11.9876	7.65099	14.2968
CDC14A	2.00393	4.16792	5.17075	1.09223e-07	2.23795e-06	1	2.69606	3.61099	5.38318	4.6469	4.17822	5.2004	4.11158	3.49767	2.5325	2.30455	2.98956	6.02459	5.58478	5.70769	2.60345	4.67693	5.60031	2.03606	3.6538	5.04999	3.75165	2.53809	0	1.57611	4.74704	3.62361	3.74524	3.55816	4.45677	3.69077	4.03474	3.64386	5.69993	4.27934	3.94084	5.80485	3.76936	6.07709	4.36102	5.18823	4.50785	3.61249	3.41675
PHF8	2.00369	6.66736	7.67002	1.59096e-12	1.95326e-10	1	6.59135	6.44223	7.05582	6.82271	6.09632	7.228	7.22222	6.47609	5.00451	5.72204	5.29586	7.06827	6.64693	7.22852	6.81316	7.9035	7.36154	5.98063	6.61204	6.57201	6.62159	4.42145	3.95077	4.86972	6.81383	7.35191	6.29022	5.73399	6.86995	7.65437	6.60074	7.14523	8.48748	6.89275	6.30156	6.77652	6.68087	6.7206	7.58879	7.23018	6.17726	6.80455	6.66138
ZNF519	2.00368	4.0763	5.07895	1.24438e-07	2.51896e-06	1	3.87752	5.3431	4.5392	4.28259	2.96926	4.71634	5.29077	2.50162	0.753793	5.12352	3.15064	5.50914	4.06693	4.73309	4.39201	4.65801	5.48687	4.89913	3.45566	3.37349	3.8088	1.69291	1.47481	1.7321	4.98698	4.12048	4.43137	3.19758	3.35617	4.93005	4.39121	1.68422	5.37424	3.04675	6.63139	4.533	4.35494	4.3674	5.72537	4.08068	3.15882	3.01484	3.79028
PRODH	2.00335	7.12402	8.12643	0.000307828	0.00168853	1	6.20929	7.61155	7.65927	6.84203	7.55316	6.19187	7.19621	8.19528	6.66367	7.52669	8.0079	4.21969	6.75027	6.78228	5.12382	11.4404	3.76261	3.46352	5.56385	8.56184	7.79344	5.58713	7.99841	9.9192	6.14628	7.85577	4.70091	10.1842	6.9903	3.56695	7.6554	7.32991	8.09411	7.98121	7.23141	1.47591	8.39506	5.90171	7.66268	7.25742	7.1698	9.327	7.77461
HOXA6	2.00271	2.99905	4.00101	7.64056e-05	0.00053392	1	2.90591	3.81764	3.23762	4.54303	3.018	3.82363	4.14339	0.14562	1.85144	2.65436	0.54002	0	1.58266	3.8548	3.25579	3.42913	4.65202	0	3.22667	3.46605	3.20852	2.87371	0	1.52627	2.3686	5.2136	0	4.3118	4.23959	2.98891	3.7669	6.9163	3.58932	2.23469	5.7569	0	3.55956	2.85556	3.83575	3.14463	5.1766	3.82579	4.14265
HUNK	2.00234	2.55313	3.55481	9.77815e-05	0.00065796	1	2.00454	0.0247761	4.53577	4.10027	2.48364	2.22388	3.86585	2.54215	2.39642	1.9525	2.2997	3.22881	1.28669	2.30829	0.754555	2.07429	1.12731	7.001	1.77007	2.00347	1.9337	0	1.25997	2.57341	2.52479	0.495023	1.55564	1.70796	4.68008	1.75501	2.26193	2.50278	2.96528	3.98074	1.10254	3.64716	2.40994	3.11146	3.28866	3.96178	3.95043	1.83657	0.597495
MLC1	2.00215	1.28696	2.2885	0.000291603	0.00161123	1	0	5.46256	0.769696	0.467096	0	3.63465	0.929794	2.13912	0.574445	0	1.23041	2.05919	0	1.04288	0	2.58842	0	4.93658	0	3.62691	2.16026	0.227389	0.938935	0.565646	1.46776	0.388429	0	0	1.51994	0	2.05148	2.30019	6.16196	1.07777	1.20899	0.117314	0	1.73724	0.837424	0.343916	2.11545	0	0.623951
TMEM163	2.00184	3.4631	4.46443	0.000920626	0.00410948	1	1.82473	3.61025	6.91672	5.6287	5.23912	5.9157	3.49219	4.25054	3.93187	3.19747	4.09952	1.90965	1.10188	3.73432	2.91562	3.17647	1.37921	2.49684	3.49384	2.91494	3.72138	3.13761	0	2.8916	2.21002	1.30615	1.4582	0.884439	4.47048	3.7387	1.21214	4.22414	2.86282	4.85373	2.92902	4.19063	2.75243	3.57651	2.93952	2.04261	3.57469	3.73051	3.49802
MT3	2.00123	2.14795	3.14884	0.0191873	0.0491514	1	0	5.62789	4.05128	0.671855	0	1.67078	3.07863	0	5.81395	2.38008	0.974258	1.40043	1.75775	2.84722	0	0	0.678426	4.90334	0	0	1.68403	2.98191	5.03881	3.17011	3.89655	5.42645	2.4149	0	0	2.49618	1.62676	3.21902	4.23172	1.13831	1.66362	5.01102	0.0444882	1.20401	3.34414	1.76927	0.227793	0	0
CX3CL1	1.99899	7.79925	8.79852	0.000256158	0.00144538	1	7.67447	8.09503	9.48362	8.42149	11.2289	6.19177	7.85631	6.11149	5.83408	4.78904	5.68603	6.56199	6.38242	8.26905	7.6523	7.22953	7.47601	5.77198	9.10516	8.3766	9.89693	7.07314	7.68569	7.05088	7.69526	5.15944	8.93154	2.7026	9.12825	6.94944	8.23488	9.46271	7.63065	9.70447	8.91549	5.88255	9.52686	9.31216	9.4239	5.87207	9.14368	6.2122	7.81596
CHDH	1.9975	2.14495	3.14315	9.54421e-05	0.00064602	1	0.880361	4.2361	3.96463	4.36206	2.14109	0.91994	3.17877	1.77747	2.78884	1.06155	1.18088	0.879233	2.7418	1.28514	1.21255	2.17225	0	2.26017	2.4151	2.85257	2.44397	0.964254	2.23843	0.402191	1.32375	3.60113	0.256289	1.14191	1.15249	0	3.02337	1.43979	1.57861	2.67409	1.9769	3.99847	0	2.15712	2.49356	1.7624	2.12772	0.88115	2.94334
KCNC3	1.99476	3.92816	4.92438	1.04922e-05	0.000102221	1	3.04113	3.92041	4.7175	4.62934	3.59731	4.32409	6.09581	3.38683	1.59186	2.9894	3.54431	1.95678	3.21713	3.55209	0.952145	4.43041	5.6768	4.2864	4.69067	6.32887	5.65306	2.7959	0.372358	2.3434	4.61685	3.11713	3.42382	1.42133	4.11195	2.78615	4.09927	4.73438	4.83403	4.82838	4.30143	3.9253	3.22724	3.62412	6.60406	3.60175	3.18441	0.780478	2.99595
FTCDNL1	1.99381	3.49554	4.49107	0.000159505	0.000980815	1	4.58283	5.22402	3.9426	3.67583	2.9129	4.38022	4.76817	2.50793	1.86001	4.65938	3.92988	2.84099	4.22848	3.09536	0.801204	4.99512	2.93062	5.7481	0.815034	3.7041	3.03661	0	4.06839	3.55455	1.3851	2.84197	3.08648	1.68743	5.30187	2.28199	4.631	4.08437	4.87385	4.38011	3.35782	3.44647	3.08146	4.50289	2.69834	3.78239	2.85406	1.29871	1.9159
TRIM24	1.99312	6.46517	7.46019	3.94282e-13	6.095e-11	1	7.16803	5.82169	7.5752	6.53815	5.18515	7.15898	6.82395	6.37257	6.47971	5.26996	5.23041	6.5158	5.84565	6.47207	6.16949	7.38703	7.04221	6.2086	5.76518	5.55501	6.08454	4.46541	6.82244	6.73014	6.57617	6.73331	6.13315	4.72047	6.36432	6.74277	6.26301	7.19457	6.92963	6.24155	5.66481	7.11821	6.42284	5.97551	7.56761	6.84973	5.82422	5.99881	6.67543
ABHD12B	1.9928	2.73882	3.73362	0.0157025	0.0419613	1	1.70631	5.32973	2.3191	3.2111	1.81996	1.64977	0.959266	3.03622	8.25467	2.07182	0.0883426	5.16156	2.65373	2.85468	2.10383	0.868509	1.46777	2.99408	2.87799	3.89086	1.12635	2.93128	0	2.48547	3.14722	7.34548	0.298953	2.69092	0	1.64843	2.24179	1.01372	3.0872	1.56432	1.83715	6.22666	3.24488	1.91494	2.4748	3.47362	1.26544	2.77594	1.77643
ENTPD3	1.99152	6.08497	7.07885	0.000509081	0.00253969	1	6.14799	4.18273	6.51451	7.45439	5.03191	5.33695	5.59909	7.30556	5.97966	2.88969	6.80575	4.39738	4.47601	5.38854	5.82198	5.76676	6.91088	1.20564	7.53616	5.5517	7.86015	5.23551	5.80968	7.32019	6.91021	2.80349	7.60714	7.07958	5.61874	3.04965	6.17024	6.87741	6.5102	6.38693	5.2449	4.30874	7.3499	6.07876	7.32546	5.42683	7.8159	7.20943	7.14412
ABCC1	1.99115	8.89707	9.89067	7.79754e-08	1.68203e-06	1	8.55774	7.95046	10.2491	9.18627	9.61201	8.42565	8.38685	8.60774	8.24695	8.45451	7.1927	9.55239	8.56275	10.2216	8.6602	8.74984	7.87755	7.96007	8.89641	8.76516	8.65952	8.96804	8.34475	7.76284	8.61104	8.78519	8.40751	8.64047	8.56282	7.80366	8.81524	7.92485	9.27002	9.02668	8.52548	9.37076	9.15975	9.26375	10.5279	10.088	8.57944	8.81165	8.53818
SMIM22	1.99111	6.55376	7.54733	0.0263412	0.0632196	1	4.23604	8.06267	0	9.34858	9.68734	3.57006	4.78018	6.92356	0	10.2694	6.21751	7.4343	10.4848	5.4433	6.34316	4.74895	6.06893	4.35463	8.56792	6.48586	6.61267	7.59626	5.16671	7.46266	4.66217	7.94455	2.7934	11.5919	4.6479	1.77959	6.95636	9.76557	10.6083	5.48134	6.43116	6.78326	3.74876	6.41221	5.27107	3.91902	6.37504	6.36847	6.48607
EPHB6	1.99027	6.45609	7.44905	0.00103494	0.00451958	1	5.19021	3.91785	6.96339	6.68246	7.24148	7.22387	6.85075	5.9958	6.1389	8.28915	6.88702	9.11688	3.02937	4.49289	3.91114	6.91221	4.80445	11.0673	4.15741	4.55583	6.85825	7.65907	12.3752	9.96181	5.985	1.3244	5.71436	6.20919	7.23808	6.69643	4.13105	7.21414	6.59004	5.67105	6.20575	5.90113	4.81421	5.22592	5.80488	6.76775	4.43429	7.30732	5.27041
IGKV1D-8	1.99019	2.83423	3.82713	0.0321017	0.0737866	1	0	0	3.43884	0	2.03153	4.95612	3.93988	6.77401	0	0	3.50912	2.74224	0	0	4.04081	6.24942	0	0.673452	2.47129	0	5.70122	0	0	4.91848	0	3.2901	0	0	1.04554	4.98504	3.30813	0	0	4.29276	1.62002	2.91194	0	3.8389	6.07783	6.59214	3.23677	0	5.14849
MPPED2	1.98935	2.95924	3.95154	0.00526428	0.017342	1	1.27233	2.29868	3.92416	5.53386	2.88583	2.65717	4.50847	1.69831	0	0	1.9726	0.37853	0.592359	3.81029	0.629958	1.92937	1.51835	6.02114	2.68594	3.4473	1.96332	0	0	1.97642	3.57333	0.224813	0.729128	0	4.87852	1.49219	2.23635	4.38795	5.95597	3.30168	0.363449	4.6411	2.803	3.50627	5.98425	4.31055	3.49471	1.11362	2.57253
PIWIL2	1.98848	2.10996	3.10162	0.0264596	0.0634334	1	1.30077	6.73022	3.11491	2.30106	0.132053	2.05065	0.790288	0	0.848122	0	0.436801	6.6905	7.85519	2.62344	0	6.02463	1.74456	1.29469	0.947394	1.69354	1.94572	0.692333	0.612459	0	1.4445	8.13097	0	0	2.60829	0	2.1089	5.04387	5.77424	2.83855	0.85519	1.83348	1.84343	0	2.40633	7.65418	2.5663	1.44774	0
DACH1	1.98677	1.27146	2.26188	0.000490268	0.00246825	1	1.09898	0.068971	2.38793	2.57237	0	2.56726	0	1.11952	0	0	0.438574	1.90213	1.80033	1.67521	0	2.90133	0	2.4784	1.78944	0.115369	0.198355	0.105303	0	0	1.40811	3.20022	0	0	2.28843	1.60186	2.1895	1.77231	1.03414	0.676641	0.179718	2.44883	1.29139	2.3367	1.0535	2.97229	3.44071	0.557007	0.528686
LMO4	1.9848	9.17568	10.1647	3.71081e-09	1.26494e-07	1	9.40736	8.56913	9.71482	9.77178	9.91323	9.26295	8.99036	8.79079	7.78769	7.93993	9.19976	8.60818	9.23661	10.1404	8.36281	8.49886	9.05066	8.52265	9.5272	8.76398	9.65731	9.77122	8.14481	8.9041	8.91253	7.57634	9.24164	8.96585	10.2718	8.93025	9.01933	9.62337	8.5963	9.06165	8.33316	8.7611	8.72179	8.70441	8.93556	9.02919	9.41006	8.49529	8.6962
TPPP	1.98457	5.59304	6.58187	6.6108e-05	0.000472678	1	6.2025	7.2468	5.48713	7.99188	5.03939	5.36099	4.90639	5.35126	4.65106	4.23324	6.14489	6.41204	6.77394	3.42329	5.44415	5.38125	2.89243	4.56636	7.06062	5.83957	3.95165	6.254	5.55196	4.53357	5.94908	6.81268	3.84062	5.97584	5.48323	4.17618	4.10114	4.80561	7.25457	4.98749	3.66123	4.09109	5.54036	8.76046	5.07309	6.19299	6.8589	3.10407	5.29326
DUOXA2	1.98452	4.59573	5.58452	0.0277231	0.0657112	1	7.27773	8.73721	1.74499	3.65444	5.96808	4.44191	4.18681	4.4018	1.83476	3.20539	2.72228	0.685617	5.48724	2.22682	5.92984	5.10793	4.33404	1.54687	8.46752	3.6442	2.39372	6.02825	4.80096	9.19527	3.72988	2.99219	5.82202	3.25134	5.04152	1.74849	5.82318	2.21451	7.00534	3.16543	4.6678	5.19032	3.58515	6.49065	4.58668	4.08609	2.39293	2.48428	0
DCAKD	1.98419	7.87509	8.86364	3.92112e-14	8.33983e-12	1	7.60276	8.81862	8.06499	8.23521	7.87919	8.33232	7.8791	6.57765	6.38812	7.38241	8.27617	7.88795	9.16188	8.19647	7.83556	8.63021	6.81764	9.01918	7.64621	7.31895	8.59889	5.37628	5.6691	7.28625	8.8557	6.38779	7.50598	8.08969	7.85881	7.81466	7.3923	8.65706	8.0748	7.9161	7.09189	8.57243	8.77581	7.89033	8.12254	7.97966	7.07609	7.9063	8.07705
ABCA3	1.9818	4.32614	5.31295	0.000243572	0.00138747	1	3.6702	4.6843	5.25927	5.28889	3.10207	5.09502	4.54969	4.14134	5.56093	2.45799	3.57813	2.75658	4.39339	6.94359	2.69559	4.279	4.73738	7.12107	2.82406	3.99228	5.47023	2.54381	3.83216	5.16034	4.92271	4.50444	2.03077	1.79003	4.95215	2.92386	4.79348	6.12359	3.38396	5.20687	3.80811	5.21787	3.50797	4.43123	4.71318	3.81957	3.74697	2.92459	3.11127
CTF1	1.98121	5.34698	6.33336	1.98356e-05	0.000174861	1	5.93535	6.72784	4.67499	5.69423	5.74866	5.1383	3.74621	3.89742	6.40331	3.93018	5.41496	6.66434	5.12164	6.36778	5.04744	6.0529	4.55218	9.52752	5.22545	6.3483	6.02833	3.29254	0.766003	4.147	5.38103	5.98614	5.22113	2.96577	5.6013	4.72158	4.5151	6.75032	6.79491	5.02137	5.13962	5.46537	6.41203	4.8364	5.88134	5.13953	5.66348	5.48809	2.00507
ASB9	1.98117	4.14867	5.13502	1.1312e-06	1.58168e-05	1	3.24497	4.4836	4.3924	4.79586	4.25351	3.69259	2.24583	3.09947	4.65037	3.35039	3.4997	3.29923	4.33388	4.27687	3.51991	4.48096	5.49028	6.11559	2.74777	3.7282	5.17038	5.06375	4.09845	3.0376	3.80848	6.4958	3.54572	4.12661	2.26084	4.10905	3.60919	3.91007	4.95875	4.32017	3.75882	3.72809	5.40841	4.32095	3.64839	4.42368	5.53881	4.16592	3.83093
C17orf113	1.98094	2.08505	3.07123	1.62932e-05	0.000148368	1	0.942793	3.38281	3.0462	1.06685	0	2.83228	4.28648	2.0952	0.147318	1.97178	0.189951	0	0	1.64278	3.26682	0	3.29758	0	1.69154	3.17504	2.43496	0	0	0.572556	2.64001	2.47988	2.0293	0	2.60924	2.96627	3.11211	3.20012	2.89572	0.878992	2.37931	2.58376	3.51092	1.05496	4.51146	0.914967	2.39382	3.21024	2.06945
B3GNT6	1.9797	1.34242	2.3277	0.0179546	0.0466503	1	4.02409	1.35972	0	6.37622	0	0	0	1.63551	0	0	0	0	0.16666	0	3.46621	1.37073	0	0	5.86645	0	0	0	0	0	1.01367	2.32061	0	0	0	0	4.79196	0	0	0	0	1.21946	0	5.22155	0.0417119	1.44412	0	0.137058	3.11604
TMT1A	1.97856	6.76005	7.7445	5.36705e-05	0.000396128	1	6.65838	5.12766	7.00094	7.82616	7.05051	7.92139	6.50676	7.46366	6.38673	5.52398	6.36972	6.45864	5.16747	5.26853	5.98023	7.90276	7.45651	4.96572	6.72341	3.61665	5.42581	6.09517	7.68616	7.72913	5.79492	6.77181	5.19171	3.64178	7.37658	7.08382	8.14202	5.58684	5.87535	6.77539	4.19609	6.38907	5.80343	6.75597	7.25556	7.58453	6.38278	6.45093	6.09512
TSPOAP1	1.97835	4.61678	5.60108	6.98281e-05	0.000494826	1	3.4488	4.67807	4.70045	5.69604	4.44489	5.73977	5.49737	4.72983	4.82896	4.63132	4.46747	3.23015	3.79995	3.84775	4.52981	4.65766	6.01626	8.7249	5.7416	5.84257	3.73045	2.86562	3.53756	4.877	3.0295	4.49969	4.40285	2.60825	4.74326	1.54394	4.51667	4.07443	3.4565	3.83979	1.30803	3.5595	3.69513	3.33921	6.07393	3.33679	4.27908	5.61729	3.12554
GKAP1	1.97782	3.7083	4.69222	8.55263e-07	1.25758e-05	1	4.0561	5.39744	4.39084	4.50371	4.3634	5.00711	4.75468	2.44625	4.02737	4.33286	2.70227	3.89401	3.76155	4.28115	2.0075	4.64749	4.17869	5.51407	4.1006	2.0186	4.04658	0	4.41798	3.76202	4.36034	2.2358	3.61375	2.12468	4.14637	3.40138	3.0934	3.98035	2.10346	3.38277	3.76742	3.30603	2.45017	4.01971	3.95217	3.01475	3.68157	2.68295	2.28516
FTCD	1.97698	1.69667	2.67996	0.024849	0.0603676	1	0	7.39924	1.75672	0.876911	0	0.76021	1.17006	0	5.42779	3.00216	1.29673	7.50672	0	0	0	3.18396	3.83323	8.80971	1.28373	1.16192	3.27449	0	0	0	2.88377	5.68237	0	1.05083	1.84125	0	0	0	1.33985	0	1.29774	4.24669	1.93966	0	4.53048	0	1.2034	0	0
IGKV1D-17	1.97571	1.33432	2.31669	0.0258095	0.0622504	1	0	0	0	0	0	7.49052	0.212972	8.14211	0	0	0	0	0	0	5.2557	1.39416	0	4.04999	0	0	0	0	0	0	0	0	0.0171077	0	0	6.19895	0	0	0	2.37823	0	0.0259117	0	0	0	5.25079	1.4287	0	0
CTAGE15	1.97306	2.56128	3.54171	0.001072	0.00465716	1	4.1004	1.7634	3.22126	4.11712	0	3.55377	2.52024	0	2.13726	0	1.80286	0	2.20784	3.56798	3.81222	4.40175	0	1.12172	4.0165	3.54441	2.11156	4.61891	2.21631	4.25711	4.89849	3.60447	2.52238	4.21554	2.61224	4.58778	3.7016	4.84435	4.30643	1.11053	0	3.62069	1.14324	3.4405	2.41953	0	0.70272	2.44114	0
RARB	1.97299	4.27045	5.25084	0.00155899	0.0063388	1	2.01479	2.21382	5.80655	5.80243	3.26025	5.05014	5.60356	4.18865	0	0	2.79259	3.44584	4.43408	5.58163	3.54771	4.94185	4.41209	5.92223	4.47032	5.29806	4.69972	2.19295	2.24787	3.53161	3.51392	2.47539	4.24503	0.972394	4.93172	4.58698	4.54583	4.93976	3.68647	5.83366	2.99889	6.1482	4.11798	4.94896	7.09345	4.10292	4.93697	1.62247	2.91974
LOXL4	1.97297	4.87775	5.85812	0.0157189	0.0419978	1	1.88516	4.24344	8.98374	9.53317	7.83848	2.75352	6.9261	3.37163	4.2373	3.79005	4.41702	0.900356	2.44995	7.78134	4.94357	3.5812	0.896556	6.30598	5.2905	5.49325	4.99468	1.01182	4.23781	3.20506	5.88267	1.94037	3.27429	1.44216	5.06531	2.05069	5.98081	7.7038	3.47639	4.54475	2.59506	7.23965	3.00921	6.47713	6.38848	5.64111	6.4405	4.66383	4.69161
MORN3	1.9721	3.45705	4.43678	0.00404463	0.014028	1	1.75585	6.67342	2.33814	3.03159	2.93585	3.33404	2.85584	2.08473	5.24636	0.763513	3.25277	4.01444	6.9888	3.22083	2.18834	6.48327	3.71188	3.97417	3.01609	2.88299	4.18794	1.85735	3.55421	4.55495	3.04187	5.91322	2.22692	1.58619	3.65568	0.424167	3.64596	4.3818	6.45593	2.9864	3.30352	1.05186	2.97825	2.11865	3.30332	1.37816	2.27477	2.86102	1.63882
ZBTB12	1.97194	4.99069	5.97031	4.18389e-09	1.40402e-07	1	4.96403	5.85515	5.81647	4.99476	6.01889	5.51314	5.00468	4.80063	3.71809	4.35865	3.23953	6.38822	5.75091	5.04313	3.90047	6.46654	6.29915	7.25729	4.15517	5.01795	4.89827	3.63693	3.33616	3.95324	4.30519	5.8792	5.54226	3.63456	5.20049	5.9353	4.67889	5.80862	4.37712	4.55322	4.07126	6.01358	5.42967	3.49937	4.64665	4.25833	3.88534	4.78923	4.60671
DOC2A	1.9701	2.23892	3.21719	0.00145901	0.00599361	1	1.03435	5.00231	4.40648	0.870169	2.43073	0.930094	5.72381	0	5.06256	2.76423	1.05181	5.54623	0.423833	0.349431	0	2.06618	4.4713	6.82768	1.77551	3.90722	2.965	2.85295	0.633008	2.03055	2.36587	1.68579	1.30524	0	1.82969	0.284391	2.48385	1.84738	1.09215	1.93107	3.48007	0.71179	2.59062	0.91169	5.01037	0	0	2.10419	0
PLA2G4A	1.969	6.07363	7.0511	0.00180525	0.00716832	1	6.97086	7.72624	4.41464	7.06409	6.7928	6.472	5.70667	6.84927	4.71191	6.28953	4.61698	7.56092	9.36983	5.13756	6.48123	7.49183	4.72129	3.31714	5.84621	6.26006	3.08043	0.8942	2.86504	7.09948	4.59049	4.55174	4.88843	8.21528	7.09613	3.58452	6.08772	4.30688	7.87282	5.72101	5.15912	6.44073	3.18582	6.3883	6.45697	8.78037	6.91278	8.47548	2.74325
GRHL3	1.96824	7.95759	8.9345	0.000342125	0.00184516	1	10.5876	8.43896	7.58956	7.98175	8.3243	8.57287	7.08134	8.63356	6.99219	7.73819	6.81798	9.74983	7.8621	7.26457	8.50306	8.64445	1.90962	0.799297	9.75921	6.52119	7.42806	9.70273	6.73166	8.78285	6.11392	5.93539	7.62334	9.2995	7.36291	4.02284	7.9515	6.90436	9.34347	7.59601	8.86842	4.92651	8.43373	8.28285	8.19329	9.45695	6.72431	8.73664	8.02883
G6PD	1.96795	10.0181	10.9948	4.06986e-07	6.79105e-06	1	10.4026	9.26745	11.3091	9.9811	10.0935	9.93605	10.2803	10.4476	10.3489	9.12357	9.38125	10.5854	10.5067	10.5537	9.28616	10.1213	10.9563	8.93742	9.27993	10.6099	9.7122	9.10003	9.08591	10.0861	9.03148	9.62732	9.54685	8.84686	10.4653	10.1466	9.67303	10.3941	11.302	10.7207	10.0252	9.66338	10.2649	10.2932	11.6306	9.92155	10.5951	10.1676	10.1153
ANK3	1.96751	7.39067	8.36704	4.25432e-08	9.91428e-07	1	7.11497	7.99142	7.89163	7.86266	7.14565	7.93389	6.40891	6.83769	5.93636	4.60885	5.60245	7.93113	8.15147	8.16969	7.18979	7.1611	6.25061	4.79982	7.79068	6.79754	8.61962	5.12828	4.26046	6.92855	7.57388	5.64694	5.99049	7.46797	8.54773	6.06707	8.44985	7.79133	9.16612	8.70845	8.05344	7.1794	6.53932	7.92476	8.5352	8.11233	7.75612	8.36807	7.67334
CD9	1.96633	13.4837	14.4592	1.44665e-11	1.21366e-09	1	14.1243	13.8068	14.3898	12.9338	14.2898	11.2421	13.4688	13.9004	13.1265	12.8489	13.5205	13.6651	13.8323	14.1741	13.2182	12.7478	12.6733	11.5127	14.1773	13.4272	13.5569	12.3861	12.8529	13.3427	13.4604	13.3738	12.845	14.2241	12.0298	13.3155	12.662	13.3244	14.5613	13.0447	13.9063	12.7911	13.3835	13.5921	13.6699	12.7776	12.7784	14.2029	12.6097
FAM153A	1.96417	1.54955	2.52348	0.00809583	0.0245986	1	1.54081	2.1417	0	0	0	2.79003	5.21225	0	0	1.9538	0	6.66005	0	0	1.10671	3.23587	4.01	3.01219	0.660179	2.24443	2.13237	3.04708	0	0	0	0.146968	0	4.89108	0	0	0	0	0	0.423447	0	4.02046	0	1.08016	2.01895	0.574219	0	0	1.67835
GALNT12	1.9633	5.92128	6.89456	4.78867e-06	5.31327e-05	1	7.35724	5.36011	6.78444	7.19619	7.95323	6.40295	6.38901	6.51925	4.84014	5.30517	4.91715	5.74443	9.09492	5.78928	4.84111	6.16575	6.32328	6.73515	6.58592	4.80478	5.85311	2.37356	4.98561	5.50539	6.75356	7.24205	5.12156	4.61111	5.95998	3.68091	6.34789	6.73382	5.52967	4.95421	6.6563	5.66081	4.26345	6.13728	6.30999	6.36103	3.93222	6.24803	5.36548
UBD	1.96043	8.16892	9.14009	0.00707135	0.0220492	1	7.53726	8.55765	6.90854	8.79012	10.5337	10.3976	9.95843	7.99547	7.43252	7.19905	9.52267	6.97896	5.96725	8.44353	8.12851	6.96981	5.1262	5.32661	9.99108	4.07159	11.3416	7.4795	7.13753	9.80587	7.31013	8.91472	9.29275	6.00676	8.67815	9.45753	7.46683	8.3779	6.48448	11.6311	5.00047	6.85976	9.5686	7.97561	9.45179	6.05973	9.19399	4.2029	6.91415
SLCO3A1	1.95949	8.37176	9.34224	2.39812e-10	1.24447e-08	1	8.24506	8.70453	9.46887	9.25137	8.48414	7.52747	8.87375	8.50961	8.08249	6.9471	8.44596	8.42142	9.28931	8.20173	8.39184	9.07218	7.28955	7.38419	8.96659	8.34867	8.71549	7.53927	7.02153	7.53187	8.14191	8.56997	8.31192	8.2538	8.04168	6.76109	8.38622	8.44646	8.84581	8.73397	7.12463	8.41037	9.22896	8.6863	9.14895	8.52679	9.10644	9.54917	7.55695
OGDHL	1.95656	3.04477	4.01309	0.0154652	0.0414518	1	1.19542	1.45808	5.55142	0.7456	4.62941	3.12588	7.44933	0.152603	1.2148	5.59124	2.43996	2.90456	1.31901	1.12838	0.797514	5.455	4.86338	6.36179	2.18251	4.88485	3.64407	0	7.54808	4.119	5.50184	4.55432	0	0.198348	1.72591	3.35969	0.747306	5.1561	3.94438	3.8462	4.79934	4.97169	1.12816	2.26793	6.19533	0	0.0288258	1.8117	0.125562
CFTR	1.95616	1.36062	2.32865	0.00162621	0.0065767	1	2.41546	1.43329	0.398365	3.94841	0	0	1.39388	0.957123	0	0	0	0	0	0	2.53773	0	0	0	3.52426	0	0	0	0	0	0.735463	0	0	0	2.0952	0	4.53368	0	0	1.4365	0	5.79908	0.975002	3.54204	3.86412	0.077325	0.99172	0.584127	2.19577
MARS2	1.9558	5.64652	6.61429	1.33461e-09	5.4766e-08	1	6.2781	6.17102	6.1347	5.51718	5.75854	5.68807	5.84808	5.57954	5.52164	5.02202	3.04224	6.10298	6.34821	6.56503	5.50641	7.12654	6.50616	2.42084	5.83881	5.72822	4.53097	2.66557	3.41475	4.08219	5.85984	7.54642	5.58959	4.92094	5.4876	4.76668	5.11243	5.65396	7.31039	5.49054	5.09021	5.60572	5.71326	5.99628	6.42173	6.83994	5.63961	5.17853	5.57565
CEACAM1	1.95578	6.46636	7.43411	0.00268687	0.00996669	1	11.3582	7.11905	6.3069	6.64538	8.27013	5.67606	5.44699	5.84642	5.16371	3.88711	5.61446	3.06298	1.34043	5.62959	7.96074	7.46942	3.86282	1.04328	9.54871	6.59949	5.293	7.57163	2.73553	7.87001	5.65242	7.4985	8.08687	5.81464	5.7538	4.10354	8.11695	6.09381	7.36231	7.27472	5.92488	5.27271	4.98804	8.22601	5.9615	5.64989	5.85852	4.48218	4.82331
HIF3A	1.95498	1.56603	2.53318	0.00541866	0.0177538	1	0	3.54611	1.88223	2.12276	0.65879	1.86042	0.765221	0	0.930867	1.71757	1.0577	0.0926241	0.949561	2.44849	0	2.91601	0.919668	9.43324	0	0	1.06722	1.30345	0.372618	0.0633536	2.79197	4.8518	0	2.05791	0.296439	2.41101	3.55788	0	3.79202	1.62775	0	2.2834	0	1.50978	4.30229	0	1.2596	0	0
RTKN2	1.95377	4.57069	5.53695	2.53166e-06	3.14656e-05	1	5.47782	5.96779	5.77626	5.96362	5.60749	4.94259	4.74564	3.31037	3.80365	1.55811	5.80156	1.5801	3.26083	3.58452	4.20401	3.47138	3.1131	3.85191	7.37915	4.54061	4.42162	5.64121	4.99288	5.04091	4.80784	5.09467	4.27986	4.57579	4.71955	1.835	4.38543	5.31269	4.52064	4.66813	5.94492	2.82456	5.35051	3.80091	5.01205	3.79097	4.60736	5.14306	3.88371
NPIPB6	1.94865	1.74434	2.70682	0.000199707	0.00117574	1	0	2.7563	1.53348	2.73106	1.3402	2.88459	3.77906	2.3801	3.55174	4.20144	2.37958	0	1.91828	1.74396	0	0.184055	0.0831637	5.44068	1.62581	1.49128	2.63609	1.66026	0	1.07372	1.49393	1.72245	3.11336	0	2.58159	1.2384	2.64548	1.4368	0.928904	0.103395	2.19333	1.46168	1.67208	0	2.79393	1.46044	0	3.28464	0.628669
B4GALNT3	1.94635	7.92221	8.88298	6.65436e-05	0.000475118	1	8.48812	9.5976	8.89311	6.85441	7.68831	6.1497	6.69297	6.38177	8.55955	7.84229	7.65835	7.19868	9.0449	7.8138	7.63518	8.82325	5.97732	7.38404	8.46313	7.41631	8.43205	10.2082	9.1598	9.57849	6.6064	7.79672	6.29946	7.58221	7.90128	6.17944	6.63164	6.79606	9.68409	8.16533	8.20181	7.4613	8.07673	7.43285	7.57043	8.45017	7.08362	8.68926	6.28257
FRK	1.94245	4.94496	5.90284	1.30009e-07	2.62819e-06	1	4.2064	5.09681	5.72442	5.95964	5.9394	5.91536	4.48973	4.78177	4.35312	3.04252	4.9097	4.59834	6.53424	5.52748	6.45946	4.73712	4.62508	4.44878	6.4962	4.6699	4.87642	4.81627	3.23039	2.61238	4.37497	6.00279	3.22002	4.53944	4.86385	4.58927	5.10699	5.718	5.47874	4.35621	3.48876	3.39618	5.33065	5.15643	5.90193	4.09473	5.30128	4.5264	5.13919
TMSB15A	1.94122	3.59912	4.55609	0.00414454	0.0143219	1	1.56346	4.83774	5.06326	4.27569	3.14735	5.01182	7.81226	1.82143	3.93462	3.17868	3.97206	4.47816	1.46688	0.844008	0.666528	6.23382	4.44995	9.35476	3.11985	5.28736	4.51835	3.0218	0	2.36459	2.26617	4.56318	3.81278	3.78953	2.83809	0.858647	2.32221	3.03476	5.0087	4.54849	2.59569	5.23677	4.40214	3.26464	4.42579	4.42148	4.70779	3.65036	0.865961
CD79A	1.93994	6.65953	7.61554	0.0313413	0.0724119	1	5.92529	2.98704	6.37121	6.5975	5.67352	11.8318	8.63112	11.1461	5.07789	5.06432	7.64087	6.03537	2.90268	4.39055	8.13441	8.78685	2.02599	7.60949	5.86138	4.10356	7.06143	5.73753	5.48776	9.47999	5.86136	7.74608	3.87056	2.07088	6.20695	7.46533	6.76196	3.49154	2.10705	5.96612	5.39837	5.16422	4.2162	7.9275	8.40671	8.82067	7.47876	2.34771	8.77171
FRY	1.93933	4.59186	5.54742	1.56219e-05	0.000143496	1	5.17359	3.73386	6.07658	6.70231	4.41402	4.49312	4.72038	5.11692	2.10083	4.32899	3.72306	3.06395	4.11371	6.18253	2.65164	5.86507	3.90461	3.78888	4.65046	5.56932	4.07297	0.276521	2.84752	4.41036	2.85493	2.4263	1.95919	2.56396	5.73037	5.16979	5.27391	5.13318	5.4142	5.33911	5.32585	6.20295	5.19109	5.76265	4.83079	5.53066	4.76717	2.90901	3.84682
SEMA6D	1.93604	3.68687	4.63998	0.00935854	0.0276996	1	2.25082	1.21111	6.42762	4.66321	2.11605	5.00495	4.68923	5.71852	1.33855	1.15065	4.59592	2.74289	3.54968	2.6591	4.07782	4.44581	3.15641	4.00667	3.01042	3.35592	2.01078	0.338786	0	1.37128	2.90265	0.243807	3.84608	4.22679	4.72538	3.14868	4.073	6.22834	1.7126	3.23596	5.55583	3.15021	2.52093	3.33939	4.63995	3.28932	5.66879	6.59303	4.58544
KCNH2	1.93591	1.95657	2.90958	0.00134152	0.00560705	1	2.16911	1.19086	2.01509	1.79182	1.01406	3.26743	1.40561	3.61354	1.16402	1.52304	1.50144	1.6992	0	0	0.253843	0.942863	2.85746	7.72131	1.60504	2.80985	1.11623	3.00589	0.781967	1.43231	0.73014	2.91378	0	0.139493	1.40617	0	1.12806	2.79746	4.74332	0.940323	2.51393	2.3525	1.3144	1.32239	3.92288	2.09798	2.63282	0.468922	0.357602
CDON	1.93559	3.90931	4.86208	3.7317e-05	0.000294115	1	3.33629	3.99188	4.22244	3.76901	1.34216	4.65813	3.49938	3.01064	1.89954	0.40819	2.29026	3.41896	3.0885	2.82251	4.20727	5.68077	3.86202	6.90666	2.15351	4.53455	3.1314	0.315223	3.4347	2.16071	3.89438	4.81004	3.59878	1.90166	5.09571	2.83536	4.62751	3.47967	3.85091	3.62369	3.09063	5.55238	4.48531	4.35013	5.47439	4.09828	4.79045	3.18891	4.23449
VEGFD	1.93535	1.20865	2.16124	3.17473e-05	0.000258306	1	0.839507	2.2692	1.18686	0.677445	1.72898	1.70127	1.39456	0.156633	0	3.03071	1.54748	0	0.495907	0.382946	0.90939	0.765984	0.125503	0	1.54572	0	1.31707	1.43461	0	0.453071	2.25057	0	0	2.13338	2.00963	0.0970108	0	2.53688	0	0	0.0569059	1.30239	0.0507256	2.50896	1.64872	2.41142	0.94611	0	0
SYDE2	1.93514	2.21089	3.16333	2.83097e-05	0.000233993	1	1.78612	1.87392	3.48272	1.46654	1.58566	2.42002	2.72129	0	2.44751	0.396188	0	1.66718	3.98633	1.24813	2.10639	4.44296	2.75768	3.80136	2.42714	3.0671	1.34044	0	2.8289	0.556296	3.50946	4.26045	2.8603	0	2.89576	2.38393	4.05632	3.32695	3.00808	2.72942	1.61248	1.85219	1.04528	1.946	3.74931	1.20392	2.28626	1.42977	0.645834
MAN2A2	1.93453	6.85042	7.8024	1.50684e-07	2.97838e-06	1	6.52877	6.37717	7.85558	8.08438	6.19443	7.7434	6.8796	7.06647	3.77109	5.8965	5.06514	6.78322	7.67386	5.33068	6.38916	8.51011	7.44123	5.1204	7.65875	5.46887	7.24712	5.34897	3.70057	4.83102	7.55788	6.40609	7.08437	5.51946	7.27442	6.44549	7.16502	9.08337	6.8072	6.73471	6.51091	7.13487	6.89806	7.57486	8.41591	7.3547	7.53692	8.05951	5.70527
VPREB3	1.9335	3.86571	4.81693	0.00246551	0.00926851	1	3.82264	1.25646	4.94327	3.68813	3.32077	9.54522	2.88717	7.28222	4.22818	4.42994	5.35953	2.73073	0	4.60992	4.09281	4.49221	5.16619	3.71305	2.55028	3.90459	2.8856	5.01245	5.34172	4.47888	3.09452	2.76037	2.37327	0.330521	4.3074	3.11199	3.41199	2.95938	0.18164	3.91848	3.5197	3.56136	1.0956	3.27767	4.7663	4.34446	1.11017	0.582902	5.50862
XCR1	1.93262	1.89324	2.8438	0.000378416	0.00200507	1	1.62632	0	0.955869	3.76539	1.47316	3.4676	1.05422	3.0422	0	1.26786	2.02373	1.59898	0	2.12876	1.30704	3.55406	0	0	0.533432	0	1.87096	0	0	3.48778	2.55307	1.59507	0.35606	0	3.3649	2.343	2.88596	0	3.66441	3.14846	0.972229	1.53604	1.45158	0	2.40662	3.05946	1.02246	1.34632	0.745839
DUOX2	1.93211	6.08882	7.03899	0.00684882	0.0214706	1	8.40965	8.80739	3.99442	5.88287	7.02516	6.56274	6.08959	6.355	2.95144	4.91208	5.00962	2.69758	7.23235	4.7329	7.6269	6.05916	6.44194	4.08464	8.98359	5.51077	5.0784	6.21226	2.21076	6.97384	5.99194	3.69096	6.09919	5.61267	7.08211	3.9471	6.80566	4.8702	7.47494	5.7636	5.57946	6.08107	6.02651	7.99572	7.01593	5.66066	3.57311	5.6638	2.82642
IGF2BP3	1.9319	6.29657	7.24658	0.0112763	0.0320986	1	6.61876	7.50054	7.31518	5.59985	5.92402	5.86387	5.8379	6.83705	4.0662	5.21507	2.64692	7.47968	8.39408	8.14459	7.90739	3.06748	5.7295	4.08251	7.50934	7.62392	5.21947	3.3886	0	0	5.11602	8.71807	7.21768	6.89388	6.32101	7.9729	8.69576	8.09371	8.37131	6.92848	8.80345	6.91757	3.75592	7.16581	7.79013	7.62002	8.12622	5.37753	7.56083
SRL	1.92991	2.21257	3.1611	0.025075	0.0608091	1	0	4.37284	6.09723	4.82847	0.535523	3.75661	0.152764	2.58992	1.33539	0	0.867901	0.772853	0.233415	7.77349	0	3.22699	0.850076	2.25274	0.183168	0	2.28734	0	1.28682	0	2.21946	3.93838	0	2.64148	7.08225	5.3096	1.31024	0.966449	7.4155	2.37077	0	7.23021	3.37643	7.3792	1.83415	5.82042	5.35798	0	0
PRICKLE4	1.92947	2.4292	3.37741	0.00216802	0.00833483	1	4.4182	4.67459	0.093056	3.94754	2.26281	0.911792	2.64703	3.56298	0.874503	2.85241	1.58742	0.674852	3.90845	1.24281	3.47629	2.88551	2.36789	3.90059	3.48273	1.09605	2.18126	1.98228	3.39869	0.83244	1.5168	2.623	1.74139	3.52442	1.94553	1.97252	3.04072	4.05005	0	1.97918	2.54087	2.39865	0	4.63451	3.82163	0	1.33589	0	0.221799
RCOR2	1.92883	4.55288	5.5006	0.000194176	0.00115198	1	3.50482	6.83601	4.612	2.35842	4.80128	3.57984	4.38622	3.30979	6.2704	3.2926	2.94771	7.64479	5.23086	4.17591	3.7041	4.29031	5.88316	7.5588	4.08961	5.74555	5.48096	6.93905	5.0316	2.85921	5.31661	4.97696	3.26764	4.84794	3.03927	5.1368	4.67413	3.70855	6.31355	3.92696	3.96702	5.02047	4.11787	3.44217	5.40771	2.67083	4.43104	3.58817	5.06439
RAB40B	1.92859	7.35537	8.30291	1.53237e-13	2.75481e-11	1	6.934	8.75802	8.20278	7.66967	6.42432	6.63129	7.82755	7.25606	6.5858	6.77226	8.07155	7.05857	6.43803	7.92089	6.22298	6.85287	7.03571	7.77782	6.78667	6.60754	7.78576	7.09318	6.44361	7.69915	7.28893	7.36078	6.69798	7.09099	7.47142	6.75287	6.46859	7.40419	7.53675	7.25907	6.90194	7.05624	7.74026	7.15652	6.7125	7.2231	7.06587	7.64027	8.36849
C1orf115	1.92793	5.6563	6.60335	3.25592e-07	5.65795e-06	1	5.42863	6.68032	6.32738	6.26813	5.62263	6.50586	6.70321	5.32346	6.50907	4.78932	5.41212	3.18512	5.61431	5.25885	4.61634	6.18362	5.57221	8.09725	5.09008	6.10882	5.80508	4.57368	5.62592	3.94346	6.6294	6.92614	4.63896	5.997	4.83149	4.19737	5.85948	6.46071	5.79463	6.23182	5.23095	5.74294	4.1295	6.11248	6.08799	4.78553	5.07268	3.94944	4.53636
RGS6	1.92631	2.40365	3.34949	0.00415344	0.0143395	1	2.89078	3.45173	3.89997	3.27051	4.07631	0.766151	0	3.164	4.22303	0	3.0648	0	3.3477	0.910201	0.81634	0.379398	0	3.49814	3.81859	0	2.67881	2.11777	3.9463	2.74808	0	0	3.3975	1.48173	2.96915	1.71562	2.63527	4.88742	4.18083	0	0.683704	2.44761	0.302206	1.74761	4.92016	2.61522	0	3.33633	2.35524
FCGBP	1.92413	5.7858	6.73001	0.0137379	0.0376713	1	6.70418	5.18332	7.40227	6.03541	3.3904	7.81762	4.45283	7.36382	4.80503	3.53325	8.42642	5.42631	1.00122	3.69444	8.59672	5.6067	0	5.20513	9.41599	4.78423	4.21507	6.25449	7.64611	5.96696	6.37035	4.39455	4.10356	1.74753	7.62929	2.57236	10.3034	5.63528	6.57729	3.86663	5.60802	6.472	3.76331	6.4615	4.5192	3.24883	4.2783	5.93696	8.52252
BCL6	1.91998	8.59514	9.53623	5.25901e-12	5.47698e-10	1	8.22045	8.31902	9.18617	9.14216	8.93681	9.24968	7.88584	8.56878	7.43876	7.4427	7.95244	8.99779	9.02975	8.80518	7.88635	8.74348	6.78176	7.29091	8.46288	8.53087	9.58706	8.93523	8.00059	7.05616	8.92952	7.06089	8.0826	8.48578	9.12091	8.94685	9.34438	8.18686	8.98342	8.54798	8.74066	9.19123	8.1542	8.71392	8.76973	8.94409	9.00591	8.75538	7.32095
MYRF	1.91914	3.88926	4.82972	0.000191428	0.00113944	1	3.80265	3.31959	2.9681	3.39998	3.64581	1.38361	4.13586	3.89756	2.79128	3.83204	3.23886	3.78681	2.64025	2.84074	4.2547	4.97849	5.09093	5.76705	6.00554	4.9221	5.34074	3.71285	1.94284	2.87345	5.83842	5.97583	1.89314	3.73777	2.41022	1.07302	4.69672	3.6645	2.1953	3.52855	3.43439	5.26572	3.20387	4.82743	5.76464	4.50295	4.43195	4.28466	2.43752
ZNF14	1.91867	4.15117	5.09128	0.000109775	0.000723573	1	4.94107	6.04937	5.45705	4.77214	3.20643	5.5303	5.46664	5.16644	0	5.07559	2.03671	5.69245	5.70942	4.6076	4.298	3.40778	1.03137	5.51547	5.06902	5.33747	3.66138	0.533433	0	3.49507	3.40068	5.19042	2.86824	5.16182	3.85901	2.3803	3.65768	3.34047	5.77406	4.08974	6.25959	4.60647	4.36319	3.07869	4.07259	2.99443	5.05885	0.515997	4.84424
NEURL1	1.91862	3.16963	4.1097	0.00645074	0.0204606	1	1.67388	4.54264	5.81704	2.79022	3.41626	3.67284	2.94208	1.73232	7.17826	1.45191	4.91084	0.985328	4.89573	5.52527	2.17682	1.03575	5.73334	5.86544	0.952383	7.04406	0.709083	0.537662	0	2.16778	1.85766	6.31102	2.23088	1.50745	4.73213	3.84285	5.69903	0.41701	4.63588	2.35008	2.71736	5.51071	1.28262	4.97366	2.55573	4.09499	4.37409	1.26278	1.27945
MYCL	1.91745	7.14889	8.08808	1.11223e-05	0.000107184	1	7.47489	7.70582	6.46459	5.46959	6.82974	7.63391	7.07003	8.53573	6.28845	4.7129	7.64691	7.86224	6.87288	8.16427	7.06281	6.75152	6.79762	4.26583	6.22662	7.64846	7.88001	7.77489	6.94395	8.02368	7.63537	5.82216	6.01072	8.08294	7.20279	7.34589	7.19331	7.68853	7.27244	6.77832	7.3487	6.21429	7.53088	7.27149	7.12704	7.7255	5.69798	7.96734	7.61782
STXBP6	1.9172	3.75691	4.69591	0.0191046	0.0489727	1	1.81742	1.70236	4.54239	4.19881	1.03824	3.06889	7.30151	3.46199	4.2713	2.44658	3.56046	1.13404	0	3.48118	4.86049	7.19106	4.98478	9.21677	3.88143	5.10501	2.64508	0.36157	6.53231	3.77696	2.49776	0	0	5.85344	4.38357	2.22229	3.36267	3.33301	2.62392	5.04273	2.39451	6.19259	1.99229	2.9981	3.88697	3.25696	2.61658	1.72265	2.65586
MYH7B	1.91478	1.32339	2.26057	0.00147052	0.00603431	1	1.03321	2.76614	2.58437	2.18905	2.43499	0.677563	2.87051	1.26586	1.55885	0	1.04436	0	1.10613	1.3269	0.763211	0.832191	1.94765	3.78665	0.441613	1.80277	0.978633	1.30412	0	2.04419	1.49761	0	1.75139	0.553457	2.83464	0.0470002	1.14466	0.406244	1.91453	0	0.207302	0.946945	0	2.32574	2.64284	1.10537	2.48602	0.516647	1.71932
IGFBP5	1.91465	8.98641	9.9235	0.00241386	0.0091152	1	8.15943	7.99879	11.3428	10.195	10.0605	8.31921	9.58084	9.2689	5.67117	7.50657	8.00957	12.3419	9.38278	11.1716	7.23971	9.79835	6.95216	10.7444	8.23864	6.47857	10.0138	5.10374	4.60537	6.73044	8.86129	8.10744	8.00629	7.70024	10.7902	9.75941	10.0675	9.85438	8.78382	9.75187	5.51174	11.2479	8.63086	10.7316	10.7142	11.012	12.2389	6.25959	8.02439
C19orf81	1.91419	1.51759	2.45433	0.00556919	0.0181642	1	2.93412	1.30355	0.065675	0	0.678091	0	4.02323	2.30434	0	0	3.72054	0	0	0	0	0.0738022	3.6452	6.26235	2.6858	3.04349	6.70524	4.13947	0	0	0.99825	0	0	0	0.842076	1.68108	1.80679	5.39418	1.30537	0.284531	0.854056	0.288671	0	0	0.399518	0	0	0.700428	1.09144
METTL27	1.91418	4.57352	5.51025	0.00413587	0.0142985	1	4.75214	4.02996	7.60558	4.65014	4.8942	2.73306	5.72192	5.87906	8.13211	4.21774	5.55256	0.291492	1.24666	3.62463	1.87286	2.94322	3.8098	9.24811	7.11202	6.28242	3.96019	1.53227	6.80998	4.2343	7.21284	4.0319	4.06792	1.06943	6.33972	4.14473	3.96453	3.37396	2.23705	5.35146	5.90374	3.66129	5.91052	6.18476	3.58251	4.94337	1.84047	2.84939	4.68879
SERPINB12	1.91284	2.3557	3.29142	0.0422981	0.0922773	1	4.28389	4.2303	2.62765	1.20674	0.228828	4.85418	3.42298	0.746753	0	0	0	0	0	0	0.199987	1.56967	0	0	4.7591	0.791218	0	4.28199	0	3.22356	0	0.0397768	0.395581	4.33804	5.17769	0	3.5206	0	1.38027	0.430417	5.65295	0	0	2.69409	2.58706	5.89055	0	0.923864	3.5171
ZDBF2	1.91075	3.15755	4.09169	0.000120326	0.000779845	1	3.64429	0.538873	4.42618	4.2854	1.69955	5.28861	4.85259	4.78039	0.0683286	2.08686	3.04832	1.04612	1.19699	3.67377	5.18071	4.83396	3.37122	3.42043	3.26445	5.16952	3.26806	0	1.02321	2.96144	0.939511	4.21211	3.42649	3.50534	4.76305	1.95857	5.21702	4.81088	2.34125	3.28651	2.91209	3.97686	3.26111	2.61093	4.85539	3.58831	4.3202	3.91656	2.69924
MCIDAS	1.90686	2.01152	2.94272	1.34201e-05	0.000125952	1	1.59411	2.39743	3.33261	2.33142	3.81594	0	2.81956	0	2.11599	0	0	4.7788	2.85729	2.6674	1.83874	1.73235	3.68488	1.25951	2.13615	2.14205	0.688479	0.656745	1.09538	1.14749	1.75722	4.70676	2.40082	1.7238	2.52182	1.35279	2.28484	2.0547	1.19513	2.05374	1.49	1.97624	0.533018	2.23504	4.54035	2.29802	1.27418	1.5075	0
MEGF9	1.90652	6.38805	7.319	2.67303e-08	6.69411e-07	1	6.77713	6.83146	6.44996	6.56653	5.75538	6.73691	6.51653	6.35853	4.57185	3.49875	6.52457	7.34744	7.01871	7.20255	6.40951	5.91786	4.99869	4.98272	5.78957	6.7747	7.40779	4.85117	5.10186	5.91513	5.78883	5.27887	6.53047	5.9733	7.60369	6.58461	6.88933	7.15446	7.01	7.01716	6.42038	5.6562	6.4998	6.41538	6.70508	5.96936	5.85975	6.80412	6.39184
CCDC60	1.90592	1.58529	2.51578	0.0203443	0.051427	1	4.66452	0	0	3.34138	5.09023	2.12703	2.23948	2.31387	0	0	0	0	0	1.09902	3.01401	0	0	0	5.83896	0.672221	0	0	0	1.22309	1.09829	0	2.06117	0	0	0	2.81315	3.24888	0	3.10261	0	0	0	3.58911	2.74684	0	0	0	2.3134
APELA	1.90511	1.46005	2.38992	0.000906668	0.00406399	1	0	2.91117	0	0	0	1.2424	1.46503	2.33678	0	1.59716	0.78332	1.90171	1.31824	3.44608	0.0116446	3.91045	0	0.331281	1.94417	0	0.00230427	1.49399	0	0	0	0	0	0.385903	4.17534	0.340292	1.00851	2.48505	3.51705	2.25784	0.806986	0.931608	0	2.33052	1.27313	3.1384	4.99877	0	0
BICDL1	1.9051	7.1465	8.07637	6.32645e-09	1.98619e-07	1	7.52391	7.97596	6.72591	6.90298	7.54558	7.36121	8.06705	6.58356	6.9282	6.84904	6.58275	8.71029	7.77668	7.73839	6.08414	7.20766	7.65183	4.73039	6.46617	5.68208	6.71506	7.01924	8.85829	6.59932	7.06287	7.88222	5.91711	7.55491	7.94974	5.40165	7.32587	7.68326	7.75445	6.67625	7.5849	6.47845	6.05476	5.9915	7.02008	6.99087	5.45569	7.01165	6.32792
SHOX2	1.90478	4.3804	5.31003	0.000245318	0.00139426	1	2.89502	6.06116	6.34159	6.50298	3.21912	5.09767	6.34945	3.78264	3.98052	4.76521	4.01526	4.02618	7.02549	3.86703	1.84614	6.09664	4.70829	4.3335	4.13896	4.91985	4.95505	3.93948	0.782135	0	6.18911	4.16171	3.48091	5.20294	5.95919	4.50052	4.22917	6.78015	4.3736	6.02162	3.13437	4.41135	5.13825	4.5946	3.18867	3.19633	5.37784	3.29832	3.9555
WDSUB1	1.90428	5.89352	6.82277	3.34723e-16	1.48666e-13	1	5.72721	6.82261	5.64719	6.57708	5.44424	6.4676	6.20769	5.9337	4.97332	4.70348	5.55424	6.28493	6.88581	4.99166	5.93649	7.08946	5.69372	5.58417	6.19622	5.699	5.57579	5.29472	4.9911	5.43684	5.8817	5.61472	6.16559	5.93223	5.29945	5.39325	5.95764	6.72142	5.15286	5.74198	5.3582	5.35853	5.73679	5.63262	5.28996	5.5664	5.26628	5.77383	6.26554
HYKK	1.90419	4.74118	5.67036	1.87459e-09	7.27717e-08	1	4.2873	5.02057	4.72587	4.66861	4.42951	4.92823	5.08267	4.84862	4.92676	4.74308	5.55901	5.19561	3.10447	4.69596	4.5337	4.97339	5.38865	6.76161	4.73169	3.55402	5.18525	1.63875	4.8507	4.71602	3.74997	5.2198	4.5863	5.22856	5.34648	4.26236	3.68729	5.69972	4.80955	4.64079	5.50646	3.50927	5.19572	3.6657	5.94661	3.36505	4.80842	5.019	4.2679
SLC7A4	1.90408	2.7963	3.72539	0.0147181	0.0398302	1	5.39005	4.74929	0.945686	5.32579	3.63548	0	0	0	7.74769	2.245	5.04229	3.64864	1.61242	5.43683	1.03212	0.692895	0	4.30783	2.90961	0.295914	5.2224	0	0	4.02621	0.143356	0.213749	3.51297	3.15259	0	0	1.96537	6.38824	4.32114	0.557591	1.55608	5.43784	0	4.64838	4.26782	3.33299	0	5.20613	1.34503
PHACTR3	1.90223	2.20087	3.12856	0.0185123	0.0478534	1	0	4.09309	3.16758	2.5481	0	2.42612	2.22395	0	0	5.59631	2.13058	2.69855	2.50414	0	0.385537	4.71903	0	4.91397	0.402273	8.47467	2.28944	0	0	0.358431	1.56247	4.30656	0	2.71125	2.99879	1.50405	4.27602	0.59866	2.98538	1.11944	0	1.31978	1.86971	0.366335	1.36407	2.86578	0.786589	1.97461	1.02476
KIF1A	1.90052	1.25328	2.17967	0.0218307	0.0543197	1	0	0	1.22185	3.06622	0	0	5.04701	3.22559	0	3.59881	0	0	0	0.686761	0.653884	1.40141	3.60428	5.05463	0	6.82726	2.42293	0	0	0	2.58868	0	0	0	1.8845	0	4.21559	0.0251204	0.715578	3.22859	1.78744	7.1501	0	1.49723	4.13009	0.663465	0.83637	0.295831	0.479725
CHPT1	1.90019	6.85625	7.7824	1.98517e-05	0.000174902	1	5.31127	5.21835	7.99642	7.88564	6.29677	7.16633	7.8012	6.36752	6.90425	6.62141	5.58402	6.44797	6.07689	6.43984	5.38174	6.91389	8.95807	7.46319	7.55584	6.85271	6.05734	5.4399	5.30834	5.70731	7.02476	7.26251	6.89458	4.69557	6.90437	5.51567	6.70141	7.05238	6.10022	7.05458	6.90481	7.63743	5.41102	6.35991	7.56572	6.58564	7.30469	5.56118	5.67044
ZDHHC23	1.89869	4.69342	5.61843	6.28323e-07	9.76163e-06	1	4.81645	3.79131	5.87212	4.57733	6.27607	5.07618	5.75953	4.64727	4.28073	4.31916	3.48564	5.44856	6.41551	4.40483	4.9701	7.5688	4.50511	3.18363	4.25081	3.46439	3.9582	0	5.30825	3.4966	4.54526	4.43506	3.77644	3.44184	5.24769	3.88421	4.30102	5.54653	5.359	4.27721	4.76842	4.92354	4.60056	4.86637	6.00933	4.57921	3.44905	5.21448	4.07989
EGF	1.89863	2.58436	3.50932	0.00275841	0.0101721	1	0.878873	5.60647	3.94116	4.89168	0	0.119721	0	2.10255	0	3.22662	0.678885	0	1.33477	4.32478	1.81733	4.63114	2.55437	0	2.04198	1.97145	3.20984	0	0	1.17886	2.91496	5.42748	3.20624	3.21512	4.80424	1.42414	2.92277	5.39059	3.77008	2.40955	2.787	4.3771	1.38875	4.03569	4.07039	2.18267	2.88974	2.17875	2.69521
DHX35	1.89818	6.47094	7.39555	2.11616e-10	1.11735e-08	1	6.70766	7.02512	6.69738	6.45087	6.79767	6.9253	7.33421	6.91609	3.91804	6.16971	5.62353	7.22686	6.78617	6.88323	6.34486	7.28113	6.76266	5.90943	6.28328	6.49087	5.62119	5.17025	4.01771	5.19727	5.64544	5.72643	7.07959	6.13069	6.4298	6.96017	6.00353	6.7095	6.61845	6.28316	6.25457	6.46891	6.93085	6.53271	7.151	6.59435	6.17824	6.7649	6.23449
NEU4	1.89706	1.13817	2.06193	0.000855862	0.00387955	1	0	2.37674	0.785765	2.65131	0.614355	0.395921	0.70438	1.44969	1.2487	1.96284	0	0	2.27773	3.01732	0.585269	0	0.509424	3.24283	0	2.3738	0	0	0	0	1.40354	0	0	0	2.33492	1.88037	1.35758	0	3.05394	1.27641	0	2.83788	0.156491	3.25649	0.383212	2.1738	0.800451	0	0
IL17RB	1.89606	3.20197	4.12497	2.47273e-05	0.000209426	1	2.07632	5.65346	5.55695	4.05792	2.90919	3.0743	3.924	3.15763	2.87031	2.46337	1.35266	3.17983	3.35999	2.94153	2.49014	3.59375	2.70793	4.34133	3.17973	3.11326	3.79407	2.7183	0	2.20983	2.82001	2.32386	2.86802	1.18343	2.39945	2.89495	4.21002	2.70283	2.22197	3.17035	3.50341	4.29442	1.89474	2.73655	3.39592	2.72088	3.40844	2.91698	3.36664
LRRC8B	1.89535	6.03864	6.96111	3.34991e-09	1.1656e-07	1	5.71714	6.96679	6.93538	6.81402	6.40361	6.58082	5.91491	4.60662	4.45028	3.49985	4.34153	7.05414	7.94588	6.16038	5.01086	7.23121	4.85602	3.46033	6.09491	4.84933	5.49007	5.42393	5.40295	4.77766	6.75615	7.10007	4.61311	5.15753	6.16878	4.53343	6.56531	6.76574	7.26065	6.16108	6.59642	5.44092	5.98386	6.71181	6.25658	6.26079	6.41846	5.43221	5.73989
RAB15	1.89518	6.30577	7.2281	2.11194e-07	3.93248e-06	1	5.0172	7.38789	8.23207	7.4069	5.96095	5.85733	7.20523	5.55565	5.59484	4.90462	6.12762	5.49071	6.20251	5.59068	6.19652	6.69232	7.59221	8.24548	7.18813	5.96579	6.04164	6.59282	5.22809	3.71461	6.49104	5.52512	5.65817	5.08533	6.64688	5.47465	6.52303	6.64261	6.98387	6.13869	7.26543	7.27334	6.82136	5.79825	7.09797	7.28916	6.76629	6.36686	6.0465
DGKE	1.89451	4.27279	5.19461	3.03408e-13	4.92663e-11	1	4.00923	4.70334	4.58126	4.70854	4.4098	4.6831	4.5824	3.11395	3.61385	3.25473	3.41108	5.19525	5.41171	4.62903	4.29086	5.29347	4.19067	4.34257	4.38627	4.00557	3.98265	2.19753	4.13717	3.6451	3.59484	4.49799	4.70588	3.64748	3.83161	4.56369	4.65105	4.47182	3.81786	4.11293	4.72904	3.83037	2.55514	5.05706	4.93852	4.60651	3.87946	3.26773	4.01654
TMC4	1.89429	7.52741	8.44906	5.23583e-05	0.000388532	1	6.16424	8.88327	5.38004	7.58447	7.36869	5.32464	9.3801	7.13166	7.77983	8.32656	7.1786	5.03165	8.8508	4.91154	7.22962	7.61332	8.52079	7.23366	7.9299	7.49496	9.3059	6.9442	8.95998	7.05379	6.80721	8.52773	8.37115	4.42258	5.66142	4.3721	6.99312	9.14621	8.3686	7.84731	9.37558	7.01036	6.49308	7.50273	8.08193	6.19943	7.47757	6.01	5.5469
RARRES1	1.8942	6.70998	7.63156	0.00803356	0.0244586	1	3.27178	8.25552	7.16902	8.19012	6.90367	7.27222	6.03716	5.03367	3.38249	3.39043	6.78967	3.66014	2.62833	6.24494	8.92855	5.84919	1.95695	4.04775	10.9369	4.63874	5.64195	6.1756	0	5.30821	6.63233	6.56844	6.08384	5.15409	5.56705	4.83744	9.77077	6.89969	4.1731	8.41129	6.95908	9.54388	4.91026	9.44202	8.44866	8.83153	7.77852	5.93338	7.10263
KCNJ2	1.89349	4.44525	5.3663	6.10311e-06	6.50869e-05	1	4.20156	4.0276	5.54657	4.29336	5.96257	5.64068	4.86445	4.25315	1.60885	3.09833	3.18787	4.13824	5.05737	5.78898	2.33457	5.14543	3.60315	3.75246	4.55928	3.8823	3.20769	3.37046	1.6552	4.32324	4.70901	4.50023	3.85025	3.09321	5.12588	4.8919	5.43363	5.14253	3.62725	3.95601	3.9482	4.51619	4.64995	5.01851	6.51629	5.48062	5.7779	3.7836	3.86633
MAST1	1.89234	3.56525	4.48542	0.000416038	0.00216194	1	2.14685	5.81653	3.75928	3.18136	1.68823	2.53165	4.26818	2.92059	3.95672	3.19228	3.35507	5.90618	4.75314	4.06317	3.38846	5.7042	5.88641	3.83287	3.22173	6.15442	5.21113	5.14832	1.39689	3.98528	5.45194	4.07134	5.24121	5.41064	1.81305	1.46464	2.75714	3.70387	5.5632	2.72064	3.92585	1.2863	0	1.3419	4.29134	3.29343	2.38495	2.98415	3.69999
SULT1B1	1.89188	1.26181	2.18163	0.00314987	0.0113307	1	4.19222	0	0.0101707	1.08637	0	2.68833	0	0.116582	0	1.36423	0	0	1.26796	0.91779	0.112752	3.29464	0	0.129757	0.309423	0.0563466	0	0	0	1.50678	0	1.68011	0.834929	2.14913	0.532711	1.83581	4.03737	0	3.63414	1.30773	0.834704	0.490835	0	3.19722	0	3.52975	2.74693	0	2.27375
NR3C2	1.89169	1.83132	2.751	0.000541928	0.00266829	1	1.1276	1.85538	2.89283	3.64077	0.269212	3.71474	2.19781	1.43705	0	1.0836	0.124591	1.06412	0	2.80868	1.26914	1.91665	0	4.07864	1.95937	0.328663	1.258	0	0	0	2.68235	1.34432	1.16786	0	3.01288	0.933908	3.27451	1.18607	1.08042	2.19975	0	3.18167	0.79565	4.00998	3.20638	2.59308	2.13491	0.794903	2.02795
MAP1B	1.89113	5.51426	6.43351	0.00221271	0.00847	1	5.53627	4.21496	8.42333	7.70899	6.42841	6.97928	4.8122	3.74929	3.79982	3.77337	5.28372	5.03634	6.16025	5.83505	3.34134	6.83311	4.9965	6.1043	4.93739	4.76753	5.2387	4.30395	3.25799	2.93593	6.69094	5.14986	6.63907	3.38454	6.82981	6.78018	7.18955	5.74023	4.84872	5.89226	5.61095	6.96873	6.14157	5.61953	6.96409	6.48199	7.67087	4.04859	5.5159
EMILIN3	1.89102	2.53301	3.45218	0.0122621	0.0343861	1	0	6.32406	2.35758	2.39496	0	2.2954	5.53399	2.27351	3.33408	3.18321	2.44804	3.63514	0	2.32835	0.218567	2.46617	2.54588	8.91484	0.516582	6.19921	1.34179	3.75711	3.22547	3.80688	0	3.35113	0.167006	1.60804	1.43345	0	0	0.643836	1.10444	2.22858	0.787762	6.80329	1.25007	1.08156	2.96024	1.38098	4.2884	4.08962	0
MAGI2	1.89002	2.73307	3.65147	1.51119e-07	2.98307e-06	1	1.8315	3.02662	3.61499	4.04332	1.64985	2.92671	4.87121	1.98164	3.66391	3.07281	2.33556	0.901283	2.66187	2.93613	1.57225	2.43599	2.30726	5.76173	2.79196	1.99296	2.92851	0	1.53132	2.01619	2.45069	1.8928	2.44385	0.883178	3.40379	1.56229	2.5847	4.08661	3.38515	3.45796	1.81122	3.26994	2.65919	2.07788	2.48657	2.67424	2.80461	1.61926	1.21508
SLC9A9	1.88957	6.21638	7.13444	4.24838e-05	0.000326321	1	6.50234	6.64194	6.83205	5.48282	6.2227	7.3479	7.20391	5.93146	5.52448	6.18478	6.6806	4.31669	6.99655	5.48003	5.76788	6.24199	7.00791	6.71832	4.30469	4.83566	6.58543	4.7481	7.21991	6.0133	6.26737	2.44923	5.19563	6.14588	7.57146	5.13173	6.05239	7.01753	7.49161	6.94215	6.45566	5.39023	6.09544	4.92846	6.36186	4.96888	6.68282	7.04856	6.63773
PITX2	1.88774	4.45923	5.37589	0.0456889	0.0980737	1	4.26044	7.29018	6.5926	2.26838	3.98225	4.80726	5.28558	7.31652	5.42649	6.01566	0	2.11197	5.71537	8.46651	0.809304	6.66611	6.12956	7.51234	1.34601	5.29067	6.74935	5.66283	0	4.06854	1.34504	7.07295	0.438123	1.85898	5.2955	2.94564	0.802662	7.03295	6.83798	5.56779	7.05733	5.70582	3.7247	4.77472	0	4.41843	5.00757	0	0
GABRR1	1.88764	3.2229	4.13948	0.00188543	0.0074417	1	3.16644	3.8674	5.20271	3.96211	4.8531	4.4497	2.57956	3.01328	3.8054	0.932445	4.63508	2.01528	1.08897	2.26551	0	1.76513	3.02256	4.51501	5.47165	3.05098	4.04204	2.28417	0	4.604	4.69774	2.57457	0	4.8538	4.37238	2.1865	1.31975	6.07117	3.15475	4.2278	2.13133	3.40662	0	3.94611	3.2372	3.41802	4.35526	4.89305	3.65319
C11orf52	1.88719	5.67809	6.59433	2.33551e-05	0.000199935	1	5.62273	7.89206	4.66785	5.89438	5.45386	5.40923	4.6672	3.78512	8.12262	4.62418	6.26277	4.24294	5.59824	5.58672	5.42512	6.7617	6.2767	1.67781	5.49778	4.74954	6.0203	2.39527	6.99968	5.11049	3.99693	6.29102	5.83377	6.38856	6.56088	3.81829	3.82553	5.74506	7.97386	5.75862	7.03816	4.19604	5.67576	4.69761	5.73164	4.90561	6.10917	7.38789	4.63871
HMCN2	1.88611	1.44402	2.35943	0.000236801	0.00135535	1	2.58685	1.13182	1.53401	4.65096	0.806765	3.36458	4.34014	0.457265	0	1.60167	2.00064	0	0	2.40849	0	0.755815	0	1.47246	1.76389	1.3925	2.50679	0	0	0.619309	0	0	0	0.0210166	3.1806	0.468295	1.19832	1.76939	1.01651	1.92341	0.0227955	1.89156	0.805507	4.07518	0.248092	2.89963	1.90823	1.33128	0
PPP1R3D	1.88478	6.05477	6.96917	3.65929e-09	1.25477e-07	1	7.16772	7.6174	6.1429	6.02639	6.07827	5.96216	6.39366	6.84295	3.261	6.52297	4.29039	6.21837	7.11475	5.68371	6.03112	6.77912	7.11526	3.51642	5.96339	6.31191	6.61987	4.78259	2.78368	5.30637	5.49774	5.70979	6.30005	6.12943	5.91541	5.77684	6.29468	6.3622	6.11206	5.69978	6.21887	4.8229	5.53928	5.40275	5.63638	7.00602	5.73251	6.29258	5.93102
STRBP	1.88453	7.40527	8.31947	2.35614e-11	1.76139e-09	1	8.01945	8.33727	8.15893	7.05214	7.64208	8.17343	7.43724	7.14075	7.38775	6.98684	7.95635	6.63651	8.13401	7.97009	6.80417	7.99896	6.65282	8.06191	6.94451	7.21459	8.11081	7.38206	8.17175	6.99185	6.89742	7.37341	6.64524	7.18393	6.91891	6.03936	7.01476	7.64257	7.67646	7.49456	6.50944	7.00321	7.1857	7.46786	7.59986	6.90311	5.80569	7.16699	5.86564
IGSF9	1.88422	7.69005	8.60402	2.05516e-08	5.36745e-07	1	8.02908	7.56653	8.08661	8.14314	7.90396	7.78894	8.51967	7.29489	8.35809	7.10562	8.87176	8.24147	7.33909	7.11599	6.57992	7.80923	7.61051	9.05124	8.6319	9.3706	7.45473	8.17252	8.35748	8.43084	7.96608	6.6775	6.55039	7.37439	8.15108	6.64652	7.82308	7.63568	7.4874	7.07433	7.14971	7.69131	7.45296	7.18308	7.18947	6.99514	6.68571	8.32949	7.64001
PELI2	1.88261	4.13169	5.04442	0.00214721	0.00827313	1	2.95052	1.09722	6.19266	5.60947	5.63424	4.26087	6.06876	3.88547	1.15067	3.08257	3.64323	3.01782	2.52815	3.99283	1.9462	3.27195	4.0301	5.07397	6.21399	6.01506	5.35637	5.05091	4.9908	0.555985	3.73517	1.93283	2.82788	1.45463	5.52551	4.84441	4.45946	4.92848	4.23547	4.53579	2.94933	6.02988	3.37914	3.55974	6.39124	4.39933	5.47446	3.54431	3.16946
WFIKKN1	1.8823	1.16362	2.07612	0.000114816	0.000750576	1	0.0214442	0.288379	0.631868	0.70724	1.99429	1.54425	3.7569	2.58084	3.7483	0.871918	2.81295	0	0.760805	0	0	1.12343	0	3.18151	0.38962	0.923276	1.40165	4.02512	0	2.06745	1.75836	0	0	0	3.15583	1.12011	1.50597	0	1.73875	0.749021	1.6191	2.02144	0.927488	0	0.859624	0	0	0	0.815347
GGT6	1.88225	6.9808	7.89326	0.00451546	0.0153473	1	9.19792	8.47502	4.57836	6.95263	7.14376	6.13746	7.07719	6.78405	6.32258	7.92485	5.81153	7.96511	9.88844	5.23342	6.06667	7.89958	5.78875	0.109994	7.04743	5.26304	7.899	8.46291	9.40062	9.44195	4.61731	6.712	4.71328	5.86007	5.40437	2.2072	6.96077	6.98573	8.82091	8.41169	9.50971	7.38562	3.28678	6.96131	6.55602	7.09232	4.53644	7.20851	5.3934
MSI2	1.88186	7.75145	8.66361	4.18976e-12	4.4848e-10	1	7.38582	8.15817	8.33057	7.81755	8.23757	7.53113	7.87232	7.59309	8.04332	7.65056	6.82633	7.82875	7.87474	7.61829	7.16228	8.1828	7.8798	7.71979	7.91939	7.43782	7.56396	7.94246	7.68287	6.59321	6.28018	7.38431	7.74223	6.57037	7.64602	7.95006	7.34849	8.31968	8.22125	7.34096	7.26118	8.88948	8.06236	7.59508	9.31504	7.65921	7.50616	7.8373	7.29974
CEP70	1.88079	7.16514	8.07647	1.90449e-10	1.02713e-08	1	6.5835	7.69379	7.44342	7.5094	7.45183	7.36123	8.37988	6.42048	6.82992	7.10861	6.00628	6.80956	8.03624	7.38202	6.01936	7.36031	8.55684	8.07382	7.28991	7.23196	7.84488	6.2411	7.61413	5.25848	7.00894	8.1078	6.19978	6.58569	6.36859	7.46544	5.84304	7.63084	8.07619	6.02391	8.20248	6.80277	6.70709	6.42126	8.3782	6.21163	7.24837	7.51832	7.58019
LEF1	1.87924	6.90805	7.81819	2.27812e-05	0.000196134	1	6.26701	6.36405	8.41073	7.71949	6.40824	9.34239	7.68408	6.40246	4.85226	5.50862	6.75011	7.82501	8.56443	5.54523	4.57967	8.61355	7.00145	8.5254	6.89554	6.26101	6.91453	4.00226	5.52771	6.2612	6.0767	4.23609	7.00177	5.40276	8.27371	6.77536	6.25026	7.5694	7.35041	8.12132	6.04862	8.18798	7.54215	5.58776	7.36704	7.59219	8.08528	7.17302	6.09094
MESP1	1.87813	3.34797	4.25726	0.00292719	0.0107004	1	0.233397	4.21528	3.51991	4.67456	2.71337	4.7979	3.87521	3.77638	7.42259	1.07174	4.72454	0	0	4.22529	2.14805	0	2.19413	8.50671	4.01418	3.8946	4.11634	4.26735	5.10885	4.88757	4.79358	0.464954	3.75731	4.81085	1.22118	1.81894	2.51624	4.11082	0	3.03944	2.90796	4.22293	0.260586	4.37921	3.45858	3.09312	2.21373	2.383	2.2389
AMH	1.87787	2.63711	3.54621	0.0197153	0.0503076	1	4.22104	2.8219	3.60982	3.85108	2.03175	2.83634	2.99339	1.91521	3.46907	5.87585	4.95376	2.64277	0	0	4.04052	5.0723	4.22517	8.08753	2.59434	1.0393	2.18121	0	0.576753	4.85449	0	0	2.52828	2.97021	2.22649	2.09358	2.83323	1.85781	2.18485	2.06	6.72285	2.85585	5.57771	2.60203	3.29065	0.38136	0	0	2.39559
EIF2AK3	1.87752	7.19258	8.10141	2.63914e-08	6.63123e-07	1	7.16144	7.16411	8.32016	7.6868	6.50197	7.44161	8.07137	7.42945	3.23856	4.68146	5.65155	7.14888	7.20958	7.36404	7.44415	8.36826	7.2084	5.49324	6.909	7.27266	7.22482	5.33116	4.44934	4.99327	7.15834	7.33712	7.22131	5.14424	7.57342	7.23436	8.16521	7.67089	7.65576	7.53768	7.4383	7.93401	7.71962	7.68547	8.19334	8.28448	7.9841	6.89228	7.34531
AMN	1.87686	5.67623	6.58455	0.00495209	0.0164717	1	6.25149	7.37986	6.06717	4.1645	5.79012	5.82247	5.31728	5.23433	8.69413	6.64867	4.56112	7.48035	6.90587	4.46292	3.38472	7.63369	3.24658	7.90691	5.30772	4.68309	5.08568	8.32539	6.75955	8.19577	4.80103	7.73018	3.12806	7.197	4.53562	1.5071	4.12464	2.71207	6.99678	4.56514	1.73376	5.73403	3.92735	4.69455	6.15216	6.4554	4.11199	5.4146	2.35777
CBX2	1.87661	6.45635	7.36448	5.84513e-07	9.19451e-06	1	6.53023	6.43669	7.81424	7.44207	5.02927	6.33743	7.43567	6.78586	4.60962	6.38253	6.89775	7.43274	7.29294	7.88788	5.27341	6.97972	5.86223	8.88485	5.68432	7.60648	6.49864	6.99187	6.85463	6.62655	6.42016	6.02153	5.00485	6.24999	6.45581	6.88974	6.5314	6.48368	5.82458	6.47747	6.77835	6.92112	6.65895	6.47582	6.41598	5.78964	5.91037	5.0791	6.00643
B3GALNT1	1.87621	6.02051	6.92833	4.25211e-06	4.81833e-05	1	4.71828	6.71086	7.38596	6.37634	4.78288	5.8023	6.91935	5.68332	4.20229	5.68354	5.48841	6.67094	7.59777	4.00063	4.85125	7.57474	5.98571	7.78688	6.2098	5.70449	5.93964	3.80538	5.18326	2.85026	6.7706	6.95509	6.47186	6.51635	5.95825	4.80167	5.32029	6.6626	4.47872	6.15486	6.12647	5.89546	4.28965	6.63507	6.85316	5.568	6.45893	6.05844	6.74703
MUC13	1.87565	1.67119	2.57858	0.0284689	0.0670424	1	0	1.14234	0	2.39477	5.56083	0	0	0.485268	0	0	2.15596	0	0.168868	1.15974	3.47444	1.61009	0.0697858	0	7.26639	0	0	0.156149	0	0	0.592377	4.42406	0	0	0	1.16696	3.98618	0	1.41116	0	0	1.50763	0.828823	4.19114	4.11002	1.39057	0	0	1.45485
RMND5A	1.87476	7.55653	8.46324	2.07532e-15	7.46177e-13	1	7.68215	7.56955	8.59978	7.20769	7.45744	7.5603	7.82679	7.32607	6.10254	7.29431	6.64224	8.31095	7.20567	7.90598	7.61337	8.44286	7.55937	6.18866	7.6602	7.2081	7.38097	6.58	6.57886	6.97394	7.07839	7.80697	6.60481	7.46219	7.46911	7.50784	8.79937	7.73936	7.73702	7.52946	7.39722	7.59314	7.47496	7.32097	7.95745	8.00881	7.61333	7.3613	7.27302
PRDX2	1.87333	11.3699	12.2755	3.05471e-09	1.08285e-07	1	11.4044	12.2583	11.9218	10.9106	11.0792	11.355	10.1876	12.6398	11.4525	13.8033	12.0027	12.5034	10.6047	11.6622	11.0814	11.6939	11.8258	11.2927	10.0778	11.7053	11.0294	9.39723	11.0106	13.5041	10.5158	11.1558	11.585	13.3447	11.3893	9.9635	8.80528	9.79957	11.5407	10.9981	9.05442	10.7303	8.63789	11.9502	11.3107	11.7751	11.4256	11.4787	11.5361
STAG3	1.87123	4.37205	5.27603	0.000552675	0.00271325	1	1.61745	7.02768	4.86514	4.18769	4.32164	7.97264	6.5055	4.70157	3.77566	4.68162	4.74341	3.44377	4.69453	3.06777	3.91586	3.96555	5.33083	5.5212	3.92328	5.22834	2.5353	2.72873	0.490416	4.7819	3.50708	4.0412	4.06669	2.87697	5.16581	4.39371	6.67267	4.37676	3.77508	4.38192	3.57002	5.15172	3.32744	3.3586	5.52218	3.40175	3.81143	1.79175	3.19801
BLK	1.87033	2.1406	3.04389	0.0124862	0.0348979	1	1.84939	0.298041	3.38471	3.39504	0	7.89021	3.62753	5.92358	0	0	3.70822	1.53983	0	0.023704	1.38189	4.08479	0	0	0.754211	1.23784	0	2.71275	0	3.96097	0	1.64535	0	0	1.48624	2.18334	1.56438	0	2.87216	1.04088	0	1.42865	0.378218	2.35391	2.06661	3.02283	2.03871	0	3.31734
C3orf70	1.86979	3.02418	3.92705	0.000744577	0.00345646	1	1.35638	5.61003	3.75628	4.67976	2.576	2.91195	5.17005	2.10371	2.00009	1.64225	3.07382	5.54824	3.00471	3.74488	1.04842	5.66217	0.819205	6.13515	0.952045	4.59135	2.78114	0.941468	0	0.820703	3.22743	2.32676	0.527611	2.54919	4.50155	2.34762	3.27853	2.87787	4.52535	4.49287	1.22044	4.56057	2.51173	4.1713	5.08502	3.59885	3.52676	1.11448	3.05121
PCSK9	1.86963	7.46812	8.37087	0.00292234	0.0106905	1	2.87068	10.3158	9.73535	6.77846	7.62976	7.18973	8.71861	4.81366	7.96672	7.44039	8.66185	9.5019	7.28676	7.76288	6.38956	9.98553	6.47153	9.62397	8.19221	6.52316	9.66929	7.4505	5.89969	7.24197	8.55157	9.84528	2.51536	7.74819	5.41101	7.56672	1.30584	5.9853	9.23634	8.08516	8.5216	8.06587	10.3307	6.87234	9.26513	7.82714	6.55465	8.45976	6.22674
VSIG10	1.86935	6.52051	7.42305	1.42226e-09	5.78909e-08	1	6.35611	5.18675	6.85052	7.13263	6.45832	6.03278	7.05417	5.77457	5.98317	5.87412	6.11347	7.00256	7.95155	7.10333	6.19001	7.41164	7.93837	7.46409	5.67057	6.1323	5.50568	4.44909	7.44568	6.83693	4.82239	8.19539	6.49985	5.21303	6.30386	4.37156	6.43167	6.68541	7.49329	6.02889	5.83771	6.89907	6.49478	5.82241	7.06291	5.68753	6.52267	7.17165	6.67004
SLC25A23	1.86789	8.06394	8.96534	1.74612e-08	4.70861e-07	1	9.50482	8.99887	8.50098	7.49452	8.23972	6.9836	8.84748	7.9191	8.82369	7.56302	6.48248	9.11942	10.0018	8.21172	6.64575	9.14805	7.84712	9.83833	6.78049	8.34854	8.66405	8.28289	7.56227	8.91961	7.51868	8.28423	6.04753	8.18576	7.90308	5.87834	7.73101	7.46445	9.06123	8.41166	8.68045	7.39245	7.05279	7.58388	8.41931	8.33064	7.25427	5.28097	6.30442
SAPCD2	1.86709	7.29288	8.19367	2.52738e-07	4.56138e-06	1	6.98608	8.88857	7.30922	7.8464	7.61713	7.06007	7.47251	7.02693	7.5445	6.5951	7.80121	8.4772	8.88448	7.92579	6.09737	6.88992	8.53539	6.78586	5.55954	6.8365	8.37051	7.1628	7.42225	7.17228	7.69342	7.19155	5.71457	7.20465	7.9464	7.46383	6.31275	7.21839	8.67636	6.93742	5.87804	6.46293	7.43898	7.94467	7.82377	7.39974	5.73799	5.54434	5.74241
RAB19	1.8656	1.2532	2.15284	9.74797e-05	0.000657161	1	2.01776	0.702969	3.37833	1.91723	0.955972	3.40904	2.7844	0.139959	0	0	0	0	2.16682	0	2.12111	0.952708	0	0	0.960436	0	2.76589	0	0	0	0.39263	1.60389	0.818068	0	0.93498	0	1.69017	4.21362	2.62079	1.46881	1.22707	2.17938	0	1.4901	1.15003	1.20937	0.509418	1.06811	2.63474
LGR6	1.86462	4.09104	4.98992	0.0173123	0.0453405	1	3.66194	4.42524	5.98498	4.02836	4.18154	5.08966	6.35766	2.15728	1.57824	0.0712967	5.12964	5.5227	0	6.01514	5.21678	3.28016	4.19511	9.04905	4.36435	5.98303	5.7587	4.11743	4.66411	2.77773	6.5427	2.68185	0.240376	0.393384	3.76079	5.76145	2.36599	2.81443	2.58342	3.20294	4.48341	3.78664	5.92181	3.91652	3.66032	3.17243	4.87125	7.09649	3.26032
DNAJC22	1.86448	2.37821	3.27698	0.00245571	0.0092432	1	0	5.36754	2.60147	3.62672	2.53949	0	2.43137	1.45869	1.02267	0.574639	2.91596	0.729712	5.1288	0.37233	1.56133	3.88046	5.77962	3.27666	1.19954	4.26303	1.80051	0.725883	0	0	1.48954	5.33608	2.98159	0.157484	2.21489	0	2.13644	4.2841	6.45314	1.72961	1.20889	3.09366	2.14811	2.03083	2.8679	2.10398	2.09347	2.76277	0.159446
NIPSNAP3B	1.8619	2.53891	3.43569	6.00134e-06	6.42283e-05	1	0	2.90304	2.93449	3.69843	1.83082	3.81461	4.37983	2.33735	0	3.08586	1.74326	1.76267	3.05591	4.20046	0.660507	3.72871	2.17717	4.86163	2.38091	3.32028	1.64871	2.11994	0	1.61229	2.86278	1.99711	2.47813	2.28169	3.57159	2.24981	1.79745	1.78362	2.10008	1.9749	2.17519	3.46332	2.43624	2.88787	2.47507	2.27896	3.01444	0	1.29311
ZSCAN16	1.86183	4.60132	5.49804	2.54083e-08	6.42698e-07	1	4.1932	5.61122	4.3922	4.44984	4.40377	5.46664	4.98845	5.00128	4.28301	5.89976	4.2986	4.29045	4.79377	4.00969	4.50852	4.9003	4.85487	5.85991	4.7531	4.85819	4.61215	2.39812	3.82129	5.32265	3.12375	4.23339	3.76916	4.16606	4.3196	3.08607	3.91056	4.14899	4.14428	4.61801	5.07388	4.24685	4.14658	3.8507	4.57521	4.45669	4.01514	5.09522	2.86678
C17orf99	1.86151	3.82498	4.72145	0.000551265	0.00270721	1	3.66199	6.33709	4.93237	5.8663	4.00494	4.57539	2.05995	3.83061	6.91828	4.84325	6.63461	5.0279	6.11753	3.7587	3.13616	4.23137	5.68724	0	3.15229	3.80611	5.86265	3.53683	0	3.88805	3.68173	5.45199	3.31478	4.98707	1.46934	3.38334	2.85637	4.92605	6.89117	2.51407	3.50912	0.923478	4.91299	3.02506	5.03354	1.24987	3.5736	5.79417	4.90283
GULP1	1.86028	5.10352	5.99904	0.00621031	0.0198396	1	6.06808	3.24272	6.47714	6.97091	4.57207	4.26287	4.96093	3.69005	6.62479	5.34479	2.41601	3.22419	3.45017	4.25649	3.82262	5.41878	4.86715	6.87201	7.36136	3.86925	4.61323	0.040532	1.29405	2.76447	3.8871	3.49883	3.14995	5.40345	6.28984	4.60339	6.07212	6.1193	3.98208	5.81405	6.83553	6.60469	5.65943	5.8694	5.14923	5.6802	7.03432	3.4362	3.18515
RAB36	1.8585	4.91997	5.81411	5.36213e-07	8.57771e-06	1	5.52655	4.35757	5.14556	6.21586	4.7148	4.5397	4.12331	5.13876	4.28709	4.52133	5.51703	5.35012	3.67354	5.45743	4.83467	6.4647	5.9315	6.01413	4.82246	4.81948	4.78315	1.45479	3.16739	3.74377	2.91094	7.5213	5.39619	2.78532	5.44472	3.94631	4.9523	6.12447	5.79288	5.41989	5.76026	5.01778	6.55071	4.98124	5.66894	4.7947	5.61839	4.46927	6.30874
ARHGAP26	1.85705	6.09403	6.98704	5.18743e-08	1.18153e-06	1	5.72557	5.72366	6.90373	6.37824	7.19634	6.25292	5.7184	4.44089	5.76019	4.01797	5.17152	3.88421	5.45858	5.59358	6.08831	6.42243	6.29091	3.88026	6.68003	5.82274	6.14076	5.99411	6.32684	5.90793	6.77217	6.68613	6.94087	5.66502	6.40642	6.78137	7.46138	5.25107	6.23414	6.70792	5.36317	5.91804	6.26394	6.2418	6.7342	7.0538	6.13901	5.807	5.77521
PLEKHA7	1.85683	6.38357	7.27641	1.37813e-05	0.000128464	1	8.72939	6.01557	6.62797	7.57197	7.4774	6.86839	5.41085	6.01627	3.86467	3.60314	5.5387	8.0739	7.83715	6.52456	7.12302	5.2024	5.9449	1.81282	7.355	5.79753	6.03052	5.27471	3.58298	6.14864	5.56105	6.97041	6.31095	5.13512	6.59383	5.91237	6.90843	6.83273	7.33271	6.84637	5.99364	6.9629	4.40979	6.40528	6.97606	5.42281	4.56025	6.30805	5.82122
ACP6	1.85642	6.26712	7.15965	3.00549e-07	5.27742e-06	1	5.48486	5.90349	6.34098	7.1052	5.07226	5.93652	7.39597	5.95266	7.75142	7.27256	7.27838	5.68321	4.42762	4.99376	5.95788	6.06314	7.09089	9.39254	5.69328	6.55326	5.68109	5.84791	8.25731	5.79255	5.85999	5.56195	6.95246	5.30686	6.67465	6.49952	5.65297	5.5167	4.41384	5.32919	6.64022	5.87727	5.51383	5.05978	7.83409	4.97056	6.95942	6.50686	6.33892
KITLG	1.85626	7.19617	8.08857	5.07035e-05	0.000378473	1	7.24308	8.37527	8.36201	8.32786	7.81338	7.29912	7.24597	6.40471	3.44738	4.77498	6.66202	9.50831	8.69856	9.14207	6.54241	8.27568	6.1739	3.22968	6.79626	5.46944	7.04393	6.84229	4.50796	6.01529	8.26485	5.35676	6.96362	6.59321	7.60094	6.79755	8.42101	8.78366	7.09759	6.45911	7.14373	6.47326	8.30606	8.36645	8.08609	7.4267	8.63696	7.68596	7.7644
PM20D2	1.85606	6.12793	7.02018	3.31773e-09	1.15707e-07	1	6.50968	6.65737	6.87083	5.80328	6.921	6.36842	6.26058	5.62308	6.51825	5.99365	5.5443	5.63319	6.35804	6.60535	5.57352	6.76307	6.48744	6.69493	7.05392	6.01282	5.39586	5.44099	4.17863	5.11178	7.164	6.99111	6.12451	6.56479	5.43148	6.27844	6.50432	6.72539	5.61886	5.32979	5.27523	6.39555	3.74163	7.10717	5.28811	5.905	5.32181	4.90422	5.84509
IFT70B	1.85507	4.87152	5.76299	8.71144e-10	3.76938e-08	1	4.5897	4.95443	5.56017	5.5725	5.08461	5.09332	6.40573	5.61045	4.77414	4.82675	4.09618	3.33524	4.01799	5.45718	5.7466	4.32524	4.48754	4.65404	4.44916	4.42988	5.00465	1.22981	4.13029	3.93441	4.24106	5.15113	3.86961	5.08998	4.97354	4.46415	4.81508	5.85505	3.55831	4.7283	6.97394	4.75683	5.32873	4.06908	5.41955	4.66448	4.23809	4.94692	5.41852
PLCE1	1.85491	3.91037	4.80173	8.93916e-05	0.000611092	1	2.71403	5.51188	5.03836	4.9258	4.08418	3.49493	4.99162	2.29796	4.03086	3.09788	3.56438	3.49366	2.86831	4.29213	1.95598	4.99139	1.95654	5.49983	2.98046	3.42368	2.86684	0	1.58107	1.84556	3.79382	5.67389	4.69	2.72765	5.4455	4.99607	5.32894	4.51598	3.65695	4.14084	2.53202	5.96022	4.16713	5.01358	5.80414	4.63335	4.56505	1.61631	3.21836
SLIT2	1.85453	4.0297	4.92075	0.0040794	0.0141264	1	3.82887	4.72888	5.82917	6.53654	2.18696	4.81968	3.4086	2.071	0	2.11069	3.10995	6.93228	5.41585	3.13938	1.9665	6.50419	2.18746	5.91191	3.36357	1.52317	3.14551	4.29509	0	2.20807	3.36505	2.09027	2.50079	4.19554	6.52644	3.6701	6.27191	5.105	4.89525	6.09777	1.14522	6.33553	5.07922	4.8547	5.01949	6.15236	5.35853	1.13548	4.21988
DYDC2	1.85376	1.32621	2.21666	0.00509537	0.0168703	1	1.14582	0	2.38244	0	4.26805	0	3.21811	1.58891	3.32039	0.530825	0	2.33347	0	4.10064	0	3.38039	0	1.00077	5.44615	0	0.786703	0	0	0	0	1.48249	0.340165	0.0954086	0	0	1.70922	0	0.490183	0	0	2.48241	0.324748	2.20337	3.58398	1.48707	0.227793	1.987	0
ACAP2	1.85123	7.73684	8.62532	2.87815e-11	2.09966e-09	1	7.66567	7.77381	8.6482	8.58598	7.62238	8.25033	7.40165	7.41406	7.24344	6.21722	6.85414	7.35285	8.85618	7.45869	7.79227	8.05252	8.33359	6.03954	7.90112	7.27782	8.01467	6.97364	6.88365	6.14852	7.40234	7.58936	6.9924	7.21384	7.39588	7.45441	8.30908	8.53709	8.31168	7.93123	7.90872	7.4581	7.74645	7.99187	8.88759	8.46268	7.9684	7.19477	7.92306
PPP1R14D	1.85082	1.27435	2.16251	0.0070872	0.0220804	1	0	3.30671	0	0	0	0	0	0	6.13788	3.68482	3.20825	3.44232	5.17282	1.38981	1.06858	1.64481	1.11188	1.42993	4.82388	0	0.277231	1.85048	0	0	0	6.20983	0	1.49037	0	0	0	1.51087	4.57495	0.305214	0	0	0	0.0667239	0.341805	0	0	1.76119	0
EPB41L4A	1.85069	4.74532	5.63339	6.05269e-05	0.000437957	1	6.45106	5.35778	5.45472	5.77113	5.56358	5.80205	4.82302	5.022	0.536543	4.43263	4.77962	3.50231	5.79849	3.64259	5.25423	5.18356	1.60512	5.20584	4.63192	4.50976	3.36602	0	4.98412	4.37927	3.61992	3.3975	6.88897	2.96406	5.74193	5.45518	5.97512	4.39402	5.36526	5.1199	3.29021	5.02948	3.55722	5.26026	6.42184	4.55908	4.62598	3.34621	3.58891
CORO2A	1.85057	7.46116	8.34913	3.56167e-09	1.23322e-07	1	7.49105	8.16477	7.14646	7.76683	7.87201	7.99477	7.11028	7.60757	6.47308	5.36128	7.08685	7.12614	9.32761	7.57472	8.77518	7.11299	7.65889	5.09063	7.25879	8.44857	7.49806	6.88455	8.27252	6.40844	7.67413	6.34007	7.45997	6.22345	7.14941	7.72004	7.93245	6.90041	8.16907	6.1593	8.17649	8.58407	7.01681	7.33966	8.24894	7.98551	6.27462	6.55089	7.88354
ZNF703	1.8501	7.62747	8.51507	0.000125566	0.000805507	1	6.53873	6.49897	8.8824	8.75096	6.56197	8.42035	9.601	9.44485	8.4296	7.34958	8.25817	5.84454	4.35281	7.95577	6.31831	5.218	6.8186	11.3064	6.87355	9.22427	8.26057	8.12366	8.7232	8.24191	6.89804	5.64798	6.72628	6.34643	8.21555	6.52474	6.77432	7.42439	8.04999	7.7149	5.47599	8.82634	6.63838	7.69087	8.09526	7.89834	9.49356	7.84436	6.65343
NPTXR	1.84989	4.34592	5.23337	0.00827077	0.0250344	1	1.9708	6.62833	6.8399	5.65951	5.69304	3.55985	5.34612	3.11313	1.10857	3.06385	4.93903	1.46164	1.15223	5.2464	2.4924	2.71912	6.71629	7.83274	4.65606	7.19867	5.87602	0.51246	0.930022	1.65722	5.27271	2.32104	6.52498	1.62392	5.79973	3.65099	6.66139	5.05174	4.48367	5.46001	4.86818	6.0255	4.58611	3.78896	6.63055	2.67891	7.72456	4.77059	2.50527
MAP9	1.84966	3.0382	3.92546	0.00587301	0.0189898	1	0.882019	4.04513	3.81232	5.65504	0.802291	3.65682	5.11517	3.06569	4.19345	0	0.975445	2.23897	2.50162	1.83175	1.3421	4.21882	1.51629	3.94378	3.15761	1.56126	4.28584	0.25055	0	0	2.40366	0	4.57442	0.860467	4.51295	2.96593	3.8645	2.68338	5.12092	5.81993	5.74066	4.54406	2.85532	2.31871	2.81825	3.29618	3.56347	0	5.90839
PTCH2	1.84648	1.6117	2.49648	6.02984e-05	0.000436722	1	0.92838	2.1322	3.28913	3.85146	2.50404	2.41273	2.17925	0.607602	1.63496	0.145506	1.43294	3.68693	0.470071	1.47752	1.22735	1.12503	1.43056	4.06488	1.6048	0.666465	0.818803	1.56813	0	0	2.89952	1.64152	1.10334	0	2.23787	0.486538	2.25962	0.888577	0.524083	0.566956	0.0884091	3.97964	1.25759	2.21941	2.99174	1.46243	1.03666	0.877016	0.472397
LYN	1.84609	7.71418	8.59865	4.35349e-05	0.000333211	1	7.89976	8.16786	7.99834	7.58886	9.13903	9.15107	6.6186	8.24398	3.48272	5.7472	5.82505	6.00462	9.30963	7.23793	8.55197	6.52672	8.69081	3.92326	9.24592	8.44349	6.83169	5.26583	5.53028	6.21201	7.81446	8.64161	9.42168	6.30827	8.27788	8.17282	9.28813	7.12651	7.00872	8.58903	7.62023	8.55257	7.53691	8.2994	9.47906	7.86961	8.33039	6.4994	7.85761
UPK3BL1	1.84491	10.4842	11.3678	0.00507488	0.0168135	1	12.7977	9.13257	9.11891	8.11802	10.9764	9.3166	8.96748	11.3467	10.5629	9.693	12.2268	7.22313	11.76	10.0482	10.3563	13.0676	8.36244	8.15064	10.6987	11.6563	9.57584	13.4195	11.3297	9.0235	8.90416	6.73313	9.34441	11.7436	12.176	8.62965	12.3179	7.1158	12.1829	11.9127	6.46669	8.04751	11.0587	10.0823	9.54191	12.2906	9.9864	12.9713	7.70149
PTPRS	1.84439	7.59343	8.47657	1.09742e-06	1.5416e-05	1	7.31719	8.67972	8.59436	7.60028	6.85758	6.94947	8.20954	7.27357	8.58952	6.80789	7.25457	7.61354	8.00347	7.91001	7.7493	7.88879	7.42695	9.87243	6.99387	8.73567	6.63455	5.86842	6.37133	6.89897	6.39913	6.84781	4.34939	4.84496	9.0883	8.75971	8.17458	8.383	9.0292	7.10537	7.37614	8.75192	8.17555	7.57944	8.74184	7.38598	8.43293	7.11461	7.66007
ODAD1	1.84437	1.51683	2.39996	0.00177037	0.00706136	1	0	2.71984	0	0	0	2.12564	2.83478	0	2.35802	1.05404	3.35019	0.774062	0.557501	0.335745	0	0.305283	3.66219	3.33704	4.31918	2.41309	4.52659	0	0	0	0.465827	3.23418	1.23604	0.0460936	0	0	2.49177	3.23082	1.80225	0.116502	0.0270745	0	0.741107	0.203067	3.54204	0	0	1.44792	0
ZC3HAV1L	1.84374	4.55889	5.44152	0.000134353	0.000848897	1	4.69749	3.9024	6.10444	4.93594	3.63066	4.98646	3.95452	3.30401	2.94512	1.514	0.763302	5.30954	5.96825	4.84637	5.62338	7.11822	3.94844	2.45973	4.26574	4.60453	3.72888	2.52357	2.05096	2.56763	6.81507	5.4435	4.91669	1.59203	4.0391	4.02046	6.1639	5.32131	5.43362	3.74793	5.26448	6.0776	5.57679	5.05693	6.74463	5.76325	3.73145	4.78603	5.52797
DYNAP	1.8435	1.14432	2.02677	0.023863	0.0585008	1	8.0774	5.35981	0	0	0	0	0	4.35575	0	0	0	0	0	1.21191	0.947227	0	0	0	4.94942	0	0	0	0	0.887483	0	0	0.150441	0.511478	0.678801	0	1.09895	0	0.630253	0	2.75076	0	0.815194	1.35445	2.59975	1.2206	1.84365	0	0
CPT1A	1.84327	7.87175	8.75402	1.0626e-06	1.50481e-05	1	8.01298	7.3423	8.34434	9.10496	9.53359	8.26525	7.3189	7.8278	8.8032	6.13181	6.83043	9.21891	7.91021	8.35993	7.4163	8.28073	7.31833	6.22167	6.64606	7.73771	8.78182	5.46137	6.72642	6.24327	6.58294	8.0662	5.71783	7.63152	7.98179	6.73336	8.74242	7.83794	8.44854	9.71477	7.25954	7.80402	8.43619	8.92703	8.53811	8.557	8.81205	6.86615	5.56269
ANXA9	1.84092	4.39011	5.27054	0.00879249	0.0263496	1	7.36263	5.19887	2.90336	3.23047	2.28833	3.49224	2.73747	3.41813	2.63156	3.03229	2.69686	7.70521	4.84767	3.11677	4.09273	5.47614	4.9299	2.11368	2.75533	3.2955	1.90242	6.72173	6.36053	8.1888	2.51557	5.49163	3.71006	6.25599	3.89008	1.09709	4.27758	3.37741	5.02872	3.14319	4.51722	3.39385	4.03225	4.37046	2.38247	6.67253	2.23673	5.26702	2.38938
IL20RA	1.84067	5.68936	6.56959	0.0021935	0.00841781	1	6.21012	6.71558	5.19075	5.37301	6.82729	7.05869	3.05938	4.80927	6.79188	6.67963	7.86912	1.23606	6.54515	5.19789	4.94362	2.04219	4.09824	7.44389	6.53777	3.66496	3.25317	4.20538	7.96597	7.63508	4.58296	2.01849	5.25989	7.55674	6.05345	3.28582	5.62776	5.60644	6.81677	5.96552	7.5807	4.30082	5.23551	5.29421	4.6205	6.76949	3.73509	6.47691	3.4697
RPS6KL1	1.84057	4.21284	5.09299	0.000374619	0.00198914	1	3.21793	5.81948	5.46813	4.31424	3.70646	4.43121	3.01817	3.50362	5.97081	2.79292	3.59425	3.06016	4.34438	4.64445	3.04832	7.05812	6.72005	5.2463	4.28499	2.10928	6.07355	1.50411	5.71176	2.66569	4.07328	5.26344	2.97744	2.52545	4.07633	2.35923	2.53793	5.15608	5.11112	3.77025	3.47556	4.02361	3.25869	5.86607	7.02214	3.51583	3.75166	3.15989	2.72667
AGT	1.83936	4.03802	4.91723	0.0142429	0.0387676	1	4.01546	2.14197	7.36576	6.79253	1.99587	3.3923	2.08396	5.04723	1.59368	2.78628	5.54833	2.31448	3.42054	6.80184	2.04232	3.09477	1.42367	3.33623	4.4334	1.93273	5.6028	0.512279	0	2.67992	3.05893	2.93877	3.86729	3.03806	6.98779	5.19084	6.25642	5.38741	2.9841	4.0595	1.03708	8.03013	5.28659	8.41944	4.68486	7.31691	7.85136	2.42813	3.23406
ABCA8	1.83895	2.58597	3.46485	0.00532404	0.017495	1	1.75836	2.74417	4.59558	5.94264	0	2.67687	2.20828	3.91494	0	0.5085	1.40836	0	0.867382	2.52089	1.61343	5.4514	0	0.0865887	2.73618	0.833327	2.52814	1.98228	0	1.73986	2.18721	0.671279	1.70339	0.899366	5.02992	3.52975	5.63212	2.79708	0	1.67797	0.332262	4.56778	2.82864	5.97665	3.1404	5.70335	5.62801	1.74205	2.39651
OLFM1	1.83772	7.00418	7.88209	0.0159017	0.0424203	1	8.97919	5.8697	8.67191	6.87351	7.94081	7.63266	9.39742	9.44395	3.27217	4.08106	9.84433	4.26705	4.63835	9.32785	6.01107	5.95724	6.09638	10.4947	4.85204	9.65029	9.97982	8.35693	4.98682	7.17498	10.07	5.21497	4.6909	6.96439	10.0752	6.68152	9.60093	8.53389	5.4188	8.51851	7.41225	6.90558	6.94832	7.49241	8.03901	6.27367	6.14448	3.36058	5.20426
PARD3	1.83614	8.90237	9.77905	8.91623e-10	3.83601e-08	1	9.18054	9.52099	9.3079	9.11762	9.13877	8.01947	8.76928	6.89845	10.0611	7.3091	8.29681	10.3801	9.24996	9.09713	8.33366	10.1346	7.86898	8.77795	8.85217	8.29436	8.93078	9.60347	10.6269	9.35426	8.82022	9.38541	8.57294	9.26994	7.64498	8.5354	7.96189	8.95208	9.15462	8.83578	9.37583	9.4608	9.29187	8.866	6.47153	8.5475	8.85762	9.28781	8.20519
ZNF124	1.83488	4.73048	5.60617	1.75381e-08	4.7209e-07	1	3.80648	5.75714	5.42272	5.2816	4.55803	4.95065	5.28765	5.38188	2.77027	3.5613	2.25322	4.64662	5.73664	5.29229	4.50118	5.77446	4.99523	5.08187	4.95916	4.13039	3.93727	3.60296	0	2.14216	4.69945	6.25161	4.34932	4.41798	4.84603	5.12493	5.15329	4.81883	5.30799	4.73424	4.63462	4.67631	4.72715	5.38307	5.58632	5.06169	4.60921	4.85698	4.89327
AGR2	1.83476	8.03304	8.90863	0.0369387	0.0827367	1	6.39926	9.53838	4.40111	12.4273	10.6605	3.69667	6.53374	8.48179	5.02455	7.64014	9.13711	7.41703	11.2855	7.01982	8.7584	7.15624	3.20487	4.1922	11.9738	7.83273	5.45209	7.20366	7.08844	8.38022	6.78549	8.89942	8.87009	7.64664	5.57662	6.34911	10.8363	2.73092	7.3666	4.78436	7.10307	4.6321	6.31843	9.98359	9.49942	8.02146	8.50773	9.24175	9.09978
SLC15A2	1.8335	5.60265	6.47725	0.000437071	0.00224268	1	5.03228	5.84141	3.64309	6.93989	5.2716	5.74784	4.53161	6.93299	5.70515	2.12706	4.9003	1.7511	6.07225	5.85128	6.57904	5.71621	5.03315	2.08158	6.87793	5.98027	5.19667	2.03288	5.89348	4.17571	5.77889	5.5066	3.56886	4.92889	4.16754	5.17785	7.7755	7.94661	7.28885	4.46878	5.78931	4.73518	5.37767	6.50561	6.99192	5.28388	6.65112	6.39082	6.61461
MAOB	1.83155	5.32908	6.20215	0.0174438	0.0456295	1	5.94973	6.08797	4.21762	6.88941	6.8922	4.76189	4.76947	4.65456	1.09494	2.76611	3.80677	2.54721	2.62768	7.28603	6.20576	4.11827	0	6.1836	5.246	4.88018	6.66269	2.55526	7.04297	3.35977	9.28043	2.19156	5.1002	6.52632	5.07077	5.97135	4.46233	9.1975	7.46351	5.8194	4.76311	8.05956	2.87814	5.29505	6.52991	4.129	5.266	5.07682	4.2086
TUB	1.83123	3.15393	4.02674	0.00148633	0.00608762	1	2.26596	0.252326	5.12842	4.44603	2.69222	3.21787	5.28708	3.29947	1.22883	3.61402	2.96861	2.11171	1.81555	2.2127	0	4.09826	4.60881	6.52138	3.89368	4.75492	2.24063	0.429211	0	1.50181	4.27691	3.37462	4.16596	1.1793	3.83815	0.911549	3.09045	3.76603	1.61641	4.07981	2.48879	4.91038	2.95102	2.95321	5.74993	3.16734	4.47536	2.0173	1.36437
SCUBE2	1.83044	4.27657	5.14876	0.00246242	0.00925921	1	3.73856	5.72855	3.38057	4.49418	4.37481	4.54964	4.88226	3.82564	2.79898	3.62417	4.73809	7.94978	3.86009	5.75127	0.596167	5.80518	2.26798	10.1253	3.14959	2.07916	3.44491	6.9777	2.47737	3.99553	4.17292	2.8059	2.23565	3.6651	5.41974	2.32787	3.77237	4.04483	3.68795	4.97834	2.53372	4.48814	3.49922	4.56149	4.37895	4.33511	5.33995	2.21375	2.82127
FCHO1	1.8298	5.36069	6.23238	0.000751594	0.00348136	1	5.87985	6.3403	5.23751	4.79447	5.91209	7.40073	5.22747	6.92792	3.18487	4.01552	4.94543	3.84641	8.68504	4.906	6.03918	7.74372	7.74766	5.24473	3.57421	7.89153	6.7667	3.82833	2.84812	5.54049	4.6833	7.47495	6.22235	3.2801	5.03389	3.81478	5.94858	5.38399	6.8948	6.84566	4.29381	5.02616	4.07441	5.09954	6.93908	3.74598	4.63508	2.26878	4.13948
THEMIS	1.82922	1.88081	2.75204	0.00228783	0.00871557	1	2.25427	0.165777	2.03749	2.31177	3.55223	5.79351	2.88584	1.79428	0	0	1.3594	1.45033	0	0	3.46546	2.81503	0	0	1.50264	0.263569	2.84374	0.71775	0	2.20734	1.04279	1.06621	1.91583	0	2.54825	3.22976	3.16124	1.84886	0.506702	4.27864	1.26001	1.2877	3.65578	1.78677	2.58327	1.417	1.92569	0	1.31247
FAM83D	1.82892	8.44256	9.31355	4.20977e-07	6.99359e-06	1	10.0603	9.19325	8.51872	7.36485	8.65606	7.82074	8.98208	8.95852	6.52737	7.02676	6.01305	8.95874	9.19145	9.45143	8.41387	10.0255	9.61451	5.81513	7.34894	8.68882	8.11042	8.5307	6.2834	7.45542	7.82188	8.44752	8.56695	8.02941	7.97149	10.1194	7.97535	8.37403	9.98851	8.33508	8.01998	8.70406	8.14124	9.2662	9.18783	8.57298	8.44942	7.9929	8.34616
SIX1	1.82867	6.0037	6.87449	3.11081e-06	3.70476e-05	1	5.02752	7.50128	7.21624	6.38772	6.71648	3.68523	5.93246	4.81991	6.11833	6.21053	4.87023	2.90216	6.55181	5.7759	5.45875	5.02151	7.70894	8.83439	7.1681	6.89795	6.29348	4.49573	4.45016	3.32036	5.23478	7.41969	6.65504	6.44605	6.85729	6.38705	5.5723	5.3613	5.71467	5.97907	7.05278	5.96541	5.33554	6.28037	6.31759	5.15854	6.80481	6.35743	5.62415
ESCO2	1.82829	5.67832	6.54881	1.13142e-05	0.000108549	1	5.94631	6.10639	7.00094	6.13075	6.09882	6.99039	5.80096	4.81327	3.95336	4.46513	3.1485	4.52594	6.05508	6.45147	5.45716	7.66879	6.39702	3.89549	3.48636	5.08422	4.85059	4.16262	0.133218	4.93731	6.1621	7.33001	5.04811	5.01884	5.82247	6.76621	5.88053	5.6896	6.97857	5.89064	6.24252	6.255	6.4345	7.04371	7.62532	8.13357	5.60505	5.44007	5.72154
PTGR1	1.82808	9.5344	10.4047	7.34161e-05	0.000516374	1	10.1497	10.0893	10.1959	9.16172	9.94512	9.23116	9.37466	10.4355	9.44425	10.6493	10.0402	8.6789	10.1295	9.38914	9.97047	8.44735	9.2029	9.16707	9.47083	9.41817	10.0195	11.0713	10.1431	10.1282	8.56898	8.7124	9.86428	10.8004	10.0508	9.50815	9.28796	8.85971	9.87428	9.80194	9.61116	9.38215	8.73947	8.4125	9.86242	9.77938	8.11694	9.35145	9.16167
MEIOB	1.82667	1.20069	2.06991	0.0334738	0.0763692	1	0	0.833381	0.115936	0	1.27573	0	6.81588	4.89976	0	0	0	0	2.29128	0	1.01671	0	0	5.24989	0	0	0	0	0	4.64726	0	0	0	0.979928	0	3.44442	5.17971	0	1.21763	4.77763	6.59703	1.34732	0	0	2.83615	0	0	0	0
ZBTB39	1.82645	4.8071	5.67615	5.779e-10	2.64451e-08	1	5.45479	5.08251	5.38588	4.52977	6.32618	4.75872	4.6444	4.64802	1.89314	3.39532	3.53803	5.07918	5.02908	4.49569	5.23618	5.78466	5.59117	3.54079	4.89915	5.02449	4.29101	2.50202	2.74735	3.2123	5.2737	6.012	4.81114	4.16187	4.82393	5.11831	6.00548	5.44015	5.19585	4.31053	5.30809	4.35474	5.11134	5.05494	5.5073	5.15283	4.85395	4.47465	4.60189
NKD2	1.82518	6.86148	7.72952	0.00172103	0.00689919	1	6.16541	8.37073	7.35584	7.11118	7.75005	7.20686	7.99422	5.69796	6.66429	8.12232	6.99034	8.00757	3.77589	4.38613	4.35825	7.05407	5.64969	10.697	7.82737	7.05295	7.92252	7.84911	5.31774	6.45607	8.48076	1.98344	4.24204	7.91332	8.82661	7.03952	6.8193	7.95043	7.48463	7.87525	5.36516	7.54527	8.0503	8.05511	7.20045	7.05848	7.68686	4.88452	4.3379
ACP3	1.82502	5.70264	6.57055	0.000894099	0.00402318	1	8.00498	3.26469	6.7444	6.47724	6.02315	6.61953	7.41449	7.66641	3.04225	4.13983	5.67386	3.24997	5.20388	5.35607	6.50443	4.27361	5.14772	0.136829	4.95949	5.15135	6.19598	7.05424	5.98469	6.73737	6.41515	2.19712	3.63465	5.32647	6.10527	3.43868	5.82971	6.62584	6.44485	5.77018	5.9595	4.88695	5.50338	5.0374	6.41405	6.47825	5.85572	6.19554	5.19285
NPL	1.82494	7.72362	8.59146	2.91302e-07	5.13296e-06	1	7.11422	7.67603	8.1666	8.30995	7.53812	8.37291	8.31183	9.00863	6.87924	8.02071	8.54363	8.64637	7.57397	7.55543	6.74514	6.90681	6.60236	6.56007	7.19285	7.38554	7.92799	6.26412	8.39471	7.77706	7.7577	6.48947	6.6916	9.88212	8.54629	6.40757	8.3236	8.37309	7.3371	8.74483	7.48993	8.36144	6.20665	7.33889	7.90606	6.5353	7.51732	7.95634	7.56069
SYNPO2	1.82464	4.56249	5.43011	0.0150875	0.040656	1	3.63956	2.50427	8.27311	6.79663	2.59103	5.59946	3.67866	3.44859	0	2.89186	2.99153	3.55088	4.72678	10.0524	3.17858	5.60595	2.89352	4.42477	2.88949	2.73072	4.94607	2.15426	0	2.89737	4.35778	3.54684	2.38576	4.07994	9.53347	7.6141	5.2236	5.43569	3.96161	4.80966	1.69726	9.16234	6.07131	8.51017	4.00164	8.17347	8.82555	3.6462	3.76629
CHD6	1.82442	6.59433	7.46176	1.1644e-10	6.81534e-09	1	5.9223	6.44716	7.02318	6.33211	6.32578	7.00765	7.18179	5.70463	7.23229	5.65433	4.98523	6.37809	6.65801	5.66916	6.35503	6.7577	6.8752	5.63811	6.3026	6.99758	6.49249	6.41116	7.89239	4.58265	5.67784	6.78292	7.41203	4.99356	7.02629	7.35148	6.8496	6.83504	7.40486	7.22663	6.02907	7.10114	6.61459	6.00305	7.77168	6.84835	7.1381	7.18968	6.41156
KREMEN1	1.8231	8.55794	9.42434	2.53138e-09	9.36921e-08	1	8.51915	8.2078	9.05324	8.76419	8.48533	7.74055	8.35074	8.29572	7.97883	7.12331	8.26787	9.22595	9.11721	9.63223	8.83302	8.9392	6.27606	6.83532	7.54993	8.88779	8.31811	7.68457	7.35208	7.99472	9.10593	8.69681	7.04775	8.07491	8.13077	8.21421	9.03245	8.89719	9.79943	8.55905	8.66893	10.0702	8.36286	8.79807	8.96534	9.14304	9.18094	8.69164	8.92111
FADS1	1.82256	7.34918	8.21515	8.8475e-06	8.81307e-05	1	5.17131	7.98333	9.28314	7.40708	7.49455	6.54339	7.53523	8.1736	8.00426	5.17891	7.27551	8.26456	6.91285	6.95775	5.75895	7.41833	8.96631	6.6966	7.14779	8.54842	8.7126	5.96586	4.55142	5.54964	7.88288	9.29268	7.96881	8.13885	7.48886	7.44074	7.63286	7.52929	7.81655	8.03516	6.40397	8.86699	7.62346	6.95871	9.06312	7.65369	8.18505	7.3085	8.13127
NRTN	1.82232	3.80292	4.66869	0.000793241	0.00363432	1	4.6237	5.52602	4.2805	4.49831	5.24972	0.137701	3.93451	2.04725	5.95292	4.45136	4.16083	5.83383	5.31738	3.81045	0.361193	2.971	4.7367	7.74895	3.32507	4.56861	4.85518	5.85039	2.38528	5.0875	3.87957	1.42346	3.76167	3.7754	5.0599	3.26232	4.09403	0.79705	2.32394	3.87788	2.78264	4.39521	1.07081	1.94094	3.98136	3.32383	2.6972	0.667843	1.95665
LDLRAD1	1.82183	1.38405	2.24944	0.0210108	0.0526787	1	1.4759	2.67897	0	4.8308	0	0.386023	0	0	3.26973	0	0.564875	1.60977	2.69161	0	0	0	0	0	4.45768	0	0	2.14589	3.55424	0.512597	0	3.29568	0	0.197152	0	0	2.68838	0	2.49764	0	0.111488	0	0	2.5741	1.69059	0.853623	0	0	0.129405
PSAT1	1.82179	8.87804	9.7434	2.662e-07	4.7629e-06	1	9.00814	10.2402	8.9917	7.99782	10.0503	8.197	9.10038	7.64815	7.84339	7.92459	8.18717	10.0414	11.7393	10.2153	6.93649	9.43711	9.44297	7.32697	10.1395	7.97777	9.34101	8.60008	9.36923	9.03902	7.6216	8.84084	8.59588	8.77363	8.9625	7.83431	9.54855	8.9829	10.0071	8.09961	9.09505	8.11417	9.65913	9.13774	8.94795	9.49512	8.52431	8.50752	6.25668
WNT5A	1.82173	7.59946	8.46476	0.000327868	0.0017797	1	6.42824	6.7928	9.65171	8.38497	6.395	7.06535	8.33298	8.3409	5.16938	6.41591	7.48686	8.80801	8.61807	7.61101	6.48768	9.05082	8.59984	4.65813	7.3638	6.83757	8.1579	5.88351	5.84351	6.8801	8.02502	6.97014	8.52488	5.22091	7.93463	6.65863	6.93117	8.68397	8.83502	8.17795	7.84827	7.60578	7.74177	8.30384	8.52609	8.61602	10.0495	7.39388	6.23936
BCL2L14	1.82171	2.99467	3.85996	0.00647896	0.0205156	1	2.162	3.7138	0.46053	4.55903	6.12833	4.84411	2.92658	2.21156	2.07024	4.22569	3.13537	1.34437	0.0685892	3.68984	5.9296	1.6782	1.08573	0.286985	4.68206	1.44167	4.11671	0	0	5.07588	1.55836	2.0033	3.0731	1.98047	4.4564	3.79105	3.03069	0.213394	1.6451	4.0879	1.86184	2.06222	1.61292	3.60736	2.12087	1.34618	2.59137	2.56699	2.56647
FAM240C	1.82166	1.71104	2.57629	0.00480396	0.0160996	1	0.208092	5.2921	1.92155	1.936	0	1.6256	0	4.39121	1.98787	2.4119	3.00298	0	0	3.12295	0	0	2.84387	4.42475	0	1.74959	2.86756	0	4.84554	4.18995	0.930593	0	2.80817	0.740445	3.00526	2.52934	1.167	3.92518	3.76169	0.172474	0.69858	3.24938	0	0.928468	1.12674	0.219371	2.52269	0	0
ARSG	1.82054	4.81859	5.68296	5.08856e-09	1.64797e-07	1	4.52154	6.19308	5.40341	5.17876	5.00352	5.14417	5.25705	4.61278	4.60755	3.48909	4.50118	5.20111	5.79437	5.49137	2.72821	6.30552	5.34388	4.56371	4.36737	4.21902	3.29135	4.15254	4.70387	4.5708	3.82101	5.8962	3.1368	4.18143	6.00044	3.02539	4.34372	5.82736	6.02437	5.1608	4.82757	4.62265	3.7714	4.43775	5.39232	4.90828	5.02144	3.7229	4.34611
KRT74	1.82043	1.86043	2.72471	0.000328373	0.0017818	1	0.631091	3.74553	3.01024	2.25205	1.36421	1.62582	1.87213	1.92668	3.87194	1.77951	1.4952	3.43739	0.434148	3.2395	1.32741	0	1.31042	1.22278	2.96209	2.17726	1.52213	0	3.41446	2.83215	0.879806	0.150573	0	4.02642	2.41181	1.0091	1.67302	1.73808	3.23153	0	0.399767	1.57422	2.58428	1.75132	2.72143	0.428278	0	3.70883	1.3845
NT5M	1.81861	4.50125	5.36409	0.000852297	0.00386503	1	5.63306	2.81533	5.35069	4.83169	3.68447	5.04903	7.0166	4.48762	5.51531	4.87374	5.11479	1.11531	3.19824	4.99039	4.66848	4.0884	5.17799	9.06594	6.24675	4.8948	4.3541	4.2993	3.68649	6.61168	5.1598	2.11364	3.39291	3.16718	4.94761	2.97031	5.44931	4.6665	1.79574	3.4702	5.99868	5.40492	5.38825	5.70553	4.88077	3.47473	4.65011	3.26893	2.46852
GMCL1	1.81821	6.65119	7.51371	4.78464e-16	2.00702e-13	1	6.24893	6.8928	7.40789	7.03823	6.51055	7.10109	7.02346	6.84421	4.92	6.17189	5.59007	7.34752	6.93643	7.10815	6.57311	6.90802	7.20224	5.3701	6.54444	6.78247	6.3353	5.95931	4.63971	6.34807	6.96536	6.88954	6.25172	5.73149	6.69061	7.12886	7.2698	7.14116	6.90556	5.84327	6.60573	6.77856	6.07754	6.54693	6.47851	6.67714	5.92665	7.29882	6.8493
TAS1R3	1.81751	2.95707	3.81903	0.00551231	0.0180069	1	4.04963	5.89288	0.222096	2.7864	2.08502	2.88912	3.44403	5.39611	3.40042	1.54683	2.36111	1.67414	5.66309	1.16729	2.8393	3.63634	0.313897	2.93109	1.0581	1.35128	3.09869	2.99864	2.86807	3.3739	2.56727	5.13098	0.755205	2.32075	2.93373	1.18953	3.95032	1.12713	4.21221	0.928738	1.40423	2.1213	2.64509	2.84462	2.90941	3.55053	1.93709	2.56806	2.74848
ATP6V1C2	1.81728	5.17438	6.03616	0.00978593	0.0286279	1	5.25031	8.62096	4.37138	6.48618	3.42006	3.93298	4.67918	4.26569	4.01239	7.58965	4.44112	8.30187	3.59825	4.38355	2.97556	3.96817	4.14706	3.9737	4.6395	4.19944	3.81267	8.43035	6.72199	8.01289	3.39121	3.91113	4.4537	6.79207	2.62845	2.67606	6.05593	3.3247	5.5185	4.10946	6.5959	6.1615	2.97915	3.87443	5.4335	5.20371	2.89361	6.52569	3.46151
RYR1	1.81599	7.48597	8.34673	1.46216e-05	0.000135295	1	6.00161	7.95985	8.2258	7.90467	8.13675	7.08818	7.92185	6.3698	9.81056	6.86626	6.25333	7.55465	3.61425	10.1424	7.22462	7.1423	7.1352	6.34264	7.12722	8.15387	9.6828	5.81732	7.85386	8.02653	8.25236	8.78747	4.19353	7.00521	9.2263	6.98345	6.84801	5.8933	6.98597	7.45896	7.53949	8.73102	7.18065	7.72804	7.43828	9.0442	8.52154	7.74169	4.27146
ADAMTS17	1.81577	4.84313	5.70371	0.000108461	0.00071648	1	4.59511	6.74388	4.27005	5.01507	3.16131	4.6043	2.92539	2.5531	6.15035	5.74234	3.46291	6.40455	3.25666	5.7117	4.45856	6.96178	3.44325	5.92103	3.91777	4.00728	4.55345	7.94199	5.33431	5.06789	4.02267	5.44175	2.88826	5.14821	6.19391	3.74791	4.62379	5.34218	7.05484	5.10428	4.18628	3.6242	3.49621	4.7988	4.79467	4.8792	5.28638	4.13736	2.9825
MASP1	1.81531	4.03499	4.8952	0.0448067	0.0966333	1	3.60024	6.15076	1.68189	1.92912	2.6445	2.59825	2.3269	6.59064	0	4.66797	5.23387	4.94511	6.37016	3.69535	3.59003	7.89687	1.85838	3.92213	5.61724	1.83253	0.81293	4.96272	4.93452	6.23778	3.0504	1.66348	0.30048	0.49565	3.53213	0.770068	5.57843	0.738973	6.71287	0	5.06319	0	1.71071	6.17774	5.96945	6.12003	7.38354	0	2.28959
SALL2	1.8144	4.04834	4.90784	0.00200382	0.00779488	1	2.36071	1.34594	6.48906	4.92814	3.21024	3.97039	5.74585	3.80289	4.20235	3.01187	3.45804	4.73754	2.89971	4.29233	1.55134	4.96028	6.78409	8.32938	2.72036	6.28251	3.6871	3.99782	0.634009	2.10063	3.16211	2.30957	3.37811	0.202429	4.94409	3.16618	3.59168	4.87294	3.96357	4.64549	4.78709	5.82955	3.92128	3.16581	7.22539	4.63284	5.54458	3.39155	2.1344
GARIN5A	1.81332	4.8538	5.71244	0.000509997	0.00254174	1	5.44966	5.30913	3.38043	3.49787	4.77499	4.13544	4.36874	2.97398	4.84244	7.04254	5.73779	6.27752	5.14826	4.3712	3.94024	3.92395	6.31275	8.41944	4.64601	4.9507	6.31434	5.79771	6.19057	5.8138	3.38893	3.83997	3.49667	4.60092	5.12588	4.45643	4.69791	4.92696	5.05349	5.03919	5.91204	4.38266	4.66535	3.34577	5.56291	9.93536	3.66428	2.68424	1.84805
LRRC43	1.81312	1.76031	2.61879	0.00032311	0.00176134	1	0	3.36564	0	2.57287	0.956445	0.00328845	1.02552	2.35877	3.32765	2.57915	0.881199	2.56858	3.11042	1.7181	0	0	0	5.66429	3.03888	0.929604	1.68134	0	0	1.08485	1.92307	5.5504	2.00596	0	2.28704	0	2.19808	2.56375	3.46386	2.59382	0	3.58936	0	2.34332	3.24742	1.01765	1.58972	2.90525	0.898083
FZD9	1.81256	2.59526	3.45328	0.000526956	0.0026159	1	2.83693	3.51014	3.41978	2.30525	0.964292	0.317928	3.45037	2.93502	5.67358	3.66839	2.21468	3.12271	3.04532	1.26076	1.25196	3.67014	5.54339	6.81251	3.61838	3.54781	2.5855	4.41695	2.29914	3.64768	2.20768	1.77597	0	3.00608	2.87297	1.4007	2.79134	2.36219	2.2052	2.81462	3.35725	3.25663	1.15132	3.67419	2.95463	2.96614	1.53401	0	0
ASIC3	1.81242	2.88893	3.74685	0.00212871	0.0082109	1	3.65446	2.08867	3.96771	4.80938	1.72734	3.72714	4.70937	2.25288	4.81873	3.4279	4.4937	3.58662	3.29841	1.03324	2.49783	3.38911	3.54675	6.97946	4.04159	0	1.93359	3.63727	1.3423	2.80617	5.65581	0	2.51632	3.01842	2.85979	0	2.63424	2.72704	0	2.5507	1.64118	3.27113	3.14956	1.9135	4.05333	2.0869	0.747664	0	1.01884
GDPD1	1.81231	3.21233	4.07016	5.11817e-06	5.61697e-05	1	3.16271	3.19815	4.47796	3.56744	3.39487	2.90135	3.59122	3.12139	3.9729	2.85955	1.52915	3.70483	2.70444	2.061	2.84391	4.78423	4.72193	2.60343	3.56685	3.40777	3.878	2.35103	0	1.02479	3.12133	0.701138	3.72672	1.61017	4.15152	2.88765	3.8104	3.35087	0.119301	3.02594	3.57029	3.08259	4.78401	3.7373	3.9952	3.28814	2.15468	4.21009	3.32304
SHPRH	1.81171	4.68704	5.5444	2.15474e-05	0.000187651	1	4.57333	4.94532	5.42512	5.27876	4.57264	5.50671	5.57341	4.2619	1.46005	3.83849	1.88926	6.26771	5.09951	4.76772	4.29154	5.9208	4.79454	2.67358	4.97085	4.89778	3.60167	0	0	2.7154	5.20912	4.96925	4.77189	2.40634	5.02951	5.38808	5.78634	5.52464	5.40642	4.59385	6.45362	5.24496	5.09331	5.23508	6.1343	5.80309	4.62561	4.48594	5.19148
CYP2F1	1.80877	1.15697	2.01198	0.0209242	0.0525226	1	0	0	0	0	0	0	0	0.398046	0	0	0	1.32043	0	0	0.562021	0.153483	0	2.04686	5.54734	0	0	0	4.91271	1.5219	0	0	0.996928	0.952468	0	0	0.693322	0	0	0	0	0	1.8342	3.57235	2.45889	0.452852	0	0	0
PLEKHG1	1.80874	5.56736	6.42235	1.3978e-06	1.88803e-05	1	6.34861	4.37053	6.48697	7.4006	4.8408	6.9224	5.97281	4.56227	3.52424	3.31279	5.5133	4.39717	6.18651	5.14819	4.0863	5.64634	4.46472	5.56194	6.1069	5.15499	5.83823	5.15782	4.64725	4.85189	5.13574	3.78364	5.64834	4.29368	5.83796	4.69662	5.65396	6.00052	5.84327	6.04385	5.62572	6.51451	4.94094	5.83084	6.50689	6.08317	6.47766	5.25238	4.79642
RBP7	1.80826	6.34073	7.19533	0.00338161	0.0120409	1	7.08265	8.50178	5.49166	7.13525	5.80362	7.13452	6.3128	6.34543	10.3324	8.04151	6.36489	6.18747	6.69756	7.20309	1.40066	7.88322	7.40585	9.66893	6.44022	6.54203	6.00204	7.44873	5.93041	8.21473	6.31017	6.27708	3.76726	6.00503	4.35514	5.14256	5.67091	5.90301	3.66763	5.39561	7.3592	6.28292	4.31333	5.50618	6.43332	4.96221	5.59307	5.18193	4.13413
FRAT2	1.80752	7.01611	7.87012	1.82675e-10	9.95875e-09	1	6.5161	6.81169	7.66401	6.5117	7.65171	6.52146	7.55412	7.30405	6.20183	8.36047	7.64798	7.47122	5.63952	7.59499	6.16424	6.16094	8.1795	7.33376	7.24134	7.65909	6.82056	8.59834	7.29456	7.78877	6.18735	6.53035	6.32115	7.77225	6.82171	6.79961	6.50072	5.91767	5.40268	6.49936	6.04514	6.10217	5.35279	6.96792	7.16822	7.12633	6.21291	7.4173	5.90559
TENM4	1.80718	5.63089	6.48463	0.000719655	0.00336768	1	5.29129	5.80491	6.79202	5.96262	4.77146	7.03545	4.93387	4.66094	3.81193	2.33328	6.6356	3.0815	6.0139	5.31724	7.6703	6.36632	2.21335	8.01743	5.05095	6.83781	5.62053	3.41075	2.56807	4.17873	6.90423	2.95704	7.3328	3.96789	7.65066	6.12795	7.14331	6.7217	6.76834	5.776	2.64721	7.26789	5.35373	5.34067	6.79498	6.42202	6.76716	5.3264	6.99991
LRATD1	1.80702	7.36768	8.22129	0.00959278	0.0282159	1	8.65348	4.98134	9.02383	7.99895	6.83572	6.54923	7.40691	8.50709	7.10649	7.80954	9.05935	3.88461	3.69609	9.09206	5.95911	5.89249	5.21528	5.45096	6.8202	7.16644	9.60937	5.75751	8.58381	8.91968	6.41175	2.6471	8.2191	9.08819	7.50263	3.02176	5.26301	9.3355	8.0903	8.27475	8.70431	5.67455	5.04709	6.74439	7.00902	4.84884	7.34518	9.37508	7.2641
IKZF2	1.8063	4.7358	5.58884	0.000494188	0.00248096	1	7.03023	4.99568	5.24682	5.64475	5.08759	6.11627	3.76793	4.29277	1.82231	3.36093	3.51689	5.57279	6.14118	4.03194	5.42813	5.27327	2.33835	0	6.20722	4.32655	2.82985	4.31523	2.3536	4.1968	2.7859	3.43603	5.17049	3.8423	5.20558	4.22136	6.48624	4.54084	4.70175	4.48181	4.6288	4.06626	4.89456	6.04543	5.3961	5.48928	4.96547	3.87481	4.82582
FBP1	1.80498	6.39777	7.24975	0.0103435	0.0299686	1	4.60977	6.65234	11.1127	9.08915	6.91412	6.73106	6.54155	4.91948	10.1721	4.74173	6.75567	4.92302	4.94785	4.89865	5.53443	5.23224	3.54773	5.12967	6.57044	2.74279	6.65922	6.65139	9.74927	6.14776	6.09124	10.4429	9.75436	4.27404	6.17383	4.61316	7.7583	5.66727	5.49479	8.61376	3.7715	8.1563	5.32945	5.58141	6.38879	5.38412	5.54526	2.86823	6.68805
DEPTOR	1.80477	5.20513	6.05694	0.00100799	0.00442103	1	5.18384	8.58699	5.19661	6.07414	3.79503	5.69111	3.65141	4.43995	3.94991	3.19159	4.24682	6.16796	2.88891	6.84568	4.0887	6.95219	5.80657	5.82992	4.98551	3.77038	5.29252	5.47356	2.03812	2.08533	4.09166	2.59293	6.12187	4.77955	7.49615	5.48507	5.7103	4.80257	4.79593	5.31488	2.81405	5.68004	5.16549	6.0011	5.58228	5.56446	6.0578	3.89552	4.6839
EPHX2	1.80378	6.47386	7.32488	2.77651e-05	0.000230627	1	7.14682	7.34686	5.72962	7.38038	5.58461	7.73003	6.55399	6.03773	6.08495	5.94729	7.20398	3.98547	5.44966	6.26613	5.3566	7.6239	5.34673	8.31739	5.98816	6.14633	6.82426	5.34047	5.40579	7.67023	5.73788	7.91339	5.59072	6.78321	6.73655	3.83998	5.78178	7.56005	7.09092	6.44419	1.91861	6.03454	7.06736	7.20958	7.06708	5.60955	6.41277	7.40363	6.59914
PHYHD1	1.80375	6.66056	7.51156	0.0283286	0.0667796	1	7.28276	9.89784	5.14629	7.6722	4.09691	5.07873	5.40517	5.44274	5.44279	6.47207	9.4451	10.2284	10.4566	8.33943	6.41607	9.61127	3.28518	7.80446	7.20053	3.20309	5.44396	4.77728	5.78869	5.83964	4.47442	9.75566	5.42041	8.84345	6.3811	4.13864	6.09611	5.54714	9.8451	6.02981	4.32207	6.88959	5.17771	6.00416	5.15719	8.59952	5.24026	7.1645	5.35509
ATP2B1	1.80327	7.78394	8.63455	2.22966e-05	0.000192607	1	7.31082	7.9909	9.82298	7.63621	7.56915	7.39342	7.8329	6.56559	6.3567	6.51882	5.90286	8.29153	8.42971	8.22828	8.0598	8.59535	8.79625	5.93648	7.84929	7.76927	6.52239	4.80594	6.30396	6.32801	7.8936	9.83087	8.49854	7.47001	7.52603	7.84365	8.96941	7.18691	8.68378	7.61144	8.38349	8.7968	7.8641	8.8237	8.63221	8.44714	8.42251	7.63242	8.21077
ZNF396	1.80296	2.99115	3.84152	2.97045e-06	3.5714e-05	1	3.35429	2.75441	3.34623	3.80258	3.29452	3.2963	2.58982	3.20243	2.914	0.602192	1.33982	1.6354	1.79572	2.38699	3.02422	3.90407	3.42177	2.53864	3.6752	5.30536	2.87547	1.87461	0	2.34227	3.36105	2.32735	1.38538	3.96341	3.81315	2.7017	3.35902	3.41538	1.19242	2.87368	6.09996	2.20212	2.29132	1.7473	3.70895	2.96647	2.18358	2.56413	2.3051
RPH3AL	1.80243	5.55549	6.40544	0.000613737	0.00296198	1	6.34187	7.14176	4.90284	5.45105	3.608	5.79675	5.05326	5.13425	0.895243	5.00663	5.75545	4.78231	8.52081	6.76653	4.12001	8.24896	5.81648	9.34969	4.87408	7.53151	5.33789	3.13277	6.49625	4.32248	4.52459	6.28012	5.05915	2.79178	4.57188	4.17496	5.65469	5.43745	7.94965	5.61004	5.61484	6.84513	3.3211	5.90524	5.56913	4.46678	5.4624	3.91744	4.16945
NR1I3	1.80234	1.75977	2.60964	1.90456e-05	0.000169181	1	2.76129	0	2.77507	0.863874	3.50288	2.49394	3.24418	0.627132	3.71564	0	0	0	1.10673	2.14996	2.08696	2.02728	2.82133	2.03552	1.70116	2.29458	1.17472	1.14669	0	0	2.19679	1.3434	1.36102	1.99357	2.37249	1.57676	2.69472	3.53146	0	1.32221	0.982926	1.09802	0.30549	0.173964	3.94088	1.36821	0.621481	2.91372	0
CCDC169	1.80219	1.75022	2.59997	0.00467375	0.0157611	1	0	3.08292	2.6747	2.61101	1.37466	0	2.68501	0	3.953	5.4492	0	1.96023	1.08978	0.949209	3.4631	1.68283	4.06343	4.15778	2.45668	2.04541	2.49645	0	0	0	2.72738	0	1.87372	4.81333	1.48063	2.22901	0	1.75126	2.08571	1.16647	1.46682	2.39605	1.32356	4.19733	2.51851	0	0.868773	0.695437	2.29488
ACE2	1.80092	4.21215	5.06088	0.00483623	0.0161754	1	5.84797	7.31055	2.13924	3.53334	4.82114	6.35749	2.99629	4.40112	2.80714	5.06508	4.95001	2.56508	4.95076	2.53008	6.33493	3.15035	3.3986	0	4.76998	2.6252	5.26084	3.63491	2.55151	6.37825	3.2357	3.71166	2.85513	4.62281	6.54707	4.36187	3.90055	4.48178	5.91294	4.90462	2.46123	0.717574	6.57537	4.04823	4.44318	0.801804	2.81444	5.58368	4.10362
CRACD	1.80071	2.1375	2.98607	0.00244	0.00919092	1	1.60758	0	4.56516	3.7041	3.40643	2.76334	3.31936	0	1.26206	0	0	0.757511	1.4535	0.454257	0.270939	4.42086	1.12364	1.7951	0.955171	3.63616	0.713766	0	0	0	0	3.88373	4.03768	0	2.44381	2.04824	2.16659	3.44379	2.05112	3.4684	2.66879	4.20817	1.36094	2.37536	3.02821	2.82275	3.50481	2.2132	0.71509
C5	1.79969	3.62683	4.47458	0.000191932	0.00114199	1	4.43559	5.23072	2.55753	4.79554	3.75961	4.38894	2.43109	3.32751	4.8453	2.97564	2.51013	4.98324	5.33519	5.8602	5.2603	3.83726	1.09507	3.94339	2.85741	1.52148	4.87928	0	1.12104	2.70677	3.7701	3.73463	2.27179	2.36436	5.71932	3.31978	5.78593	5.07383	2.40451	3.16133	3.95338	3.18046	3.52436	3.96316	4.27765	4.49023	2.54816	2.83521	4.03934
RHBDL3	1.79854	2.2949	3.14173	0.00769399	0.0236296	1	0.699208	2.9357	4.21338	2.66068	2.80678	1.16076	3.27514	1.3058	3.0444	2.85263	2.10569	3.01959	1.12605	4.72461	0	1.33801	1.87617	6.16174	1.72126	2.74384	2.69667	3.88581	0.606456	2.7536	4.07802	0	0.264519	1.45673	2.84216	2.22842	1.23662	1.9064	0.792889	2.02851	1.08048	5.53487	1.4914	0.123414	2.59668	1.74589	3.1367	0	0.174623
ZNF853	1.79733	3.68847	4.53433	0.00560363	0.018249	1	2.65024	2.55152	5.3043	5.09504	2.66898	4.5411	5.07224	3.31596	4.35093	1.80532	4.34778	2.49342	1.4313	4.04852	1.68686	4.27406	1.67136	9.92653	3.6296	4.09472	3.74321	2.29084	3.90004	3.48906	3.07273	2.10145	1.89985	0	5.03741	2.82989	3.47843	4.69664	2.83521	4.5962	0.963001	5.07792	3.44397	3.45318	4.87342	3.52295	5.53869	2.23574	2.16873
A4GALT	1.79728	9.31613	10.1619	6.49953e-06	6.84922e-05	1	8.72818	9.69456	9.83923	8.69394	9.56987	7.56727	8.68745	9.97389	10.6846	8.97268	9.90587	7.3973	10.2958	9.54064	8.8419	7.89682	9.19227	7.73783	10.0399	10.9243	10.248	8.96926	6.43868	8.78492	8.69705	9.78909	10.0732	9.55041	9.08756	8.85258	9.27603	8.1344	10.3322	10.7723	8.41282	8.97438	7.60265	10.1574	9.05106	9.74184	9.73983	9.48454	7.02585
MFSD6	1.79726	8.13145	8.97725	3.58991e-10	1.74875e-08	1	8.3052	9.06929	8.63018	9.25527	8.53114	8.10981	7.8922	7.64318	8.22558	7.06815	7.78384	8.9172	8.31935	8.27427	7.1057	8.83749	7.93525	5.544	8.11311	7.04574	7.72229	7.32753	8.19162	8.09964	7.43921	8.21098	7.58462	7.36759	7.57781	5.18857	7.86061	9.26293	9.30819	8.10283	7.52586	8.48427	7.58004	7.44935	7.80875	7.90544	7.79995	8.33906	7.7461
TMEM170B	1.79722	1.89951	2.74528	6.18328e-05	0.000446124	1	0.647493	0.823362	3.28141	3.33149	2.25402	2.98286	4.1183	0.876146	0.0160835	1.95775	0.390158	0	0.603375	2.56493	0.269565	2.98124	1.84757	3.76922	0.908979	1.59949	1.47229	0	0.492816	0.888166	1.64603	2.49597	1.74787	0	3.30668	1.82958	3.6558	2.12616	0.828266	2.4207	3.16936	3.30465	1.21455	2.88651	2.18055	2.11669	2.63462	0	1.69488
MEST	1.79515	8.14551	8.98962	8.47023e-05	0.000584948	1	7.05771	8.24329	9.24919	7.50784	7.23646	7.49927	8.89032	6.8323	8.23073	5.81664	6.97931	9.73374	8.19114	7.14855	4.68778	9.97227	8.91015	11.9439	8.38379	9.67176	6.83152	7.15004	7.23454	7.22952	9.68363	11.4437	7.11904	5.65893	8.34874	8.2684	7.96663	9.31917	9.73813	7.61926	7.57873	9.68312	8.31504	8.18394	10.3214	8.59371	9.20514	7.50343	6.90576
HHEX	1.7951	5.49663	6.3407	5.81908e-06	6.27223e-05	1	5.56276	5.78112	8.22111	6.03671	6.20191	7.73941	5.36034	6.00483	3.84024	5.79231	5.48889	4.74831	5.26295	5.37191	3.74038	5.61946	6.55539	4.95939	4.06759	5.20491	4.33915	4.30461	4.14562	5.64919	5.0131	5.47225	4.76778	4.44795	5.88114	5.45146	5.51898	5.26962	4.71334	5.5776	4.78317	5.73464	5.00721	6.21669	5.44639	5.46754	5.24168	3.89594	5.15648
GCHFR	1.79485	7.86903	8.71289	3.53574e-06	4.12303e-05	1	7.88151	7.62452	7.91647	8.71331	8.54798	7.91401	7.25764	7.77029	9.6328	8.09345	7.59942	8.08929	9.41485	7.31948	6.36752	7.67501	7.72754	8.40453	7.56622	6.78194	7.69815	8.99925	10.7864	10.2422	7.58141	7.57898	6.57532	8.52649	7.34543	5.40333	7.04279	7.98027	7.82148	8.17902	6.52844	7.42849	6.2571	7.73723	6.99751	6.09391	6.63051	8.39544	6.65151
TSGA10	1.79434	4.67391	5.51737	1.45431e-06	1.94867e-05	1	4.18407	5.6137	5.25547	4.69738	2.63902	4.84985	4.79267	3.77199	5.34982	6.53416	3.93899	4.31731	6.73655	4.27419	3.85752	5.56634	5.64328	7.68709	5.01961	3.76007	3.85071	0.352676	5.38108	4.82066	1.89388	5.01396	4.14222	4.9559	4.05048	4.0744	3.85109	4.63226	4.65126	3.83371	4.70612	4.33154	4.39534	4.26129	4.88857	5.50753	4.45829	4.49071	4.41477
SLC26A9	1.79418	3.38254	4.22587	0.0354703	0.0800799	1	4.28749	5.6019	1.62634	2.41057	4.44125	3.09838	2.14368	3.66798	3.22256	4.45464	3.24346	5.72804	2.76791	3.29527	0.632356	4.78422	0	0	4.75893	1.74608	0	4.59958	2.2802	4.7887	0.64812	4.73223	4.83893	4.82576	2.87358	0	4.87928	0	5.49689	3.20097	3.56988	5.99204	0.000244545	2.90899	2.63927	4.40352	1.28844	2.06073	1.85301
IQCN	1.7941	2.04931	2.89257	0.000914565	0.00408968	1	1.21971	2.37124	2.39103	3.43324	1.47405	3.45445	1.45105	1.9464	1.60965	2.23044	2.18478	1.9988	1.73403	2.34419	0.731805	1.44947	2.18744	6.76624	2.15071	0	1.85964	0.353298	0	3.14357	0	2.47452	0.581947	0.226738	3.55788	1.41209	1.73781	0.815219	2.42058	0.595492	3.79061	1.25388	1.67224	3.54922	2.63861	0.463747	0.937148	0.477549	0.77027
NOTUM	1.79382	3.75353	4.59656	0.012597	0.0351337	1	1.91047	7.30037	6.80475	3.99897	3.00491	3.49183	5.12133	4.64129	3.67144	1.38258	5.1836	7.94985	2.57734	3.53197	1.63741	2.86231	2.63425	3.5618	2.10551	5.15186	5.66117	3.70636	2.66397	4.29753	3.21345	1.52022	1.59583	0.9689	6.39224	2.79314	4.24312	3.1754	4.61151	4.75329	2.01019	4.61986	3.00446	2.37396	4.70907	3.75236	5.69756	3.52249	1.04998
RAB39B	1.79355	1.47443	2.31724	0.00113301	0.00487028	1	1.21169	0	3.0876	1.31481	1.25713	4.82666	2.36215	2.33567	0.785248	0	0.272576	0	0	0	1.92536	2.49941	3.71304	3.11748	0	0	0.798199	0.589999	0	2.02067	0.0783511	1.27962	0.531353	0	1.7321	2.06963	2.01394	0.733137	0	2.4539	0	0.505936	1.00656	1.29904	1.83727	1.88031	1.90533	0	1.71715
RPS6KA5	1.79337	5.31674	6.15942	7.15455e-06	7.4306e-05	1	5.03171	5.82129	5.94219	5.45759	6.32281	6.35841	5.70219	5.37715	2.81127	1.62372	2.5152	4.89803	5.34916	5.42619	5.93984	5.98739	5.5972	2.15856	6.53314	4.47291	5.05522	6.14877	1.66427	4.31526	5.02512	4.93685	5.10657	3.90659	5.54575	7.15031	5.22314	5.09285	6.16363	5.52712	5.92243	4.82816	7.08555	5.93132	6.80835	6.1732	4.75873	5.20622	5.50991
SIPA1L2	1.79252	7.27726	8.11925	5.02872e-05	0.000376307	1	7.38579	6.49087	7.91042	7.46855	6.40496	8.3555	7.0756	8.64837	6.49923	5.15669	6.21289	10.0698	4.90299	6.92766	5.22399	7.16018	4.71422	6.454	7.92406	7.6922	7.01168	7.71349	6.1998	6.06367	8.22848	6.10333	6.89847	7.90626	7.24632	6.1168	6.9567	6.88196	8.10601	7.8877	7.97699	7.88562	5.16145	7.16126	7.97397	6.37635	7.12988	7.75355	6.04312
C16orf95	1.79237	6.13953	6.98139	5.74832e-05	0.000420162	1	4.37451	6.76024	6.38052	5.20186	6.11382	5.56285	6.65179	4.9	9.29868	7.50198	7.09296	8.36125	4.14015	6.23354	4.9484	5.41166	6.63847	9.54645	5.34181	5.33302	7.84375	5.96296	7.00078	7.27953	6.51197	6.50136	5.50654	4.68956	5.49763	5.26425	5.12431	6.70012	6.54495	6.90673	5.05836	6.75272	5.04318	6.98232	6.15172	6.6052	6.62883	5.75562	4.406
ABHD2	1.79071	7.873	8.71354	6.56177e-06	6.90517e-05	1	7.74368	5.87474	8.77652	9.04693	7.68412	8.09934	7.42918	7.41294	7.76914	6.1094	6.75536	6.91656	8.87356	8.19722	7.81045	8.87108	6.65931	6.18486	8.34622	7.81509	7.68532	6.91646	5.96699	6.13568	7.93504	7.64585	7.65911	6.65968	8.45508	7.93469	8.47832	8.80622	7.61493	8.38773	7.93127	8.23377	8.39825	8.27012	8.79185	9.00549	9.25051	8.3542	7.58962
EID3	1.78988	3.1247	3.96457	0.000312729	0.00171168	1	1.65837	2.92134	4.24917	4.50796	3.40823	4.81569	4.01222	3.53626	1.99187	3.71573	2.37546	2.79996	3.36353	2.72683	1.11201	2.01791	4.35827	5.90633	3.46992	0.561496	2.34318	1.65003	2.51022	2.5744	3.04931	3.1849	3.33698	2.41801	4.0237	3.16177	3.14222	2.84016	2.54409	4.20249	1.76983	3.60903	2.95973	3.27124	5.08303	2.31387	3.85346	0.941132	1.59599
EXPH5	1.78864	4.32976	5.16862	5.8867e-06	6.32255e-05	1	5.59279	4.6264	3.87851	4.03516	3.20829	5.88614	2.4473	3.35904	3.498	4.22566	3.95581	5.33476	3.82248	3.83793	6.25996	5.15177	3.29131	1.82023	3.70085	3.00588	3.79287	5.29772	3.84481	5.43132	2.51948	4.03974	3.07797	5.52351	5.1462	2.89794	5.0211	3.16895	3.80778	2.99345	4.33841	2.32163	3.3019	4.81277	4.70183	5.84571	3.39445	5.79715	4.39057
NTN1	1.78728	6.45872	7.29649	0.000503794	0.00251842	1	6.90749	6.36083	6.04456	6.13888	5.9448	7.02719	6.99651	5.37514	2.54453	3.61689	4.42955	7.71819	6.51043	5.94273	5.14818	6.93203	5.86776	7.76274	7.15834	7.61133	4.93807	4.24867	3.77022	5.93306	6.56119	7.79326	8.22354	3.14408	6.1424	6.24397	5.14252	7.41727	7.16816	7.14416	4.60312	7.9686	5.09166	6.86138	7.23618	6.60361	7.66064	5.59047	7.88915
SOX4	1.78676	8.01951	8.85685	3.4472e-07	5.89538e-06	1	6.54785	8.60217	9.04231	8.517	7.71755	8.56252	7.88701	8.47355	7.03442	6.57289	7.64242	9.88384	7.84693	8.5878	7.38581	7.52144	7.72843	9.2038	8.25681	9.12823	8.54808	6.60696	7.89306	6.46112	8.15298	7.10223	9.39631	6.38637	8.41943	8.88099	7.70509	8.18628	7.74947	7.86639	7.76776	8.23386	8.54682	7.74209	7.70094	7.55121	8.90966	8.72953	7.60496
ZNF620	1.78553	2.50286	3.33921	3.78889e-06	4.37766e-05	1	1.48243	2.58983	3.89495	1.89069	1.57195	2.66107	3.78827	1.67153	3.78964	0.869992	1.99429	1.25125	2.38423	1.98019	1.96337	3.26228	3.20539	1.60226	2.83047	3.20021	3.19601	1.44639	0	1.46323	2.8941	4.85912	2.59892	2.27876	3.09252	1.18531	2.85981	1.84596	3.79853	2.55964	2.19884	2.79173	1.57703	2.05189	4.00076	2.9596	2.51585	1.90712	1.06686
AKAP7	1.78547	4.82453	5.66084	3.13622e-06	3.72833e-05	1	4.64049	6.28075	5.48918	5.30822	4.72086	6.20511	6.03708	4.90589	1.06555	5.37645	4.74274	2.67826	3.97298	3.75624	5.58042	4.76393	5.60056	6.53578	4.96328	4.6735	4.73016	2.13515	4.0453	4.98882	4.21414	6.05634	5.07636	5.03908	5.23684	4.8482	5.11865	4.49953	5.58342	5.35936	4.19755	5.00425	3.75916	3.61154	5.23315	3.40531	3.66758	4.14809	5.05096
TMEM14A	1.78539	9.21122	10.0475	1.0202e-08	2.96842e-07	1	8.81868	9.13102	10.0452	9.65521	9.67656	9.09549	9.72128	9.29458	8.38472	6.98635	8.39593	9.5331	9.54736	9.60437	8.72997	9.52759	10.1181	8.9651	7.98969	8.36745	9.59784	9.14653	8.81373	8.77978	9.79836	10.263	8.87744	9.41286	8.36731	7.83417	8.17829	10.7094	10.1443	8.85134	9.82441	9.21698	9.47059	9.08586	8.84692	7.85196	9.03821	10.2144	9.00888
EMID1	1.78411	4.70483	5.54003	0.00438894	0.0150194	1	4.38636	3.16872	5.2233	5.02017	5.16789	5.71465	4.78237	5.615	4.61362	5.05277	6.09293	3.47742	3.48316	3.02159	3.58598	5.03683	5.83281	10.304	4.70697	6.25817	4.28502	4.93991	7.91869	5.36998	6.29727	0.379677	1.98693	1.17157	4.64296	1.91851	4.36734	2.9368	4.62085	4.69885	5.4706	6.85027	4.64103	4.59035	5.45486	4.20685	6.4581	4.89869	3.93396
DENND11	1.78281	6.07881	6.91296	1.38925e-08	3.885e-07	1	5.37447	5.41932	7.4994	7.69962	5.88284	7.07501	5.58149	5.30719	4.46861	3.94808	4.95988	6.1926	6.78598	5.74288	5.67511	7.47232	5.34038	4.78664	6.86613	4.70023	5.06858	5.30459	5.2724	5.5803	6.82749	6.26674	7.67846	4.57758	5.29119	5.34423	6.38225	7.80068	6.17657	4.90998	5.80438	7.07376	5.92747	6.08465	6.68971	5.82196	6.12495	6.13361	6.30422
CDHR3	1.78119	3.81802	4.65086	0.000493119	0.00247642	1	3.21314	5.64553	3.84425	4.43883	5.82622	2.49385	3.50126	1.62835	4.63598	1.23389	3.35777	3.24739	4.52665	5.25635	3.47682	3.919	3.90642	5.06152	5.33543	3.21015	4.29947	2.60686	0.298072	3.66822	5.30099	2.79904	3.96145	4.31044	2.13534	0.223223	4.73511	4.90964	4.71126	4.0444	2.42474	4.46371	4.23326	5.07055	3.80881	2.34747	3.16261	0.555026	3.19102
POMK	1.78084	4.84027	5.67282	0.000869392	0.00392957	1	3.71561	4.42494	5.42788	4.90058	3.39781	4.60727	4.92009	3.90052	2.87385	2.93686	0.664629	5.08845	5.1968	5.1045	4.70338	7.50443	3.58577	2.51998	4.55343	4.9809	4.53903	1.4963	3.70559	3.5288	4.39426	6.86975	3.31395	2.79543	5.52746	4.97017	6.3266	7.55066	5.71562	4.53652	4.12807	6.2708	5.56288	5.76492	6.80831	7.19379	6.00972	6.49539	4.28663
GPRASP3	1.78023	4.22528	5.05734	3.12222e-06	3.71542e-05	1	3.40103	4.58451	4.92361	4.92118	3.76998	4.58015	5.12716	4.53056	0	4.41006	3.23775	4.94838	2.00594	4.97436	4.11133	5.58238	3.20842	5.89871	3.62433	4.71993	4.49948	2.61357	6.59309	1.16575	3.70103	4.51341	3.89129	3.99069	4.85598	4.39623	4.9758	4.98982	5.97839	4.48447	4.39079	4.31692	4.59139	5.02345	5.24037	3.75776	4.78138	5.01816	2.12248
SRCAP	1.77989	7.21744	8.04923	0.000755502	0.00349509	1	7.7033	6.02294	8.49732	7.61576	6.75188	8.48203	7.09223	7.21031	4.07347	4.47463	3.61381	7.31684	7.98131	8.07153	8.7316	9.01491	6.10613	4.67333	6.22704	7.63487	6.61606	4.59314	3.98007	4.26961	7.4469	8.84453	6.91878	3.74358	8.58363	7.78349	8.85314	8.29752	8.68565	7.75683	7.31836	9.05827	7.36696	8.10629	8.58488	8.55869	7.90894	6.53447	8.2389
SLC12A6	1.77838	7.05746	7.88802	1.84741e-05	0.000165075	1	7.87037	7.24922	7.4696	7.18993	7.64605	7.66959	6.47521	7.48943	3.76872	4.8965	5.72793	6.38606	7.85216	6.67758	7.36581	7.91823	4.71015	4.11389	7.6274	7.12707	6.71134	6.13778	3.72046	6.14214	6.43551	6.37027	6.49503	7.76598	7.85755	5.43696	7.41545	7.63847	7.93759	7.59421	7.13531	7.42761	7.58855	7.59745	8.40668	8.87284	6.90049	7.2686	5.84421
DNAJB13	1.7774	1.50625	2.33601	0.0267437	0.0639824	1	0	4.603	0	0	0.255393	0	0.576332	0.834998	3.44092	0	2.73643	2.77656	4.46522	0.607283	1.58668	5.65518	1.45377	3.06107	3.0162	0	0.229047	0.777576	0	0.534789	0	7.99293	0	0	0	0	2.12575	0	5.07098	0	0	1.57188	0	0	0	0	0	0	0
DLX5	1.77736	6.80081	7.63055	0.00273789	0.0101088	1	5.69446	6.37539	8.05785	6.8939	7.19844	7.2066	6.26901	9.01187	6.21321	6.05824	7.61007	7.48261	5.37823	7.92068	5.65332	6.476	5.93193	10.8004	6.94056	7.36603	6.89918	8.5488	7.34891	8.2617	6.02787	3.25224	2.96491	7.10874	8.65498	5.88957	6.56195	6.04329	7.17147	6.84383	7.94305	4.85365	6.26924	5.15324	5.32284	6.21457	4.88611	7.03351	6.41241
SLC12A7	1.77712	7.38512	8.21466	6.90087e-06	7.20333e-05	1	7.25181	7.62295	8.13695	8.05488	8.31114	7.33848	7.92735	5.76405	5.18531	8.14176	6.08316	6.49617	6.53093	7.49243	8.29836	6.85914	6.61349	7.39045	8.42791	7.87436	7.27878	5.73424	5.08476	5.64331	8.38041	7.223	7.53416	6.60457	8.18947	9.27441	7.4974	7.55475	7.73995	7.55878	7.5736	8.11216	7.15756	8.51992	7.77975	7.78624	8.61306	5.56962	5.72561
KLHL15	1.77669	4.38756	5.21676	4.85976e-10	2.27205e-08	1	3.6222	4.50577	4.54953	4.83824	3.89508	4.82348	4.14639	3.63674	3.35367	4.07418	3.13527	5.36605	4.49813	4.87412	3.50078	5.17152	4.77301	4.7914	4.37641	4.53892	4.18511	2.43456	1.35699	3.29321	4.43287	5.38951	4.49045	3.81557	4.36871	4.95484	5.21088	4.81981	3.88413	4.22667	4.46541	3.99848	4.01921	5.85339	4.96595	4.88221	5.26953	3.87878	3.97344
GPD2	1.77606	7.84795	8.67663	2.02995e-08	5.33119e-07	1	8.65629	6.96257	8.09416	8.34018	8.7812	7.69766	7.21163	8.11274	6.16159	7.14149	6.11905	7.76504	9.31872	8.64071	7.9952	8.45625	6.86443	5.35241	8.32171	7.7874	7.50022	6.48448	6.40211	7.13827	8.16402	8.4956	8.24723	8.0163	7.05532	8.40413	8.71829	8.17629	7.80552	7.86612	6.7089	7.69345	7.47629	8.17151	8.57262	8.32631	8.40464	7.61934	6.94727
IDH1	1.77469	9.31017	10.1377	8.43431e-10	3.69178e-08	1	9.24773	8.44183	9.75167	10.2858	10.0047	9.72128	9.79261	10.0496	8.40197	8.82643	9.14542	9.24492	9.76394	9.65773	9.23409	9.04958	9.63262	8.28389	9.30391	8.78437	9.44868	8.25145	7.79735	9.33831	8.6732	8.66781	9.32919	9.06461	9.32889	9.41015	9.55159	9.89334	9.09577	9.46469	8.85921	9.03719	9.63422	8.56053	9.86825	8.77795	9.13713	9.85792	9.89433
LGALS9	1.77443	9.42788	10.2552	9.08745e-05	0.000619711	1	10.3037	9.0287	11.2535	10.6987	10.8291	10.9775	9.96384	8.96152	9.47223	9.32545	9.67612	8.49486	7.10602	8.13356	9.87648	8.58399	8.01611	8.31302	9.6182	7.46405	10.0769	8.41249	8.28342	10.306	8.53973	8.26937	11.0719	8.05826	10.8483	9.90737	10.0591	9.79463	8.19473	11.4682	7.05892	10.5193	9.64945	9.43987	9.73733	8.42917	9.18189	6.83343	9.34297
LHX2	1.77421	4.2292	5.05638	0.0259033	0.0623873	1	6.09151	6.58865	5.58478	1.14032	4.87953	3.54325	6.46211	5.02502	1.23544	5.83532	5.85534	7.40673	2.96769	5.6865	5.8916	1.43556	3.95993	7.27615	1.99814	5.57293	6.94866	2.47927	0	1.61021	4.56433	4.751	1.06347	6.902	7.1933	2.22066	6.72201	4.67423	3.65526	5.798	3.52538	6.91788	5.06631	2.37253	4.62404	2.78401	1.65912	1.82053	2.88632
PINLYP	1.7741	6.49734	7.32443	0.00353892	0.0124921	1	6.0738	7.59492	5.7256	6.60909	4.7418	6.04563	7.28683	8.65171	9.93808	4.86192	7.98689	7.27371	7.54673	4.20752	5.77278	7.24252	4.31369	4.66431	6.67471	5.04262	6.37319	5.35871	7.32669	6.53627	7.31381	8.1914	5.20871	5.10599	6.23196	5.71446	5.17967	6.69202	7.3499	5.94263	5.32798	4.71424	6.25356	6.14409	7.25404	6.67417	7.2459	6.77367	3.96098
DIS3L	1.77349	6.7458	7.57239	1.16527e-09	4.87446e-08	1	6.77397	6.29763	7.4305	7.08685	6.60546	7.26861	7.0762	6.96504	4.68988	5.9095	6.51034	6.49821	7.11902	7.13146	6.91071	7.77441	6.99324	6.38462	6.65916	5.99198	6.74446	3.80189	4.67965	5.32236	6.84993	7.0648	6.36984	5.73411	6.99091	6.7139	7.11864	7.93556	5.98184	6.75702	7.38519	6.26518	7.27709	6.90965	7.97318	7.57866	7.10712	7.92372	6.39621
ABHD11	1.77307	8.25602	9.08226	6.03547e-10	2.75352e-08	1	8.32437	8.27083	8.1636	8.10822	8.46155	7.4804	9.31506	8.54116	9.21352	8.01611	8.45286	7.70893	8.06902	8.2027	7.78	8.28414	9.56817	9.26357	9.67848	8.05967	7.13947	6.95983	8.91216	8.4764	8.23898	7.82865	8.69664	7.47121	8.0861	8.1955	8.09947	7.70806	7.43657	7.79522	8.30553	7.36033	7.59695	8.44921	7.98095	7.72245	7.59741	7.60273	8.21292
SYCP2L	1.77116	1.294	2.1187	0.0125803	0.0351025	1	0	4.08051	0	2.70713	0	1.42135	5.28735	1.68865	3.69414	3.72789	0	0	3.15218	0	1.09908	0	5.26282	7.17654	0	0	0	0	0	0	1.22711	0	1.28636	3.97195	0.827299	0	0.497903	0	2.52969	0	0	0.2898	0	2.8368	1.6827	2.82219	0	0	0
TUBB8B	1.7709	2.20347	3.02795	0.000941064	0.00418094	1	1.58983	4.39451	0.756601	2.15737	3.62266	1.84913	2.58578	1.17028	1.05397	0	1.27124	1.76209	2.59445	2.39966	3.71233	2.7653	2.67338	4.48919	2.34259	1.74829	4.31168	3.08925	0	0	1.92975	1.84789	2.19531	3.33435	3.87271	2.67814	2.05131	2.11303	1.17483	3.03784	0	0	4.15386	0	2.80874	1.25769	1.52009	0	3.0959
DAGLA	1.76917	3.32937	4.15244	0.000744926	0.00345702	1	3.80858	2.10613	5.0116	5.19126	3.0321	3.06133	4.64184	3.17297	0	1.6942	1.54072	2.58025	0.776296	3.15211	4.0226	2.87364	3.18012	4.85715	4.06366	4.60815	3.83857	0	0	1.51977	5.44445	5.42161	3.22453	0.188242	4.05739	1.7602	4.47389	4.30239	2.66723	4.05208	1.71284	4.42314	3.77568	3.37286	5.12913	3.01201	5.05542	4.1162	2.60284
ISYNA1	1.7682	8.2794	9.10169	0.000179033	0.00108057	1	6.65608	8.9842	7.50655	7.88112	9.17447	7.40313	9.7322	7.36716	11.3453	8.71158	7.90458	9.121	10.873	7.40703	5.59144	8.53748	10.0862	12.3543	8.56675	9.27148	9.00878	6.8327	8.1345	8.50477	8.78732	9.86562	8.36775	5.54387	8.10688	6.81437	7.16716	7.23044	7.13616	7.96383	8.77148	9.53219	6.41672	6.92559	8.65559	6.64895	8.57631	6.5529	5.56272
CCL19	1.76657	7.28264	8.10359	0.043887	0.0950434	1	8.04449	6.50275	7.49307	10.9379	5.06693	12.156	6.59315	10.5608	5.19475	7.91397	8.99601	7.99228	2.1972	6.99323	4.94436	9.44973	2.81999	3.49568	7.49616	3.30181	5.19562	6.10307	4.11231	9.30064	5.61719	6.55717	5.08718	5.9657	8.05172	8.15023	8.95762	6.6607	4.15495	6.53144	4.32618	8.41237	6.48345	8.693	7.47309	7.0037	8.51627	3.02096	9.33276
SGK1	1.76636	10.8222	11.643	3.05345e-06	3.65084e-05	1	11.1165	11.0259	11.3282	10.9633	12.2153	10.6395	9.52323	11.4049	8.85784	11.5531	10.9356	7.34569	11.7177	10.6948	11.7334	10.7948	9.58945	9.08601	11.8187	10.4496	11.2728	11.6829	10.1163	10.0876	10.1463	11.3899	9.78572	10.7748	9.69512	10.713	11.1081	9.90793	12.1429	10.1556	12.4565	10.6631	9.69899	12.0738	11.3869	11.2692	11.222	9.36799	9.9326
RBM20	1.7655	1.51612	2.3362	0.00134724	0.00562472	1	3.54276	2.72945	0.891303	1.85714	0.346125	1.18898	1.58659	1.44641	0	0	0	0	0	2.92814	0	0.227839	1.74662	0.590047	1.67799	3.75817	1.74698	2.97843	0	0	0.57242	0.935615	0.58892	0	4.00169	2.27549	0.597225	0.120749	0.201032	0.281337	0.371935	2.71711	1.24514	2.82602	3.76164	1.86812	1.06794	1.33135	1.78231
KAT6B	1.7654	5.73137	6.55136	4.0759e-09	1.38005e-07	1	5.40449	5.55126	6.44354	5.94255	5.63556	6.70571	6.10748	5.45782	3.35677	4.03492	4.28494	6.12792	5.23559	6.01194	6.03586	6.22408	5.74893	6.29429	5.38867	5.80522	5.6395	4.74426	3.25841	3.9971	5.87977	5.44645	5.45819	4.27341	6.37043	5.93629	6.50572	5.53866	6.03998	5.78993	5.80075	6.60359	5.80275	5.52682	6.60584	5.68582	5.68982	5.9465	5.95664
PARM1	1.76482	5.18792	6.00744	0.00165315	0.00666247	1	4.76164	2.91312	6.01604	6.81664	4.0638	6.95971	5.65946	6.10869	3.85526	4.17966	4.97559	4.42066	4.27052	5.01683	3.93153	5.90201	2.56821	8.03337	5.74279	3.9837	4.54271	3.50675	6.4225	5.14121	4.08242	4.68925	3.38413	2.23107	6.15523	5.55657	6.12301	5.08177	6.72982	5.31	3.88645	5.2812	4.00679	5.63958	4.45809	5.19698	5.33909	3.55855	5.39811
STYK1	1.76423	5.10325	5.92229	2.43796e-06	3.04041e-05	1	5.90032	5.77381	4.32325	6.00381	5.81199	3.23824	5.77924	5.70541	5.62922	5.91673	4.22876	4.02979	5.34706	5.24513	5.76645	3.65191	5.48549	3.98533	5.45307	5.58669	3.95091	4.34052	3.91783	5.38046	5.01775	4.27891	5.73781	5.46441	2.8838	2.19187	5.45062	5.63774	6.05763	5.58353	5.36455	4.91327	4.699	5.61133	5.5443	5.22041	3.85044	5.06521	5.5507
OTOP2	1.76083	1.38588	2.20213	0.00194934	0.00763209	1	2.98219	2.93165	2.20557	0	0	1.93269	1.57931	1.22974	4.03355	3.14101	2.18676	0	0	1.22057	0	0.0768209	0	0	0	1.58485	0	2.98098	0.77754	3.72659	0.624586	2.60843	0	2.95934	0.556996	0	1.89986	0	3.33926	1.8588	0	0	1.01119	2.53101	1.66784	4.47828	0	0.0536453	0.640468
ACER2	1.76054	3.90496	4.72098	0.00235327	0.00891761	1	5.09803	2.3929	4.47036	4.08666	4.06831	4.21773	3.92744	2.94286	1.1163	1.12369	0	5.40354	5.27305	3.43046	3.76897	5.44902	3.34133	0	3.50888	4.61685	3.47249	0.549172	0	1.71733	5.17401	4.95972	7.23791	2.73113	4.4104	6.69334	5.40102	5.55873	3.97066	3.8336	3.81013	6.01322	4.58871	3.83261	3.96398	5.3268	4.46731	2.6959	4.28169
WNT2	1.75964	4.35075	5.16603	0.0223466	0.0553932	1	1.05951	3.08638	8.4049	6.2589	4.76352	4.65987	8.26543	2.9775	3.48553	3.08192	3.87405	4.86903	6.20104	4.44531	1.32179	4.98815	4.50889	2.26565	6.19697	1.4942	5.23018	3.7237	0	2.09873	2.56832	1.91791	3.96927	0.411734	4.72736	4.10666	4.54135	8.02652	6.74873	7.21675	4.19811	6.53013	2.65363	5.46742	4.19841	6.51528	5.93418	2.2936	3.28275
PIK3R3	1.75948	6.11515	6.93029	3.81657e-06	4.4029e-05	1	5.88814	7.14577	6.46622	6.99572	5.79909	6.37552	6.26307	5.57249	4.78566	5.82897	6.29202	6.0807	7.66349	7.03333	6.39651	7.69997	5.97212	7.01896	5.21264	5.65167	5.84296	3.7142	3.13989	5.44799	6.68965	6.81351	5.08494	5.1747	6.90701	5.75533	6.84001	6.83846	5.72394	5.72535	5.1876	5.57024	6.64706	6.03096	6.52978	5.67461	5.70456	6.29353	5.32914
RAD9B	1.75833	1.61045	2.42465	3.65385e-06	4.24763e-05	1	2.08331	0.843031	1.30192	0.702703	2.27347	2.53426	1.99014	0.280478	0.615516	0.984397	1.97204	0.664614	0.446057	3.34242	2.91871	1.91308	0.804597	0.258342	2.16933	0	1.89557	0	0	1.2153	0.964678	0.603196	1.78916	1.62181	2.73666	2.09237	3.10884	2.92106	1.37008	0.815318	1.93516	1.17289	1.47229	3.54301	1.73976	1.83808	3.13488	0.957568	0.0988121
SLC6A6	1.75777	7.25392	8.06767	4.25325e-06	4.81833e-05	1	7.11254	7.65105	8.88993	7.95118	7.2209	7.69669	7.48466	7.26479	5.24809	5.26929	6.27701	7.99206	8.77701	7.70638	6.58949	7.23073	7.26453	3.90739	6.46752	8.1845	7.4014	8.15256	3.99298	6.20318	5.91971	6.19241	7.45034	4.60566	8.87528	7.88052	7.37291	7.27486	7.37439	7.80836	5.9684	8.96689	6.8507	7.96369	8.03339	7.93908	8.32754	6.72075	6.80394
WDPCP	1.75699	5.06963	5.88273	7.20406e-11	4.49539e-09	1	4.76783	5.4361	5.6855	5.15383	4.51887	5.42812	5.28611	3.89887	4.50572	4.38393	4.68648	5.97267	5.14439	4.48816	4.18896	5.3061	5.37442	6.28787	4.90747	4.05566	4.91074	3.88565	4.08318	3.24891	5.38355	5.28644	4.64965	4.2427	5.30622	4.29367	5.06078	5.42853	6.23938	4.83421	5.78532	4.80632	4.97926	4.96417	5.67833	4.93651	4.91084	6.06905	4.89698
TMEM38B	1.75601	6.58446	7.39676	7.081e-07	1.08229e-05	1	6.55004	6.56606	7.57803	6.19668	6.08859	5.78804	7.06005	5.50533	6.1824	6.12668	5.30658	6.35106	8.71901	7.64079	6.13254	7.38314	6.42972	5.68254	6.55888	6.91424	7.19995	6.17742	5.73788	4.17142	6.87483	6.27447	5.91824	6.32075	7.96648	7.29785	7.28982	7.09514	7.34296	6.93532	6.77774	7.19941	6.18737	7.47781	7.81535	7.43099	6.97111	5.21502	6.68019
ANKRD35	1.7555	4.97566	5.78754	0.0102268	0.0297201	1	6.37469	5.0803	4.32864	6.06455	3.74032	7.03148	4.2045	4.91853	3.89254	4.47663	5.92	6.49686	1.57031	4.68841	4.27357	4.30528	0	1.47713	6.36628	3.32007	4.85506	6.02026	6.51243	9.11571	2.4907	4.72808	4.23435	3.04978	6.03403	2.2621	5.54566	3.68666	5.39742	5.38929	4.26467	3.86614	3.96543	4.15863	3.88922	5.48168	3.04444	7.6925	4.05664
USP13	1.75385	5.38469	6.19522	5.46486e-05	0.000402561	1	3.35389	4.3539	7.62411	5.80213	3.84549	4.49286	5.43093	3.72144	5.39916	4.05005	3.86259	5.34611	6.54388	7.10859	3.7216	6.73597	6.99175	6.25366	5.33509	5.11784	4.40142	3.5553	3.88026	2.36798	4.85921	6.22238	5.55494	4.81648	6.10907	4.83681	6.08821	5.88438	6.10734	6.21068	5.5173	7.29893	5.69405	6.57036	7.36028	6.55604	6.92825	5.53598	5.61181
DMRTA1	1.75166	2.20622	3.01494	0.0159267	0.0424446	1	4.5915	0	2.81013	4.52059	1.06111	0	6.16499	1.37841	3.55989	0.636555	0	0	5.55198	0	1.47547	0	0	0	3.15275	4.00828	0	2.09123	0	4.72156	3.96026	3.50662	4.22654	0	0.832901	0	3.57106	0	4.68731	2.17518	0	0	4.24247	0.961576	1.55994	0	1.87907	3.57799	5.61555
CLTRN	1.75146	2.9242	3.73276	0.00462561	0.0156407	1	3.02888	5.4542	0.92089	2.85639	2.67436	2.80788	0	4.49272	1.19099	2.77256	2.51637	2.15631	6.86101	2.75137	3.93485	2.18194	3.96744	3.93621	2.52329	3.435	4.32793	1.11133	3.54072	2.98056	2.92452	3.74392	4.37636	2.8413	2.60571	3.79533	2.62353	3.23557	2.72842	3.03467	2.4735	0.284727	3.98852	2.33939	2.43947	1.4784	3.38944	2.40315	3.97948
SLC8A2	1.75017	1.64969	2.45719	0.0117825	0.0333137	1	0	5.44798	0	0	2.39031	0	4.60102	0	0	0.441702	0	2.5999	1.76177	2.38717	0	2.69408	3.33318	3.54482	1.09267	5.53053	4.13593	1.49246	0	2.32753	2.44569	1.62053	0	0	1.85541	0	4.46681	0.884055	4.78156	5.34082	3.16735	0.296788	0	0	4.26443	0	0	0	0
BRSK2	1.75017	1.50384	2.31133	0.00675353	0.0212248	1	0.308805	5.62623	1.2702	0.961684	0	0	1.61965	2.35003	1.9529	0	1.88647	1.27394	6.33728	0.721657	1.18173	1.6884	4.584	5.1242	0.423162	3.92457	1.82678	0	0	0.973754	0	0	0	1.17173	1.48172	0	2.73875	0	3.10067	2.0896	2.46846	1.74502	0	0.686888	3.41994	0.696756	1.20356	0.0395741	0
TNRC6C	1.75012	4.67251	5.47996	3.88253e-08	9.14666e-07	1	4.43232	5.19653	5.27622	5.81346	4.18447	5.50007	5.47781	4.00518	2.96128	4.66414	4.54199	4.47267	3.5851	4.61406	5.21812	5.71323	3.72837	6.74619	3.59191	4.67036	5.2639	3.94841	2.23722	3.82953	4.6905	4.22322	4.47671	3.37376	5.58841	4.75784	4.95351	5.70681	5.4031	4.55202	3.72081	5.628	4.95924	4.32563	5.49012	5.01061	4.50383	3.86316	4.44408
CACNA2D1	1.74952	4.75927	5.56623	0.0177484	0.046242	1	3.34687	2.54327	7.09489	5.84326	6.34448	3.8033	6.62865	2.27866	4.22943	3.8274	2.53652	6.75389	6.59835	5.72028	2.76057	7.13426	4.41489	6.51598	3.1587	3.26153	3.18622	0.698501	0.00417135	2.48044	3.04469	7.69293	3.47525	3.34008	6.06849	4.67864	4.9946	6.47172	6.63924	6.19474	2.49669	6.56842	4.06174	5.02505	4.91987	4.88671	6.35913	1.59462	2.83883
PLAGL2	1.74903	7.21385	8.02041	5.97792e-11	3.9079e-09	1	7.67334	7.08546	8.31087	7.31992	7.05815	6.55632	7.56423	7.46441	5.72514	7.00348	6.3926	7.39621	7.78981	7.00377	7.87479	8.26979	7.3135	6.45283	7.27291	8.26633	6.95692	7.19807	5.06232	6.46693	6.32773	7.93384	6.324	6.13053	6.74575	7.67358	7.65658	7.01073	8.05362	7.04256	7.58915	7.50921	7.12024	7.13451	6.98637	7.59187	6.72521	6.70685	6.59063
GNMT	1.74811	1.68988	2.49568	0.000288709	0.001597	1	1.89941	0	2.65796	5.04367	4.04097	2.07018	1.4495	0	1.52114	3.51099	2.57549	3.20943	2.00451	0.0301817	1.15638	0.973779	2.32499	4.00881	2.79961	0	1.95222	2.50447	0	1.93844	1.00237	2.76273	0.933561	1.57273	0.125541	2.17113	0	1.17906	0	1.65343	1.95091	1.43079	0.868491	3.66346	2.65043	0.685514	1.02121	1.72498	1.75379
MCCC1	1.74771	8.14754	8.95301	1.8198e-09	7.11938e-08	1	7.75704	8.61394	8.50838	7.86004	8.27936	8.04335	8.55755	7.37937	9.67376	8.9682	8.93308	8.38106	8.7338	7.39664	7.41908	7.81405	9.00742	10.0818	8.15388	7.47775	8.55629	8.85945	10.094	8.44202	7.50323	7.40397	7.11943	8.60836	7.85329	7.36356	7.3717	7.49639	7.94778	7.69446	7.97535	7.42484	8.23764	8.19847	8.52083	8.05825	7.63146	8.84931	8.13809
MECOM	1.74656	5.7131	6.51762	0.00287033	0.0105351	1	6.45666	2.94765	6.62217	7.13804	6.56255	5.71094	5.95409	5.14726	3.47729	2.22559	3.61796	3.57695	4.43453	6.2829	6.1104	5.954	6.72646	5.54757	7.3482	5.1902	4.4136	1.86711	5.97076	3.8181	6.24068	5.63739	4.94501	5.16613	6.23334	5.18404	6.67851	7.55486	3.6028	5.68099	3.88054	5.36842	5.37986	7.2031	7.80709	6.07985	6.78383	5.73794	5.29318
TLR5	1.74656	5.11412	5.91863	0.00109426	0.00473479	1	5.98928	3.56523	5.21237	6.47758	5.00011	6.26487	5.34788	3.75941	3.38036	2.19335	5.84025	0.98983	1.43626	5.92868	4.94171	4.17458	3.33031	3.88325	5.40078	3.42087	6.71875	4.8362	3.55384	4.56272	6.9503	1.71198	4.19303	4.74676	5.73151	3.81468	6.81528	7.1597	4.4963	5.79588	5.83573	3.99455	5.72546	5.13927	4.85243	5.40977	4.30928	4.91069	6.28958
ABHD1	1.74619	1.77176	2.57598	0.00243902	0.00918953	1	0	3.141	1.46165	2.77651	2.8145	2.44737	3.4609	0.388719	4.65414	0	1.23723	0	0	0.883585	1.62852	0.166521	3.12743	6.60797	0.916002	2.77877	2.15019	0.453075	0	1.68535	0	2.45718	1.58336	1.33556	2.51491	2.47781	0	4.36524	1.37561	0.422225	1.75473	2.16534	3.19734	1.45762	3.23346	0.983454	3.07963	0.693417	1.19963
ABAT	1.74573	5.24186	6.04569	0.0124466	0.0348195	1	5.95185	6.72862	4.74308	4.96598	4.92551	6.45003	5.17816	4.61029	1.8779	2.74679	4.97717	3.60823	8.77906	6.94748	5.40715	6.76314	4.32212	6.27985	5.35471	8.03151	3.74828	3.63718	1.81731	4.25661	5.6039	7.28476	6.78252	1.55509	5.98977	2.54494	6.81785	4.26606	8.10941	5.68919	5.20125	6.15197	5.75573	3.83924	5.66942	3.58804	5.18491	6.7236	6.08
CLGN	1.74452	2.09356	2.89639	0.0091542	0.0272121	1	2.48333	1.42207	3.93944	3.4855	3.046	1.41559	2.88705	0.864875	2.03539	1.84925	0	0.206605	2.71026	1.34237	1.16658	0.730367	3.43339	1.86759	7.08552	2.5082	2.14337	0	0	0	2.57591	0.551165	3.5971	1.83945	2.48687	0	3.54114	2.0494	1.99274	2.86873	2.99517	2.39003	0	2.78044	2.75997	0.226094	1.3718	0	0.651303
CASKIN1	1.74416	1.34845	2.15098	0.00240412	0.00908297	1	0	3.12467	1.09282	0	0	0	3.05232	0.162779	1.17956	0	0	3.23165	1.36277	0	0	0.398246	0.890212	3.21225	0.585492	3.27444	1.86602	4.44973	0	0	1.52235	3.82842	0	0	0	0	0	0.94985	2.46985	0.796965	4.11852	2.67523	0	0	3.74979	0	1.29759	0.933901	0.814608
GATM	1.74411	6.04614	6.84862	0.00352458	0.0124589	1	5.45562	7.04436	6.23528	7.49231	5.97119	6.98825	7.4252	4.81089	4.09742	3.55116	5.35622	5.60834	4.42394	7.50005	4.96909	7.77054	3.64607	3.95251	5.68283	3.54158	8.0179	1.74173	5.7212	6.50411	8.52702	5.90363	3.27318	3.60326	7.3243	4.38804	7.21919	9.33716	7.02784	7.24746	7.61689	6.80809	4.64881	5.37487	6.67935	5.20718	5.01739	5.16452	5.67117
CECR2	1.74388	2.01759	2.81989	0.0267706	0.0640314	1	2.04511	0	3.08157	1.34852	3.45398	1.73987	2.30876	3.32306	0.858917	1.04967	1.61504	0.753002	0	3.20977	1.36878	0	0.895817	2.13602	0.101095	3.53993	1.56431	2.74009	4.43278	0	4.42822	0	0.0527931	0.924074	3.9398	0.852665	2.72599	3.35299	1.07759	3.42416	4.14431	4.67531	0.776135	2.69192	3.14422	2.37626	2.08869	0.45162	1.3064
EPHB1	1.74377	3.19017	3.99238	0.0174069	0.0455628	1	2.33636	2.4138	5.85265	3.40603	3.86417	6.08294	3.7002	3.85778	0	2.48351	4.84197	2.04114	1.55105	3.3825	2.73908	2.4712	2.68479	6.78873	3.22067	4.49133	4.63927	0	1.17777	0.586073	2.87971	2.07855	3.87972	3.71433	4.38928	1.3892	2.73408	2.41813	6.96589	3.73828	1.9339	4.12132	2.80535	3.40456	4.41481	3.48428	4.38683	3.13197	4.64341
GPNMB	1.74301	11.7071	12.5086	0.000964989	0.00426871	1	9.81394	12.8341	11.8183	13.5402	12.6076	12.7151	11.8932	9.48314	12.1153	9.26486	12.5851	13.3686	12.0977	12.2124	8.02277	11.5019	11.481	7.9639	13.0273	11.3658	11.6241	12.009	11.6422	12.1016	11.4282	10.5909	10.401	12.7487	11.1813	10.4181	11.7781	13.4176	11.9436	12.5016	12.7229	11.5304	12.8153	9.18602	11.9785	10.2366	12.9152	14.5779	11.1707
SERINC5	1.74243	7.60426	8.40536	1.02358e-07	2.12615e-06	1	8.45195	6.70986	8.69428	7.85453	7.76874	7.41955	7.31536	7.83061	5.79605	6.10194	6.60723	8.29085	8.24146	8.45111	7.98096	8.4704	6.25561	4.48306	7.84285	6.36667	7.07125	6.92854	5.74536	7.24644	7.67392	7.46973	6.66488	6.87983	7.53498	7.40659	8.50906	7.48094	7.4774	7.29783	7.74834	7.04299	7.98758	8.1176	8.0693	8.96316	7.6981	7.84537	8.42711
SPRY2	1.74223	6.84502	7.64596	0.000391253	0.00205749	1	6.93982	9.55699	10.0096	7.95245	7.11488	5.49355	5.55459	6.63046	4.68531	5.50031	6.55972	7.04258	6.85454	7.94093	5.98474	8.55733	5.98477	5.98034	7.90066	5.98688	5.45115	4.87476	3.86388	4.12957	6.69283	7.82028	7.96408	5.30279	7.62046	5.43919	7.10485	7.54482	7.15301	6.23511	6.4307	7.16729	6.5664	7.45821	6.12824	7.05388	8.67061	6.09664	5.47936
ADM2	1.74122	4.7706	5.5707	2.64631e-05	0.000221395	1	5.84735	6.10482	5.10676	5.2699	4.97079	4.74211	4.24359	4.5418	5.83579	4.56776	4.4403	4.64439	6.58688	4.53912	3.77297	4.49126	5.57539	6.23717	5.46503	5.47727	4.81189	4.19301	5.80806	4.40439	3.66383	3.82774	4.0873	4.61727	3.23727	4.06974	5.31746	4.72425	3.33987	4.01525	4.81643	4.9863	4.07795	4.48256	3.60318	4.08377	6.41918	3.67862	2.69647
ACACB	1.74096	4.17871	4.97859	1.72184e-06	2.25512e-05	1	3.10179	2.29494	5.25848	5.27083	3.84375	5.04478	5.22426	3.01309	3.94115	3.56092	3.87126	3.32451	2.3612	5.61581	3.89968	5.0052	5.48351	4.86826	3.59154	3.0767	3.31416	1.31527	3.70562	4.21231	3.24313	6.05097	3.91955	2.38794	5.84529	3.51126	4.2204	5.19359	4.47034	4.01492	3.14073	5.05371	4.18866	4.6944	5.75272	4.16128	4.30561	3.42355	4.51388
PRSS12	1.74068	5.75552	6.55518	0.00645685	0.0204705	1	5.68656	6.37047	4.76334	5.39456	5.25844	6.14755	6.83035	6.38844	6.18447	4.88588	5.12268	1.81892	4.38458	3.79493	4.34728	6.29888	5.2395	5.68003	7.46651	7.46789	2.46932	1.24762	3.84296	7.82877	5.53335	6.18625	7.4212	6.03507	6.49589	3.38097	7.0952	6.64561	8.08434	6.57212	4.65038	6.32544	2.46686	6.96871	6.25549	4.81073	7.1859	4.92187	3.50072
FBXO41	1.74053	4.80317	5.6027	1.11606e-05	0.000107417	1	3.31661	4.68515	6.36687	4.42333	2.38822	5.55089	5.70264	5.30132	5.04718	4.17094	4.78706	5.44908	4.78895	2.73926	6.13505	6.30038	6.36421	5.01411	4.66499	5.64278	2.96034	4.26425	4.0162	5.09862	6.48866	5.97309	5.5187	3.20507	4.28611	1.29083	4.05142	5.60803	5.6348	2.96621	4.92054	4.16175	3.14119	5.14713	6.22704	5.8097	4.65599	5.16774	5.14381
ZNF774	1.73989	3.54786	4.34686	1.66234e-05	0.000150678	1	3.31448	3.91938	4.21656	5.10163	3.26757	3.72234	3.65475	3.56235	2.82191	1.63266	2.74658	0.807658	2.14359	4.55768	2.63685	5.35006	4.53657	2.61484	3.01952	4.88779	2.59055	3.00257	1.57582	1.98932	4.23554	2.99268	4.267	1.19788	3.65951	3.82014	3.15137	4.61811	3.68046	3.88524	4.63999	2.28948	4.37732	3.60818	4.09442	4.10078	4.7783	4.01845	1.91447
ELN	1.73927	6.7569	7.55538	0.0252054	0.0610761	1	5.77582	3.19133	8.96714	9.7813	7.03514	6.88578	7.97229	5.99402	4.43752	3.28716	6.91855	5.58668	5.48642	7.61706	4.99949	9.52121	2.11239	13.7631	6.28836	3.0254	6.93347	4.00332	5.55762	7.33842	6.12639	3.85949	7.50525	3.32648	9.65125	5.76265	6.51649	8.5259	4.77326	7.81994	3.92397	9.05541	5.9435	8.31208	6.64097	8.05322	8.34004	5.4313	5.25687
ITPRIPL1	1.73847	4.23587	5.03368	0.000602181	0.0029174	1	4.21366	4.33326	4.51298	4.2909	5.00241	5.43148	3.70488	3.12435	4.98506	5.15257	3.49329	5.23229	3.24049	3.08675	2.91076	6.44266	2.02687	7.11364	3.34339	6.66619	4.0548	1.86503	1.99474	3.90107	5.54334	6.40106	3.63132	5.29581	3.997	3.25394	4.16429	3.24191	3.85683	4.7434	1.75178	4.39051	3.83673	3.18679	4.37003	5.83534	4.57477	2.20371	3.58821
[truncated: 5,986 more rows]
[truncated: 83 more columns]
