# Supplementary material for: NOTCH1 acts as a tumor suppressor that induces early differentiation in head and neck cancer
Source: JCI Insight. 2026 Apr 16;11(11):e202414. doi: 10.1172/jci.insight.202414 (PMC13313506; doi:10.1172/jci.insight.202414)
Supplement: Supplemental tables 17-23 [file jciinsight-11-202414-s190.xlsx]

## Sheet: S17
Table S17 Gene lists from Venn diagram in Figure 5C
Group	Total	Genes
JAG_up LHSCC_up OCSCC_up Signature_up	23	RAB40B
JAG_up LHSCC_up OCSCC_up Signature_up		PLD1
JAG_up LHSCC_up OCSCC_up Signature_up		VTCN1
JAG_up LHSCC_up OCSCC_up Signature_up		KRT15
JAG_up LHSCC_up OCSCC_up Signature_up		PBX1
JAG_up LHSCC_up OCSCC_up Signature_up		BCL6
JAG_up LHSCC_up OCSCC_up Signature_up		GCLC
JAG_up LHSCC_up OCSCC_up Signature_up		KRT4
JAG_up LHSCC_up OCSCC_up Signature_up		MANSC1
JAG_up LHSCC_up OCSCC_up Signature_up		PCMTD2
JAG_up LHSCC_up OCSCC_up Signature_up		DENND11
JAG_up LHSCC_up OCSCC_up Signature_up		KRT13
JAG_up LHSCC_up OCSCC_up Signature_up		CNKSR3
JAG_up LHSCC_up OCSCC_up Signature_up		PRKX
JAG_up LHSCC_up OCSCC_up Signature_up		TNKS
JAG_up LHSCC_up OCSCC_up Signature_up		IKZF2
JAG_up LHSCC_up OCSCC_up Signature_up		MYH14
JAG_up LHSCC_up OCSCC_up Signature_up		PRODH
JAG_up LHSCC_up OCSCC_up Signature_up		GLUL
JAG_up LHSCC_up OCSCC_up Signature_up		DLX5
JAG_up LHSCC_up OCSCC_up Signature_up		ACP3
JAG_up LHSCC_up OCSCC_up Signature_up		AKR1C3
JAG_up LHSCC_up OCSCC_up Signature_up		KLHL24
JAG_up LHSCC_up OCSCC_up	37	GLTP
JAG_up LHSCC_up OCSCC_up		PELI2
JAG_up LHSCC_up OCSCC_up		TRIM2
JAG_up LHSCC_up OCSCC_up		NEBL
JAG_up LHSCC_up OCSCC_up		CEL
JAG_up LHSCC_up OCSCC_up		IL20RA
JAG_up LHSCC_up OCSCC_up		ZNF750
JAG_up LHSCC_up OCSCC_up		ABCC5
JAG_up LHSCC_up OCSCC_up		ZNF594
JAG_up LHSCC_up OCSCC_up		PLEKHG1
JAG_up LHSCC_up OCSCC_up		CYB5A
JAG_up LHSCC_up OCSCC_up		SOX2
JAG_up LHSCC_up OCSCC_up		ST6GALNAC1
JAG_up LHSCC_up OCSCC_up		TMPRSS11A
JAG_up LHSCC_up OCSCC_up		ANKRA2
JAG_up LHSCC_up OCSCC_up		GSTA1
JAG_up LHSCC_up OCSCC_up		WNK2
JAG_up LHSCC_up OCSCC_up		ADD3
JAG_up LHSCC_up OCSCC_up		CALB1
JAG_up LHSCC_up OCSCC_up		GPNMB
JAG_up LHSCC_up OCSCC_up		GSTA4
JAG_up LHSCC_up OCSCC_up		GSAP
JAG_up LHSCC_up OCSCC_up		CYP4F3
JAG_up LHSCC_up OCSCC_up		AGO4
JAG_up LHSCC_up OCSCC_up		GSN
JAG_up LHSCC_up OCSCC_up		GDPD1
JAG_up LHSCC_up OCSCC_up		ISYNA1
JAG_up LHSCC_up OCSCC_up		ACSS1
JAG_up LHSCC_up OCSCC_up		JMY
JAG_up LHSCC_up OCSCC_up		EPHX1
JAG_up LHSCC_up OCSCC_up		CX3CL1
JAG_up LHSCC_up OCSCC_up		ANK3
JAG_up LHSCC_up OCSCC_up		TMT1A
JAG_up LHSCC_up OCSCC_up		TCEA3
JAG_up LHSCC_up OCSCC_up		CARF
JAG_up LHSCC_up OCSCC_up		NOTCH3
JAG_up LHSCC_up OCSCC_up		ATP6V1B1
JAG_up OCSCC_up Signature_up	4	ATOSA
JAG_up OCSCC_up Signature_up		ZNF117
JAG_up OCSCC_up Signature_up		GOLGA8A
JAG_up OCSCC_up Signature_up		TMEM45B
JAG_up LHSCC_up Signature_up	5	EEIG2
JAG_up LHSCC_up Signature_up		MUC16
JAG_up LHSCC_up Signature_up		TXNIP
JAG_up LHSCC_up Signature_up		TP53INP1
JAG_up LHSCC_up Signature_up		ST6GALNAC2
LHSCC_up OCSCC_up	1864	PNCK
LHSCC_up OCSCC_up		ABCA3
LHSCC_up OCSCC_up		FEZF1
LHSCC_up OCSCC_up		CEP250
LHSCC_up OCSCC_up		TMEM216
LHSCC_up OCSCC_up		CIPC
LHSCC_up OCSCC_up		MLC1
LHSCC_up OCSCC_up		DLG1
LHSCC_up OCSCC_up		KCNJ2
LHSCC_up OCSCC_up		PIGX
LHSCC_up OCSCC_up		TUBD1
LHSCC_up OCSCC_up		CYP26A1
LHSCC_up OCSCC_up		KLHL13
LHSCC_up OCSCC_up		TACC2
LHSCC_up OCSCC_up		RTKN2
LHSCC_up OCSCC_up		WASF1
LHSCC_up OCSCC_up		TKT
LHSCC_up OCSCC_up		ABCC6
LHSCC_up OCSCC_up		STOX1
LHSCC_up OCSCC_up		ZNF799
LHSCC_up OCSCC_up		CMTM8
LHSCC_up OCSCC_up		CADM4
LHSCC_up OCSCC_up		OTOP2
LHSCC_up OCSCC_up		H3-3A
LHSCC_up OCSCC_up		PXYLP1
LHSCC_up OCSCC_up		SLC52A1
LHSCC_up OCSCC_up		MTCL2
LHSCC_up OCSCC_up		NBPF12
LHSCC_up OCSCC_up		TMC4
LHSCC_up OCSCC_up		FRAS1
LHSCC_up OCSCC_up		STYK1
LHSCC_up OCSCC_up		EPB41L4B
LHSCC_up OCSCC_up		PRKRA
LHSCC_up OCSCC_up		CPXM2
LHSCC_up OCSCC_up		RDH10
LHSCC_up OCSCC_up		HIC2
LHSCC_up OCSCC_up		NOS2
LHSCC_up OCSCC_up		ZBTB12
LHSCC_up OCSCC_up		TAF9B
LHSCC_up OCSCC_up		IGF2BP3
LHSCC_up OCSCC_up		CACNA2D1
LHSCC_up OCSCC_up		TRIM74
LHSCC_up OCSCC_up		DHX35
LHSCC_up OCSCC_up		SLC26A1
LHSCC_up OCSCC_up		ANKRD13B
LHSCC_up OCSCC_up		HROB
LHSCC_up OCSCC_up		XK
LHSCC_up OCSCC_up		SLC16A14
LHSCC_up OCSCC_up		GDA
LHSCC_up OCSCC_up		RAB3IP
LHSCC_up OCSCC_up		SLC15A2
LHSCC_up OCSCC_up		SEMA4D
LHSCC_up OCSCC_up		MMS22L
LHSCC_up OCSCC_up		CEACAM6
LHSCC_up OCSCC_up		ING3
LHSCC_up OCSCC_up		PHYHIP
LHSCC_up OCSCC_up		AK7
LHSCC_up OCSCC_up		TET3
LHSCC_up OCSCC_up		BANK1
LHSCC_up OCSCC_up		CCDC190
LHSCC_up OCSCC_up		NINL
LHSCC_up OCSCC_up		GPR143
LHSCC_up OCSCC_up		NUDT17
LHSCC_up OCSCC_up		CASTOR2
LHSCC_up OCSCC_up		ZNF181
LHSCC_up OCSCC_up		SLC12A8
LHSCC_up OCSCC_up		SPIN2B
LHSCC_up OCSCC_up		NR4A2
LHSCC_up OCSCC_up		PIR
LHSCC_up OCSCC_up		UGT1A1
LHSCC_up OCSCC_up		MTMR1
LHSCC_up OCSCC_up		SCYL3
LHSCC_up OCSCC_up		HOXA13
LHSCC_up OCSCC_up		FRY
LHSCC_up OCSCC_up		FADS1
LHSCC_up OCSCC_up		DMC1
LHSCC_up OCSCC_up		RPS6KA5
LHSCC_up OCSCC_up		EPS8
LHSCC_up OCSCC_up		DHRS11
LHSCC_up OCSCC_up		CCDC34
LHSCC_up OCSCC_up		HSD11B2
LHSCC_up OCSCC_up		BRCA1
LHSCC_up OCSCC_up		GEN1
LHSCC_up OCSCC_up		ZNF48
LHSCC_up OCSCC_up		STK26
LHSCC_up OCSCC_up		ENTPD3
LHSCC_up OCSCC_up		ACSM3
LHSCC_up OCSCC_up		SMO
LHSCC_up OCSCC_up		CDC14A
LHSCC_up OCSCC_up		USP6NL
LHSCC_up OCSCC_up		ZIC2
LHSCC_up OCSCC_up		RNF32
LHSCC_up OCSCC_up		PARP16
LHSCC_up OCSCC_up		CHD9NB
LHSCC_up OCSCC_up		GAREM2
LHSCC_up OCSCC_up		TMEM52
LHSCC_up OCSCC_up		CA11
LHSCC_up OCSCC_up		ZFP14
LHSCC_up OCSCC_up		CECR2
LHSCC_up OCSCC_up		NT5M
LHSCC_up OCSCC_up		XNDC1N
LHSCC_up OCSCC_up		EPHX3
LHSCC_up OCSCC_up		ALDH3A2
LHSCC_up OCSCC_up		ANKRD6
LHSCC_up OCSCC_up		SPIRE2
LHSCC_up OCSCC_up		BMT2
LHSCC_up OCSCC_up		FOXJ1
LHSCC_up OCSCC_up		STAU2
LHSCC_up OCSCC_up		SCUBE3
LHSCC_up OCSCC_up		PGAP4
LHSCC_up OCSCC_up		FOXE1
LHSCC_up OCSCC_up		CD38
LHSCC_up OCSCC_up		NEFH
LHSCC_up OCSCC_up		PGBD5
LHSCC_up OCSCC_up		CCDC57
LHSCC_up OCSCC_up		GTF3C3
LHSCC_up OCSCC_up		MSMB
LHSCC_up OCSCC_up		DMTN
LHSCC_up OCSCC_up		TMEM191C
LHSCC_up OCSCC_up		AP3M2
LHSCC_up OCSCC_up		CORO2A
LHSCC_up OCSCC_up		MAOA
LHSCC_up OCSCC_up		ZNF280C
LHSCC_up OCSCC_up		ETNK2
LHSCC_up OCSCC_up		MSH6
LHSCC_up OCSCC_up		RIBC1
LHSCC_up OCSCC_up		RFXAP
LHSCC_up OCSCC_up		EMP2
LHSCC_up OCSCC_up		NRARP
LHSCC_up OCSCC_up		PPP1R3D
LHSCC_up OCSCC_up		PLEKHG4
LHSCC_up OCSCC_up		TMEM98
LHSCC_up OCSCC_up		PRR19
LHSCC_up OCSCC_up		DMRT3
LHSCC_up OCSCC_up		OPHN1
LHSCC_up OCSCC_up		SLC16A5
LHSCC_up OCSCC_up		UGT1A10
LHSCC_up OCSCC_up		TOR3A
LHSCC_up OCSCC_up		LLGL2
LHSCC_up OCSCC_up		ZSCAN16
LHSCC_up OCSCC_up		MAP3K13
LHSCC_up OCSCC_up		VAX2
LHSCC_up OCSCC_up		GCLM
LHSCC_up OCSCC_up		CPEB3
LHSCC_up OCSCC_up		BCL2
LHSCC_up OCSCC_up		FZD9
LHSCC_up OCSCC_up		KLRG2
LHSCC_up OCSCC_up		ARL13B
LHSCC_up OCSCC_up		ADI1
LHSCC_up OCSCC_up		ORAI3
LHSCC_up OCSCC_up		ABHD2
LHSCC_up OCSCC_up		ALCAM
LHSCC_up OCSCC_up		ZNF605
LHSCC_up OCSCC_up		SLC6A6
LHSCC_up OCSCC_up		UBXN4
LHSCC_up OCSCC_up		FAXC
LHSCC_up OCSCC_up		A4GALT
LHSCC_up OCSCC_up		LIMD1
LHSCC_up OCSCC_up		RSRC1
LHSCC_up OCSCC_up		NIPSNAP3B
LHSCC_up OCSCC_up		DNAH11
LHSCC_up OCSCC_up		SLC9A9
LHSCC_up OCSCC_up		PNLDC1
LHSCC_up OCSCC_up		GSTM4
LHSCC_up OCSCC_up		PACC1
LHSCC_up OCSCC_up		FAM240C
LHSCC_up OCSCC_up		SLC13A4
LHSCC_up OCSCC_up		ADAM23
LHSCC_up OCSCC_up		PDE4C
LHSCC_up OCSCC_up		POGZ
LHSCC_up OCSCC_up		TFR2
LHSCC_up OCSCC_up		LUC7L2
LHSCC_up OCSCC_up		MRPL34
LHSCC_up OCSCC_up		TSPAN7
LHSCC_up OCSCC_up		IGSF11
LHSCC_up OCSCC_up		RYR1
LHSCC_up OCSCC_up		PRSS21
LHSCC_up OCSCC_up		CHST6
LHSCC_up OCSCC_up		UNC13B
LHSCC_up OCSCC_up		SENP7
LHSCC_up OCSCC_up		MT3
LHSCC_up OCSCC_up		KCNE3
LHSCC_up OCSCC_up		PLD6
LHSCC_up OCSCC_up		ZNF687
LHSCC_up OCSCC_up		SHOC1
LHSCC_up OCSCC_up		MYO5C
LHSCC_up OCSCC_up		SUV39H2
LHSCC_up OCSCC_up		METTL21A
LHSCC_up OCSCC_up		MAPK10
LHSCC_up OCSCC_up		POF1B
LHSCC_up OCSCC_up		RASSF5
LHSCC_up OCSCC_up		ZNF552
LHSCC_up OCSCC_up		SETMAR
LHSCC_up OCSCC_up		ZBTB18
LHSCC_up OCSCC_up		HINT3
LHSCC_up OCSCC_up		STX19
LHSCC_up OCSCC_up		IGFL4
LHSCC_up OCSCC_up		UBN2
LHSCC_up OCSCC_up		SAPCD2
LHSCC_up OCSCC_up		INPP5J
LHSCC_up OCSCC_up		PABIR2
LHSCC_up OCSCC_up		L2HGDH
LHSCC_up OCSCC_up		RARB
LHSCC_up OCSCC_up		PLA2R1
LHSCC_up OCSCC_up		CBFA2T2
LHSCC_up OCSCC_up		ZBTB20
LHSCC_up OCSCC_up		PCCB
LHSCC_up OCSCC_up		HLF
LHSCC_up OCSCC_up		ENHO
LHSCC_up OCSCC_up		UNG
LHSCC_up OCSCC_up		SPRY2
LHSCC_up OCSCC_up		COLEC11
LHSCC_up OCSCC_up		HOXD13
LHSCC_up OCSCC_up		SLAIN1
LHSCC_up OCSCC_up		SLC9A3
LHSCC_up OCSCC_up		CEP85
LHSCC_up OCSCC_up		NAALADL2
LHSCC_up OCSCC_up		MGST1
LHSCC_up OCSCC_up		ASAH1
LHSCC_up OCSCC_up		GORAB
LHSCC_up OCSCC_up		C2orf92
LHSCC_up OCSCC_up		CFAP92
LHSCC_up OCSCC_up		HEATR5B
LHSCC_up OCSCC_up		SMC6
LHSCC_up OCSCC_up		ERICH5
LHSCC_up OCSCC_up		ZNF425
LHSCC_up OCSCC_up		CBX6
LHSCC_up OCSCC_up		ASH1L
LHSCC_up OCSCC_up		ZNF711
LHSCC_up OCSCC_up		TTC21B
LHSCC_up OCSCC_up		ZNF672
LHSCC_up OCSCC_up		NFE2L2
LHSCC_up OCSCC_up		GLYATL2
LHSCC_up OCSCC_up		NT5C3B
LHSCC_up OCSCC_up		MUC15
LHSCC_up OCSCC_up		NR1I3
LHSCC_up OCSCC_up		ACVR2A
LHSCC_up OCSCC_up		ASTE1
LHSCC_up OCSCC_up		LMO4
LHSCC_up OCSCC_up		SYTL5
LHSCC_up OCSCC_up		TJP3
LHSCC_up OCSCC_up		HID1
LHSCC_up OCSCC_up		SOWAHB
LHSCC_up OCSCC_up		DISC1
LHSCC_up OCSCC_up		PPP1R1B
LHSCC_up OCSCC_up		PPM1H
LHSCC_up OCSCC_up		PPL
LHSCC_up OCSCC_up		CCL26
LHSCC_up OCSCC_up		RALGPS1
LHSCC_up OCSCC_up		MFSD4A
LHSCC_up OCSCC_up		MIA2
LHSCC_up OCSCC_up		ZDHHC11B
LHSCC_up OCSCC_up		CHAF1A
LHSCC_up OCSCC_up		PLA2G6
LHSCC_up OCSCC_up		TTC13
LHSCC_up OCSCC_up		C17orf100
LHSCC_up OCSCC_up		CENPJ
LHSCC_up OCSCC_up		PITX1
LHSCC_up OCSCC_up		PRR36
LHSCC_up OCSCC_up		ZNF107
LHSCC_up OCSCC_up		VRK2
LHSCC_up OCSCC_up		ALDH6A1
LHSCC_up OCSCC_up		CELSR3
LHSCC_up OCSCC_up		SVIL
LHSCC_up OCSCC_up		ADCY3
LHSCC_up OCSCC_up		NDRG2
LHSCC_up OCSCC_up		FETUB
LHSCC_up OCSCC_up		TMEM241
LHSCC_up OCSCC_up		SAMD10
LHSCC_up OCSCC_up		REXO5
LHSCC_up OCSCC_up		IGSF9
LHSCC_up OCSCC_up		C1orf198
LHSCC_up OCSCC_up		ZNF354C
LHSCC_up OCSCC_up		EEPD1
LHSCC_up OCSCC_up		GRHL1
LHSCC_up OCSCC_up		MEIS1
LHSCC_up OCSCC_up		NEDD4L
LHSCC_up OCSCC_up		EDAR
LHSCC_up OCSCC_up		C5
LHSCC_up OCSCC_up		EGF
LHSCC_up OCSCC_up		TRIM45
LHSCC_up OCSCC_up		PAQR3
LHSCC_up OCSCC_up		NECAB2
LHSCC_up OCSCC_up		NCAPD3
LHSCC_up OCSCC_up		CENPL
LHSCC_up OCSCC_up		BEX2
LHSCC_up OCSCC_up		FAM3B
LHSCC_up OCSCC_up		ARHGEF26
LHSCC_up OCSCC_up		ESPNL
LHSCC_up OCSCC_up		ASTN2
LHSCC_up OCSCC_up		ZNF384
LHSCC_up OCSCC_up		WBP1
LHSCC_up OCSCC_up		SGK1
LHSCC_up OCSCC_up		SIX2
LHSCC_up OCSCC_up		MPC2
LHSCC_up OCSCC_up		FAM161A
LHSCC_up OCSCC_up		DLGAP1
LHSCC_up OCSCC_up		UPK1B
LHSCC_up OCSCC_up		UGT1A8
LHSCC_up OCSCC_up		TBC1D8
LHSCC_up OCSCC_up		KRT8
LHSCC_up OCSCC_up		SYDE2
LHSCC_up OCSCC_up		EPHA7
LHSCC_up OCSCC_up		SVIP
LHSCC_up OCSCC_up		SVOPL
LHSCC_up OCSCC_up		TACR2
LHSCC_up OCSCC_up		TMPRSS4
LHSCC_up OCSCC_up		TSHZ1
LHSCC_up OCSCC_up		CRCP
LHSCC_up OCSCC_up		C1orf115
LHSCC_up OCSCC_up		RAD54B
LHSCC_up OCSCC_up		PANK1
LHSCC_up OCSCC_up		GPATCH11
LHSCC_up OCSCC_up		MYCL
LHSCC_up OCSCC_up		GLI1
LHSCC_up OCSCC_up		RAB15
LHSCC_up OCSCC_up		BARD1
LHSCC_up OCSCC_up		PHGDH
LHSCC_up OCSCC_up		HS3ST6
LHSCC_up OCSCC_up		ICA1L
LHSCC_up OCSCC_up		SH3BGRL2
LHSCC_up OCSCC_up		PHOSPHO2
LHSCC_up OCSCC_up		CBX1
LHSCC_up OCSCC_up		FDFT1
LHSCC_up OCSCC_up		TALDO1
LHSCC_up OCSCC_up		BMP7
LHSCC_up OCSCC_up		KMT5A
LHSCC_up OCSCC_up		SPIDR
LHSCC_up OCSCC_up		BCL7A
LHSCC_up OCSCC_up		MAP4K3
LHSCC_up OCSCC_up		MCM10
LHSCC_up OCSCC_up		IQANK1
LHSCC_up OCSCC_up		HOXA5
LHSCC_up OCSCC_up		C6orf52
LHSCC_up OCSCC_up		CBS
LHSCC_up OCSCC_up		HPGDS
LHSCC_up OCSCC_up		XXYLT1
LHSCC_up OCSCC_up		FGF12
LHSCC_up OCSCC_up		ADH1C
LHSCC_up OCSCC_up		TLR5
LHSCC_up OCSCC_up		DNMT3A
LHSCC_up OCSCC_up		GCGR
LHSCC_up OCSCC_up		GK5
LHSCC_up OCSCC_up		DKK4
LHSCC_up OCSCC_up		SC5D
LHSCC_up OCSCC_up		IGFBP2
LHSCC_up OCSCC_up		SMCO4
LHSCC_up OCSCC_up		SLC9A2
LHSCC_up OCSCC_up		FAM72D
LHSCC_up OCSCC_up		PSIP1
LHSCC_up OCSCC_up		ZNF740
LHSCC_up OCSCC_up		ZSCAN12
LHSCC_up OCSCC_up		RASSF9
LHSCC_up OCSCC_up		CHDH
LHSCC_up OCSCC_up		SOST
LHSCC_up OCSCC_up		GCNT2
LHSCC_up OCSCC_up		CYP4F12
LHSCC_up OCSCC_up		SCCPDH
LHSCC_up OCSCC_up		PARD6A
LHSCC_up OCSCC_up		WIF1
LHSCC_up OCSCC_up		DNA2
LHSCC_up OCSCC_up		LUZP2
LHSCC_up OCSCC_up		DMTF1
LHSCC_up OCSCC_up		HMBOX1
LHSCC_up OCSCC_up		CCT6B
LHSCC_up OCSCC_up		KRT74
LHSCC_up OCSCC_up		MUC20
LHSCC_up OCSCC_up		GPX2
LHSCC_up OCSCC_up		PLPP2
LHSCC_up OCSCC_up		ZKSCAN1
LHSCC_up OCSCC_up		GRTP1
LHSCC_up OCSCC_up		LRIG1
LHSCC_up OCSCC_up		ITGB8
LHSCC_up OCSCC_up		KCNMB3
LHSCC_up OCSCC_up		ERC2
LHSCC_up OCSCC_up		RBP7
LHSCC_up OCSCC_up		RNF43
LHSCC_up OCSCC_up		PHF12
LHSCC_up OCSCC_up		HSD17B7
LHSCC_up OCSCC_up		GDPGP1
LHSCC_up OCSCC_up		PCBD2
LHSCC_up OCSCC_up		CAND2
LHSCC_up OCSCC_up		TPD52L1
LHSCC_up OCSCC_up		RAB25
LHSCC_up OCSCC_up		NYAP1
LHSCC_up OCSCC_up		SREBF2
LHSCC_up OCSCC_up		SLC16A11
LHSCC_up OCSCC_up		SLC7A11
LHSCC_up OCSCC_up		L3MBTL4
LHSCC_up OCSCC_up		AHCTF1
LHSCC_up OCSCC_up		ZBTB7C
LHSCC_up OCSCC_up		SLC6A16
LHSCC_up OCSCC_up		CEP68
LHSCC_up OCSCC_up		CAVIN2
LHSCC_up OCSCC_up		SGO1
LHSCC_up OCSCC_up		TRMT2B
LHSCC_up OCSCC_up		OR2A7
LHSCC_up OCSCC_up		C1orf131
LHSCC_up OCSCC_up		NTS
LHSCC_up OCSCC_up		ASIC3
LHSCC_up OCSCC_up		C3orf70
LHSCC_up OCSCC_up		LCMT2
LHSCC_up OCSCC_up		DTWD2
LHSCC_up OCSCC_up		ULBP1
LHSCC_up OCSCC_up		UNKL
LHSCC_up OCSCC_up		GGT6
LHSCC_up OCSCC_up		WWOX
LHSCC_up OCSCC_up		MACIR
LHSCC_up OCSCC_up		MAPK8IP2
LHSCC_up OCSCC_up		SP9
LHSCC_up OCSCC_up		E2F7
LHSCC_up OCSCC_up		TMEM178A
LHSCC_up OCSCC_up		WDPCP
LHSCC_up OCSCC_up		MAGI1
LHSCC_up OCSCC_up		PCSK9
LHSCC_up OCSCC_up		GPR160
LHSCC_up OCSCC_up		FAM120AOS
LHSCC_up OCSCC_up		NUF2
LHSCC_up OCSCC_up		PJVK
LHSCC_up OCSCC_up		ARID2
LHSCC_up OCSCC_up		COCH
LHSCC_up OCSCC_up		LZTS3
LHSCC_up OCSCC_up		GYG2
LHSCC_up OCSCC_up		PCYT1B
LHSCC_up OCSCC_up		ZDBF2
LHSCC_up OCSCC_up		HUNK
LHSCC_up OCSCC_up		GPD1L
LHSCC_up OCSCC_up		B4GALT4
LHSCC_up OCSCC_up		PLA2G10
LHSCC_up OCSCC_up		NUDT16
LHSCC_up OCSCC_up		PIERCE1
LHSCC_up OCSCC_up		ADAMTS17
LHSCC_up OCSCC_up		ELL3
LHSCC_up OCSCC_up		ZC2HC1A
LHSCC_up OCSCC_up		USP51
LHSCC_up OCSCC_up		ZNF74
LHSCC_up OCSCC_up		ZNF3
LHSCC_up OCSCC_up		SAMD5
LHSCC_up OCSCC_up		HMGXB4
LHSCC_up OCSCC_up		CBX2
LHSCC_up OCSCC_up		RBMXL1
LHSCC_up OCSCC_up		ALDH5A1
LHSCC_up OCSCC_up		IGFBP5
LHSCC_up OCSCC_up		NRTN
LHSCC_up OCSCC_up		EPHB1
LHSCC_up OCSCC_up		CREB3L4
LHSCC_up OCSCC_up		TARBP1
LHSCC_up OCSCC_up		TRIM16
LHSCC_up OCSCC_up		REEP1
LHSCC_up OCSCC_up		FBXO15
LHSCC_up OCSCC_up		METAP1
LHSCC_up OCSCC_up		EPCAM
LHSCC_up OCSCC_up		WEE1
LHSCC_up OCSCC_up		CTTNBP2
LHSCC_up OCSCC_up		SPAST
LHSCC_up OCSCC_up		CXCL17
LHSCC_up OCSCC_up		ARHGEF5
LHSCC_up OCSCC_up		ZNF862
LHSCC_up OCSCC_up		FN3K
LHSCC_up OCSCC_up		TNRC6B
LHSCC_up OCSCC_up		TRIM24
LHSCC_up OCSCC_up		ECT2
LHSCC_up OCSCC_up		LIAT1
LHSCC_up OCSCC_up		SLC25A42
LHSCC_up OCSCC_up		SYP
LHSCC_up OCSCC_up		GLCCI1
LHSCC_up OCSCC_up		ATL1
LHSCC_up OCSCC_up		GRAMD1C
LHSCC_up OCSCC_up		SMOC2
LHSCC_up OCSCC_up		CCDC74A
LHSCC_up OCSCC_up		ANKRD65
LHSCC_up OCSCC_up		SERPINB11
LHSCC_up OCSCC_up		ARMCX3
LHSCC_up OCSCC_up		MAGEF1
LHSCC_up OCSCC_up		NPIPB9
LHSCC_up OCSCC_up		URB2
LHSCC_up OCSCC_up		WDR45B
LHSCC_up OCSCC_up		MTARC2
LHSCC_up OCSCC_up		KLHDC8A
LHSCC_up OCSCC_up		MCF2L
LHSCC_up OCSCC_up		GCSAM
LHSCC_up OCSCC_up		ZNF695
LHSCC_up OCSCC_up		DIPK2A
LHSCC_up OCSCC_up		NR3C2
LHSCC_up OCSCC_up		GSR
LHSCC_up OCSCC_up		SLC25A40
LHSCC_up OCSCC_up		FAM20B
LHSCC_up OCSCC_up		DOC2A
LHSCC_up OCSCC_up		MDGA1
LHSCC_up OCSCC_up		MCCC1
LHSCC_up OCSCC_up		BRI3BP
LHSCC_up OCSCC_up		ZNF664
LHSCC_up OCSCC_up		DBP
LHSCC_up OCSCC_up		LMO7
LHSCC_up OCSCC_up		TMEM178B
LHSCC_up OCSCC_up		ALDH1L1
LHSCC_up OCSCC_up		SLC12A7
LHSCC_up OCSCC_up		ARB2A
LHSCC_up OCSCC_up		OGFRL1
LHSCC_up OCSCC_up		TRPM7
LHSCC_up OCSCC_up		FOXP2
LHSCC_up OCSCC_up		ATP11B
LHSCC_up OCSCC_up		FBXO34
LHSCC_up OCSCC_up		ALOX12
LHSCC_up OCSCC_up		CCDC74B
LHSCC_up OCSCC_up		GAREM1
LHSCC_up OCSCC_up		ABHD5
LHSCC_up OCSCC_up		ZNF44
LHSCC_up OCSCC_up		RMND5A
LHSCC_up OCSCC_up		TCHP
LHSCC_up OCSCC_up		ZNF385C
LHSCC_up OCSCC_up		SLC29A4
LHSCC_up OCSCC_up		ZIC5
LHSCC_up OCSCC_up		LMNB1
LHSCC_up OCSCC_up		TSPAN12
LHSCC_up OCSCC_up		NRN1
LHSCC_up OCSCC_up		ACTR3B
LHSCC_up OCSCC_up		RSPH14
LHSCC_up OCSCC_up		PUM2
LHSCC_up OCSCC_up		BRCA2
LHSCC_up OCSCC_up		CDC14B
LHSCC_up OCSCC_up		PIK3C2B
LHSCC_up OCSCC_up		CCDC117
LHSCC_up OCSCC_up		ANKMY1
LHSCC_up OCSCC_up		IRX6
LHSCC_up OCSCC_up		UNC119B
LHSCC_up OCSCC_up		C9orf72
LHSCC_up OCSCC_up		PLCH1
LHSCC_up OCSCC_up		C11orf52
LHSCC_up OCSCC_up		NAMPT
LHSCC_up OCSCC_up		VKORC1L1
LHSCC_up OCSCC_up		MAP3K21
LHSCC_up OCSCC_up		MARCHF9
LHSCC_up OCSCC_up		HDAC4
LHSCC_up OCSCC_up		IFT172
LHSCC_up OCSCC_up		SCGB1A1
LHSCC_up OCSCC_up		BLMH
LHSCC_up OCSCC_up		NTRK2
LHSCC_up OCSCC_up		TMEM182
LHSCC_up OCSCC_up		GSTM1
LHSCC_up OCSCC_up		SMKR1
LHSCC_up OCSCC_up		CES3
LHSCC_up OCSCC_up		ANXA10
LHSCC_up OCSCC_up		CYP2S1
LHSCC_up OCSCC_up		PLCB4
LHSCC_up OCSCC_up		MRM1
LHSCC_up OCSCC_up		ETV3
LHSCC_up OCSCC_up		KRTCAP3
LHSCC_up OCSCC_up		AASS
LHSCC_up OCSCC_up		SLC8A2
LHSCC_up OCSCC_up		TACC1
LHSCC_up OCSCC_up		OCLN
LHSCC_up OCSCC_up		EPC2
LHSCC_up OCSCC_up		USP46
LHSCC_up OCSCC_up		GNAZ
LHSCC_up OCSCC_up		SERTAD4
LHSCC_up OCSCC_up		FAM117A
LHSCC_up OCSCC_up		PAX6
LHSCC_up OCSCC_up		CDON
LHSCC_up OCSCC_up		TRIM73
LHSCC_up OCSCC_up		AK8
LHSCC_up OCSCC_up		FMO3
LHSCC_up OCSCC_up		PLAT
LHSCC_up OCSCC_up		FASTKD5
LHSCC_up OCSCC_up		GPRC5D
LHSCC_up OCSCC_up		KLHL15
LHSCC_up OCSCC_up		OSGIN1
LHSCC_up OCSCC_up		CLDN3
LHSCC_up OCSCC_up		IZUMO1
LHSCC_up OCSCC_up		SLC25A4
LHSCC_up OCSCC_up		ZMAT1
LHSCC_up OCSCC_up		NRL
LHSCC_up OCSCC_up		FBXO9
LHSCC_up OCSCC_up		APPL2
LHSCC_up OCSCC_up		MEX3A
LHSCC_up OCSCC_up		TFAP4
LHSCC_up OCSCC_up		B4GALNT3
LHSCC_up OCSCC_up		CHML
LHSCC_up OCSCC_up		PGAP1
LHSCC_up OCSCC_up		LRFN1
LHSCC_up OCSCC_up		RINL
LHSCC_up OCSCC_up		MTMR4
LHSCC_up OCSCC_up		CBR3
LHSCC_up OCSCC_up		ANKRD36C
LHSCC_up OCSCC_up		ZNF10
LHSCC_up OCSCC_up		ZNF786
LHSCC_up OCSCC_up		GTF2IRD2B
LHSCC_up OCSCC_up		DCLRE1A
LHSCC_up OCSCC_up		RELCH
LHSCC_up OCSCC_up		PRICKLE4
LHSCC_up OCSCC_up		NEO1
LHSCC_up OCSCC_up		CEACAM5
LHSCC_up OCSCC_up		UGT1A7
LHSCC_up OCSCC_up		STAG1
LHSCC_up OCSCC_up		NECTIN4
LHSCC_up OCSCC_up		DBI
LHSCC_up OCSCC_up		CFAP53
LHSCC_up OCSCC_up		BAZ2B
LHSCC_up OCSCC_up		LRP8
LHSCC_up OCSCC_up		ZNRF3
LHSCC_up OCSCC_up		CRACD
LHSCC_up OCSCC_up		POU6F2
LHSCC_up OCSCC_up		NFE2L3
LHSCC_up OCSCC_up		QRICH2
LHSCC_up OCSCC_up		SRRM5
LHSCC_up OCSCC_up		CCNB1IP1
LHSCC_up OCSCC_up		HS6ST1
LHSCC_up OCSCC_up		ITPKB
LHSCC_up OCSCC_up		NUDT19
LHSCC_up OCSCC_up		FBXL22
LHSCC_up OCSCC_up		TBL1XR1
LHSCC_up OCSCC_up		FAIM
LHSCC_up OCSCC_up		DBNDD1
LHSCC_up OCSCC_up		G6PD
LHSCC_up OCSCC_up		MGST2
LHSCC_up OCSCC_up		KLF5
LHSCC_up OCSCC_up		TRPV4
LHSCC_up OCSCC_up		GABRP
LHSCC_up OCSCC_up		SINHCAF
LHSCC_up OCSCC_up		PDE5A
LHSCC_up OCSCC_up		SCARA3
LHSCC_up OCSCC_up		TOM1L1
LHSCC_up OCSCC_up		CBX7
LHSCC_up OCSCC_up		ZNF589
LHSCC_up OCSCC_up		STAR
LHSCC_up OCSCC_up		ESCO1
LHSCC_up OCSCC_up		PHF2
LHSCC_up OCSCC_up		PPP1R3E
LHSCC_up OCSCC_up		PIK3R2
LHSCC_up OCSCC_up		NSUN6
LHSCC_up OCSCC_up		TXNRD1
LHSCC_up OCSCC_up		KIF27
LHSCC_up OCSCC_up		DNAJC27
LHSCC_up OCSCC_up		C19orf73
LHSCC_up OCSCC_up		SLC6A8
LHSCC_up OCSCC_up		TMEM38B
LHSCC_up OCSCC_up		AKR1B1
LHSCC_up OCSCC_up		MBTD1
LHSCC_up OCSCC_up		ABHD8
LHSCC_up OCSCC_up		ACTMAP
LHSCC_up OCSCC_up		LRRCC1
LHSCC_up OCSCC_up		ARSG
LHSCC_up OCSCC_up		CCDC136
LHSCC_up OCSCC_up		CHST7
LHSCC_up OCSCC_up		FOXI3
LHSCC_up OCSCC_up		SEMA6D
LHSCC_up OCSCC_up		PIWIL2
LHSCC_up OCSCC_up		TRIOBP
LHSCC_up OCSCC_up		MAPK13
LHSCC_up OCSCC_up		KHDC4
LHSCC_up OCSCC_up		RPS6KL1
LHSCC_up OCSCC_up		NTF3
LHSCC_up OCSCC_up		NCOA1
LHSCC_up OCSCC_up		DMRT2
LHSCC_up OCSCC_up		CHEK2
LHSCC_up OCSCC_up		FBP1
LHSCC_up OCSCC_up		TMEM97
LHSCC_up OCSCC_up		SUZ12
LHSCC_up OCSCC_up		PDE6B
LHSCC_up OCSCC_up		MCM2
LHSCC_up OCSCC_up		MACC1
LHSCC_up OCSCC_up		CEP19
LHSCC_up OCSCC_up		MCMDC2
LHSCC_up OCSCC_up		ZDHHC13
LHSCC_up OCSCC_up		PLPPR1
LHSCC_up OCSCC_up		SPTBN2
LHSCC_up OCSCC_up		SELENOI
LHSCC_up OCSCC_up		ZNF853
LHSCC_up OCSCC_up		SUSD4
LHSCC_up OCSCC_up		OTOP3
LHSCC_up OCSCC_up		CRB3
LHSCC_up OCSCC_up		ANKLE1
LHSCC_up OCSCC_up		SLC9A4
LHSCC_up OCSCC_up		ILDR1
LHSCC_up OCSCC_up		TTC22
LHSCC_up OCSCC_up		H3C15
LHSCC_up OCSCC_up		STXBP4
LHSCC_up OCSCC_up		MESP1
LHSCC_up OCSCC_up		HEY1
LHSCC_up OCSCC_up		SBK1
LHSCC_up OCSCC_up		LIN9
LHSCC_up OCSCC_up		ZNF606
LHSCC_up OCSCC_up		SETD9
LHSCC_up OCSCC_up		CRMP1
LHSCC_up OCSCC_up		TIMELESS
LHSCC_up OCSCC_up		SLC25A36
LHSCC_up OCSCC_up		ZNF507
LHSCC_up OCSCC_up		CCDC87
LHSCC_up OCSCC_up		RAB11FIP1
LHSCC_up OCSCC_up		LRRC8B
LHSCC_up OCSCC_up		ZNF169
LHSCC_up OCSCC_up		MBNL3
LHSCC_up OCSCC_up		ODC1
LHSCC_up OCSCC_up		RAC3
LHSCC_up OCSCC_up		GLIPR1L2
LHSCC_up OCSCC_up		PHF8
LHSCC_up OCSCC_up		SOX6
LHSCC_up OCSCC_up		ZNF396
LHSCC_up OCSCC_up		MECOM
LHSCC_up OCSCC_up		RAD51AP1
LHSCC_up OCSCC_up		E2F2
LHSCC_up OCSCC_up		BBS5
LHSCC_up OCSCC_up		LRRC1
LHSCC_up OCSCC_up		ESCO2
LHSCC_up OCSCC_up		NRIP2
LHSCC_up OCSCC_up		CYB5R2
LHSCC_up OCSCC_up		KRT19
LHSCC_up OCSCC_up		TSPAN18
LHSCC_up OCSCC_up		GABRB3
LHSCC_up OCSCC_up		PCBD1
LHSCC_up OCSCC_up		TNFRSF18
LHSCC_up OCSCC_up		SP3
LHSCC_up OCSCC_up		FECH
LHSCC_up OCSCC_up		ABHD10
LHSCC_up OCSCC_up		ISOC1
LHSCC_up OCSCC_up		POLR2J3
LHSCC_up OCSCC_up		SLC25A10
LHSCC_up OCSCC_up		ZDHHC21
LHSCC_up OCSCC_up		ABHD17B
LHSCC_up OCSCC_up		CABYR
LHSCC_up OCSCC_up		GLI2
LHSCC_up OCSCC_up		ICA1
LHSCC_up OCSCC_up		MAFG
LHSCC_up OCSCC_up		SMIM5
LHSCC_up OCSCC_up		PRPSAP2
LHSCC_up OCSCC_up		RAPGEF5
LHSCC_up OCSCC_up		PLPP3
LHSCC_up OCSCC_up		LOXL4
LHSCC_up OCSCC_up		ACAP2
LHSCC_up OCSCC_up		FGF13
LHSCC_up OCSCC_up		SDE2
LHSCC_up OCSCC_up		TGFBR3
LHSCC_up OCSCC_up		AKR1C1
LHSCC_up OCSCC_up		ZNF615
LHSCC_up OCSCC_up		MIPOL1
LHSCC_up OCSCC_up		BAG4
LHSCC_up OCSCC_up		EFCC1
LHSCC_up OCSCC_up		GTF2I
LHSCC_up OCSCC_up		C2orf15
LHSCC_up OCSCC_up		NCK1
LHSCC_up OCSCC_up		SOHLH1
LHSCC_up OCSCC_up		CA5B
LHSCC_up OCSCC_up		DGKE
LHSCC_up OCSCC_up		FTCDNL1
LHSCC_up OCSCC_up		SPIN3
LHSCC_up OCSCC_up		CHADL
LHSCC_up OCSCC_up		CHRNA3
LHSCC_up OCSCC_up		QRFPR
LHSCC_up OCSCC_up		NPIPB6
LHSCC_up OCSCC_up		MGAT3
LHSCC_up OCSCC_up		KLHL26
LHSCC_up OCSCC_up		NDRG4
LHSCC_up OCSCC_up		SIM2
LHSCC_up OCSCC_up		RPP25
LHSCC_up OCSCC_up		SOSTDC1
LHSCC_up OCSCC_up		SBSPON
LHSCC_up OCSCC_up		DCAKD
LHSCC_up OCSCC_up		NRXN3
LHSCC_up OCSCC_up		GPC3
LHSCC_up OCSCC_up		ACACB
LHSCC_up OCSCC_up		SV2A
LHSCC_up OCSCC_up		TET1
LHSCC_up OCSCC_up		DOC2B
LHSCC_up OCSCC_up		FSBP
LHSCC_up OCSCC_up		TCF20
LHSCC_up OCSCC_up		LRRC46
LHSCC_up OCSCC_up		ACP6
LHSCC_up OCSCC_up		NFYB
LHSCC_up OCSCC_up		KATNAL2
LHSCC_up OCSCC_up		IDH1
LHSCC_up OCSCC_up		SEMA4A
LHSCC_up OCSCC_up		ANO8
LHSCC_up OCSCC_up		ELAPOR1
LHSCC_up OCSCC_up		RND2
LHSCC_up OCSCC_up		ZNF620
LHSCC_up OCSCC_up		VSIG2
LHSCC_up OCSCC_up		JAKMIP3
LHSCC_up OCSCC_up		AIFM3
LHSCC_up OCSCC_up		ABCC1
LHSCC_up OCSCC_up		ATRNL1
LHSCC_up OCSCC_up		SLC27A2
LHSCC_up OCSCC_up		KDM2B
LHSCC_up OCSCC_up		CHRM3
LHSCC_up OCSCC_up		ASF1A
LHSCC_up OCSCC_up		UPF3B
LHSCC_up OCSCC_up		NSUN7
LHSCC_up OCSCC_up		TPPP
LHSCC_up OCSCC_up		PIP5K1B
LHSCC_up OCSCC_up		UST
LHSCC_up OCSCC_up		TIGD3
LHSCC_up OCSCC_up		RFFL
LHSCC_up OCSCC_up		METTL27
LHSCC_up OCSCC_up		POMC
LHSCC_up OCSCC_up		PMS1
LHSCC_up OCSCC_up		AGBL5
LHSCC_up OCSCC_up		KLHL11
LHSCC_up OCSCC_up		HMGCS1
LHSCC_up OCSCC_up		SMIM10L2A
LHSCC_up OCSCC_up		PYGO1
LHSCC_up OCSCC_up		CDIN1
LHSCC_up OCSCC_up		TOP2B
LHSCC_up OCSCC_up		CNNM3
LHSCC_up OCSCC_up		TESK2
LHSCC_up OCSCC_up		SHOX2
LHSCC_up OCSCC_up		ORC4
LHSCC_up OCSCC_up		MARS2
LHSCC_up OCSCC_up		TSSK6
LHSCC_up OCSCC_up		RAD54L2
LHSCC_up OCSCC_up		KCNIP2
LHSCC_up OCSCC_up		HOXA6
LHSCC_up OCSCC_up		FAM117B
LHSCC_up OCSCC_up		ARHGAP24
LHSCC_up OCSCC_up		JPH1
LHSCC_up OCSCC_up		ZNF823
LHSCC_up OCSCC_up		IGHV1-58
LHSCC_up OCSCC_up		ALMS1
LHSCC_up OCSCC_up		CEACAM1
LHSCC_up OCSCC_up		SREBF1
LHSCC_up OCSCC_up		IDE
LHSCC_up OCSCC_up		HMCN2
LHSCC_up OCSCC_up		SEC61A2
LHSCC_up OCSCC_up		FAM47E
LHSCC_up OCSCC_up		LTK
LHSCC_up OCSCC_up		DKKL1
LHSCC_up OCSCC_up		ZNF703
LHSCC_up OCSCC_up		IFT70B
LHSCC_up OCSCC_up		GPRASP3
LHSCC_up OCSCC_up		N4BP2L1
LHSCC_up OCSCC_up		P2RY11
LHSCC_up OCSCC_up		MKRN1
LHSCC_up OCSCC_up		KCTD3
LHSCC_up OCSCC_up		LONRF1
LHSCC_up OCSCC_up		BSPRY
LHSCC_up OCSCC_up		FUT2
LHSCC_up OCSCC_up		PYCR2
LHSCC_up OCSCC_up		ANKMY2
LHSCC_up OCSCC_up		ADNP2
LHSCC_up OCSCC_up		ABCA5
LHSCC_up OCSCC_up		KCNJ11
LHSCC_up OCSCC_up		TBX6
LHSCC_up OCSCC_up		SGK3
LHSCC_up OCSCC_up		BRD3
LHSCC_up OCSCC_up		DTX3
LHSCC_up OCSCC_up		AMOT
LHSCC_up OCSCC_up		TMTC1
LHSCC_up OCSCC_up		GSTM2
LHSCC_up OCSCC_up		ARMCX4
LHSCC_up OCSCC_up		ADAM11
LHSCC_up OCSCC_up		ASB9
LHSCC_up OCSCC_up		ATP6V0E2
LHSCC_up OCSCC_up		SPTSSB
LHSCC_up OCSCC_up		ZNF57
LHSCC_up OCSCC_up		ME1
LHSCC_up OCSCC_up		KLHDC9
LHSCC_up OCSCC_up		RPRM
LHSCC_up OCSCC_up		HAP1
LHSCC_up OCSCC_up		PPARGC1B
LHSCC_up OCSCC_up		UGT8
LHSCC_up OCSCC_up		SLC25A23
LHSCC_up OCSCC_up		POMGNT2
LHSCC_up OCSCC_up		MCM8
LHSCC_up OCSCC_up		SETD4
LHSCC_up OCSCC_up		USP39
LHSCC_up OCSCC_up		DYNLT3
LHSCC_up OCSCC_up		FAM3D
LHSCC_up OCSCC_up		EPM2AIP1
LHSCC_up OCSCC_up		MID2
LHSCC_up OCSCC_up		RFC5
LHSCC_up OCSCC_up		BRAF
LHSCC_up OCSCC_up		FAM222A
LHSCC_up OCSCC_up		RTL8B
LHSCC_up OCSCC_up		CEBPZOS
LHSCC_up OCSCC_up		BCAS3
LHSCC_up OCSCC_up		KAT7
LHSCC_up OCSCC_up		PASK
LHSCC_up OCSCC_up		KMT2C
LHSCC_up OCSCC_up		LNX1
LHSCC_up OCSCC_up		INSIG1
LHSCC_up OCSCC_up		GULP1
LHSCC_up OCSCC_up		SYNGR1
LHSCC_up OCSCC_up		SMIM11
LHSCC_up OCSCC_up		KCNS3
LHSCC_up OCSCC_up		TMEM37
LHSCC_up OCSCC_up		PARD6B
LHSCC_up OCSCC_up		REPIN1
LHSCC_up OCSCC_up		RCN2
LHSCC_up OCSCC_up		SLC38A11
LHSCC_up OCSCC_up		SATB1
LHSCC_up OCSCC_up		STARD7
LHSCC_up OCSCC_up		PPM1D
LHSCC_up OCSCC_up		THAP9
LHSCC_up OCSCC_up		CYP4B1
LHSCC_up OCSCC_up		SMAD6
LHSCC_up OCSCC_up		AMER1
LHSCC_up OCSCC_up		SPHK2
LHSCC_up OCSCC_up		CEP20
LHSCC_up OCSCC_up		AS3MT
LHSCC_up OCSCC_up		USP27X
LHSCC_up OCSCC_up		GOLPH3L
LHSCC_up OCSCC_up		NCR3LG1
LHSCC_up OCSCC_up		PSD3
LHSCC_up OCSCC_up		AGR2
LHSCC_up OCSCC_up		ABCA13
LHSCC_up OCSCC_up		SRSF12
LHSCC_up OCSCC_up		EYA2
LHSCC_up OCSCC_up		CHRNA7
LHSCC_up OCSCC_up		PIGM
LHSCC_up OCSCC_up		EFS
LHSCC_up OCSCC_up		TMTC2
LHSCC_up OCSCC_up		DUSP8
LHSCC_up OCSCC_up		ZNF652
LHSCC_up OCSCC_up		ZNF519
LHSCC_up OCSCC_up		PDE3B
LHSCC_up OCSCC_up		DYNLT2B
LHSCC_up OCSCC_up		PSPH
LHSCC_up OCSCC_up		LBR
LHSCC_up OCSCC_up		ABHD1
LHSCC_up OCSCC_up		MYB
LHSCC_up OCSCC_up		CEP295
LHSCC_up OCSCC_up		KLF3
LHSCC_up OCSCC_up		XRCC2
LHSCC_up OCSCC_up		SLC44A4
LHSCC_up OCSCC_up		ESPL1
LHSCC_up OCSCC_up		COBLL1
LHSCC_up OCSCC_up		CHPT1
LHSCC_up OCSCC_up		TMPRSS11B
LHSCC_up OCSCC_up		E2F8
LHSCC_up OCSCC_up		PTN
LHSCC_up OCSCC_up		ZNF554
LHSCC_up OCSCC_up		THEM6
LHSCC_up OCSCC_up		LRP3
LHSCC_up OCSCC_up		BID
LHSCC_up OCSCC_up		ARV1
LHSCC_up OCSCC_up		CEP70
LHSCC_up OCSCC_up		FAN1
LHSCC_up OCSCC_up		MPPED2
LHSCC_up OCSCC_up		EPB41L4A
LHSCC_up OCSCC_up		ZDHHC2
LHSCC_up OCSCC_up		MROH2A
LHSCC_up OCSCC_up		ZNF189
LHSCC_up OCSCC_up		CA13
LHSCC_up OCSCC_up		DCK
LHSCC_up OCSCC_up		ZBED3
LHSCC_up OCSCC_up		TIA1
LHSCC_up OCSCC_up		SLC6A4
LHSCC_up OCSCC_up		PTPN18
LHSCC_up OCSCC_up		SMARCC2
LHSCC_up OCSCC_up		HLTF
LHSCC_up OCSCC_up		TFDP2
LHSCC_up OCSCC_up		TOPBP1
LHSCC_up OCSCC_up		FAM234B
LHSCC_up OCSCC_up		FOXQ1
LHSCC_up OCSCC_up		ZNF764
LHSCC_up OCSCC_up		ZNF248
LHSCC_up OCSCC_up		SOX13
LHSCC_up OCSCC_up		SSH2
LHSCC_up OCSCC_up		CDK5RAP2
LHSCC_up OCSCC_up		IRF2BP2
LHSCC_up OCSCC_up		SOX4
LHSCC_up OCSCC_up		AADACL2
LHSCC_up OCSCC_up		GK
LHSCC_up OCSCC_up		MFSD6
LHSCC_up OCSCC_up		FLVCR1
LHSCC_up OCSCC_up		BIK
LHSCC_up OCSCC_up		NR2F1
LHSCC_up OCSCC_up		B4GALNT4
LHSCC_up OCSCC_up		GPR3
LHSCC_up OCSCC_up		ZFP3
LHSCC_up OCSCC_up		ATAD2B
LHSCC_up OCSCC_up		SFXN2
LHSCC_up OCSCC_up		TTF2
LHSCC_up OCSCC_up		FGFBP3
LHSCC_up OCSCC_up		AKR1B10
LHSCC_up OCSCC_up		MRI1
LHSCC_up OCSCC_up		TCIM
LHSCC_up OCSCC_up		DIAPH2
LHSCC_up OCSCC_up		CROCC
LHSCC_up OCSCC_up		ZYG11A
LHSCC_up OCSCC_up		ACTL6A
LHSCC_up OCSCC_up		SOX21
LHSCC_up OCSCC_up		CLDN4
LHSCC_up OCSCC_up		LYRM1
LHSCC_up OCSCC_up		GRM8
LHSCC_up OCSCC_up		YBX2
LHSCC_up OCSCC_up		LIN54
LHSCC_up OCSCC_up		ARL11
LHSCC_up OCSCC_up		AADAC
LHSCC_up OCSCC_up		ABHD4
LHSCC_up OCSCC_up		SAMD12
LHSCC_up OCSCC_up		MAN2A2
LHSCC_up OCSCC_up		FBXO27
LHSCC_up OCSCC_up		DACH1
LHSCC_up OCSCC_up		SYNGR3
LHSCC_up OCSCC_up		RNF208
LHSCC_up OCSCC_up		SMAD3
LHSCC_up OCSCC_up		UCHL1
LHSCC_up OCSCC_up		ZNF669
LHSCC_up OCSCC_up		ZNF397
LHSCC_up OCSCC_up		KIAA1958
LHSCC_up OCSCC_up		ST3GAL1
LHSCC_up OCSCC_up		DVL2
LHSCC_up OCSCC_up		BTG1
LHSCC_up OCSCC_up		KLHL23
LHSCC_up OCSCC_up		ARMCX5
LHSCC_up OCSCC_up		TMEM30B
LHSCC_up OCSCC_up		SMIM22
LHSCC_up OCSCC_up		MAGEE1
LHSCC_up OCSCC_up		CAMSAP3
LHSCC_up OCSCC_up		ANKRD35
LHSCC_up OCSCC_up		DUOXA2
LHSCC_up OCSCC_up		FOLH1
LHSCC_up OCSCC_up		NHERF1
LHSCC_up OCSCC_up		CACHD1
LHSCC_up OCSCC_up		EZH2
LHSCC_up OCSCC_up		TRPV6
LHSCC_up OCSCC_up		GAN
LHSCC_up OCSCC_up		PIAS3
LHSCC_up OCSCC_up		ARL5B
LHSCC_up OCSCC_up		ZFP37
LHSCC_up OCSCC_up		ATP1B1
LHSCC_up OCSCC_up		PM20D2
LHSCC_up OCSCC_up		SPRN
LHSCC_up OCSCC_up		ZNF596
LHSCC_up OCSCC_up		BDNF
LHSCC_up OCSCC_up		CDKN1B
LHSCC_up OCSCC_up		POU2AF1
LHSCC_up OCSCC_up		ACBD5
LHSCC_up OCSCC_up		PGAP2
LHSCC_up OCSCC_up		GMCL1
LHSCC_up OCSCC_up		LRRC58
LHSCC_up OCSCC_up		MBOAT1
LHSCC_up OCSCC_up		ARFGEF3
LHSCC_up OCSCC_up		TAS1R3
LHSCC_up OCSCC_up		TUBB8B
LHSCC_up OCSCC_up		LRRC75A
LHSCC_up OCSCC_up		JAKMIP2
LHSCC_up OCSCC_up		MRAP2
LHSCC_up OCSCC_up		MYO5B
LHSCC_up OCSCC_up		TLX2
LHSCC_up OCSCC_up		COA6
LHSCC_up OCSCC_up		PRKG2
LHSCC_up OCSCC_up		CCSER1
LHSCC_up OCSCC_up		SLCO3A1
LHSCC_up OCSCC_up		FANCL
LHSCC_up OCSCC_up		SPRTN
LHSCC_up OCSCC_up		SLC12A6
LHSCC_up OCSCC_up		ANKAR
LHSCC_up OCSCC_up		KIF18B
LHSCC_up OCSCC_up		ELF3
LHSCC_up OCSCC_up		RAP1GAP
LHSCC_up OCSCC_up		C1orf56
LHSCC_up OCSCC_up		KCTD18
LHSCC_up OCSCC_up		CAPN14
LHSCC_up OCSCC_up		PAX9
LHSCC_up OCSCC_up		MYEF2
LHSCC_up OCSCC_up		H3C14
LHSCC_up OCSCC_up		ASF1B
LHSCC_up OCSCC_up		SMIM10L2B
LHSCC_up OCSCC_up		SCML2
LHSCC_up OCSCC_up		BCL9
LHSCC_up OCSCC_up		MAGI3
LHSCC_up OCSCC_up		ABO
LHSCC_up OCSCC_up		ZNF774
LHSCC_up OCSCC_up		FOXD3
LHSCC_up OCSCC_up		TSEN15
LHSCC_up OCSCC_up		HDDC3
LHSCC_up OCSCC_up		RIPPLY3
LHSCC_up OCSCC_up		PCP4L1
LHSCC_up OCSCC_up		NIPSNAP1
LHSCC_up OCSCC_up		POU2AF3
LHSCC_up OCSCC_up		MPPED1
LHSCC_up OCSCC_up		LIPE
LHSCC_up OCSCC_up		PODXL2
LHSCC_up OCSCC_up		ADCY5
LHSCC_up OCSCC_up		CHD6
LHSCC_up OCSCC_up		MROH8
LHSCC_up OCSCC_up		ZFAND4
LHSCC_up OCSCC_up		HOXB3
LHSCC_up OCSCC_up		FRAT1
LHSCC_up OCSCC_up		COIL
LHSCC_up OCSCC_up		DUOX2
LHSCC_up OCSCC_up		LRRC4
LHSCC_up OCSCC_up		GARIN5A
LHSCC_up OCSCC_up		ZNF670
LHSCC_up OCSCC_up		SPICE1
LHSCC_up OCSCC_up		FAM135A
LHSCC_up OCSCC_up		FUT6
LHSCC_up OCSCC_up		ERMP1
LHSCC_up OCSCC_up		GTPBP3
LHSCC_up OCSCC_up		MAU2
LHSCC_up OCSCC_up		TSGA10
LHSCC_up OCSCC_up		ATP7A
LHSCC_up OCSCC_up		SIPA1L2
LHSCC_up OCSCC_up		NOTUM
LHSCC_up OCSCC_up		LSG1
LHSCC_up OCSCC_up		WDR5B
LHSCC_up OCSCC_up		PPARG
LHSCC_up OCSCC_up		FBRSL1
LHSCC_up OCSCC_up		MERTK
LHSCC_up OCSCC_up		COLGALT2
LHSCC_up OCSCC_up		MYNN
LHSCC_up OCSCC_up		SLC47A1
LHSCC_up OCSCC_up		AEBP2
LHSCC_up OCSCC_up		TANC1
LHSCC_up OCSCC_up		ALOX15
LHSCC_up OCSCC_up		CACNA1B
LHSCC_up OCSCC_up		PAN2
LHSCC_up OCSCC_up		DHX40
LHSCC_up OCSCC_up		RAPGEFL1
LHSCC_up OCSCC_up		DHRS13
LHSCC_up OCSCC_up		NUPR1
LHSCC_up OCSCC_up		IFT80
LHSCC_up OCSCC_up		ATP13A4
LHSCC_up OCSCC_up		C15orf62
LHSCC_up OCSCC_up		ZNF639
LHSCC_up OCSCC_up		TP53INP2
LHSCC_up OCSCC_up		AKR1C2
LHSCC_up OCSCC_up		PPIG
LHSCC_up OCSCC_up		PEX1
LHSCC_up OCSCC_up		OLFM1
LHSCC_up OCSCC_up		MASTL
LHSCC_up OCSCC_up		FADS2
LHSCC_up OCSCC_up		HSPA4L
LHSCC_up OCSCC_up		SMC4
LHSCC_up OCSCC_up		ZNF771
LHSCC_up OCSCC_up		SYNE4
LHSCC_up OCSCC_up		LIPH
LHSCC_up OCSCC_up		C3orf33
LHSCC_up OCSCC_up		RNF103
LHSCC_up OCSCC_up		DBF4
LHSCC_up OCSCC_up		MAMSTR
LHSCC_up OCSCC_up		POGK
LHSCC_up OCSCC_up		KHK
LHSCC_up OCSCC_up		CLDN7
LHSCC_up OCSCC_up		OTX1
LHSCC_up OCSCC_up		WIPF3
LHSCC_up OCSCC_up		EPB41L1
LHSCC_up OCSCC_up		HOXA3
LHSCC_up OCSCC_up		SNX31
LHSCC_up OCSCC_up		GRHL2
LHSCC_up OCSCC_up		SIMC1
LHSCC_up OCSCC_up		STOX2
LHSCC_up OCSCC_up		ZNF566
LHSCC_up OCSCC_up		DLG3
LHSCC_up OCSCC_up		RBBP8NL
LHSCC_up OCSCC_up		FAM171A1
LHSCC_up OCSCC_up		CEP162
LHSCC_up OCSCC_up		NAA16
LHSCC_up OCSCC_up		MSI1
LHSCC_up OCSCC_up		CTF1
LHSCC_up OCSCC_up		FTL
LHSCC_up OCSCC_up		PCLO
LHSCC_up OCSCC_up		TIGD1
LHSCC_up OCSCC_up		PIK3R3
LHSCC_up OCSCC_up		USP54
LHSCC_up OCSCC_up		ANXA9
LHSCC_up OCSCC_up		DLX6
LHSCC_up OCSCC_up		MAP2K6
LHSCC_up OCSCC_up		SMIM8
LHSCC_up OCSCC_up		FSTL4
LHSCC_up OCSCC_up		ACTR6
LHSCC_up OCSCC_up		TMPO
LHSCC_up OCSCC_up		COG2
LHSCC_up OCSCC_up		PAXIP1
LHSCC_up OCSCC_up		TM7SF2
LHSCC_up OCSCC_up		CCDC138
LHSCC_up OCSCC_up		NR2C2AP
LHSCC_up OCSCC_up		ADGRL1
LHSCC_up OCSCC_up		FAM149A
LHSCC_up OCSCC_up		RCOR2
LHSCC_up OCSCC_up		BTBD16
LHSCC_up OCSCC_up		RNF227
LHSCC_up OCSCC_up		THTPA
LHSCC_up OCSCC_up		LEF1
LHSCC_up OCSCC_up		ZNF20
LHSCC_up OCSCC_up		BICDL1
LHSCC_up OCSCC_up		C4orf19
LHSCC_up OCSCC_up		PITX2
LHSCC_up OCSCC_up		C11orf71
LHSCC_up OCSCC_up		RNF225
LHSCC_up OCSCC_up		KSR1
LHSCC_up OCSCC_up		RALGAPA2
LHSCC_up OCSCC_up		CAMKK1
LHSCC_up OCSCC_up		CLCN2
LHSCC_up OCSCC_up		P2RY1
LHSCC_up OCSCC_up		EMID1
LHSCC_up OCSCC_up		ZNF236
LHSCC_up OCSCC_up		ARK2C
LHSCC_up OCSCC_up		TUFT1
LHSCC_up OCSCC_up		FZD7
LHSCC_up OCSCC_up		CHL1
LHSCC_up OCSCC_up		VANGL2
LHSCC_up OCSCC_up		MAP3K8
LHSCC_up OCSCC_up		FA2H
LHSCC_up OCSCC_up		FMC1
LHSCC_up OCSCC_up		SLC16A9
LHSCC_up OCSCC_up		ADH7
LHSCC_up OCSCC_up		EGR2
LHSCC_up OCSCC_up		PLS1
LHSCC_up OCSCC_up		TMEM14A
LHSCC_up OCSCC_up		GLB1L2
LHSCC_up OCSCC_up		LRATD1
LHSCC_up OCSCC_up		MYO1H
LHSCC_up OCSCC_up		BLM
LHSCC_up OCSCC_up		SULT1A1
LHSCC_up OCSCC_up		HOGA1
LHSCC_up OCSCC_up		PLA2G4A
LHSCC_up OCSCC_up		MAPRE3
LHSCC_up OCSCC_up		GATAD1
LHSCC_up OCSCC_up		NCAPG2
LHSCC_up OCSCC_up		P4HTM
LHSCC_up OCSCC_up		FGFR2
LHSCC_up OCSCC_up		MAGIX
LHSCC_up OCSCC_up		ITPKA
LHSCC_up OCSCC_up		HOXA10
LHSCC_up OCSCC_up		ARHGEF35
LHSCC_up OCSCC_up		KIF21A
LHSCC_up OCSCC_up		PHKA1
LHSCC_up OCSCC_up		RBM20
LHSCC_up OCSCC_up		RHBDL3
LHSCC_up OCSCC_up		MAML3
LHSCC_up OCSCC_up		SARM1
LHSCC_up OCSCC_up		MORN3
LHSCC_up OCSCC_up		NPM2
LHSCC_up OCSCC_up		NYNRIN
LHSCC_up OCSCC_up		DYDC2
LHSCC_up OCSCC_up		ZNF518A
LHSCC_up OCSCC_up		RAB6B
LHSCC_up OCSCC_up		ETV4
LHSCC_up OCSCC_up		SPDYE3
LHSCC_up OCSCC_up		SLC25A29
LHSCC_up OCSCC_up		FAM83E
LHSCC_up OCSCC_up		ZFP30
LHSCC_up OCSCC_up		LRRIQ3
LHSCC_up OCSCC_up		IL34
LHSCC_up OCSCC_up		SPATA6
LHSCC_up OCSCC_up		PARPBP
LHSCC_up OCSCC_up		KCNC3
LHSCC_up OCSCC_up		MYH11
LHSCC_up OCSCC_up		ZC2HC1C
LHSCC_up OCSCC_up		ZNF124
LHSCC_up OCSCC_up		ARMC7
LHSCC_up OCSCC_up		PKP4
LHSCC_up OCSCC_up		NPR3
LHSCC_up OCSCC_up		SHPRH
LHSCC_up OCSCC_up		FAM168B
LHSCC_up OCSCC_up		PLEKHA7
LHSCC_up OCSCC_up		DMRTA1
LHSCC_up OCSCC_up		ZC3HAV1L
LHSCC_up OCSCC_up		REV1
LHSCC_up OCSCC_up		TMC1
LHSCC_up OCSCC_up		TBKBP1
LHSCC_up OCSCC_up		ATG4D
LHSCC_up OCSCC_up		TSPAN33
LHSCC_up OCSCC_up		TTC32
LHSCC_up OCSCC_up		ZNF217
LHSCC_up OCSCC_up		TGM3
LHSCC_up OCSCC_up		MTARC1
LHSCC_up OCSCC_up		CDH26
LHSCC_up OCSCC_up		KANSL1
LHSCC_up OCSCC_up		FRAT2
LHSCC_up OCSCC_up		ZBTB26
LHSCC_up OCSCC_up		GALNT12
LHSCC_up OCSCC_up		DHTKD1
LHSCC_up OCSCC_up		SALL2
LHSCC_up OCSCC_up		CYP2E1
LHSCC_up OCSCC_up		SLC35G1
LHSCC_up OCSCC_up		TICRR
LHSCC_up OCSCC_up		SCAI
LHSCC_up OCSCC_up		PYCR1
LHSCC_up OCSCC_up		PRR15L
LHSCC_up OCSCC_up		ZNF497
LHSCC_up OCSCC_up		VPS37D
LHSCC_up OCSCC_up		MEGF9
LHSCC_up OCSCC_up		ITPRIPL1
LHSCC_up OCSCC_up		GABARAPL1
LHSCC_up OCSCC_up		C5orf34
LHSCC_up OCSCC_up		PLEKHA1
LHSCC_up OCSCC_up		TUB
LHSCC_up OCSCC_up		KLF12
LHSCC_up OCSCC_up		NR6A1
LHSCC_up OCSCC_up		SLCO1A2
LHSCC_up OCSCC_up		KCNK1
LHSCC_up OCSCC_up		AXDND1
LHSCC_up OCSCC_up		IL17RB
LHSCC_up OCSCC_up		SPDYE16
LHSCC_up OCSCC_up		RNFT2
LHSCC_up OCSCC_up		NSD3
LHSCC_up OCSCC_up		MAP7D2
LHSCC_up OCSCC_up		RNF168
LHSCC_up OCSCC_up		GRHL3
LHSCC_up OCSCC_up		CABLES2
LHSCC_up OCSCC_up		TNFSF18
LHSCC_up OCSCC_up		CBX8
LHSCC_up OCSCC_up		DPY19L2
LHSCC_up OCSCC_up		SLC52A3
LHSCC_up OCSCC_up		MTERF1
LHSCC_up OCSCC_up		UGT1A4
LHSCC_up OCSCC_up		MDM1
LHSCC_up OCSCC_up		UBXN2B
LHSCC_up OCSCC_up		CD9
LHSCC_up OCSCC_up		CDHR3
LHSCC_up OCSCC_up		NT5C1B
LHSCC_up OCSCC_up		ASRGL1
LHSCC_up OCSCC_up		TPRN
LHSCC_up OCSCC_up		ZNF599
LHSCC_up OCSCC_up		VMAC
LHSCC_up OCSCC_up		CD46
LHSCC_up OCSCC_up		PER2
LHSCC_up OCSCC_up		PRMT6
LHSCC_up OCSCC_up		E2F5
LHSCC_up OCSCC_up		UGT1A6
LHSCC_up OCSCC_up		SLC26A11
LHSCC_up OCSCC_up		OSGEPL1
LHSCC_up OCSCC_up		RPH3AL
LHSCC_up OCSCC_up		CENPC
LHSCC_up OCSCC_up		CREBZF
LHSCC_up OCSCC_up		MANEAL
LHSCC_up OCSCC_up		PRPSAP1
LHSCC_up OCSCC_up		ASB16
LHSCC_up OCSCC_up		ARHGAP19
LHSCC_up OCSCC_up		GCHFR
LHSCC_up OCSCC_up		PTCH1
LHSCC_up OCSCC_up		TADA2A
LHSCC_up OCSCC_up		TFRC
LHSCC_up OCSCC_up		GJB7
LHSCC_up OCSCC_up		KAT6A
LHSCC_up OCSCC_up		OSBPL6
LHSCC_up OCSCC_up		NSUN3
LHSCC_up OCSCC_up		PELI1
LHSCC_up OCSCC_up		CCNT2
LHSCC_up OCSCC_up		SPDYE6
LHSCC_up OCSCC_up		KEAP1
LHSCC_up OCSCC_up		MUC4
LHSCC_up OCSCC_up		SERPINF2
LHSCC_up OCSCC_up		ZBTB39
LHSCC_up OCSCC_up		MTUS1
LHSCC_up OCSCC_up		TADA1
LHSCC_up OCSCC_up		DCAF16
LHSCC_up OCSCC_up		HOXA7
LHSCC_up OCSCC_up		RNF138
LHSCC_up OCSCC_up		TNFRSF13C
LHSCC_up OCSCC_up		POLQ
LHSCC_up OCSCC_up		PBK
LHSCC_up OCSCC_up		BHLHA15
LHSCC_up OCSCC_up		TXNDC16
LHSCC_up OCSCC_up		AP3B2
LHSCC_up OCSCC_up		IQCB1
LHSCC_up OCSCC_up		CHODL
LHSCC_up OCSCC_up		ARHGAP23
LHSCC_up OCSCC_up		ABHD17C
LHSCC_up OCSCC_up		ZNF184
LHSCC_up OCSCC_up		FREM2
LHSCC_up OCSCC_up		PRB3
LHSCC_up OCSCC_up		FUZ
LHSCC_up OCSCC_up		AADAT
LHSCC_up OCSCC_up		PRRT3
LHSCC_up OCSCC_up		FUT10
LHSCC_up OCSCC_up		AMIGO1
LHSCC_up OCSCC_up		PDIK1L
LHSCC_up OCSCC_up		SPDYC
LHSCC_up OCSCC_up		SHMT1
LHSCC_up OCSCC_up		EFHC2
LHSCC_up OCSCC_up		EIF2AK3
LHSCC_up OCSCC_up		RSBN1L
LHSCC_up OCSCC_up		RPRD2
LHSCC_up OCSCC_up		TMPRSS2
LHSCC_up OCSCC_up		TLCD4
LHSCC_up OCSCC_up		USP37
LHSCC_up OCSCC_up		PTGR3
LHSCC_up OCSCC_up		EPHX2
LHSCC_up OCSCC_up		ZMAT3
LHSCC_up OCSCC_up		CSRNP3
LHSCC_up OCSCC_up		CDC7
LHSCC_up OCSCC_up		SNAPIN
LHSCC_up OCSCC_up		KRBA2
LHSCC_up OCSCC_up		CARMIL3
LHSCC_up OCSCC_up		LMTK2
LHSCC_up OCSCC_up		IVD
LHSCC_up OCSCC_up		FAM131A
LHSCC_up OCSCC_up		VPS8
LHSCC_up OCSCC_up		RIPPLY2
LHSCC_up OCSCC_up		MAST1
LHSCC_up OCSCC_up		STAG3
LHSCC_up OCSCC_up		KANSL1L
LHSCC_up OCSCC_up		DMRTA2
LHSCC_up OCSCC_up		HHAT
LHSCC_up OCSCC_up		DNAH2
LHSCC_up OCSCC_up		MVB12B
LHSCC_up OCSCC_up		NUP210
LHSCC_up OCSCC_up		CACNA2D3
LHSCC_up OCSCC_up		DYRK1B
LHSCC_up OCSCC_up		LYPD6
LHSCC_up OCSCC_up		PHLPP1
LHSCC_up OCSCC_up		ACSS2
LHSCC_up OCSCC_up		SH2D4A
LHSCC_up OCSCC_up		SLC7A2
LHSCC_up OCSCC_up		C2CD5
LHSCC_up OCSCC_up		TPD52
LHSCC_up OCSCC_up		WDR31
LHSCC_up OCSCC_up		BCO1
LHSCC_up OCSCC_up		M1AP
LHSCC_up OCSCC_up		SLC25A25
LHSCC_up OCSCC_up		TIGD7
LHSCC_up OCSCC_up		GFRA3
LHSCC_up OCSCC_up		MFSD6L
LHSCC_up OCSCC_up		ZBTB42
LHSCC_up OCSCC_up		CCNO
LHSCC_up OCSCC_up		IQCN
LHSCC_up OCSCC_up		PRKAA2
LHSCC_up OCSCC_up		ARHGEF11
LHSCC_up OCSCC_up		SGPP2
LHSCC_up OCSCC_up		CILK1
LHSCC_up OCSCC_up		DUSP19
LHSCC_up OCSCC_up		TBC1D4
LHSCC_up OCSCC_up		TSPOAP1
LHSCC_up OCSCC_up		SYT1
LHSCC_up OCSCC_up		FBXO21
LHSCC_up OCSCC_up		PLA2G3
LHSCC_up OCSCC_up		MSL2
LHSCC_up OCSCC_up		TBL1X
LHSCC_up OCSCC_up		PHIP
LHSCC_up OCSCC_up		MYLIP
LHSCC_up OCSCC_up		RPIA
LHSCC_up OCSCC_up		ZDHHC11
LHSCC_up OCSCC_up		SLC11A2
LHSCC_up OCSCC_up		EPB41
LHSCC_up OCSCC_up		CNNM1
LHSCC_up OCSCC_up		TMEM150C
LHSCC_up OCSCC_up		ADSS2
LHSCC_up OCSCC_up		SMC2
LHSCC_up OCSCC_up		BDH1
LHSCC_up OCSCC_up		RMI1
LHSCC_up OCSCC_up		ANKRD16
LHSCC_up OCSCC_up		PTPRS
LHSCC_up OCSCC_up		AOPEP
LHSCC_up OCSCC_up		SOCS7
LHSCC_up OCSCC_up		TBX4
LHSCC_up OCSCC_up		TTLL12
LHSCC_up OCSCC_up		LRP6
LHSCC_up OCSCC_up		AFF2
LHSCC_up OCSCC_up		PPARA
LHSCC_up OCSCC_up		DVL3
LHSCC_up OCSCC_up		KRIT1
LHSCC_up OCSCC_up		TPRG1
LHSCC_up OCSCC_up		CHP2
LHSCC_up OCSCC_up		PIAS2
LHSCC_up OCSCC_up		CYP4X1
LHSCC_up OCSCC_up		TMSB15A
LHSCC_up OCSCC_up		CAPN13
LHSCC_up OCSCC_up		PGRMC1
LHSCC_up OCSCC_up		ZNF512
LHSCC_up OCSCC_up		LYRM9
LHSCC_up OCSCC_up		TG
LHSCC_up OCSCC_up		ACADSB
LHSCC_up OCSCC_up		BCL2L11
LHSCC_up OCSCC_up		SERINC5
LHSCC_up OCSCC_up		SCPEP1
LHSCC_up OCSCC_up		IGSF10
LHSCC_up OCSCC_up		B3GALNT1
LHSCC_up OCSCC_up		CEP78
LHSCC_up OCSCC_up		TFB2M
LHSCC_up OCSCC_up		SPATA25
LHSCC_up OCSCC_up		MYO3A
LHSCC_up OCSCC_up		PIMREG
LHSCC_up OCSCC_up		UGDH
LHSCC_up OCSCC_up		GPR137C
LHSCC_up OCSCC_up		SLC5A6
LHSCC_up OCSCC_up		SRXN1
LHSCC_up OCSCC_up		LRRC24
LHSCC_up OCSCC_up		MYRF
LHSCC_up OCSCC_up		KNL1
LHSCC_up OCSCC_up		NUDT11
LHSCC_up OCSCC_up		ADM2
LHSCC_up OCSCC_up		DYNAP
LHSCC_up OCSCC_up		SLC2A12
LHSCC_up OCSCC_up		EPN3
LHSCC_up OCSCC_up		HACD3
LHSCC_up OCSCC_up		ICAM4
LHSCC_up OCSCC_up		ORC2
LHSCC_up OCSCC_up		PLAAT3
LHSCC_up OCSCC_up		MLLT6
LHSCC_up OCSCC_up		SOX5
LHSCC_up OCSCC_up		BRIP1
LHSCC_up OCSCC_up		SMARCD2
LHSCC_up OCSCC_up		RASGRP1
LHSCC_up OCSCC_up		SLC16A6
LHSCC_up OCSCC_up		AKAP1
LHSCC_up OCSCC_up		PPM1B
LHSCC_up OCSCC_up		ADRA2B
LHSCC_up OCSCC_up		PCF11
LHSCC_up OCSCC_up		AIFM2
LHSCC_up OCSCC_up		FOXRED2
LHSCC_up OCSCC_up		CYP20A1
LHSCC_up OCSCC_up		PNMA8B
LHSCC_up OCSCC_up		KREMEN1
LHSCC_up OCSCC_up		TBC1D30
LHSCC_up OCSCC_up		GSPT2
LHSCC_up OCSCC_up		ENPP5
LHSCC_up OCSCC_up		NQO1
LHSCC_up OCSCC_up		STXBP6
LHSCC_up OCSCC_up		C1GALT1C1L
LHSCC_up OCSCC_up		ZBTB33
LHSCC_up OCSCC_up		MXI1
LHSCC_up OCSCC_up		TAF1
LHSCC_up OCSCC_up		GINS4
LHSCC_up OCSCC_up		IRF2BP1
LHSCC_up OCSCC_up		TTC28
LHSCC_up OCSCC_up		MAGI2
LHSCC_up OCSCC_up		EXPH5
LHSCC_up OCSCC_up		ATP6V1E2
LHSCC_up OCSCC_up		CEP97
LHSCC_up OCSCC_up		PCDH19
LHSCC_up OCSCC_up		TRAPPC8
LHSCC_up OCSCC_up		CLINT1
LHSCC_up OCSCC_up		RAB3B
LHSCC_up OCSCC_up		HES6
LHSCC_up OCSCC_up		SEMA6C
LHSCC_up OCSCC_up		FOXA1
LHSCC_up OCSCC_up		ERBB3
LHSCC_up OCSCC_up		USP21
LHSCC_up OCSCC_up		SDK1
LHSCC_up OCSCC_up		SLC16A13
LHSCC_up OCSCC_up		CYP2C18
LHSCC_up OCSCC_up		SYK
LHSCC_up OCSCC_up		ALDH3A1
LHSCC_up OCSCC_up		SLC1A1
LHSCC_up OCSCC_up		GGT7
LHSCC_up OCSCC_up		MCM9
LHSCC_up OCSCC_up		ZNF286A
LHSCC_up OCSCC_up		PSAT1
LHSCC_up OCSCC_up		ZNF302
LHSCC_up OCSCC_up		OSR1
LHSCC_up OCSCC_up		PTGR1
LHSCC_up OCSCC_up		KIAA1671
LHSCC_up OCSCC_up		FIGNL1
LHSCC_up OCSCC_up		CREG1
LHSCC_up OCSCC_up		CLEC2L
LHSCC_up OCSCC_up		ENTPD4
LHSCC_up OCSCC_up		XPA
LHSCC_up OCSCC_up		HOOK2
LHSCC_up OCSCC_up		AMH
LHSCC_up OCSCC_up		NKD2
LHSCC_up OCSCC_up		CLU
LHSCC_up OCSCC_up		ZSCAN25
LHSCC_up OCSCC_up		IRF5
LHSCC_up OCSCC_up		ACAT2
LHSCC_up OCSCC_up		RBM11
LHSCC_up OCSCC_up		NEU4
LHSCC_up OCSCC_up		RPAIN
LHSCC_up OCSCC_up		TET2
LHSCC_up OCSCC_up		ABCB10
LHSCC_up OCSCC_up		PTH2R
LHSCC_up OCSCC_up		KCTD6
LHSCC_up OCSCC_up		SPACA4
LHSCC_up OCSCC_up		CEP76
LHSCC_up OCSCC_up		IFT70A
LHSCC_up OCSCC_up		ELOVL6
LHSCC_up OCSCC_up		TMEM71
LHSCC_up OCSCC_up		MDK
LHSCC_up OCSCC_up		ZNF14
LHSCC_up OCSCC_up		ADGRL3
LHSCC_up OCSCC_up		OXGR1
LHSCC_up OCSCC_up		PRR15
LHSCC_up OCSCC_up		WDR72
LHSCC_up OCSCC_up		SIX4
LHSCC_up OCSCC_up		RBM47
LHSCC_up OCSCC_up		ALDH1A1
LHSCC_up OCSCC_up		VPREB3
LHSCC_up OCSCC_up		H4C15
LHSCC_up OCSCC_up		NMNAT3
LHSCC_up OCSCC_up		STRBP
LHSCC_up OCSCC_up		RNASEL
LHSCC_up OCSCC_up		ABHD3
LHSCC_up OCSCC_up		HELLS
LHSCC_up OCSCC_up		DNAH9
LHSCC_up OCSCC_up		FANCI
LHSCC_up OCSCC_up		TMEM260
LHSCC_up OCSCC_up		GBP6
LHSCC_up OCSCC_up		PIGN
LHSCC_up OCSCC_up		PATZ1
LHSCC_up OCSCC_up		KIAA1549
LHSCC_up OCSCC_up		ZDHHC23
LHSCC_up OCSCC_up		SANBR
LHSCC_up OCSCC_up		THNSL1
LHSCC_up OCSCC_up		ISM2
LHSCC_up OCSCC_up		ZNF367
LHSCC_up OCSCC_up		FBXO41
LHSCC_up OCSCC_up		PLAGL2
LHSCC_up OCSCC_up		MSI2
LHSCC_up OCSCC_up		COQ8A
LHSCC_up OCSCC_up		PLEKHG6
LHSCC_up OCSCC_up		TPO
LHSCC_up OCSCC_up		NCAPD2
LHSCC_up OCSCC_up		TTI2
LHSCC_up OCSCC_up		FAM90A1
LHSCC_up OCSCC_up		WNT2B
LHSCC_up OCSCC_up		ASNS
LHSCC_up OCSCC_up		PPM1L
LHSCC_up OCSCC_up		LRRC37A3
LHSCC_up OCSCC_up		GSTA3
LHSCC_up OCSCC_up		STEAP2
LHSCC_up OCSCC_up		SLC25A33
LHSCC_up OCSCC_up		CNTNAP2
LHSCC_up OCSCC_up		C19orf84
LHSCC_up OCSCC_up		SCRN3
LHSCC_up OCSCC_up		FRK
LHSCC_up OCSCC_up		USH1G
LHSCC_up OCSCC_up		GABRR1
LHSCC_up OCSCC_up		TMEM116
LHSCC_up OCSCC_up		IKBKE
LHSCC_up OCSCC_up		TRRAP
LHSCC_up OCSCC_up		NBPF11
LHSCC_up OCSCC_up		SLC45A4
LHSCC_up OCSCC_up		SLC2A4
LHSCC_up OCSCC_up		HOXA4
LHSCC_up OCSCC_up		ABHD12B
LHSCC_up OCSCC_up		EID3
LHSCC_up OCSCC_up		SLC26A9
LHSCC_up OCSCC_up		ALKAL2
LHSCC_up OCSCC_up		LARP1B
LHSCC_up OCSCC_up		NOS3
LHSCC_up OCSCC_up		TNFRSF11A
LHSCC_up OCSCC_up		DDC
LHSCC_up OCSCC_up		TMEM170B
LHSCC_up OCSCC_up		TMPRSS11F
LHSCC_up OCSCC_up		PANX2
LHSCC_up OCSCC_up		KCNIP4
LHSCC_up OCSCC_up		GSTM3
LHSCC_up OCSCC_up		CAMK1D
LHSCC_up OCSCC_up		CEACAM7
LHSCC_up OCSCC_up		HYKK
LHSCC_up OCSCC_up		ARMCX6
LHSCC_up OCSCC_up		DYNC1I1
LHSCC_up OCSCC_up		WRN
LHSCC_up OCSCC_up		ZNF273
LHSCC_up OCSCC_up		TNRC6C
LHSCC_up OCSCC_up		MSH2
LHSCC_up OCSCC_up		NPPC
LHSCC_up OCSCC_up		RIT1
LHSCC_up OCSCC_up		ARHGAP44
LHSCC_up OCSCC_up		WSCD2
LHSCC_up OCSCC_up		CEBPA
LHSCC_up OCSCC_up		NECAB3
LHSCC_up OCSCC_up		EFCAB6
LHSCC_up OCSCC_up		ZNF180
LHSCC_up OCSCC_up		C17orf113
LHSCC_up OCSCC_up		NOS1AP
LHSCC_up OCSCC_up		PRDX2
LHSCC_up OCSCC_up		GPC2
LHSCC_up OCSCC_up		ABHD11
LHSCC_up OCSCC_up		TMEM17
LHSCC_up OCSCC_up		KCNRG
LHSCC_up OCSCC_up		SYCP2
LHSCC_up OCSCC_up		NIPA1
LHSCC_up OCSCC_up		LGI3
LHSCC_up OCSCC_up		CLYBL
LHSCC_up OCSCC_up		ZFP64
LHSCC_up OCSCC_up		PCCA
LHSCC_up OCSCC_up		PRSS16
LHSCC_up OCSCC_up		C1orf226
LHSCC_up OCSCC_up		KRTAP4-1
LHSCC_up OCSCC_up		TMEM163
LHSCC_up OCSCC_up		RPTN
LHSCC_up OCSCC_up		CCDC88C
LHSCC_up OCSCC_up		RAVER2
LHSCC_up OCSCC_up		SMC5
LHSCC_up OCSCC_up		NKAIN2
LHSCC_up OCSCC_up		XKR6
LHSCC_up OCSCC_up		ATP13A5
LHSCC_up OCSCC_up		PPFIBP2
LHSCC_up OCSCC_up		DENND1C
LHSCC_up OCSCC_up		DTL
LHSCC_up OCSCC_up		ROBO2
LHSCC_up OCSCC_up		ATP6V1C2
LHSCC_up OCSCC_up		CENPV
LHSCC_up OCSCC_up		FAM83D
LHSCC_up OCSCC_up		SLC29A2
LHSCC_up OCSCC_up		TSPAN6
LHSCC_up OCSCC_up		IFT81
LHSCC_up OCSCC_up		TM7SF3
LHSCC_up OCSCC_up		ANGEL2
LHSCC_up OCSCC_up		NHSL1
LHSCC_up OCSCC_up		FGFBP2
LHSCC_up OCSCC_up		PLLP
LHSCC_up OCSCC_up		RGS6
LHSCC_up OCSCC_up		AMN
LHSCC_up OCSCC_up		ZNF680
LHSCC_up OCSCC_up		CLDN20
LHSCC_up OCSCC_up		TNFAIP2
LHSCC_up OCSCC_up		FOXN1
LHSCC_up OCSCC_up		RAD51D
LHSCC_up OCSCC_up		SLC35A3
LHSCC_up OCSCC_up		IER3IP1
LHSCC_up OCSCC_up		SPMIP6
LHSCC_up OCSCC_up		DLD
LHSCC_up OCSCC_up		ADAD2
LHSCC_up OCSCC_up		KLF15
LHSCC_up OCSCC_up		PPP2R2B
LHSCC_up OCSCC_up		BRPF3
LHSCC_up OCSCC_up		KIAA0319
LHSCC_up OCSCC_up		MARCHF3
LHSCC_up OCSCC_up		MORC4
LHSCC_up OCSCC_up		FAM221A
LHSCC_up OCSCC_up		ELF5
LHSCC_up OCSCC_up		GPD2
LHSCC_up OCSCC_up		CDK19
LHSCC_up OCSCC_up		SCUBE2
LHSCC_up OCSCC_up		SPRR3
LHSCC_up OCSCC_up		GALNT11
LHSCC_up OCSCC_up		CHAF1B
LHSCC_up OCSCC_up		PITPNM3
LHSCC_up OCSCC_up		SCNN1A
LHSCC_up OCSCC_up		PLPP5
LHSCC_up OCSCC_up		NRCAM
LHSCC_up OCSCC_up		RADIL
LHSCC_up OCSCC_up		DESI2
LHSCC_up OCSCC_up		CHERP
LHSCC_up OCSCC_up		ZNF443
LHSCC_up OCSCC_up		FAM217B
LHSCC_up OCSCC_up		ECHDC2
LHSCC_up OCSCC_up		EIF4A2
LHSCC_up OCSCC_up		MFSD13A
LHSCC_up OCSCC_up		ZC3H10
LHSCC_up OCSCC_up		CLDN8
LHSCC_up OCSCC_up		EPHB6
LHSCC_up OCSCC_up		LYSMD1
LHSCC_up OCSCC_up		C16orf95
LHSCC_up OCSCC_up		PTCD1
LHSCC_up OCSCC_up		VEGFD
LHSCC_up OCSCC_up		SCN8A
LHSCC_up OCSCC_up		E2F6
LHSCC_up OCSCC_up		RGMA
LHSCC_up OCSCC_up		CTPS2
LHSCC_up OCSCC_up		PRKAB1
LHSCC_up OCSCC_up		ZNF77
LHSCC_up OCSCC_up		UNC119
LHSCC_up OCSCC_up		NNT
LHSCC_up OCSCC_up		CCDC121
LHSCC_up OCSCC_up		LRP4
LHSCC_up OCSCC_up		TMTC4
LHSCC_up OCSCC_up		RRAGD
LHSCC_up OCSCC_up		MLXIPL
LHSCC_up OCSCC_up		ZNF253
LHSCC_up OCSCC_up		SPDYE12
LHSCC_up OCSCC_up		SLC16A8
LHSCC_up OCSCC_up		SPDYE2
LHSCC_up OCSCC_up		SIX1
LHSCC_up OCSCC_up		CCN3
LHSCC_up OCSCC_up		CGN
LHSCC_up OCSCC_up		CEP152
LHSCC_up OCSCC_up		LPCAT3
LHSCC_up OCSCC_up		SMARCA2
LHSCC_up OCSCC_up		MIF4GD
LHSCC_up OCSCC_up		XYLB
LHSCC_up OCSCC_up		GPRC5B
LHSCC_up OCSCC_up		BCL11A
LHSCC_up OCSCC_up		RASL11A
LHSCC_up OCSCC_up		DIS3L
LHSCC_up OCSCC_up		F11R
LHSCC_up OCSCC_up		GKAP1
LHSCC_up OCSCC_up		CLUAP1
LHSCC_up OCSCC_up		BOLA1
LHSCC_up OCSCC_up		PLAC8
LHSCC_up OCSCC_up		GPT2
LHSCC_up OCSCC_up		FREM1
LHSCC_up OCSCC_up		DDR1
LHSCC_up OCSCC_up		ADAM22
LHSCC_up OCSCC_up		PRSS36
LHSCC_up OCSCC_up		RABL2A
LHSCC_up OCSCC_up		MOAP1
LHSCC_up OCSCC_up		ZNF37A
LHSCC_up OCSCC_up		EEIG1
LHSCC_up OCSCC_up		TRIM59
LHSCC_up OCSCC_up		CHAC2
LHSCC_up OCSCC_up		RFX7
LHSCC_up OCSCC_up		ADGRV1
LHSCC_up OCSCC_up		MFHAS1
LHSCC_up OCSCC_up		EMILIN3
LHSCC_up OCSCC_up		CASP2
LHSCC_up OCSCC_up		MFSD9
LHSCC_up OCSCC_up		FAM72C
LHSCC_up OCSCC_up		CYP4F11
LHSCC_up OCSCC_up		LHX2
LHSCC_up OCSCC_up		LIG3
LHSCC_up OCSCC_up		IRAK4
LHSCC_up OCSCC_up		PARD3
LHSCC_up OCSCC_up		TTC9
LHSCC_up OCSCC_up		ATAD5
LHSCC_up OCSCC_up		KDM3A
LHSCC_up OCSCC_up		TULP3
LHSCC_up OCSCC_up		QTRT2
LHSCC_up OCSCC_up		NPL
LHSCC_up OCSCC_up		POM121
LHSCC_up OCSCC_up		EVA1C
LHSCC_up OCSCC_up		PHYHD1
LHSCC_up OCSCC_up		PNN
LHSCC_up OCSCC_up		SULT1B1
LHSCC_up OCSCC_up		SLC4A11
LHSCC_up OCSCC_up		PPP1R3G
LHSCC_up OCSCC_up		MARVELD2
LHSCC_up OCSCC_up		GATM
LHSCC_up OCSCC_up		VSIG10
LHSCC_up OCSCC_up		PGD
LHSCC_up OCSCC_up		TMEM168
LHSCC_up OCSCC_up		SERPINB12
LHSCC_up OCSCC_up		OGDHL
LHSCC_up OCSCC_up		DHX36
LHSCC_up OCSCC_up		CASK
LHSCC_up OCSCC_up		SLC25A48
LHSCC_up OCSCC_up		TIFA
LHSCC_up OCSCC_up		MCIDAS
LHSCC_up OCSCC_up		CP
LHSCC_up OCSCC_up		OCA2
LHSCC_up OCSCC_up		DAPL1
LHSCC_up OCSCC_up		RMI2
LHSCC_up OCSCC_up		SUOX
LHSCC_up OCSCC_up		UQCC6
LHSCC_up OCSCC_up		UPK3BL1
LHSCC_up OCSCC_up		GGA2
LHSCC_up OCSCC_up		TRIB2
LHSCC_up OCSCC_up		ALDH9A1
LHSCC_up OCSCC_up		EVPLL
LHSCC_up OCSCC_up		CES1
LHSCC_up OCSCC_up		MDH1B
LHSCC_up OCSCC_up		ATP8B1
LHSCC_up OCSCC_up		ZNF678
LHSCC_up OCSCC_up		ADD2
LHSCC_up OCSCC_up		RNF183
LHSCC_up OCSCC_up		ARHGAP27
LHSCC_up OCSCC_up		TMEM106B
LHSCC_up OCSCC_up		SLC27A5
LHSCC_up OCSCC_up		GPAT3
LHSCC_up OCSCC_up		CLIC6
LHSCC_up OCSCC_up		NPTXR
LHSCC_up OCSCC_up		SCN9A
LHSCC_up OCSCC_up		KAT6B
LHSCC_up OCSCC_up		TP63
LHSCC_up OCSCC_up		GLS2
LHSCC_up OCSCC_up		SLC51A
LHSCC_up OCSCC_up		GATA4
LHSCC_up OCSCC_up		ATP2B1
LHSCC_up OCSCC_up		VHL
LHSCC_up OCSCC_up		PARM1
LHSCC_up OCSCC_up		CENPF
LHSCC_up OCSCC_up		UBXN2A
LHSCC_up OCSCC_up		NUSAP1
LHSCC_up OCSCC_up		CNST
LHSCC_up OCSCC_up		EAF2
LHSCC_up OCSCC_up		PTCH2
LHSCC_up OCSCC_up		CIART
LHSCC_up OCSCC_up		SLC2A11
LHSCC_up OCSCC_up		PABIR1
LHSCC_up OCSCC_up		ARNT2
LHSCC_up OCSCC_up		CBR1
LHSCC_up OCSCC_up		KCTD1
LHSCC_up OCSCC_up		GPLD1
LHSCC_up OCSCC_up		DNAJC19
LHSCC_up OCSCC_up		EXOC6
LHSCC_up OCSCC_up		MISP3
LHSCC_up OCSCC_up		HMSD
LHSCC_up OCSCC_up		SPEF2
LHSCC_up OCSCC_up		WDSUB1
LHSCC_up OCSCC_up		APBA1
JAG_up OCSCC_up	13	SPPL2B
JAG_up OCSCC_up		RIPK4
JAG_up OCSCC_up		GABRE
JAG_up OCSCC_up		RHOV
JAG_up OCSCC_up		ZSCAN31
JAG_up OCSCC_up		TC2N
JAG_up OCSCC_up		ARHGAP33
JAG_up OCSCC_up		NPIPB3
JAG_up OCSCC_up		RNF207
JAG_up OCSCC_up		FAM43A
JAG_up OCSCC_up		PAIP2B
JAG_up OCSCC_up		SGSM2
JAG_up OCSCC_up		LCN2
JAG_up LHSCC_up	8	ZC3H6
JAG_up LHSCC_up		APOD
JAG_up LHSCC_up		PPP1CB
JAG_up LHSCC_up		CERS6
JAG_up LHSCC_up		TCHH
JAG_up LHSCC_up		FOXO4
JAG_up LHSCC_up		ING4
JAG_up LHSCC_up		TCP11L2
JAG_up Signature_up	17	PDCD4
JAG_up Signature_up		HLA-DRA
JAG_up Signature_up		CYP1A1
JAG_up Signature_up		EPHA4
JAG_up Signature_up		IDS
JAG_up Signature_up		PGLYRP4
JAG_up Signature_up		IGHG3
JAG_up Signature_up		LURAP1L
JAG_up Signature_up		PLPP1
JAG_up Signature_up		HNRNPU
JAG_up Signature_up		DSP
JAG_up Signature_up		HES5
JAG_up Signature_up		TNFSF10
JAG_up Signature_up		SLC12A2
JAG_up Signature_up		SLPI
JAG_up Signature_up		LONP2
JAG_up Signature_up		C11orf54
OCSCC_up	942	EIF2B5
OCSCC_up		MATCAP1
OCSCC_up		AHDC1
OCSCC_up		ZNF785
OCSCC_up		GDF15
OCSCC_up		NAP1L2
OCSCC_up		NKX2-5
OCSCC_up		LYG1
OCSCC_up		NSMCE4A
OCSCC_up		DDX11
OCSCC_up		C15orf48
OCSCC_up		PON3
OCSCC_up		IZUMO4
OCSCC_up		UPK1A
OCSCC_up		PPP1R13B
OCSCC_up		MREG
OCSCC_up		CERK
OCSCC_up		FXYD6
OCSCC_up		MAGEA2
OCSCC_up		BBC3
OCSCC_up		CAPS
OCSCC_up		ECH1
OCSCC_up		UFSP1
OCSCC_up		IRX5
OCSCC_up		RIOK1
OCSCC_up		CYP2D6
OCSCC_up		ZNF66
[truncated: 2,045 more rows]

## Sheet: S18
Gene list from Venn diagram in Figure 5D
Group	Total	Genes
JAG_down LHSCC OCSCC Signature_down	38	ITGA5
JAG_down LHSCC OCSCC Signature_down		KIRREL1
JAG_down LHSCC OCSCC Signature_down		TMCC3
JAG_down LHSCC OCSCC Signature_down		ITGA3
JAG_down LHSCC OCSCC Signature_down		PXN
JAG_down LHSCC OCSCC Signature_down		FST
JAG_down LHSCC OCSCC Signature_down		NT5E
JAG_down LHSCC OCSCC Signature_down		SLC16A2
JAG_down LHSCC OCSCC Signature_down		CPA4
JAG_down LHSCC OCSCC Signature_down		AXL
JAG_down LHSCC OCSCC Signature_down		SIRPA
JAG_down LHSCC OCSCC Signature_down		P3H2
JAG_down LHSCC OCSCC Signature_down		EMP3
JAG_down LHSCC OCSCC Signature_down		RAB32
JAG_down LHSCC OCSCC Signature_down		NAV3
JAG_down LHSCC OCSCC Signature_down		CCN1
JAG_down LHSCC OCSCC Signature_down		LAMC2
JAG_down LHSCC OCSCC Signature_down		PLAUR
JAG_down LHSCC OCSCC Signature_down		MOB3B
JAG_down LHSCC OCSCC Signature_down		HOMER3
JAG_down LHSCC OCSCC Signature_down		CDH13
JAG_down LHSCC OCSCC Signature_down		TIMP3
JAG_down LHSCC OCSCC Signature_down		PI4K2A
JAG_down LHSCC OCSCC Signature_down		CAVIN1
JAG_down LHSCC OCSCC Signature_down		VEGFC
JAG_down LHSCC OCSCC Signature_down		FHL2
JAG_down LHSCC OCSCC Signature_down		SEMA7A
JAG_down LHSCC OCSCC Signature_down		EREG
JAG_down LHSCC OCSCC Signature_down		PLEK2
JAG_down LHSCC OCSCC Signature_down		AFAP1L2
JAG_down LHSCC OCSCC Signature_down		LOXL2
JAG_down LHSCC OCSCC Signature_down		FHOD1
JAG_down LHSCC OCSCC Signature_down		CAV1
JAG_down LHSCC OCSCC Signature_down		COL17A1
JAG_down LHSCC OCSCC Signature_down		SERPINE1
JAG_down LHSCC OCSCC Signature_down		CTNNAL1
JAG_down LHSCC OCSCC Signature_down		ZBED2
JAG_down LHSCC OCSCC Signature_down		RFLNB
JAG_down LHSCC OCSCC	70	CLMP
JAG_down LHSCC OCSCC		APBB2
JAG_down LHSCC OCSCC		LY6K
JAG_down LHSCC OCSCC		GLT8D2
JAG_down LHSCC OCSCC		ANXA3
JAG_down LHSCC OCSCC		GATA6
JAG_down LHSCC OCSCC		AFAP1L1
JAG_down LHSCC OCSCC		IL27RA
JAG_down LHSCC OCSCC		GSDME
JAG_down LHSCC OCSCC		GALNT2
JAG_down LHSCC OCSCC		ACOT9
JAG_down LHSCC OCSCC		BCAR3
JAG_down LHSCC OCSCC		TINAGL1
JAG_down LHSCC OCSCC		BIN1
JAG_down LHSCC OCSCC		BNC1
JAG_down LHSCC OCSCC		ARHGDIB
JAG_down LHSCC OCSCC		RHOD
JAG_down LHSCC OCSCC		ADGRE5
JAG_down LHSCC OCSCC		EHD4
JAG_down LHSCC OCSCC		TMEM52B
JAG_down LHSCC OCSCC		TENT5B
JAG_down LHSCC OCSCC		P4HA1
JAG_down LHSCC OCSCC		IL4R
JAG_down LHSCC OCSCC		STXBP1
JAG_down LHSCC OCSCC		PDCD1LG2
JAG_down LHSCC OCSCC		ELK3
JAG_down LHSCC OCSCC		ROR1
JAG_down LHSCC OCSCC		AMIGO2
JAG_down LHSCC OCSCC		TMC7
JAG_down LHSCC OCSCC		PANX1
JAG_down LHSCC OCSCC		PLAU
JAG_down LHSCC OCSCC		FHL3
JAG_down LHSCC OCSCC		PDLIM7
JAG_down LHSCC OCSCC		TIPARP
JAG_down LHSCC OCSCC		DLL1
JAG_down LHSCC OCSCC		GJB3
JAG_down LHSCC OCSCC		THSD1
JAG_down LHSCC OCSCC		SERINC2
JAG_down LHSCC OCSCC		ZYX
JAG_down LHSCC OCSCC		ITGB6
JAG_down LHSCC OCSCC		SDC4
JAG_down LHSCC OCSCC		BCAR1
JAG_down LHSCC OCSCC		PLOD3
JAG_down LHSCC OCSCC		SNX7
JAG_down LHSCC OCSCC		ARSI
JAG_down LHSCC OCSCC		PDPN
JAG_down LHSCC OCSCC		COTL1
JAG_down LHSCC OCSCC		SERPINH1
JAG_down LHSCC OCSCC		NCS1
JAG_down LHSCC OCSCC		SERPINE2
JAG_down LHSCC OCSCC		WNT7A
JAG_down LHSCC OCSCC		TUBB6
JAG_down LHSCC OCSCC		ETHE1
JAG_down LHSCC OCSCC		KLK5
JAG_down LHSCC OCSCC		SLC9A1
JAG_down LHSCC OCSCC		USB1
JAG_down LHSCC OCSCC		TGFA
JAG_down LHSCC OCSCC		XG
JAG_down LHSCC OCSCC		CAP2
JAG_down LHSCC OCSCC		BEND6
JAG_down LHSCC OCSCC		QSOX1
JAG_down LHSCC OCSCC		UPP1
JAG_down LHSCC OCSCC		STAC
JAG_down LHSCC OCSCC		CDCP1
JAG_down LHSCC OCSCC		KCTD12
JAG_down LHSCC OCSCC		PTGS1
JAG_down LHSCC OCSCC		MAP4K4
JAG_down LHSCC OCSCC		GPR39
JAG_down LHSCC OCSCC		FOSL1
JAG_down LHSCC OCSCC		MMP9
JAG_down OCSCC Signature_down	7	MFAP5
JAG_down OCSCC Signature_down		AP2B1
JAG_down OCSCC Signature_down		PKP2
JAG_down OCSCC Signature_down		SLC39A14
JAG_down OCSCC Signature_down		DRAM1
JAG_down OCSCC Signature_down		KIAA0040
JAG_down OCSCC Signature_down		THSD4
LHSCC OCSCC	1370	CREB3L1
LHSCC OCSCC		MMP2
LHSCC OCSCC		CD44
LHSCC OCSCC		SAMD4A
LHSCC OCSCC		PINK1
LHSCC OCSCC		ATOSB
LHSCC OCSCC		ZHX3
LHSCC OCSCC		FAM187A
LHSCC OCSCC		MEFV
LHSCC OCSCC		XDH
LHSCC OCSCC		PTPRR
LHSCC OCSCC		CSPG4
LHSCC OCSCC		TMSB10
LHSCC OCSCC		HSD17B2
LHSCC OCSCC		CXCL3
LHSCC OCSCC		ESYT1
LHSCC OCSCC		CYP39A1
LHSCC OCSCC		RAB1B
LHSCC OCSCC		ADCY7
LHSCC OCSCC		SLC6A11
LHSCC OCSCC		CNGB1
LHSCC OCSCC		HS3ST3A1
LHSCC OCSCC		STK32C
LHSCC OCSCC		KBTBD8
LHSCC OCSCC		CDK14
LHSCC OCSCC		ERG
LHSCC OCSCC		SLC38A5
LHSCC OCSCC		ARL2
LHSCC OCSCC		MSRB3
LHSCC OCSCC		KCNK6
LHSCC OCSCC		BAK1
LHSCC OCSCC		TNS3
LHSCC OCSCC		EVC
LHSCC OCSCC		DUS2
LHSCC OCSCC		PCOLCE
LHSCC OCSCC		SUGCT
LHSCC OCSCC		TP53AIP1
LHSCC OCSCC		LHFPL2
LHSCC OCSCC		SHC1
LHSCC OCSCC		GPR153
LHSCC OCSCC		LHB
LHSCC OCSCC		SLC12A4
LHSCC OCSCC		CDC25B
LHSCC OCSCC		LUZP1
LHSCC OCSCC		EFNB1
LHSCC OCSCC		POU3F1
LHSCC OCSCC		BBS12
LHSCC OCSCC		VKORC1
LHSCC OCSCC		MCUB
LHSCC OCSCC		MAP3K20
LHSCC OCSCC		COL1A1
LHSCC OCSCC		PDIA3
LHSCC OCSCC		GDPD5
LHSCC OCSCC		RHOC
LHSCC OCSCC		PRR16
LHSCC OCSCC		DLX2
LHSCC OCSCC		CAVIN3
LHSCC OCSCC		GFPT2
LHSCC OCSCC		STARD5
LHSCC OCSCC		DYSF
LHSCC OCSCC		STK17A
LHSCC OCSCC		HTR7
LHSCC OCSCC		DHRS7
LHSCC OCSCC		DUSP4
LHSCC OCSCC		NPC2
LHSCC OCSCC		GPR78
LHSCC OCSCC		RASGRF1
LHSCC OCSCC		CYRIB
LHSCC OCSCC		DAPK3
LHSCC OCSCC		C3
LHSCC OCSCC		EMC1
LHSCC OCSCC		SLC6A15
LHSCC OCSCC		F2RL1
LHSCC OCSCC		CHST15
LHSCC OCSCC		FRMD5
LHSCC OCSCC		BTN3A1
LHSCC OCSCC		GSDMA
LHSCC OCSCC		FABP5
LHSCC OCSCC		CD82
LHSCC OCSCC		SYT12
LHSCC OCSCC		SERPING1
LHSCC OCSCC		STARD13
LHSCC OCSCC		TICAM2
LHSCC OCSCC		PCBP4
LHSCC OCSCC		PCDH7
LHSCC OCSCC		FAM167B
LHSCC OCSCC		MMP16
LHSCC OCSCC		P4HA3
LHSCC OCSCC		GMPPA
LHSCC OCSCC		IL24
LHSCC OCSCC		BDKRB1
LHSCC OCSCC		EMILIN1
LHSCC OCSCC		DUSP5
LHSCC OCSCC		COL18A1
LHSCC OCSCC		PXDN
LHSCC OCSCC		PDZRN3
LHSCC OCSCC		CDH15
LHSCC OCSCC		ADAM19
LHSCC OCSCC		C14orf132
LHSCC OCSCC		EMX2
LHSCC OCSCC		CHST11
LHSCC OCSCC		HYCC1
LHSCC OCSCC		NLRP10
LHSCC OCSCC		TMEM92
LHSCC OCSCC		EDNRA
LHSCC OCSCC		IRS1
LHSCC OCSCC		GUCA1B
LHSCC OCSCC		CDC42EP3
LHSCC OCSCC		MRGPRF
LHSCC OCSCC		GMFG
LHSCC OCSCC		LTBP1
LHSCC OCSCC		SEPTIN4
LHSCC OCSCC		C3orf52
LHSCC OCSCC		DPYD
LHSCC OCSCC		DLGAP4
LHSCC OCSCC		PHLDA1
LHSCC OCSCC		ACOT7
LHSCC OCSCC		ATAD3B
LHSCC OCSCC		NCAM1
LHSCC OCSCC		SLC38A4
LHSCC OCSCC		PTGES
LHSCC OCSCC		CALHM5
LHSCC OCSCC		CST3
LHSCC OCSCC		NTAN1
LHSCC OCSCC		COL7A1
LHSCC OCSCC		CMTM3
LHSCC OCSCC		TTLL11
LHSCC OCSCC		UBE2L6
LHSCC OCSCC		PRRG1
LHSCC OCSCC		EPGN
LHSCC OCSCC		TPBG
LHSCC OCSCC		TMED9
LHSCC OCSCC		HEPHL1
LHSCC OCSCC		PSG4
LHSCC OCSCC		GNB4
LHSCC OCSCC		DOCK11
LHSCC OCSCC		RHOBTB2
LHSCC OCSCC		AGTRAP
LHSCC OCSCC		SMTNL2
LHSCC OCSCC		PAEP
LHSCC OCSCC		C11orf68
LHSCC OCSCC		AHNAK
LHSCC OCSCC		FN1
LHSCC OCSCC		KRT17
LHSCC OCSCC		SHFL
LHSCC OCSCC		GPR132
LHSCC OCSCC		NMNAT2
LHSCC OCSCC		SH2D2A
LHSCC OCSCC		NEK6
LHSCC OCSCC		SORCS2
LHSCC OCSCC		PCDHGC5
LHSCC OCSCC		IFI27
LHSCC OCSCC		ACSF2
LHSCC OCSCC		FXYD2
LHSCC OCSCC		NIPAL4
LHSCC OCSCC		RAB38
LHSCC OCSCC		CDSN
LHSCC OCSCC		LAMB3
LHSCC OCSCC		RRAD
LHSCC OCSCC		MAP3K7CL
LHSCC OCSCC		TNFAIP6
LHSCC OCSCC		FMN1
LHSCC OCSCC		LGALS7B
LHSCC OCSCC		KCNK10
LHSCC OCSCC		CFAP58
LHSCC OCSCC		SNAI1
LHSCC OCSCC		CD151
LHSCC OCSCC		DOK4
LHSCC OCSCC		ARFRP1
LHSCC OCSCC		DEF8
LHSCC OCSCC		MANF
LHSCC OCSCC		UBTD1
LHSCC OCSCC		S100A3
LHSCC OCSCC		IER3
LHSCC OCSCC		PDGFRB
LHSCC OCSCC		LDLRAD2
LHSCC OCSCC		FOXL1
LHSCC OCSCC		CATSPER1
LHSCC OCSCC		WARS1
LHSCC OCSCC		TNF
LHSCC OCSCC		RILPL1
LHSCC OCSCC		PGAM1
LHSCC OCSCC		FAM114A2
LHSCC OCSCC		JPH2
LHSCC OCSCC		GLDN
LHSCC OCSCC		IL1A
LHSCC OCSCC		RGS20
LHSCC OCSCC		CPVL
LHSCC OCSCC		ITGB1
LHSCC OCSCC		BVES
LHSCC OCSCC		ELAVL2
LHSCC OCSCC		COL5A2
LHSCC OCSCC		TNFAIP8L3
LHSCC OCSCC		UCN2
LHSCC OCSCC		TANC2
LHSCC OCSCC		PGM1
LHSCC OCSCC		ANXA8
LHSCC OCSCC		XRCC4
LHSCC OCSCC		IRF7
LHSCC OCSCC		HSPA2
LHSCC OCSCC		PCDHGA10
LHSCC OCSCC		DSE
LHSCC OCSCC		EIF2S1
LHSCC OCSCC		SERTAD1
LHSCC OCSCC		CREB3
LHSCC OCSCC		SHISAL1
LHSCC OCSCC		CASP1
LHSCC OCSCC		PLIN3
LHSCC OCSCC		HRCT1
LHSCC OCSCC		RASSF10
LHSCC OCSCC		MSANTD3
LHSCC OCSCC		ENKUR
LHSCC OCSCC		CASP14
LHSCC OCSCC		CA9
LHSCC OCSCC		IL13RA1
LHSCC OCSCC		EIF2B2
LHSCC OCSCC		TRABD2B
LHSCC OCSCC		OSM
LHSCC OCSCC		B2M
LHSCC OCSCC		C6orf141
LHSCC OCSCC		LHFPL6
LHSCC OCSCC		ADAMTSL4
LHSCC OCSCC		OPN3
LHSCC OCSCC		HCFC1R1
LHSCC OCSCC		GLIPR2
LHSCC OCSCC		TRIM63
LHSCC OCSCC		EHD2
LHSCC OCSCC		H2AC6
LHSCC OCSCC		NEFL
LHSCC OCSCC		LGALS9B
LHSCC OCSCC		NAV2
LHSCC OCSCC		SNTA1
LHSCC OCSCC		HAS2
LHSCC OCSCC		IL18
LHSCC OCSCC		GFUS
LHSCC OCSCC		ITGA6
LHSCC OCSCC		C1GALT1
LHSCC OCSCC		CCND1
LHSCC OCSCC		RIC8A
LHSCC OCSCC		SULF2
LHSCC OCSCC		ADD1
LHSCC OCSCC		RRAS
LHSCC OCSCC		BMP2
LHSCC OCSCC		LAMC3
LHSCC OCSCC		UBE2Q2
LHSCC OCSCC		SYT7
LHSCC OCSCC		USP43
LHSCC OCSCC		LST1
LHSCC OCSCC		CCDC85B
LHSCC OCSCC		FLI1
LHSCC OCSCC		FMOD
LHSCC OCSCC		IGFN1
LHSCC OCSCC		DENND2A
LHSCC OCSCC		SDK2
LHSCC OCSCC		C1QTNF2
LHSCC OCSCC		RABAC1
LHSCC OCSCC		EPSTI1
LHSCC OCSCC		GNG2
LHSCC OCSCC		PDE3A
LHSCC OCSCC		SRRD
LHSCC OCSCC		PSMB8
LHSCC OCSCC		CSRNP1
LHSCC OCSCC		PIK3CD
LHSCC OCSCC		AREG
LHSCC OCSCC		TGFB1
LHSCC OCSCC		SLC31A2
LHSCC OCSCC		MME
LHSCC OCSCC		KANK4
LHSCC OCSCC		SCARF2
LHSCC OCSCC		ASB1
LHSCC OCSCC		ARSA
LHSCC OCSCC		SPTLC3
LHSCC OCSCC		TNFRSF8
LHSCC OCSCC		BIRC2
LHSCC OCSCC		FCMR
LHSCC OCSCC		DNASE1L1
LHSCC OCSCC		TIMP1
LHSCC OCSCC		OTUB2
LHSCC OCSCC		BAIAP2L2
LHSCC OCSCC		PLOD2
LHSCC OCSCC		FIGN
LHSCC OCSCC		TSPAN2
LHSCC OCSCC		MRC1
LHSCC OCSCC		LAMA3
LHSCC OCSCC		BGN
LHSCC OCSCC		THEMIS2
LHSCC OCSCC		MDFI
LHSCC OCSCC		CD86
LHSCC OCSCC		POU2F2
LHSCC OCSCC		PIGT
LHSCC OCSCC		DUSP10
LHSCC OCSCC		NNMT
LHSCC OCSCC		SNX29
LHSCC OCSCC		MMP1
LHSCC OCSCC		SFXN3
LHSCC OCSCC		PPP4R1
LHSCC OCSCC		POLD4
LHSCC OCSCC		MMP12
LHSCC OCSCC		ADAMTS6
LHSCC OCSCC		STYXL1
LHSCC OCSCC		LIX1L
LHSCC OCSCC		CARD16
LHSCC OCSCC		GALNT10
LHSCC OCSCC		TRIM6
LHSCC OCSCC		BCL2A1
LHSCC OCSCC		FHOD3
LHSCC OCSCC		UBE2QL1
LHSCC OCSCC		SLC22A3
LHSCC OCSCC		BSG
LHSCC OCSCC		ACER3
LHSCC OCSCC		ADAMTS12
LHSCC OCSCC		AJAP1
LHSCC OCSCC		PROC
LHSCC OCSCC		CYTH4
LHSCC OCSCC		ZNF608
LHSCC OCSCC		MOCS1
LHSCC OCSCC		IGSF21
LHSCC OCSCC		GNLY
LHSCC OCSCC		FAM83A
LHSCC OCSCC		CD14
LHSCC OCSCC		CDK18
LHSCC OCSCC		ANXA2
LHSCC OCSCC		HACD1
LHSCC OCSCC		CDH3
LHSCC OCSCC		AK1
LHSCC OCSCC		H2BC4
LHSCC OCSCC		CARHSP1
LHSCC OCSCC		STK10
LHSCC OCSCC		MYBL1
LHSCC OCSCC		PDZK1IP1
LHSCC OCSCC		CCDC107
LHSCC OCSCC		UBR1
LHSCC OCSCC		ADARB1
LHSCC OCSCC		COL5A3
LHSCC OCSCC		PAM
LHSCC OCSCC		COL4A2
LHSCC OCSCC		ZC4H2
LHSCC OCSCC		NUTF2
LHSCC OCSCC		PPP1R13L
LHSCC OCSCC		GOLGA7B
LHSCC OCSCC		C1S
LHSCC OCSCC		CITED2
LHSCC OCSCC		FCGR2A
LHSCC OCSCC		MAN1A1
LHSCC OCSCC		PCED1B
LHSCC OCSCC		DYRK3
LHSCC OCSCC		SHISAL2A
LHSCC OCSCC		PKIG
LHSCC OCSCC		IFNE
LHSCC OCSCC		TMEM255B
LHSCC OCSCC		EXT1
LHSCC OCSCC		PCDH12
LHSCC OCSCC		TMBIM1
LHSCC OCSCC		ZNF114
LHSCC OCSCC		NXN
LHSCC OCSCC		LRRC32
LHSCC OCSCC		MMP3
LHSCC OCSCC		MRAS
LHSCC OCSCC		IL20
LHSCC OCSCC		EMB
LHSCC OCSCC		LPAR3
LHSCC OCSCC		CD276
LHSCC OCSCC		GATA3
LHSCC OCSCC		PARP12
LHSCC OCSCC		SYNE3
LHSCC OCSCC		LCE1A
LHSCC OCSCC		ANGPTL4
LHSCC OCSCC		C7orf50
LHSCC OCSCC		CXCR1
LHSCC OCSCC		SDSL
LHSCC OCSCC		RIPOR1
LHSCC OCSCC		FOXC2
LHSCC OCSCC		MT1E
LHSCC OCSCC		HS3ST3B1
LHSCC OCSCC		TEP1
LHSCC OCSCC		MFGE8
LHSCC OCSCC		SP110
LHSCC OCSCC		SH3TC2
LHSCC OCSCC		AGRN
LHSCC OCSCC		ACP5
LHSCC OCSCC		RTN2
LHSCC OCSCC		PGF
LHSCC OCSCC		PDLIM1
LHSCC OCSCC		TRIM34
LHSCC OCSCC		HIC1
LHSCC OCSCC		DKK3
LHSCC OCSCC		PSMB7
LHSCC OCSCC		FYB1
LHSCC OCSCC		KLK7
LHSCC OCSCC		PPP1R14B
LHSCC OCSCC		POSTN
LHSCC OCSCC		CYP27B1
LHSCC OCSCC		TCEAL7
LHSCC OCSCC		TREM2
LHSCC OCSCC		MMP14
LHSCC OCSCC		TAP2
LHSCC OCSCC		PPP2R5B
LHSCC OCSCC		KIF12
LHSCC OCSCC		EFHD2
LHSCC OCSCC		CXCL2
LHSCC OCSCC		GALNT6
LHSCC OCSCC		BOK
LHSCC OCSCC		CPXM1
LHSCC OCSCC		NDRG1
LHSCC OCSCC		ADAMTS15
LHSCC OCSCC		CARD10
LHSCC OCSCC		ENOX1
LHSCC OCSCC		EEF1D
LHSCC OCSCC		ACOT11
LHSCC OCSCC		FSCN1
LHSCC OCSCC		FXYD5
LHSCC OCSCC		KIF17
LHSCC OCSCC		GPBAR1
LHSCC OCSCC		CHI3L2
LHSCC OCSCC		SRPX2
LHSCC OCSCC		KRT6C
LHSCC OCSCC		IGFBP6
LHSCC OCSCC		LYVE1
LHSCC OCSCC		CSMD2
LHSCC OCSCC		SAMD11
LHSCC OCSCC		TSC22D2
LHSCC OCSCC		RNASE7
LHSCC OCSCC		STAB1
LHSCC OCSCC		CFL2
LHSCC OCSCC		SLC22A15
LHSCC OCSCC		DCBLD1
LHSCC OCSCC		PDGFA
LHSCC OCSCC		CFAP251
LHSCC OCSCC		CFL1
LHSCC OCSCC		GPRIN1
LHSCC OCSCC		RPS6KA4
LHSCC OCSCC		RNF152
LHSCC OCSCC		C1QTNF6
LHSCC OCSCC		GPATCH3
LHSCC OCSCC		MUCL1
LHSCC OCSCC		GBP1
LHSCC OCSCC		TENM3
LHSCC OCSCC		PALMD
LHSCC OCSCC		TAX1BP3
LHSCC OCSCC		BLCAP
LHSCC OCSCC		ENPEP
LHSCC OCSCC		TMEM91
LHSCC OCSCC		SH3D21
LHSCC OCSCC		SCT
LHSCC OCSCC		SLC39A13
LHSCC OCSCC		TNKS1BP1
LHSCC OCSCC		HSPA12B
LHSCC OCSCC		LIPG
LHSCC OCSCC		KRT16
LHSCC OCSCC		CD163L1
LHSCC OCSCC		FEZ1
LHSCC OCSCC		ARHGAP29
LHSCC OCSCC		KCTD11
LHSCC OCSCC		NOX5
LHSCC OCSCC		KCNJ12
LHSCC OCSCC		ROBO4
LHSCC OCSCC		C5AR2
LHSCC OCSCC		NRGN
LHSCC OCSCC		PPP1R36
LHSCC OCSCC		THBS1
LHSCC OCSCC		HCFC2
LHSCC OCSCC		PLEKHG5
LHSCC OCSCC		CCDC9B
LHSCC OCSCC		KPLCE
LHSCC OCSCC		TNFRSF21
LHSCC OCSCC		PLAC1
LHSCC OCSCC		CDC42EP5
LHSCC OCSCC		BMP1
LHSCC OCSCC		CRIP2
LHSCC OCSCC		PDE7A
LHSCC OCSCC		FOXS1
LHSCC OCSCC		MYDGF
LHSCC OCSCC		IER5
LHSCC OCSCC		S100A2
LHSCC OCSCC		MTHFD1L
LHSCC OCSCC		APLN
LHSCC OCSCC		FER
LHSCC OCSCC		ARPC1B
LHSCC OCSCC		EXTL3
LHSCC OCSCC		NID2
LHSCC OCSCC		HRH1
LHSCC OCSCC		MFAP2
LHSCC OCSCC		HTRA1
LHSCC OCSCC		PDZD2
LHSCC OCSCC		CETP
LHSCC OCSCC		PHLDA2
LHSCC OCSCC		PTPRN
LHSCC OCSCC		DNAH10
LHSCC OCSCC		COL16A1
LHSCC OCSCC		GPX8
LHSCC OCSCC		CD70
LHSCC OCSCC		SAA1
LHSCC OCSCC		TMEM200B
LHSCC OCSCC		RHOG
LHSCC OCSCC		GNG11
LHSCC OCSCC		NABP1
LHSCC OCSCC		ADTRP
LHSCC OCSCC		RUNX2
LHSCC OCSCC		GRK4
LHSCC OCSCC		SRPX
LHSCC OCSCC		ZNF474
LHSCC OCSCC		SEC14L2
LHSCC OCSCC		SDC3
LHSCC OCSCC		YIF1A
LHSCC OCSCC		MAFB
LHSCC OCSCC		C1orf54
LHSCC OCSCC		GRINA
LHSCC OCSCC		DNAJB2
LHSCC OCSCC		HTR1D
LHSCC OCSCC		OAZ3
LHSCC OCSCC		SMTN
LHSCC OCSCC		PDE4DIP
LHSCC OCSCC		GAS1
LHSCC OCSCC		GJC2
LHSCC OCSCC		ENO1
LHSCC OCSCC		CXCL10
LHSCC OCSCC		GIPC3
LHSCC OCSCC		GALT
LHSCC OCSCC		MAN1B1
LHSCC OCSCC		FLRT3
LHSCC OCSCC		CRIP1
LHSCC OCSCC		MB21D2
LHSCC OCSCC		FBLN7
LHSCC OCSCC		CYP27C1
LHSCC OCSCC		STK19
LHSCC OCSCC		SYDE1
LHSCC OCSCC		SLC39A8
LHSCC OCSCC		GLS
LHSCC OCSCC		ADAP2
LHSCC OCSCC		ADAM8
LHSCC OCSCC		RNH1
LHSCC OCSCC		SPAG1
LHSCC OCSCC		MT1F
LHSCC OCSCC		SHANK2
LHSCC OCSCC		SH3BGRL3
LHSCC OCSCC		LOX
LHSCC OCSCC		NLRP1
LHSCC OCSCC		LAMB2
LHSCC OCSCC		MYL9
LHSCC OCSCC		PNLIPRP3
LHSCC OCSCC		PTGFRN
LHSCC OCSCC		EHD1
LHSCC OCSCC		NBL1
LHSCC OCSCC		TMEM229B
LHSCC OCSCC		RAB11FIP5
LHSCC OCSCC		ZNF469
LHSCC OCSCC		CDKN1A
LHSCC OCSCC		IL32
LHSCC OCSCC		KIZ
LHSCC OCSCC		RPS6KA1
LHSCC OCSCC		PTPRM
LHSCC OCSCC		SLC7A1
LHSCC OCSCC		TRIML2
LHSCC OCSCC		PRKCQ
LHSCC OCSCC		APH1B
LHSCC OCSCC		EVA1A
LHSCC OCSCC		FAM78B
LHSCC OCSCC		TPM2
LHSCC OCSCC		AK5
LHSCC OCSCC		OLFML3
LHSCC OCSCC		NREP
LHSCC OCSCC		GJC1
LHSCC OCSCC		N4BP1
LHSCC OCSCC		SLC35F2
LHSCC OCSCC		CCDC71L
LHSCC OCSCC		ATP10D
LHSCC OCSCC		TOR4A
LHSCC OCSCC		AJUBA
LHSCC OCSCC		GUK1
LHSCC OCSCC		MAF
LHSCC OCSCC		TMEM50A
LHSCC OCSCC		MLKL
LHSCC OCSCC		CD47
LHSCC OCSCC		DLC1
LHSCC OCSCC		SRM
LHSCC OCSCC		SPRY4
LHSCC OCSCC		GRAP
LHSCC OCSCC		IFIH1
LHSCC OCSCC		DENND2B
LHSCC OCSCC		CCBE1
LHSCC OCSCC		WFDC12
LHSCC OCSCC		PLEKHF1
LHSCC OCSCC		TFEB
LHSCC OCSCC		LRRC75B
LHSCC OCSCC		ATG12
LHSCC OCSCC		KMO
LHSCC OCSCC		MICAL1
LHSCC OCSCC		MROH6
LHSCC OCSCC		ZHX1
LHSCC OCSCC		PCDHGC3
LHSCC OCSCC		TNFRSF6B
LHSCC OCSCC		ZNRD2
LHSCC OCSCC		CAV2
LHSCC OCSCC		SUN3
LHSCC OCSCC		TMEM131L
LHSCC OCSCC		CTSA
LHSCC OCSCC		UBE2V1
LHSCC OCSCC		ATP8B3
LHSCC OCSCC		CALD1
LHSCC OCSCC		LCAT
LHSCC OCSCC		TGFB1I1
LHSCC OCSCC		MT1A
LHSCC OCSCC		C11orf96
LHSCC OCSCC		PKP3
LHSCC OCSCC		NPY4R
LHSCC OCSCC		ST3GAL5
LHSCC OCSCC		ITGA7
LHSCC OCSCC		DHRS1
LHSCC OCSCC		TSPAN4
LHSCC OCSCC		CLEC11A
LHSCC OCSCC		TEX29
LHSCC OCSCC		DNAL1
LHSCC OCSCC		GPR68
LHSCC OCSCC		EPAS1
LHSCC OCSCC		TREM1
LHSCC OCSCC		ACTN1
LHSCC OCSCC		HLA-C
LHSCC OCSCC		SEMA6B
LHSCC OCSCC		CLTB
LHSCC OCSCC		PDE1B
LHSCC OCSCC		JDP2
LHSCC OCSCC		ERRFI1
LHSCC OCSCC		PMP22
LHSCC OCSCC		CGB8
LHSCC OCSCC		PSME2
LHSCC OCSCC		GNA12
LHSCC OCSCC		TREML1
LHSCC OCSCC		CASP4
LHSCC OCSCC		MMP19
LHSCC OCSCC		SERPINA3
LHSCC OCSCC		GAS6
LHSCC OCSCC		PEAR1
LHSCC OCSCC		MMP10
LHSCC OCSCC		MT2A
LHSCC OCSCC		CDA
LHSCC OCSCC		EPHB2
LHSCC OCSCC		ALG1
LHSCC OCSCC		COL27A1
LHSCC OCSCC		HEXA
LHSCC OCSCC		FLT4
LHSCC OCSCC		FKBP11
LHSCC OCSCC		CHPF
LHSCC OCSCC		ZBTB32
LHSCC OCSCC		MAP7D1
LHSCC OCSCC		LPCAT1
LHSCC OCSCC		TWIST1
LHSCC OCSCC		DEPP1
LHSCC OCSCC		PAX5
LHSCC OCSCC		FBXO2
LHSCC OCSCC		COL1A2
LHSCC OCSCC		TMEM26
LHSCC OCSCC		TRIM36
LHSCC OCSCC		SIK1
LHSCC OCSCC		KCNJ8
LHSCC OCSCC		CTTN
LHSCC OCSCC		KTN1
LHSCC OCSCC		PROCR
LHSCC OCSCC		ITIH4
LHSCC OCSCC		SLC16A1
LHSCC OCSCC		IFI27L2
LHSCC OCSCC		NDEL1
LHSCC OCSCC		TYMP
LHSCC OCSCC		GGT5
LHSCC OCSCC		ARSJ
LHSCC OCSCC		KCNE4
LHSCC OCSCC		TRIM5
LHSCC OCSCC		HSPA12A
LHSCC OCSCC		CAPZB
LHSCC OCSCC		JHY
LHSCC OCSCC		ARFGAP1
LHSCC OCSCC		NCLN
LHSCC OCSCC		COL12A1
LHSCC OCSCC		FOLR3
LHSCC OCSCC		MEDAG
LHSCC OCSCC		GNPTG
LHSCC OCSCC		ADAMTS7
LHSCC OCSCC		ROS1
LHSCC OCSCC		C1QTNF1
LHSCC OCSCC		KRT75
LHSCC OCSCC		ALPK2
LHSCC OCSCC		PVR
LHSCC OCSCC		PNP
LHSCC OCSCC		BEAN1
LHSCC OCSCC		IFIT3
LHSCC OCSCC		ADGRE1
LHSCC OCSCC		CKAP4
LHSCC OCSCC		MYADM
LHSCC OCSCC		MCTP1
LHSCC OCSCC		IGFL1
LHSCC OCSCC		RAP1GDS1
LHSCC OCSCC		PLOD1
LHSCC OCSCC		ESM1
LHSCC OCSCC		RCN3
LHSCC OCSCC		CLPB
LHSCC OCSCC		ATOX1
LHSCC OCSCC		MAP4
LHSCC OCSCC		SLC6A2
LHSCC OCSCC		DIO3
LHSCC OCSCC		MYO1B
LHSCC OCSCC		MYL4
LHSCC OCSCC		WWC2
LHSCC OCSCC		POLR2L
LHSCC OCSCC		TGFB2
LHSCC OCSCC		TRAF3IP2
LHSCC OCSCC		NFE2
LHSCC OCSCC		ATP6V0D1
LHSCC OCSCC		C1R
LHSCC OCSCC		SUSD5
LHSCC OCSCC		COL22A1
LHSCC OCSCC		SLC28A3
LHSCC OCSCC		ID3
LHSCC OCSCC		MSC
LHSCC OCSCC		MMP13
LHSCC OCSCC		RTP3
LHSCC OCSCC		HOXC13
LHSCC OCSCC		CTNNBL1
LHSCC OCSCC		KCNF1
LHSCC OCSCC		SLC22A4
LHSCC OCSCC		DEPDC7
LHSCC OCSCC		NDST1
LHSCC OCSCC		TPD52L2
LHSCC OCSCC		PTPRE
LHSCC OCSCC		FAM20A
LHSCC OCSCC		NGF
LHSCC OCSCC		MSN
LHSCC OCSCC		SERINC3
LHSCC OCSCC		SH3RF3
LHSCC OCSCC		NRP1
LHSCC OCSCC		TRIM22
LHSCC OCSCC		NLRP3
LHSCC OCSCC		GJA1
LHSCC OCSCC		JAM3
LHSCC OCSCC		VEPH1
LHSCC OCSCC		RARS1
LHSCC OCSCC		ABL2
LHSCC OCSCC		ACVRL1
LHSCC OCSCC		SMIM3
LHSCC OCSCC		BASP1
LHSCC OCSCC		CXorf49
LHSCC OCSCC		CGAS
LHSCC OCSCC		ARL14
LHSCC OCSCC		STX2
LHSCC OCSCC		TMEM86A
LHSCC OCSCC		RGS3
LHSCC OCSCC		LRRC8C
LHSCC OCSCC		SP6
LHSCC OCSCC		RAC2
LHSCC OCSCC		CSGALNACT2
LHSCC OCSCC		PLK3
LHSCC OCSCC		APCDD1L
LHSCC OCSCC		ADGRG3
LHSCC OCSCC		UBE2F
LHSCC OCSCC		HMOX2
LHSCC OCSCC		PTGDR
LHSCC OCSCC		WDR54
LHSCC OCSCC		GJB6
LHSCC OCSCC		ELOVL3
LHSCC OCSCC		ANXA13
LHSCC OCSCC		RFTN1
LHSCC OCSCC		DNAAF3
LHSCC OCSCC		ITGB4
LHSCC OCSCC		P3H1
LHSCC OCSCC		DCBLD2
LHSCC OCSCC		DPH3
LHSCC OCSCC		PAFAH1B1
LHSCC OCSCC		KATNAL1
LHSCC OCSCC		FBLIM1
LHSCC OCSCC		BRMS1
LHSCC OCSCC		CFAP57
LHSCC OCSCC		LGALS1
LHSCC OCSCC		TMIGD3
LHSCC OCSCC		HLA-E
LHSCC OCSCC		MYO1C
LHSCC OCSCC		PELO
LHSCC OCSCC		REEP3
LHSCC OCSCC		UBA7
LHSCC OCSCC		SEMA3A
LHSCC OCSCC		REP15
LHSCC OCSCC		HSPB3
LHSCC OCSCC		MGAT1
LHSCC OCSCC		CLEC2B
LHSCC OCSCC		TNFSF10
LHSCC OCSCC		RASD2
LHSCC OCSCC		SYNC
LHSCC OCSCC		FZD2
LHSCC OCSCC		PARVA
LHSCC OCSCC		SLC2A3
LHSCC OCSCC		PTHLH
LHSCC OCSCC		CGB5
LHSCC OCSCC		TTYH3
LHSCC OCSCC		BDKRB2
LHSCC OCSCC		PAG1
LHSCC OCSCC		C1QTNF5
LHSCC OCSCC		SLC4A3
LHSCC OCSCC		MRPL28
LHSCC OCSCC		CDK2AP2
LHSCC OCSCC		FKBP14
LHSCC OCSCC		STAT4
LHSCC OCSCC		CTSV
LHSCC OCSCC		PLCB3
LHSCC OCSCC		MEAK7
LHSCC OCSCC		RASGRP2
LHSCC OCSCC		PDXK
LHSCC OCSCC		TMEM217
LHSCC OCSCC		RAET1G
LHSCC OCSCC		CCM2
LHSCC OCSCC		CFH
LHSCC OCSCC		TAP1
LHSCC OCSCC		ETS2
LHSCC OCSCC		IFFO2
LHSCC OCSCC		IGFBP7
LHSCC OCSCC		CDH2
LHSCC OCSCC		PTRH1
LHSCC OCSCC		HYI
LHSCC OCSCC		STRIP2
LHSCC OCSCC		CCDC102A
LHSCC OCSCC		WTIP
LHSCC OCSCC		METRN
LHSCC OCSCC		ARL4C
LHSCC OCSCC		SGIP1
LHSCC OCSCC		NECAP2
LHSCC OCSCC		TENM2
LHSCC OCSCC		ACTR1A
LHSCC OCSCC		CORO2B
LHSCC OCSCC		TBXA2R
LHSCC OCSCC		PAPPA
LHSCC OCSCC		AKNAD1
LHSCC OCSCC		CZIB
LHSCC OCSCC		CCL7
LHSCC OCSCC		RBMS2
LHSCC OCSCC		CXCL11
LHSCC OCSCC		MT1M
LHSCC OCSCC		SERPINA1
LHSCC OCSCC		DTX1
LHSCC OCSCC		ANTXR2
LHSCC OCSCC		IL31RA
LHSCC OCSCC		MYL6
LHSCC OCSCC		RET
LHSCC OCSCC		TAPBP
LHSCC OCSCC		IL1RL1
LHSCC OCSCC		ENAH
LHSCC OCSCC		RGS19
LHSCC OCSCC		ALDH1A2
LHSCC OCSCC		MGAT5B
LHSCC OCSCC		BMERB1
LHSCC OCSCC		HDAC9
LHSCC OCSCC		STON2
LHSCC OCSCC		MCEMP1
LHSCC OCSCC		CLDN24
LHSCC OCSCC		MSX2
LHSCC OCSCC		IL17RE
LHSCC OCSCC		ZFP36L2
LHSCC OCSCC		SSR3
LHSCC OCSCC		ZCCHC24
LHSCC OCSCC		BATF3
LHSCC OCSCC		KLF6
LHSCC OCSCC		IFITM2
LHSCC OCSCC		CCL27
LHSCC OCSCC		RRAS2
LHSCC OCSCC		LTBP2
LHSCC OCSCC		SLC43A3
LHSCC OCSCC		BNIP3
LHSCC OCSCC		SLC25A22
LHSCC OCSCC		ILK
LHSCC OCSCC		CARD6
LHSCC OCSCC		SLC22A1
LHSCC OCSCC		IL13RA2
LHSCC OCSCC		TRPV2
LHSCC OCSCC		ANXA6
LHSCC OCSCC		CDK6
LHSCC OCSCC		LIMA1
LHSCC OCSCC		TH
LHSCC OCSCC		COL6A2
LHSCC OCSCC		MUC12
LHSCC OCSCC		NEMP2
LHSCC OCSCC		MARVELD1
LHSCC OCSCC		P2RX6
LHSCC OCSCC		ACKR4
LHSCC OCSCC		HSF2BP
LHSCC OCSCC		SUB1
LHSCC OCSCC		INF2
LHSCC OCSCC		ANO1
LHSCC OCSCC		DEFB103A
LHSCC OCSCC		PLEKHG3
LHSCC OCSCC		CD248
LHSCC OCSCC		TCP11L1
LHSCC OCSCC		CNRIP1
LHSCC OCSCC		H3C4
LHSCC OCSCC		MYH3
LHSCC OCSCC		SH3KBP1
LHSCC OCSCC		SELENOW
LHSCC OCSCC		RIMS3
LHSCC OCSCC		CEACAM4
LHSCC OCSCC		SMAD7
LHSCC OCSCC		UNC13D
LHSCC OCSCC		PPP1R3B
LHSCC OCSCC		SUGT1
LHSCC OCSCC		VIM
LHSCC OCSCC		CALR
LHSCC OCSCC		LPCAT2
LHSCC OCSCC		KCNMB1
LHSCC OCSCC		ZFPM1
LHSCC OCSCC		LGALS3BP
LHSCC OCSCC		CSF3
LHSCC OCSCC		PTK7
LHSCC OCSCC		DDX60
LHSCC OCSCC		TWF2
LHSCC OCSCC		HLA-A
LHSCC OCSCC		SUPT3H
LHSCC OCSCC		AP1M1
LHSCC OCSCC		LDHA
LHSCC OCSCC		HELZ2
LHSCC OCSCC		ADAMTS14
LHSCC OCSCC		CACUL1
LHSCC OCSCC		SHANK1
LHSCC OCSCC		MYCT1
LHSCC OCSCC		PHC2
LHSCC OCSCC		SLC38A2
LHSCC OCSCC		SYNJ2
LHSCC OCSCC		CAPG
LHSCC OCSCC		MPP1
LHSCC OCSCC		TPCN2
LHSCC OCSCC		STARD3NL
LHSCC OCSCC		SPHK1
LHSCC OCSCC		ST3GAL6
LHSCC OCSCC		MAD1L1
LHSCC OCSCC		GPR176
LHSCC OCSCC		MATN3
LHSCC OCSCC		IFNGR2
LHSCC OCSCC		CAP1
LHSCC OCSCC		GNA15
LHSCC OCSCC		IRX1
LHSCC OCSCC		MRC2
LHSCC OCSCC		AGPAT4
LHSCC OCSCC		NOX4
LHSCC OCSCC		GSDMC
LHSCC OCSCC		CDC42
LHSCC OCSCC		UACA
LHSCC OCSCC		HEXB
LHSCC OCSCC		TPM1
LHSCC OCSCC		FLNB
LHSCC OCSCC		MFSD10
LHSCC OCSCC		TIE1
LHSCC OCSCC		ODF2L
LHSCC OCSCC		ARRB1
LHSCC OCSCC		OSTM1
LHSCC OCSCC		MCAM
LHSCC OCSCC		NDFIP2
LHSCC OCSCC		AMDHD2
LHSCC OCSCC		THG1L
LHSCC OCSCC		USP2
LHSCC OCSCC		SPECC1
LHSCC OCSCC		CLCA2
LHSCC OCSCC		PPIB
LHSCC OCSCC		SFN
LHSCC OCSCC		PLCD4
LHSCC OCSCC		KLC3
LHSCC OCSCC		IL1RAP
LHSCC OCSCC		PRDX5
LHSCC OCSCC		RDH16
LHSCC OCSCC		CCNJL
LHSCC OCSCC		PTX3
LHSCC OCSCC		ASPHD1
LHSCC OCSCC		MCRIP1
LHSCC OCSCC		CDC20
LHSCC OCSCC		ANG
LHSCC OCSCC		C4orf33
LHSCC OCSCC		ADRB2
LHSCC OCSCC		LYPLA2
LHSCC OCSCC		G0S2
LHSCC OCSCC		SEMA3B
LHSCC OCSCC		JCAD
LHSCC OCSCC		DNAJC18
LHSCC OCSCC		TUBB3
LHSCC OCSCC		CXXC5
LHSCC OCSCC		GLI3
LHSCC OCSCC		VAV2
LHSCC OCSCC		CAMK2N1
LHSCC OCSCC		RBPMS2
LHSCC OCSCC		NAGS
LHSCC OCSCC		TES
LHSCC OCSCC		SH3TC1
LHSCC OCSCC		GRIA3
LHSCC OCSCC		MEIS3
LHSCC OCSCC		COX4I2
LHSCC OCSCC		RAB7B
LHSCC OCSCC		JAZF1
LHSCC OCSCC		IGFL2
LHSCC OCSCC		SNX14
LHSCC OCSCC		CSNK1A1
LHSCC OCSCC		ARRDC4
LHSCC OCSCC		RAB31
LHSCC OCSCC		CPQ
LHSCC OCSCC		PIEZO1
LHSCC OCSCC		DIPK2B
LHSCC OCSCC		AIF1
LHSCC OCSCC		SLITRK6
LHSCC OCSCC		ATL3
LHSCC OCSCC		TNFRSF12A
LHSCC OCSCC		KRT6A
LHSCC OCSCC		MYO7B
LHSCC OCSCC		OASL
LHSCC OCSCC		TSPAN5
LHSCC OCSCC		B4GAT1
LHSCC OCSCC		PRNP
LHSCC OCSCC		AGAP2
LHSCC OCSCC		ADA
LHSCC OCSCC		SPATA7
LHSCC OCSCC		COL13A1
LHSCC OCSCC		FBXL2
LHSCC OCSCC		ANXA5
LHSCC OCSCC		CORO6
LHSCC OCSCC		TMEM265
LHSCC OCSCC		PRICKLE2
LHSCC OCSCC		CCDC200
LHSCC OCSCC		SPRED3
LHSCC OCSCC		HMGA2
LHSCC OCSCC		MVP
LHSCC OCSCC		ARHGEF40
LHSCC OCSCC		ISG15
LHSCC OCSCC		ANGPT2
LHSCC OCSCC		CCDC68
LHSCC OCSCC		LAMP5
LHSCC OCSCC		SIAH1
LHSCC OCSCC		LHX1
LHSCC OCSCC		RBKS
LHSCC OCSCC		RIN1
LHSCC OCSCC		PHLDB1
LHSCC OCSCC		VDR
LHSCC OCSCC		PODNL1
LHSCC OCSCC		CEP57L1
LHSCC OCSCC		JAG2
LHSCC OCSCC		KIFC3
LHSCC OCSCC		L1CAM
LHSCC OCSCC		RGS2
LHSCC OCSCC		TAGLN
LHSCC OCSCC		MST1R
LHSCC OCSCC		ARPC2
LHSCC OCSCC		COL3A1
LHSCC OCSCC		RTN4
LHSCC OCSCC		GLIS1
LHSCC OCSCC		MOB3A
LHSCC OCSCC		LETM2
LHSCC OCSCC		HLA-F
LHSCC OCSCC		CGB7
LHSCC OCSCC		PRDM8
LHSCC OCSCC		KRT14
LHSCC OCSCC		ST3GAL2
LHSCC OCSCC		DNM3
LHSCC OCSCC		TUBA4A
LHSCC OCSCC		MMP28
LHSCC OCSCC		DPF3
LHSCC OCSCC		P4HA2
LHSCC OCSCC		PLA2G2F
LHSCC OCSCC		STN1
LHSCC OCSCC		IKBIP
LHSCC OCSCC		SHCBP1
LHSCC OCSCC		ARHGEF37
LHSCC OCSCC		TNC
LHSCC OCSCC		NOCT
LHSCC OCSCC		PML
LHSCC OCSCC		UROD
LHSCC OCSCC		TMEM51
LHSCC OCSCC		IFITM3
LHSCC OCSCC		PDE2A
LHSCC OCSCC		TUBB2A
LHSCC OCSCC		SH2D3A
LHSCC OCSCC		NCKAP5
LHSCC OCSCC		MN1
LHSCC OCSCC		OCIAD2
LHSCC OCSCC		CD59
LHSCC OCSCC		FAP
LHSCC OCSCC		PLK2
LHSCC OCSCC		ARHGAP18
LHSCC OCSCC		NFASC
LHSCC OCSCC		ERICH2
LHSCC OCSCC		OPTN
LHSCC OCSCC		DUSP6
LHSCC OCSCC		TGFB3
LHSCC OCSCC		INPP4B
LHSCC OCSCC		INHBA
LHSCC OCSCC		KLF7
LHSCC OCSCC		SP100
LHSCC OCSCC		DMKN
LHSCC OCSCC		IFI6
LHSCC OCSCC		PXDC1
LHSCC OCSCC		LAMB1
LHSCC OCSCC		PYGL
LHSCC OCSCC		SNPH
LHSCC OCSCC		HOMER2
LHSCC OCSCC		STARD10
LHSCC OCSCC		POGLUT2
LHSCC OCSCC		IL12RB2
LHSCC OCSCC		TRIM21
LHSCC OCSCC		RIN3
LHSCC OCSCC		CADM3
LHSCC OCSCC		NLRC5
LHSCC OCSCC		SLC7A5
LHSCC OCSCC		PSORS1C1
LHSCC OCSCC		AK4
LHSCC OCSCC		CYTL1
LHSCC OCSCC		KHDC1L
LHSCC OCSCC		SPMAP2
LHSCC OCSCC		FMNL3
LHSCC OCSCC		NME7
LHSCC OCSCC		ANXA8L1
LHSCC OCSCC		SAMD14
LHSCC OCSCC		SGCA
LHSCC OCSCC		TRAPPC1
LHSCC OCSCC		HCN2
LHSCC OCSCC		EVA1B
LHSCC OCSCC		DLK2
LHSCC OCSCC		ADORA1
LHSCC OCSCC		TSPAN10
LHSCC OCSCC		REEP5
LHSCC OCSCC		CYB5R1
LHSCC OCSCC		RTTN
LHSCC OCSCC		FADD
LHSCC OCSCC		MUL1
LHSCC OCSCC		RPL3L
LHSCC OCSCC		PLA2G15
LHSCC OCSCC		CYS1
LHSCC OCSCC		PTPN21
LHSCC OCSCC		TBC1D1
LHSCC OCSCC		IFIT1
LHSCC OCSCC		HSPA5
LHSCC OCSCC		DENND3
LHSCC OCSCC		TSHZ3
LHSCC OCSCC		TRABD2A
LHSCC OCSCC		RHOB
LHSCC OCSCC		CAMK2A
LHSCC OCSCC		FADS3
LHSCC OCSCC		RNF144B
LHSCC OCSCC		COL2A1
LHSCC OCSCC		ENDOD1
LHSCC OCSCC		CNTNAP3
LHSCC OCSCC		ULBP2
LHSCC OCSCC		WNT10A
LHSCC OCSCC		CST6
LHSCC OCSCC		CD63
LHSCC OCSCC		GPSM3
LHSCC OCSCC		DLX3
LHSCC OCSCC		SIL1
LHSCC OCSCC		MICAL2
LHSCC OCSCC		GJB2
LHSCC OCSCC		EFEMP2
LHSCC OCSCC		ODAPH
LHSCC OCSCC		ICAM1
LHSCC OCSCC		EFNB2
LHSCC OCSCC		RECK
LHSCC OCSCC		DGAT2
LHSCC OCSCC		RAB3IL1
LHSCC OCSCC		HECTD3
LHSCC OCSCC		RAPGEF3
LHSCC OCSCC		TNS4
LHSCC OCSCC		AEBP1
LHSCC OCSCC		PAQR5
LHSCC OCSCC		ADK
LHSCC OCSCC		MRTFA
LHSCC OCSCC		NEXN
LHSCC OCSCC		CTSL
LHSCC OCSCC		PLEC
LHSCC OCSCC		CA2
LHSCC OCSCC		FAM241A
LHSCC OCSCC		C1orf74
LHSCC OCSCC		PRSS23
LHSCC OCSCC		ANK1
LHSCC OCSCC		ETS1
LHSCC OCSCC		ISG20
LHSCC OCSCC		IL22RA1
LHSCC OCSCC		SMOC1
LHSCC OCSCC		CXCL1
LHSCC OCSCC		SGMS2
LHSCC OCSCC		VAMP3
LHSCC OCSCC		CIMAP1C
LHSCC OCSCC		TCIRG1
LHSCC OCSCC		C19orf33
LHSCC OCSCC		BTN3A3
LHSCC OCSCC		LGALS9C
LHSCC OCSCC		TRAF1
LHSCC OCSCC		GRN
LHSCC OCSCC		OGFR
LHSCC OCSCC		NPR2
LHSCC OCSCC		MMP17
LHSCC OCSCC		AP3S1
LHSCC OCSCC		TUSC1
LHSCC OCSCC		CXorf49B
LHSCC OCSCC		LYPD5
LHSCC OCSCC		RIPOR3
LHSCC OCSCC		FLRT2
LHSCC OCSCC		FTSJ1
LHSCC OCSCC		CAB39
LHSCC OCSCC		CYLD
LHSCC OCSCC		SPON2
LHSCC OCSCC		OLFML2B
LHSCC OCSCC		S100A10
LHSCC OCSCC		MFSD12
LHSCC OCSCC		HSPH1
LHSCC OCSCC		IL7R
LHSCC OCSCC		CYP26B1
LHSCC OCSCC		CALM3
LHSCC OCSCC		ACTB
LHSCC OCSCC		APCDD1
LHSCC OCSCC		IFI35
LHSCC OCSCC		DISP2
LHSCC OCSCC		B4GALT7
LHSCC OCSCC		CCL21
LHSCC OCSCC		AZIN2
LHSCC OCSCC		C11orf24
LHSCC OCSCC		DOCK5
LHSCC OCSCC		LRRC3
LHSCC OCSCC		PORCN
LHSCC OCSCC		DNAJB5
LHSCC OCSCC		PRELID1
LHSCC OCSCC		TGFBR2
LHSCC OCSCC		CYTH3
LHSCC OCSCC		GLIPR1
LHSCC OCSCC		GALE
LHSCC OCSCC		CMKLR2
LHSCC OCSCC		DDX60L
LHSCC OCSCC		OAF
LHSCC OCSCC		SPINK6
LHSCC OCSCC		BTBD19
LHSCC OCSCC		DRAP1
LHSCC OCSCC		NFKBIE
LHSCC OCSCC		HLA-B
LHSCC OCSCC		PLCD3
LHSCC OCSCC		ARHGEF17
LHSCC OCSCC		PKM
LHSCC OCSCC		ME3
LHSCC OCSCC		LY6E
LHSCC OCSCC		RGS10
LHSCC OCSCC		FSTL3
LHSCC OCSCC		FAM25G
LHSCC OCSCC		ART3
LHSCC OCSCC		CLEC4G
LHSCC OCSCC		STARD9
LHSCC OCSCC		MYO1G
LHSCC OCSCC		PAPLN
LHSCC OCSCC		RAB27A
LHSCC OCSCC		CITED4
LHSCC OCSCC		PPP1R3C
LHSCC OCSCC		GPM6B
LHSCC OCSCC		LMX1B
LHSCC OCSCC		CLEC4A
LHSCC OCSCC		ENC1
LHSCC OCSCC		AIM2
LHSCC OCSCC		PFN1
LHSCC OCSCC		CHRNA9
LHSCC OCSCC		TIMP2
LHSCC OCSCC		HIVEP3
LHSCC OCSCC		ITGB3
LHSCC OCSCC		BMPR1B
LHSCC OCSCC		F2RL3
LHSCC OCSCC		ABLIM3
LHSCC OCSCC		CALHM6
LHSCC OCSCC		TTPAL
LHSCC OCSCC		TLL1
LHSCC OCSCC		COL6A1
LHSCC OCSCC		PPP1R14C
LHSCC OCSCC		FOXD1
LHSCC OCSCC		IL11
LHSCC OCSCC		WNT4
LHSCC OCSCC		CERCAM
LHSCC OCSCC		TDO2
LHSCC OCSCC		SAMD9
LHSCC OCSCC		KRT6B
LHSCC OCSCC		ELL2
LHSCC OCSCC		YKT6
LHSCC OCSCC		SPARC
LHSCC OCSCC		GPR87
LHSCC OCSCC		COL5A1
LHSCC OCSCC		ACTA2
LHSCC OCSCC		DERL1
LHSCC OCSCC		SAA2
LHSCC OCSCC		FKBP9
LHSCC OCSCC		ATP6V1D
LHSCC OCSCC		PTK6
LHSCC OCSCC		IL20RB
LHSCC OCSCC		LAMA4
LHSCC OCSCC		PMEPA1
LHSCC OCSCC		F3
LHSCC OCSCC		CTSZ
LHSCC OCSCC		SYNPO
LHSCC OCSCC		VTI1B
LHSCC OCSCC		KIF21B
LHSCC OCSCC		LMNA
LHSCC OCSCC		KLF10
LHSCC OCSCC		PPP1R18
LHSCC OCSCC		CTHRC1
LHSCC OCSCC		GPC6
LHSCC OCSCC		RAET1E
LHSCC OCSCC		GSDMD
LHSCC OCSCC		SLC2A9
LHSCC OCSCC		CHN1
LHSCC OCSCC		AHNAK2
LHSCC OCSCC		DNER
LHSCC OCSCC		DLX1
LHSCC OCSCC		TMSB4X
LHSCC OCSCC		SAXO3
LHSCC OCSCC		SPRYD3
LHSCC OCSCC		HAS1
LHSCC OCSCC		CEBPB
LHSCC OCSCC		FMNL2
LHSCC OCSCC		POPDC3
LHSCC OCSCC		ADGRF4
LHSCC OCSCC		TM4SF19
LHSCC OCSCC		CCL3
LHSCC OCSCC		TM6SF2
LHSCC OCSCC		TFPI2
LHSCC OCSCC		NANOS1
LHSCC OCSCC		UAP1
LHSCC OCSCC		KCNJ15
LHSCC OCSCC		CEP112
LHSCC OCSCC		MYOM3
LHSCC OCSCC		C1orf116
LHSCC OCSCC		NRG1
LHSCC OCSCC		TNFSF14
LHSCC OCSCC		CRISPLD2
LHSCC OCSCC		TGFBI
LHSCC OCSCC		PSMB10
LHSCC OCSCC		TXNDC17
LHSCC OCSCC		SNAI2
LHSCC OCSCC		KCNN4
LHSCC OCSCC		FAM25C
LHSCC OCSCC		SESN2
LHSCC OCSCC		PLXDC1
LHSCC OCSCC		ZFP57
LHSCC OCSCC		TENT5A
LHSCC OCSCC		RUNDC3A
LHSCC OCSCC		FJX1
LHSCC OCSCC		SH2D5
LHSCC OCSCC		SCG5
LHSCC OCSCC		APOL3
LHSCC OCSCC		HEYL
LHSCC OCSCC		FLNA
LHSCC OCSCC		LRPAP1
LHSCC OCSCC		SLC52A2
LHSCC OCSCC		PPP4R4
LHSCC OCSCC		SFRP1
LHSCC OCSCC		MTMR11
LHSCC OCSCC		VAV3
LHSCC OCSCC		DAAM1
LHSCC OCSCC		CYP24A1
LHSCC OCSCC		ANO6
LHSCC OCSCC		ARHGAP22
LHSCC OCSCC		ABCB8
LHSCC OCSCC		PRKCA
LHSCC OCSCC		TTC1
LHSCC OCSCC		DNAH5
LHSCC OCSCC		MAD2L2
LHSCC OCSCC		LRP11
LHSCC OCSCC		SKA2
LHSCC OCSCC		SEMA3C
LHSCC OCSCC		ECSCR
LHSCC OCSCC		PDGFC
LHSCC OCSCC		S100A13
LHSCC OCSCC		APP
LHSCC OCSCC		IFI44
LHSCC OCSCC		HLX
LHSCC OCSCC		ASB2
LHSCC OCSCC		JOSD2
LHSCC OCSCC		PLSCR3
LHSCC OCSCC		PSMB9
LHSCC OCSCC		TNNT1
LHSCC OCSCC		SPOCD1
LHSCC OCSCC		SGPP1
LHSCC OCSCC		CSF2
LHSCC OCSCC		DHRS2
LHSCC OCSCC		CTSC
JAG_down OCSCC	30	TNFRSF9
JAG_down OCSCC		FUCA2
JAG_down OCSCC		PRXL2C
JAG_down OCSCC		IL6R
JAG_down OCSCC		ULBP3
JAG_down OCSCC		OLR1
JAG_down OCSCC		SLC25A30
JAG_down OCSCC		LRFN4
JAG_down OCSCC		DIAPH3
JAG_down OCSCC		ERP27
JAG_down OCSCC		CANT1
JAG_down OCSCC		POLR1G
JAG_down OCSCC		STAMBPL1
JAG_down OCSCC		BMP2K
JAG_down OCSCC		SFR1
JAG_down OCSCC		ITGA1
JAG_down OCSCC		GPRC5A
JAG_down OCSCC		CPPED1
JAG_down OCSCC		LASP1
JAG_down OCSCC		HEG1
JAG_down OCSCC		LAMC1
JAG_down OCSCC		FERMT2
JAG_down OCSCC		DOCK10
JAG_down OCSCC		MICB
JAG_down OCSCC		PIP4P2
JAG_down OCSCC		RUSC2
JAG_down OCSCC		GCNT4
JAG_down OCSCC		PTAFR
JAG_down OCSCC		KIF3C
JAG_down OCSCC		GCNT1
JAG_down LHSCC	14	SOX15
JAG_down LHSCC		AMPD3
JAG_down LHSCC		FGFBP1
JAG_down LHSCC		CTNNBIP1
JAG_down LHSCC		FLII
JAG_down LHSCC		TCOF1
JAG_down LHSCC		SQOR
JAG_down LHSCC		EPHA2
JAG_down LHSCC		MRGBP
JAG_down LHSCC		PIM1
JAG_down LHSCC		YIPF1
JAG_down LHSCC		PRKAR1B
JAG_down LHSCC		NEK3
JAG_down LHSCC		TNFRSF10D
JAG_down Signature_down	1	SYT16
OCSCC	1204	MSRB1
OCSCC		FSTL1
OCSCC		KCNMA1
OCSCC		GRAP2
OCSCC		BBOX1
OCSCC		APOL2
OCSCC		SALL1
OCSCC		NCF4
OCSCC		SLC7A6
OCSCC		ADAM12
OCSCC		CRTAM
OCSCC		NTRK1
OCSCC		MYMK
OCSCC		DCAF5
OCSCC		TLN1
OCSCC		LILRB2
OCSCC		SIRPB2
OCSCC		CHORDC1
OCSCC		COL4A5
OCSCC		TRGC2
OCSCC		ZEB1
OCSCC		SP140L
OCSCC		C16orf54
OCSCC		SLC4A8
OCSCC		HEPH
OCSCC		MET
OCSCC		HLA-DRB5
OCSCC		PCSK1
OCSCC		HOXA1
OCSCC		CXCL13
OCSCC		TRBV10-3
OCSCC		SUSD2
OCSCC		FIBCD1
OCSCC		SORL1
OCSCC		CSF3R
OCSCC		ARHGAP21
OCSCC		PTPN22
OCSCC		TAOK3
OCSCC		CMPK2
OCSCC		UNC45B
OCSCC		S1PR2
OCSCC		HNMT
OCSCC		PRKCB
OCSCC		PAPSS2
OCSCC		HCST
OCSCC		C5AR1
OCSCC		A2M
OCSCC		PIK3R5
OCSCC		TRIQK
OCSCC		SLCO2B1
OCSCC		APOBR
OCSCC		SIGLEC9
OCSCC		SLC8A1
OCSCC		VGLL3
OCSCC		CCN4
OCSCC		FOXP3
OCSCC		CLN5
OCSCC		CST7
OCSCC		SELL
OCSCC		LGI2
OCSCC		DNAH17
OCSCC		DNAJC15
OCSCC		NKD1
OCSCC		SLFN12
OCSCC		CLEC4E
OCSCC		CFAP263
OCSCC		SERPINB9
OCSCC		GTF2H2
OCSCC		MYL12A
OCSCC		LAIR1
OCSCC		EVI2A
OCSCC		GIMAP1
OCSCC		ISM1
OCSCC		CEP170
OCSCC		GYPC
OCSCC		GASK1B
OCSCC		ST8SIA4
OCSCC		LMOD3
OCSCC		SLCO2A1
OCSCC		RIN2
OCSCC		LAMP3
OCSCC		PPM1K
OCSCC		KLHL30
OCSCC		KIR2DL4
OCSCC		KLHL41
OCSCC		SAMSN1
OCSCC		QPRT
OCSCC		TRAM1
OCSCC		C12orf75
OCSCC		TRAV2
OCSCC		TVP23A
OCSCC		BCAM
OCSCC		HLA-DRA
OCSCC		RGS4
OCSCC		RCSD1
OCSCC		TMEM200A
OCSCC		RHOH
OCSCC		RANBP6
OCSCC		APOBEC2
OCSCC		PCDH18
OCSCC		SLAMF1
OCSCC		BACE2
OCSCC		ACTC1
OCSCC		SDC2
OCSCC		LAMB4
OCSCC		PDP1
OCSCC		FERMT3
OCSCC		GLIS2
OCSCC		NACAD
OCSCC		PILRA
OCSCC		GNG12
OCSCC		HABP4
OCSCC		GPR171
OCSCC		FGF1
OCSCC		FUT4
OCSCC		CD300A
OCSCC		CD53
OCSCC		VASH1
OCSCC		GLG1
OCSCC		CIITA
OCSCC		CD99
OCSCC		HSPA8
OCSCC		MCOLN2
OCSCC		PLCXD2
OCSCC		PICALM
OCSCC		ADAMTS2
OCSCC		ARHGAP15
OCSCC		MYORG
OCSCC		TDRKH
OCSCC		MYH1
OCSCC		MYH2
OCSCC		LILRA6
OCSCC		FRYL
OCSCC		IL18BP
OCSCC		GFI1
OCSCC		FHL1
OCSCC		RTN4RL1
OCSCC		DUSP18
OCSCC		TNFSF12
OCSCC		CSRP3
OCSCC		GANC
OCSCC		VSIR
OCSCC		ATP10A
OCSCC		PLPP7
OCSCC		PALM2AKAP2
OCSCC		ARID5A
OCSCC		SORBS2
OCSCC		PGM2L1
OCSCC		PRRX1
OCSCC		KLRC1
OCSCC		GNAO1
OCSCC		TAGAP
OCSCC		MILR1
OCSCC		OLFML2A
OCSCC		TMEM140
OCSCC		SFRP2
OCSCC		OSBPL10
OCSCC		NUAK1
OCSCC		VIT
OCSCC		GGN
OCSCC		CASP5
OCSCC		ARHGAP42
OCSCC		RASSF4
OCSCC		KLHL6
OCSCC		HRH2
OCSCC		TRGC1
OCSCC		SOX9
OCSCC		ENTPD7
OCSCC		PIEZO2
OCSCC		VSTM4
OCSCC		CTSB
OCSCC		ITSN1
OCSCC		OAS1
OCSCC		CHRNB1
OCSCC		NTM
OCSCC		DIXDC1
OCSCC		BMP8A
OCSCC		GALNT17
OCSCC		COL23A1
OCSCC		SLA
OCSCC		VSIG1
OCSCC		TMED7
OCSCC		FYN
OCSCC		CNDP2
OCSCC		TRAM2
OCSCC		CAV3
OCSCC		KCND3
OCSCC		SCRN1
OCSCC		PI15
OCSCC		DUSP14
OCSCC		TUBA1A
OCSCC		MYOZ2
OCSCC		HLA-DOA
OCSCC		XKR9
OCSCC		AOC1
OCSCC		THY1
OCSCC		NTN4
OCSCC		TMIGD2
OCSCC		RAB20
OCSCC		SIRPG
OCSCC		ETV7
OCSCC		HERC6
OCSCC		CD8A
OCSCC		XAF1
OCSCC		IGFLR1
OCSCC		ARHGAP25
OCSCC		HCAR2
OCSCC		TRPA1
OCSCC		SECTM1
OCSCC		NRAP
OCSCC		PPFIBP1
OCSCC		SSC5D
OCSCC		RASAL3
OCSCC		CD2
OCSCC		TMEM176A
OCSCC		IL21R
OCSCC		CHN2
OCSCC		REPS2
OCSCC		FAM78A
OCSCC		FCGR3A
OCSCC		NCKAP5L
OCSCC		HHIPL1
OCSCC		CTSK
OCSCC		LRRC61
OCSCC		SIGLEC1
OCSCC		CD93
OCSCC		CCL4
OCSCC		USP18
OCSCC		TOX
OCSCC		ESR1
OCSCC		TRPC1
OCSCC		PLEKHO2
OCSCC		C20orf141
OCSCC		PRF1
OCSCC		KCTD17
OCSCC		CMKLR1
OCSCC		ITIH3
OCSCC		EDA2R
OCSCC		NOL4L
OCSCC		SH2D3C
OCSCC		IL15RA
OCSCC		MXRA5
OCSCC		RAPSN
OCSCC		SPATS2L
OCSCC		ITK
OCSCC		ADGRE2
OCSCC		PRKACB
OCSCC		TNFRSF10C
OCSCC		FOLR2
OCSCC		TRANK1
OCSCC		RCN1
OCSCC		TMEM263
OCSCC		XYLT2
OCSCC		CD72
OCSCC		PDZD7
OCSCC		LAMA1
OCSCC		PARVB
OCSCC		APOL1
OCSCC		ENPP2
OCSCC		FHL5
OCSCC		GIMAP6
OCSCC		ITGA2
OCSCC		DOCK4
OCSCC		EOMES
OCSCC		FHAD1
OCSCC		PSEN2
OCSCC		CHST2
OCSCC		NR4A3
OCSCC		PTGIR
OCSCC		SOCS3
OCSCC		PIGK
OCSCC		C19orf38
OCSCC		CGRRF1
OCSCC		CHPF2
OCSCC		MIA
OCSCC		GBX2
OCSCC		RGS18
OCSCC		LFNG
OCSCC		ICAM2
OCSCC		TNFAIP3
OCSCC		PCDHGA4
OCSCC		LILRA5
OCSCC		GBP4
OCSCC		FUT8
OCSCC		GFRA2
OCSCC		ST6GALNAC3
OCSCC		STAT1
OCSCC		CPZ
OCSCC		HLA-DQA1
OCSCC		LRRFIP1
OCSCC		ABI3
OCSCC		COL8A1
OCSCC		IL18RAP
OCSCC		COLEC12
OCSCC		TK2
OCSCC		CD68
OCSCC		TRIM47
OCSCC		CD109
OCSCC		RPS6KA2
OCSCC		SLC25A24
OCSCC		EFR3B
OCSCC		PARP8
OCSCC		FGD2
OCSCC		PDE7B
OCSCC		DAAM2
OCSCC		EFEMP1
OCSCC		DTX4
OCSCC		P2RY14
OCSCC		RIGI
OCSCC		TBC1D16
OCSCC		PLXNA4
OCSCC		FPR1
OCSCC		FMNL1
OCSCC		GALNT15
OCSCC		PTPRC
OCSCC		ADGRF5
OCSCC		MYO1E
OCSCC		BEST3
OCSCC		ABCC9
OCSCC		PLPP4
OCSCC		C4B
OCSCC		SLA2
OCSCC		EMCN
OCSCC		CHGB
OCSCC		IFFO1
OCSCC		GGT1
OCSCC		AMPH
OCSCC		KCNH3
OCSCC		PLBD2
OCSCC		CCL11
OCSCC		IDO1
OCSCC		BPGM
OCSCC		UBASH3B
OCSCC		STARD8
OCSCC		GRAMD1B
OCSCC		NLGN4X
OCSCC		CCDC103
OCSCC		CSDC2
OCSCC		EBI3
OCSCC		F2RL2
OCSCC		BATF2
OCSCC		IGF2BP2
OCSCC		CCR6
OCSCC		KIAA0408
OCSCC		F13A1
OCSCC		TUBB2B
OCSCC		PTGER2
OCSCC		SLC44A3
OCSCC		PCDHGB7
OCSCC		ABCA10
OCSCC		GFOD1
OCSCC		TMT1B
OCSCC		CYRIA
OCSCC		IL10
OCSCC		FNIP2
OCSCC		ISLR
OCSCC		CLIC4
OCSCC		ALOX5AP
OCSCC		ANKH
OCSCC		JAML
OCSCC		SAMHD1
OCSCC		SH3PXD2B
OCSCC		LILRB3
OCSCC		SPI1
OCSCC		MS4A4A
OCSCC		EID2B
OCSCC		RASL12
OCSCC		SUSD3
OCSCC		TESPA1
OCSCC		MYL3
OCSCC		ARHGAP1
OCSCC		PIP4K2A
OCSCC		TCL1A
OCSCC		AFAP1
OCSCC		NUTM2A
OCSCC		CXCR3
OCSCC		CYSLTR1
OCSCC		SEC22C
OCSCC		AKAP6
OCSCC		C10orf71
OCSCC		CTLA4
OCSCC		HOXC4
OCSCC		TLR7
OCSCC		TMPRSS3
OCSCC		PDLIM4
OCSCC		GIMAP4
OCSCC		CLDN14
OCSCC		SLC37A2
OCSCC		SLC2A6
OCSCC		SELPLG
OCSCC		CD28
OCSCC		ARMC9
OCSCC		MCOLN3
OCSCC		TAGLN3
OCSCC		CHRDL2
OCSCC		MINPP1
OCSCC		AKAP12
OCSCC		MEOX2
OCSCC		HLA-DPB1
OCSCC		ARL6IP5
OCSCC		OAS2
OCSCC		SHISA4
OCSCC		GLIS3
OCSCC		BIN2
OCSCC		CD74
OCSCC		PLSCR1
OCSCC		PHACTR2
OCSCC		MYF6
OCSCC		EVI2B
OCSCC		TNFSF8
OCSCC		FBLN2
OCSCC		NCKAP1L
OCSCC		C1orf167
OCSCC		STARD4
OCSCC		SIGLEC12
OCSCC		SCN1B
OCSCC		HLA-DQA2
OCSCC		F2R
OCSCC		MTAP
OCSCC		VAMP5
OCSCC		ADORA3
OCSCC		TUBA1C
OCSCC		PTPRG
OCSCC		MOCOS
OCSCC		GZMB
OCSCC		SRGAP1
OCSCC		FCGR3B
OCSCC		LACC1
OCSCC		LILRA1
OCSCC		ZNF423
OCSCC		CYBB
OCSCC		CYTIP
OCSCC		SYNE1
OCSCC		GGTA1
OCSCC		C2
OCSCC		PPP1R9B
OCSCC		TRPC6
OCSCC		IRAG1
OCSCC		CRELD1
OCSCC		GLDC
OCSCC		SNCG
OCSCC		PLA2G7
OCSCC		SYT11
OCSCC		P2RY10
OCSCC		SLC35D1
OCSCC		SLC15A3
OCSCC		NMRK2
OCSCC		TP53I11
OCSCC		TOX2
OCSCC		TASL
OCSCC		RHOJ
OCSCC		SLAMF7
OCSCC		GPR84
OCSCC		TMED10
OCSCC		FBXL7
OCSCC		PCDH17
OCSCC		FABP6
OCSCC		SGCD
OCSCC		FILIP1L
OCSCC		COL4A6
OCSCC		RASGRP4
OCSCC		TWIST2
OCSCC		CD209
OCSCC		TNNI1
OCSCC		GOSR2
OCSCC		GDPD2
OCSCC		SLC7A7
OCSCC		LCP2
[truncated: 1,699 more rows]

## Sheet: S19
Table S19 List of cell type specific genes used for ssGSEA
B_cells	Cytotoxic_cells	Dendritic_cells	Immature Dendritic	Eosinophils	Macrophages	Mast_cells	NK_cells	NK CD56dim	Neutrophils	T_cells_CD4	T_cells_CD8	T_cells_gamma_delta	Th1 cells	T_regulatory_cells	Macrophages_M1	Macrophages_M2	Endothelial	Monocytes	Plasma_cells	CAF
BLK	CTSW	ACP5	MS4A6A	BCL2A1	ACP5	CCL4	CCL4		BCL2A1	ACAP1	BIN2	CCL4	CD38	CCR3	CCL19	ACP5	CD93	AIF1	AMPD1	ADAM12
CD19	EOMES	BCL2A1	F13A1	CCL4	BCL2A1	CD84	CCR5		C5AR1	AIM2	CCL4	CCR2	LTA	CCR7	CCL22	AIF1	CDH5	C5AR1	CD19	COL12A1
CD1C	GNLY	CCL13	CSF1R	CCR1	C5AR1	LCP2	CD2		CLEC4E	ARHGAP15	CCR5	CCR3	CCL4	CD2	CCL4	CCL13	EMCN	CCR2	CD27	FAP
CD37	GZMA	CCL17	CLEC10A	CCR3	CCL19	MMP9	CD244		CSF2RB	BATF	CCR7	CCR5	ZBTB32	CD247	CCL8	CCL8	ERG	CD244	CD79A	COL6A3
CD53	GZMB	CCL19	CD1A	CD69	CCL22	PTGDR	CD247		CSF3R	CCL4	CD2	CD2	IFNG	CD27	CCR1	CFP	KDR	CD37	CD79B	CTHRC1
CD69	GZMH	CCL22	CD1C	CSF2RB	CCL8	SAMSN1	CRTAM		CXCR1	CCR2	CD244	CD244	CTLA4	CD37	CCR7	CLEC10A	PCDH12	CLEC10A	DOK3	ADAMTS2
CD79A	KLRB1	CCL4	CD1B	DPEP2	CCR1	STAP1	CST7		FPR1	CCR7	CD247	CD247	IL12RB2	CD3D	CD80	CLEC4A	RAMP3	CLEC4A	FCRL2	MMP2
CD79B	KLRD1	CCL8	CD1E	GPR183	CD80		CTSW		FPR2	CD2	CD27	CD300A	CD70	CD3E	CD84	FGR	TFEC	CLEC4E	IRF4	COL5A2
CD80	KLRF1	CCR2		GPR65	CD84		CXCR6		HCK	CD247	CD300A	CD3D	BST2	CD5	CLEC4E	HCK		CLEC5A	PNOC	COL1A1
CR1	KLRK1	CCR5		LRMP	CHI3L1		EOMES		IL18RAP	CD27	CD3D	CD96	CSF2	CD7	CSF1	HLA-DQA1		CLEC7A	RGS1	COL1A2
FCRL2	NKG7	CCR7		MMP25	CLEC4E		FASLG		LILRA1	CD37	CD3E	CST7	EGFL6	CTLA4	CSF1R	ITGAX		CSF1R	TNFRSF17	COL3A1
GPR18	PRF1	CD1B		NCF2	CLEC5A		GNLY		LILRA2	CD3D	CD3G	CTLA4		CXCR6	CXCL10	MMP9		CSF3R	ZBP1	COL11A1
HLA-DOB		CD1C		RGS1	CSF1		GZMA		LILRB2	CD3E	CD7	CXCR6		GPR171	CXCL11	MS4A6A		CYBB		WISP1
HLA-DQA1		CD1E		RNASE2	CSF1R		GZMB		LST1	CD3G	CD8B	FASLG		ICOS	CXCL9	NCF2		DOK3		TRAM2
IL12B		CD209		SAMSN1	CXCL9		GZMH		MEFV	CD5	CD96	GNLY		IL10RA	CYBB	NCKAP1L		DPEP2		LOXL2
IRF8		CD80			CYBB		GZMK		MMP25	CD6	CRTAM	GPR15		IL2RA	EBI3	PDCD1LG2		FCN1		SEPTIN11
LILRB1		CD86			FGR		GZMM		MNDA	CD69	CST7	GPR171		IL2RB	FPR2	PILRA		FGL2		THBS1
LTB		CLEC10A			FPR2		IFNG		NCF2	CD7	CTSW	GPR68		ITGB7	FPR3	RNASE6		FGR		FBN1
LY9		CLEC4A			FPR3		IL18RAP		P2RY13	CD96	CXCR6	GZMA		ITK	HCK	SLAMF8		FPR1		FSTL1
PNOC		CLEC7A			HK3		IL2RB		PDE4B	CTLA4	CYTH4	GZMB		LCK	HK3	SLC15A3		FPR2		RECK
POU2F2		CSF1R			IGSF6		KIR2DL4		VNN2	CTSW	EOMES	GZMH		LTB	IDO1	TFEC		GPR183		OLFML3
RASGRP2		CXCL10			IL12B		KLRB1			CXCR6	FASLG	GZMK		RGS1	IGSF6			HCK		PCOLCE
S1PR4		CXCL9			ITGAX		KLRD1			DPEP2	GIMAP4	IFNG			IL12B			HK3		TMEM119
SPIB		CYTH4			LILRA2		KLRF1			FAIM3	GIMAP6	IL18RAP			IRF8			IL10RA		THY1
STAP1		EBI3			LILRB1		KLRK1			FAM65B	GNLY	IL2RA			LILRB1			LILRA1		GPX8
TNFRSF17		FGL2			MMP9		LAG3			FCN1	GPR15	IL2RB			PILRA			LILRA2		SERPINH1
		FPR3			MS4A6A		LTA			GIMAP4	GPR171	ITGAL			SIGLEC1			LILRB1		MMP14
		GPR132			NCF2		LTB			GIMAP6	GPR65	ITGB7			SLAMF1			LILRB2
		GZMB			NCKAP1L		NCR3			GPR132	GPR68	ITK			SLAMF8			LILRB3
		HAVCR2			PILRA		NKG7			GPR15	GZMA	KLRB1			TFEC			LST1
		HCK			PLA2G7		PRF1			GPR171	GZMB	LAG3			TNFAIP6			MEFV
		HK3			SIGLEC1		PTGDR			GPR183	GZMH	LCP2			TNIP3			MNDA
		HLA-DQA1			SLAMF8		SAMD3			GPSM3	GZMK	LTA						MS4A6A
		IDO1			TFEC		SERPINB9			GZMA	GZMM	MMP25						MYO1F
		IL10RA			TREM2		TBX21			GZMB	IFNG	NCR3						NCF2
		IL12B								GZMK	IL10RA	NKG7						NCF4
		IL2RA								GZMM	IL16	PRF1						OSM
		IL3RA								ICOS	IL18RAP	PTPN7						P2RY13
		IRF4								IFNG	IL2RB	SASH3						PILRA
		KYNU								IKZF1	ITGAL	SLAMF1						PLEK
		LILRB1								IL10RA	ITK	TBX21						POU2F2
		LILRB2								IL16	KLRB1							RNASE2
		MMP25								IL2RA	KLRD1							SAMSN1
		MNDA								IL2RB	KLRG1							TLR8
		MS4A6A								ITGB7	KLRK1							WAS
		NCF2								ITK	LAG3
		OAS3								JAK3	LCK
		OSM								KLRB1	LTB
		PLA2G7								LCK	LY9
		RHOG								LTA	MYO1F
		RNASE6								LTB	NCR3
		RSAD2								LY9	NKG7
		SAMSN1								OSM	PRF1
		SIGLEC1								PTGER2	PTGDR
		SLAMF1								PTPRCAP	PTPRC
		SLAMF8								RGS1	PTPRCAP
		SPIB								SAMSN1	PYHIN1
		TFEC								SELPLG	RGS1
		TNFAIP6								SLAMF1	RHOG
		TNFRSF4								STAP1	SASH3
		TRAF1								TBX21	SLAMF1
										TNFRSF4	TBX21
										TNFSF8	TNFSF8
										TRAF1	TRAF3IP3
										TRAF3IP3	WAS
										TRAT1	ZAP70
										ZAP70

## Sheet: S20
Table S20 ssGSEA scores compared between OCSCC tumor clusters with and without NOTCH1 activation
Description	Raw P value	AdjP	AdjP<0.1	ssGSEA off minus ssGSEA on	ave NOTCH off	ave NOTCH on	TCGA-CQ-7063	TCGA-CQ-7068	TCGA-QK-A6IJ	TCGA-CV-7252	TCGA-F7-A50J	TCGA-BA-7269	TCGA-CV-5973	TCGA-RS-A6TO	TCGA-CN-4740	TCGA-CQ-6227	TCGA-BA-4074	TCGA-CV-7183	TCGA-BA-A6DB	TCGA-CV-6937	TCGA-CN-6018	TCGA-T2-A6WX	TCGA-HD-A4C1	TCGA-CR-6493	TCGA-CV-6938	TCGA-CV-5977	TCGA-CR-7390	TCGA-CQ-7069	TCGA-CN-A49A	TCGA-CN-4742	TCGA-DQ-7592	TCGA-F7-A61W	TCGA-CR-7394	TCGA-CV-7411	TCGA-F7-A624	TCGA-CV-A6JN	TCGA-HD-A633	TCGA-CN-6011	TCGA-CQ-6219	TCGA-CQ-5326	TCGA-D6-A4Z9	TCGA-CQ-A4CD	TCGA-CR-7376	TCGA-HD-8634	TCGA-CV-A6JT	TCGA-CX-7085	TCGA-UF-A7JT	TCGA-CN-4730	TCGA-CV-7097
OCSCC NOTCH pathway status							Off	Off	Off	Off	Off	Off	Off	Off	Off	Off	Off	Off	Off	Off	Off	Off	Off	Off	Off	Off	Off	Off	Off	Off	Off	Off	Off	Off	Off	Off	Off	Off	Off	Off	Off	Off	Off	Off	Off	Off	Off	Off	Off
>_Macrophages_M1	9.32e-07	2.33e-06	1	1906.34	510.309	-1396.03	4403.81	4218.47	651.871	-48.562	-201.14	-2665.62	-2344.39	1049.14	3131.57	-1235.18	-215.314	-3921.39	2935.38	-2939.59	3397.07	3992.54	-1096.58	-1047.8	5106.52	139.451	-3322.71	-1193.26	-4724.44	-884.541	524.472	-3806.05	4382.72	-2065.62	4676.09	559.053	-2953.52	-851.659	3497.11	1453.72	-220.391	2132.65	5971.85	254.777	-538.363	4884.93	4395.93	-3654.25	2245.23
>_Th1 cells	3.71e-11	7.42e-10	1	1885.36	1137.87	-747.491	4808.85	5337.82	2293.12	329.893	2431.8	-318.316	-1344.51	2076.25	892.66	-699.03	2065.03	-2853.56	1309.18	-556.33	3149.49	5067.67	-342.505	1323.54	3415.39	3167.16	-2501.22	207.08	-3328.98	-389.733	1599.1	-991.83	2357.48	-829.942	3646.97	2114.49	-2579.1	568.96	2553.87	1294.38	1057.59	1727.89	3650.38	1168.55	1436.47	3424.87	6063.03	-1264.14	1625.86
>_Macrophages_M2	1.12e-08	7.46667e-08	1	1743.25	3749.24	2005.99	5784.51	5832.94	5073.5	3113.49	3813.49	2272.1	2951.32	4719.38	6032.97	3426.19	3013.17	-244.704	5470.83	1969.18	5470.09	5649.16	1666.75	1569.2	6082.79	2358.57	1490.72	2103.5	-1335.59	4255.61	3620.97	-0.687821	5735.47	2093.35	6289.65	5418.41	1318.42	3656.72	5685.98	5263.42	3745.79	3890.92	7038.39	2862.24	5039.77	5975.3	5876.58	11.3875	5238.72
>_Mast_cells	3.68e-08	1.84e-07	1	1738.32	329.056	-1409.27	2264.01	2015.93	-184.798	-69.0034	195.246	-1594.03	-2357.48	1345.95	2706.45	-780.18	-774.103	-2559.03	2557.26	-817.571	2365.73	2161	-2507.76	-1720.07	2672.73	-2075.11	-1190.07	845.088	-3835.78	1524.59	1110	-3604.15	3189.7	-637.852	3506.02	-366.783	580.614	-863.226	1709.66	3179.04	480.673	1422.24	4416.25	-1241.2	809.002	3903.35	2954.57	-3567.81	3002.79
>_Dendritic_cells	2.94e-07	1.176e-06	1	1661.43	1474.23	-187.205	4485.73	4100.1	1714.08	1508.92	1487.9	-1447.44	-629.483	1052.05	3713.49	301.658	395.804	-2106.32	3954.08	-1361.56	3209.91	3805.73	-612.997	-524.932	5149.8	356.776	-1914.96	-169.294	-3773.18	1530.98	1110.18	-1976.93	4694.39	132.915	4573.21	2083.81	-1349.52	-31.3479	3771.08	1914.53	1002.17	1805.39	5416.44	1070.51	2149.61	4832.43	3813.99	-2298.44	2423.67
>_Macrophages	7.54e-07	2.33e-06	1	1577.98	1446.66	-131.325	4057.87	3070.87	1923.16	1493.15	453.322	-1055.69	66.937	1956.75	5098.58	867.963	1421.11	-2249.26	3456.21	321.357	4020.25	3200.93	-898.562	-795.815	5145.71	-560.693	-788.381	-279.842	-3176.28	1600.4	1703.02	-2220.45	4204.28	-297.038	4585.7	1630.64	-393.886	-101.779	3601.12	3227.76	754.781	2146.04	6136.81	137.092	916.494	5014.89	3981.1	-1670.33	3769.5
>_Cytotoxic_cells	0.000465916	0.000548136	1	1535.53	-283.954	-1819.48	3615.96	5966.47	436.16	-1528.87	223.63	-978.266	-3999.28	225.253	454.113	-1995.95	-3723.67	-3935.43	4765.27	-4727.45	794.078	5771.14	-2696.91	-3473.83	2922.71	-2234.43	-5244.06	-4838.59	-4841.28	-2748.15	156.154	-4657.4	4792.8	-2581.72	6382.95	1090.07	-3296.66	552.184	4079.93	-2533.78	-314.106	-86.045	4269.09	-2671.08	1312.96	1918.99	5075.46	-3946.25	1644.28
>_T_cells_gamma_delta	3.59e-05	5.98333e-05	1	1452.34	-1059.73	-2512.08	2474.64	3824.71	-272.721	-2568.22	-1070.24	-3180.43	-3364.14	-1272.69	-331.629	-3410.48	-3551.79	-3855.01	2317.35	-4041.51	-760.377	4111.07	-3129.89	-3289.86	2258.67	-2562.3	-4377.98	-3597.65	-5597.77	-2496.45	-1367.75	-4707.24	3801.48	-2646.99	4475.08	242.305	-3861.47	-1563.2	1678.28	-2372.76	-1235.84	-1461.59	3560.32	-2334.65	-517.384	2243.98	3410.83	-4327.02	-146.944
>_Monocytes	1.1588e-05	2.36e-05	1	1418.46	-94.9224	-1513.39	2239.2	1748.79	1126.81	-458.238	-1355.68	-1518.08	-2160.98	-887.495	3919.62	-1353.31	-78.8566	-2971.34	1726.71	-1777.53	2295.74	2301.68	-1678.89	-2226.4	3308.88	-2288.13	-724.174	-2639.25	-4215.48	41.7447	-984.813	-3243.35	3365.23	-1454.84	4299.08	332.309	-1728.78	-1206.08	1942.76	1759.42	-1106.31	-138.127	5197.92	-1424.19	-47.1549	5054.69	3099.65	-3013.49	1695.99
>_Neutrophils	9.02e-07	2.33e-06	1	1398.99	-1084.71	-2483.7	654.834	53.2314	1036.87	-1701.47	-2116.07	-2880.08	-2361.42	-2159.5	2072.47	-1744.04	444.652	-3553.24	-227.028	-3040.47	1588.64	754.059	-1834.1	-2319.22	1793.39	-2758.39	199.397	-1576.18	-4728.05	-816.343	-2460.95	-3604.57	1336.69	-2510.11	2789.32	-274.042	-1583.18	-2206	-4.44243	1833.3	-1674.75	278.358	3224.3	-1692.83	-1464.77	4487.98	1471.24	-3491.75	-1.63203
>_T_regulatory_cells	0.000139991	0.000215371	1	1367.77	139.106	-1228.67	3320.48	3863.08	1072.24	-514.416	788.951	-1695.16	-2149.13	-136.82	1964.95	-2020.07	-1797.14	-3379.25	4142.47	-2399.35	1058.86	4085.25	-2401.97	-2949.23	2529.56	-2599.09	-2899.99	-2170.08	-4864.4	-809.507	-431.698	-3430.63	5031.93	-780.661	3861.51	1382.43	-2658.99	-2323.75	2678.54	-1791.55	-1625.1	189.806	4702.14	-1528.96	966.853	4376.38	3534.6	-3646.12	878.177
>_NK_cells	0.000187915	0.000260143	1	1344.34	-1579.4	-2923.73	2209.84	4038.71	-921.231	-2607.62	-1265.6	-3138.82	-4348.25	-1381.08	-1331.25	-3554.41	-4541.68	-4517.11	2772.27	-4627.34	-1264.58	4200.54	-3243.49	-3933.86	1657.68	-3197	-5006.44	-4384.46	-5694.63	-3583.72	-1578.02	-5108.3	3119.59	-3047.55	4893.15	-642.777	-3891.47	-1619.76	1646.19	-2866.53	-1930.41	-1892.13	2730.37	-3295.3	-359.492	866.415	3434.24	-4935.04	-616.187
>_T_cells_CD8	0.000195107	0.000260143	1	1309.24	-560.706	-1869.94	2805.15	3832.59	-131.525	-1570.98	-67.1441	-2828.59	-3112.59	-781.973	634.015	-2533.23	-2907.37	-3222.6	3459.67	-3662.04	27.345	4014.87	-2339.42	-3041.14	2426.7	-2573.21	-3875.86	-2993.96	-5042.03	-1936.08	-953.045	-4375.53	4426.46	-1707.49	4765.3	229.769	-3191.94	-1353.88	2337.96	-2005.74	-1509.29	-823.695	4367.31	-2040.23	205.037	3032.3	3586.07	-3986.68	6.15098
>_CAF	1.16e-09	1.16e-08	1	1278.71	6960.56	5681.85	5583.31	5023.22	3113.51	7201.3	6830.97	7541.66	3686.83	7726.64	8731.53	7828.64	8004.64	6983.45	7126.18	7145.34	8204.85	4103.04	6799.37	5700.74	5359.57	6220.22	7684.65	7395.76	8061.08	8389.6	7593.02	5023.66	7738.33	7313.97	6028.06	4863.55	6780.65	6701.85	7408.21	7274.63	6693.51	6037.75	8944.23	5053.66	7641.01	8493.88	6813.6	5681.02	7806.74
>_Eosinophils	1.18e-05	2.36e-05	1	1240.9	-271.929	-1512.83	1711.92	1653.75	-1031.51	-415.054	-558.508	-3095.25	-1579.64	275.764	2605.41	-1322.52	880.62	-3672.27	1089.26	-2073.09	1519.75	2489.19	-1513.81	-2005.59	2343.23	-1288.71	-1220.93	-1310.92	-4449.81	-89.5544	-1070.12	-3570.63	2263.95	-1856.51	3370	-30.8445	-1106.44	-2447.46	1451.91	1732.68	-1029.21	1263.16	4788.82	-1568.45	-904.577	4117.13	2649.63	-3271.48	1462.73
>_T_cells_CD4	0.000362951	0.000453689	1	1233.12	-722.551	-1955.67	2421.01	3045.14	-82.7934	-1642.64	-694.952	-2549.16	-3123.87	-1259.45	1155.53	-2515.22	-2103.67	-3641.68	3174.37	-2825.92	341.17	3134.8	-2491.99	-3175.33	1856.14	-3031.05	-3577.66	-3079.36	-5227.18	-1868.74	-1353.67	-4358.2	4089.52	-1841.56	4057.05	253.68	-3307.14	-2049.17	1806.17	-1657.17	-1661.86	-887.054	4310.62	-2256.4	-458.271	3466.83	3135.99	-3903.48	63.6003
>_Endothelial	3.34e-05	5.98333e-05	1	1110.41	-579.551	-1689.96	81.2692	-940.791	-1995.74	659.954	-1850.41	-1583.85	-3120.63	-3267.21	2918.35	1284.99	-1637.28	-296.034	-325.536	-3001.82	2160.75	-375.378	-683.194	-2054.79	-2256.52	-2131.38	-1315.39	483.524	-2810.25	-344.773	-1980.91	-2542.62	1793.74	-1194.55	-1355.24	-397.775	-1376.91	-1185.19	-895.346	-895.286	-445.525	-1560.62	3396.09	-2016.76	-956.739	3284.94	1946.31	-2457.88	152.333
>_Immature Dendritic	0.00529155	0.0058795	1	1093.05	187.432	-905.619	3133.21	-262.878	-728.621	677.174	-1802.75	-2705.34	-2457.45	-3340.01	5126.02	320.693	-1526.69	-2995.44	4479.36	-1532.58	-366.408	-165.578	-3061.39	-3642.82	4831.12	-2519.62	-4595.97	-3158.81	-5512.34	1079.75	-536.227	-1916.03	4138.79	-591.906	1368.59	-238.648	-2726.16	-3165.01	3631.18	-2143.88	-1198.45	-2203.33	4306.09	-1704.34	3792.33	3520.33	-1127.49	-3833.23	342.312
>_B_cells	0.02549	0.0268316	1	615.903	-2450.83	-3066.73	-503.183	-1124.92	-1342.88	-2526.7	-2375.74	-3657.9	-3927.14	-3659.85	-1251.69	-2784.38	-3599.87	-4586.22	875.989	-4241.75	-1178.83	-160.742	-3563.41	-4052.47	-675.268	-4897.59	-4392.28	-3861.75	-5779.8	-2129.46	-3301.43	-4693.2	1629.05	-3121.61	1654.58	-2362.62	-4508.26	-4274.83	-1507.9	-2874.11	-2732.63	-3396.37	1421.29	-3444.26	-2751.11	2797.62	-1270.22	-4232.41	-2399.97
>_Plasma_cells	0.104742	0.104742	0	496.974	-2434.11	-2931.08	-1268.45	-1883.87	-2453.59	-2536.77	-1915.08	-3843.39	-4228.12	-3579.83	-1642.2	-3637.39	-4013.45	-4528.29	1231.09	-4374.5	274.858	612.84	-2503.43	-4460.34	-2351.15	-4699.38	-4239.78	-3522.59	-5524.64	-1341.29	-3177.15	-5121.2	3315.19	-2655.27	1983.96	-1804.99	-4509.47	-5032.19	-2441.58	-4250.13	-3112.84	-3968.24	1339.93	-4106.25	-3198.22	3560.78	-1068.22	-4377.37	-2733.22
[truncated: 269 more columns]

## Sheet: S21
Table S21 ssGSEA scores compared between LHSCC tumor clusters with and without NOTCH1 activation
Description	Raw P value	Adj P	Adj P <0.1	ssGSEA off minus ssGSEA on	ave NOTCH off	ave NOTCH on	TCGA-CV-5444	TCGA-CV-7421	TCGA-CV-7089	TCGA-CV-A6JM	TCGA-F7-A50I	TCGA-CN-A63W	TCGA-F7-8298	TCGA-D6-6826	TCGA-CV-5441	TCGA-CV-7415	TCGA-CN-5356	TCGA-CV-A45Y	TCGA-UF-A7JV	TCGA-BA-A6DA	TCGA-CV-7410	TCGA-CV-7433	TCGA-CV-7247	TCGA-CN-4723	TCGA-CV-7245	TCGA-CN-5355	TCGA-UF-A7JK	TCGA-D6-6517	TCGA-D6-A6EQ	TCGA-CN-A6V3	TCGA-CV-A6K1	TCGA-BB-7862	TCGA-TN-A7HJ	TCGA-CN-A49B	TCGA-BB-4227	TCGA-CN-A63T	TCGA-CR-6474	TCGA-CN-6989	TCGA-CV-5431	TCGA-D6-A6ES	TCGA-BA-6868	TCGA-D6-A6EK	TCGA-BA-4076	TCGA-F7-A622	TCGA-BA-A6DI	TCGA-CN-4727	TCGA-BB-4217	TCGA-T3-A92M	TCGA-BA-6870
LHSCC NOTCH pathway status							Off	Off	Off	Off	Off	Off	Off	Off	Off	Off	Off	Off	Off	Off	Off	Off	Off	Off	Off	Off	Off	Off	Off	Off	Off	Off	Off	Off	Off	Off	Off	Off	Off	Off	Off	Off	Off	Off	Off	Off	Off	Off	Off
Th1.cells	0.000996383	0.0199277	1	1120.26	391.019	-729.245	1028.86	-2104.99	1082.05	1246.87	1411.54	2244.47	1082.85	1117.56	-1017.2	1644.4	-2144.79	2497.19	4083.77	1967.56	2227.17	4086.64	-2651.6	800.641	298.574	-1855.04	-4633.96	-165.281	931.202	2028.08	1127.58	-2178.18	-2660.11	3493.32	-2971.71	2734.02	434.614	-410.446	3887.17	-2115.97	-320.376	3544.52	-2138.97	-47.5304	-359.758	-516.905	-793.128	2072.18	645.013
Mast_cells	0.00915647	0.0610432	1	1060.72	-141.241	-1201.96	1293.37	-564.505	-547.03	-1493.13	-1861.72	-1657.97	561.959	4421.84	33.6113	769.954	-2769.64	3464.36	3282.84	-1259.76	3078.7	2720.38	-1543.75	1074.4	-984.231	-443.506	-2748.83	894.228	243.45	294.904	-2328.9	102.688	-3274.66	1581.47	-3298.77	1164.68	1646.02	2818.26	3520.01	-1974.47	-394.421	766.211	-944.593	-5109.71	-3238.91	-4409.28	1000.8	1043.36	-822.436
CAF	0.00816115	0.0610432	1	695.195	6847.79	6152.6	8682.32	7801.63	4845.83	6362.87	7166.14	5070.73	7667.63	7382.46	6673.06	7640	7618.95	7907.13	7431.07	5431.58	7566.81	8549.5	7045.43	7757.65	7307.75	8077.36	6551.74	7129.35	7444.14	4357.35	5634.65	7967.72	4189.27	6148.67	3889.6	6070.27	8723.63	8698.54	7987.96	2368.13	7093.59	4334.37	6141.99	4007.25	5017.36	7112.19	6286.49	8022.63	6141.78
Endothelial	0.0297318	0.148659	0	656.768	-612.549	-1269.32	2257.17	1269.82	-232.976	-2922.45	-1738.79	-3476.56	-1204.21	1771.76	-335.617	-705.954	929.868	-455.245	-1782.82	-2989.42	2727.6	2210.25	438.704	-1094.79	-3301.33	1487.37	-4315.09	-1446.35	165.645	-2649.94	-497.989	953.23	-892.183	-1435.14	-1682.91	-835.675	1390.88	2037.39	-2084.26	-3555.29	-3593.39	-143.284	-2742.84	-1680.1	-2370.07	-308.115	1578.08	-2126.41	276.937
Macrophages_M2	0.0519188	0.207675	0	754.774	3131.27	2376.49	6036.43	2315.18	3456.82	3140.01	1687.39	352.312	3517.96	6316.49	2619.32	4234.38	978.103	5495.68	5978.88	3126.49	5870.58	6460.76	-156.81	4539.54	978.738	2336.26	-1873.2	4257.06	5011.52	3189.68	2845.55	1481.24	324.029	5239.29	1429.98	4596.9	3896.72	6482.31	5324.27	2316.72	-8.77494	5504.86	1040.53	893.281	69.3321	-344.093	3728.13	3904.98	2708.69
Dendritic_cells	0.0886543	0.238051	0	637.008	761.975	124.966	3764.26	-1491.88	933.433	-602.231	616.564	-1380.95	-2.59213	3994.92	-677.561	1524.95	-1178.57	3763.02	3119.21	223.192	4153.37	4806.85	-2071.24	1670.39	-1779.15	-912.265	-3472.97	1871.06	2475.53	1689.22	-64.5507	-1277.16	-1297.09	3249.08	-1720.56	2513.98	2154.71	3121.92	3871.58	479.355	-1904.77	3736.19	-1378.56	-1055.83	-1205.59	-2449.97	2070.18	2319.85	1023.38
Eosinophils	0.104824	0.238051	0	526.349	-794.786	-1321.14	546.685	-1212.03	-1753.4	-2866.21	-536.262	-2611.92	-1413.16	3400.07	-2290.62	-615.222	-2573.66	1263.18	2822.24	365.652	2017.9	2427.88	-3658.06	-779.36	-3064.09	-971.736	-3981.61	-1094.65	-366.622	-810.039	-2023.63	-1644.03	-2916.73	2167.77	-2933.01	623.848	2106.68	1535.19	2409.2	-2516.05	-3070.62	80.8145	-1805.08	-2166.92	-2227.27	-2268.86	492.294	-795.182	-734.618
Macrophages	0.0775145	0.238051	0	691.987	807.531	115.543	3866.42	-311.002	115.139	1245.35	-149.168	-1519.49	1103.95	4592.49	-737.178	1673.09	-1192.74	3742.07	4276.85	619.573	3438.84	4678.77	-1862.48	2093.66	-1834.74	130.053	-3140.4	1370.76	1939.49	662.722	-314.569	-25.5341	-1638.05	3072.29	-1597.67	2082.14	2851.96	4357.03	3810.53	768.677	-1798.66	2203.81	-1419.62	-1407.19	-1656.34	-2195.8	605.524	734.211	-60.2061
Neutrophils	0.107123	0.238051	0	498.228	-1588.99	-2087.22	-806.747	-2378.26	-1932.28	-3046.07	-2364.43	-3447.75	-2389.23	3793	-2521.89	-2641.57	-2831.56	-911.106	1554.14	165.127	228.915	824.075	-3900.11	-1797.14	-3709.14	-1508.72	-4640.43	-1404.51	-352.869	-2593.12	-2481.13	-2594.41	-2803.19	-441.988	-3531.9	-611.329	2448.04	-653.415	656.743	41.8972	-2230.07	-295.33	-2571.42	-2469.41	-3517.63	-1190.97	-1844.32	-2391.79	-929.379
Macrophages_M1	0.178353	0.356707	0	561.334	-468.304	-1029.64	2791.97	-2283.06	-394.542	-2634.52	-30.4929	-2308.51	-1961.41	3376.03	-2400.7	1344.17	-2475.48	2724.95	3137.18	-902.027	3256.12	4609.29	-3643.86	990.062	-3729.8	-2595.56	-4981.98	-648.114	351.668	1023.1	-1566.62	-2405.05	-3107.28	3059.57	-3183.66	1789.51	1233.32	1842.9	3518.11	-2142.46	-3266.93	1519.18	-3245.58	-2137.72	-1965.57	-3603.8	151.007	849.651	-1428.88
Immature.Dendritic	0.254512	0.364059	0	541.887	-575.68	-1117.57	3755.13	-3521.73	415.049	-3532.95	-1684.75	-4352.35	-1389.61	3427.31	-2123.61	-1583.88	-1778.01	3230.11	2680.82	-2411.99	2897.62	3589.93	-3971.99	-1161.68	-3426.37	-834.367	-3798.73	2668.27	3322.6	-1330.55	-2839.67	-3266.09	-2813.77	933.675	-2450.06	-1288.26	2538.98	4582.39	1101.39	-270.213	-5003.45	4174.44	-2366.02	-4146.02	-3687.12	-4709.14	-788.805	1802.35	258.595
T_cells_gamma_delta	0.233848	0.364059	0	424.347	-1656.9	-2081.25	176.057	-4089.14	-1892.3	-2479.73	-2012.55	-2261.78	-2009.66	-725.145	-2081.64	-924.881	-3058.8	448.923	-218.663	-986.456	2906.59	2671.64	-4448.14	-1938.15	-3303.72	-2972.87	-5012.6	-2200.18	-82.2799	-699.291	-845.009	-4040.42	-3856.24	1082.84	-3985.81	403.27	-717.45	-2077.03	2340.83	-2590.66	-3985.07	2660.84	-3787.72	-3514.18	-3682.64	-4343.67	1277.25	-194.282	-1878.1
Monocytes	0.211637	0.364059	0	458.886	-591.539	-1050.42	1841.12	-1441.52	-1419.9	-1633.29	-2043.31	-3199.95	-1566.65	4057.75	-2034.63	-1280.99	-1720.93	1505.14	2567.59	-114.216	2805.92	3248.04	-2912.36	143.415	-3077.34	-1210.9	-3975.6	26.8595	958.489	-1637.74	-1542.71	-2411.66	-2481.81	1535	-2700.15	592.815	2107.64	2051.55	1984.2	155.631	-3375.16	1178.04	-2765.3	-2502.56	-3284.85	-2243.04	757.571	-389.052	-231.05
Plasma_cells	0.254841	0.364059	0	-537.824	-2042.25	-1504.43	-2029.75	-4767.31	-3888.51	-3506.39	-2614.39	-4174.81	-4036.16	-2071.98	-3467.75	-2501.98	-1171.38	4051.58	-3913.38	-2498.81	5261.67	-1589.43	-4571.52	-813.277	-4963.68	-570.149	-5837.54	-1108.93	-1570.85	-139.279	-3602.83	-3498.53	-2329.27	-1895.31	-5819.81	-820.442	-2426.97	-2514.29	4705.1	-3509.62	-4510.82	1551.65	-4171.63	-5145.87	-2848.75	-4856.72	5285.9	-607.355	3334.99
NK_cells	0.402555	0.53674	0	296.639	-2352.54	-2649.18	-585.896	-4691.42	-2005.73	-3317.54	-2232.98	-2737.62	-2575.39	-2100.72	-2354.23	-1161.85	-3627.32	-213.392	-1243.66	-1517.83	1485.2	1991.04	-4722.54	-3166.11	-3842.38	-4123.16	-5476.98	-3264.46	-280.374	-1624.32	-1176.41	-4312.55	-4476.5	704.804	-4051.49	-442.658	-2187.34	-3326.66	1805.9	-4026.63	-4642.23	2127.13	-4745.98	-3506.73	-4434.67	-4730.99	215.559	-834.111	-2713.14
T_cells_CD8	0.466924	0.583655	0	275.684	-1079.37	-1355.05	884.678	-3592.99	-1213.8	-2306.85	-1342.7	-2339.91	-2212.2	-110.765	-963.388	-505.251	-2042.31	1787.78	-197.344	-869.894	4403.67	3195.15	-4093.56	-1421.27	-3084.21	-2371.95	-4665.27	-1495.46	639.479	-326.191	-626.515	-3149.65	-3192.61	1646.17	-3550.03	829.036	-663.849	-905.633	3046.18	-2561.4	-3758.43	3081.25	-3413.73	-3075.71	-3409.1	-3785.98	3661.09	301.672	-543.403
B_cells	0.535209	0.616479	0	-237.204	-2336.69	-2099.49	-1547.46	-4809.51	-3245.51	-3504.29	-3434.18	-4667.8	-3782.41	-1087.5	-2805.53	-2831.35	-2161.58	1819.35	-2514.21	-2606.99	5715.86	-1162.76	-4698.34	-2201.69	-4753.6	-2333.91	-5635.72	-722.093	-1417.63	-2056.67	-4426.9	-4134.7	-2785.43	-1991.4	-5024.22	-1814.45	-2294.27	-1816.61	2546.98	-3134.67	-4321.82	1023.4	-4198.19	-5346.49	-3801.42	-5161.27	5128.22	-937.845	956.854
Cytotoxic_cells	0.602131	0.616479	0	225.275	-1234.9	-1460.17	1109.18	-3794.21	-638.625	-1576.38	-761.617	-326.256	-667.161	-2449.9	-744.256	1085.27	-2363.04	598.195	-84.8686	-72.8089	2025.84	3616.64	-3921.12	-1240.36	-2795.78	-2691.23	-5052.99	-4016.33	1507.34	463.711	1575.45	-3767.83	-3526.97	2690.43	-3358	1151.78	-887.408	-3985.45	3114.51	-2725.97	-4593.53	3533.03	-4640.67	-2770.15	-4331.21	-4068.18	367.692	267.122	-2452.78
T_cells_CD4	0.558185	0.616479	0	228.287	-1012.3	-1240.59	873.113	-3539.77	-1533.47	-2111.03	-1610.05	-2769.96	-2327.46	450.348	-1349.57	-822.475	-1959.72	2458.02	-243.743	-1310.52	4951.26	2965.92	-4036.35	-1177.82	-3248.2	-2405.61	-4735.77	-997.287	595.033	-259.733	-1445.59	-2710.16	-3146.78	1785.27	-3672.81	1139.88	-266.756	0.188077	3203.78	-2407.25	-3633.54	3220.44	-3176.41	-3606.71	-3396.61	-3794.62	4574.85	313.743	53.129
T_regulatory_cells	0.616479	0.616479	0	210.067	-207.12	-417.187	2347.08	-2689.84	-482.775	-1489.07	-265.133	-2947.94	-2329.19	278.743	-519.092	207.175	-1426.22	3266.19	1091.41	-505.979	5705.4	4125.13	-4074.46	203.577	-2044.48	-1448.8	-4299	245.669	1712.03	376.011	-548.816	-2161.22	-2740.42	2676.71	-3188.5	1485.34	854.759	1790.53	4252.26	-886.202	-3404.13	4033.24	-2255.71	-3524.07	-2778.19	-3340.68	5523.19	1411.32	1322.44
[truncated: 83 more columns]

## Sheet: S22
Table S22 Cox proportional hazerds model of survival
Cox proportional hazards model summary
Outcome	Overall survival (time to event)
Events	143
Censored	168
Total N	311
Reference groups	High NOTCH, High NRF2
Whole Model	ChiSquare = 10.64, DF = 3, P = 0.014
Parameter Estimates	Estimate	Std Error	Lower	Upper	Hazrd ratio	95% CI Hazrd ratio	P-value
NOTCH score group[low vs high]	0.214959	0.0928444	0.0276222	0.393186	1.24	1.03-1.48	0.0252
NRF2 score group[high vs low]	0.257101	0.0934142	0.0686879	0.436474	1.3	1.08-1.54	0.0082
NOTCH score group[Low]*NRF2 score group[high]	0.0266079	0.092842	-0.160662	0.204907	1.03	0.85-1.23	0.7752

## Sheet: S23
Table S23 Logistic regression model of immune group
Nominal logistic model summary
Response	Immune group (cold/intermediate vs hot)
Reference	hot
Predictors	NOTCH continous, NRF2 continusous, NOTCH x NRF2
Whole model test	ChiSquare = 65.82, DF = 6, P <0.0001
Lack of fit	P =0.72 (no evidence of misfit)
N	311
Parameter estimates (cold vs hot)	Estimate (log-OR)	Std Error	ChiSquare	OR per 1000 units	95% CI for OR (per 1000 units)	P-value
Interncept	-2.80813	0.516856	29.5186	—	—	5.53827e-08
NOTCH continuous	-0.000247022	0.000123026	4.03162	0.78	0.61-0.99	0.044655
NRF2 continous	0.00162501	0.000266341	37.2251	5.08	3.01-8.56	1.05249e-09
NOTCH x continous	-9.59345e-08	1.02581e-07	0.874614	—	—	0.349681
Parameter estimates (intermediate vs hot)
Interncept	-1.3151	0.458041	8.24345	—	—	0.00408993
NOTCH continuous	-0.000298794	0.000111864	7.13451	0.74	0.60-0.92	0.00756144
NRF2 continous	0.0010807	0.000250731	18.5778	2.95	1.80-4.82	1.63108e-05
NOTCH x continous	-7.46898e-08	9.62489e-08	0.602186	—	—	0.437745
