# Supplementary material for: NOTCH1 acts as a tumor suppressor that induces early differentiation in head and neck cancer
Source: JCI Insight. 2026 Apr 16;11(11):e202414. doi: 10.1172/jci.insight.202414 (PMC13313506; doi:10.1172/jci.insight.202414)
Supplement: Supporting data values [file jciinsight-11-202414-s191.xlsx]

## Sheet: Fig 1B
	FC	FC	FC	JAG1	JAG1	JAG1
PJA 34	365	299	296	117	112	116
CAL 27	164	111	131	68	67	69
183	159	156	132	40	39	33
UMSCC1	186	169	175	89	106	135

## Sheet: Fig 1F
	FC	FC	FC	JAG1	JAG1	JAG1
PJ34 Parental	418	420	490	200	180	160
PJ34 dnMAML1	480	400	470	375	360	395

## Sheet: Fig 2C
	No Treatment	No Treatment	No Treatment	DMSO	DMSO	DMSO	DBZ 250 nM	DBZ 250 nM	DBZ 250 nM	DBZ 500 nM	DBZ 500 nM	DBZ 500 nM
FaDu	182	173.04	169.12	170.24	172.48	179.76	196	207.2	190.4	230.72	207.76	207.76
PCI24	189	172	188	193	202	164	236	243	254	233	268	246
SCC61	203	214	232	225	203	235	200	232	223	232	222	255
SCC15	193	215	189	203	203	218	211	197	223	195	202	236
MDA686LN	94	99	88	100	110	89	96	87	104	98	100	95

## Sheet: Fig 4A-D
100 cells	No DOX	No DOX	DOX	DOX		1000 cells	No DOX	No DOX	DOX	DOX		10K cells	No DOX	No DOX	DOX	DOX		100K cells	No DOX	No DOX	DOX	DOX
Days	Mean	SEM	Mean	SEM		Days	Mean	SEM	Mean	SEM		Days	Mean	SEM	Mean	SEM		Days	Mean	SEM	Mean	SEM
14	114.965	13.0559	79.4307	42.7126		14	139.55	40.277	175.457	71.9044		14	172.73	27.1612	141.325	35.9255		14	247.542	20.1769	133.007	16.9725
17	82.3589	0	157.058	95.4957		17	106.052	22.4021	383.091	0		17	199.336	24.2175	127.481	30.3639		17	403.334	48.2818	121.042	12.3807
21	114.694	0	152.894	0		21	136.772	9.92853	216.345	0		21	315.258	36.1238	168.076	14.4927		21	913.183	130.815	309.012	53.2597
24	132.119	20.6453	164.029	18.1781		24	222.374	35.5248	226.779	73.3486		24	486.713	56.229	209.086	28.2703		24	1249.29	172.391	549.713	100.444
27	117.365	19.0653	114.796	23.0606		27	436.394	86.2558	151.614	29.8992		27	800.646	99.2437	385.603	56.1813		27			795.079	124.585
30	182.749	33.4556	144.54	14.357		30	829.608	146.8	235.032	41.0211		30			617.796	106.308
35	355.575	95.2745	182.883	42.0225		35			250.782	53.994		35			1268.15	302.929
38	347.085	106.688	161.778	42.1733		38			271.511	72.3781
43	400.385	189.792	220.332	77.6584		43			392.512	134.001
46	272.315	72.0112	97.9695	115.33		46			298.596	58.0182
49	374.385	103.239	384.478	209.362		49			364.341	107.04
53	604.334	143.113	444.833	268.095		53			580.876	190.473
60	1076.01	243.746	563.441	323.93		60			1064.4	410.707
63	1461.2	284.541	694.788	417.427		63			1386.52	601.804
70			612.947	272.75
84			1013.74	574.381

## Sheet: Fig 5
		PJ34	183
	AXL	-2.741	-3.55
	PDCD4	1.722	2.078
	CAV1	-1.88	-2.213
	MMP9	-1.599	-2.529
	TP53INP1	2.991	2.271
	CCN1	-1.917	-1.697
	VEGFC	-2.014	-1.497
	EPHA4	1.651	1.937
	IL6R	-1.614	-1.632
	BCL6	1.613	1.493
	EREG	-1.931	-1.462
	KRT4	2	7.953
	TXNIP	2.627	1.666
	AKR1C3	1.524	1.761
	SOX15	-1.762	-1.403
	DLX5	1.774	1.643
	PBX1	1.636	1.82
	HNRNPU	2.157	1.454
	DSP	1.468	1.651
	HES5	1.456	1.641
	FST	-1.985	-5.315
	LOXL2	-2.494	-1.628
	RFLNB	-2.277	-1.451
	PRKX	1.562	1.661
	KLK6	-1.834	-1.761
	ZBED2	-1.892	-1.696
	ANKRD2	-1.666	-1.563
	HLA-DRA	3.393	1.502
	PKP2	-1.51	-1.542
	NAV3	-2.015	-1.84
	SEMA7A	-1.572	-1.594
	ITGA3	-1.562	-1.883
	ITGA5	-1.548	-1.666
	EPHA2	-1.485	-1.617
	FHL2	-1.794	-2.051
	VLDLR	-1.583	-2.035
	RAB32	-1.479	-1.802
	MFAP5	-1.479	-3.139
	B4GALT6	-1.462	-1.498
	HEG1	-1.489	-1.867
	KRT13	1.77	3.602
	KRT15	1.902	1.686
	SLC39A14	-1.46	-2.261
	CYP1A1	1.653	2.25
	LAMC2	-2.602	-4.66
	CDH13	-1.614	-1.447
	FGFBP1	-1.844	-2.194
	HBEGF	-1.442	-1.723
	FOSL1	-2.537	-1.816
	SLC16A2	-1.802	-2.573
	P3H2	-1.629	-1.505
	TENT5B	-1.415	-1.649
	PLPP1	1.832	3.047
	AFAP1L2	-1.488	-1.599
	HOMER3	-1.605	-1.464
	CD55	-1.421	-1.728
	VTCN1	3.085	2.961
	SERPINE1	-2.738	-2.217
	CAVIN1	-2.019	-2.16
	GLUL	1.672	1.435
	PXN	-1.51	-1.832
	NT5E	-1.48	-2.338
	KLHL22	-1.467	-1.621
	SIRPA	-1.799	-1.417
	CLTRN	-1.634	-1.485
	SLPI	1.436	1.556
	GCLC	1.774	1.412
	TNFSF10	1.409	1.626
	CTNNAL1	-2.121	-24.856
	OLR1	-6.593	-2.079
	KIRREL1	-1.77	-1.456
	COL17A1	-1.43	-3.369
	MUC16	2.026	1.469
	DRAM1	-1.885	-2.083
	ABCG2	-1.841	-6.596
	LOXL4	-3.122	-1.798
	PLAUR	-1.91	-1.744
	TMCC3	-1.719	-1.88
	SYT16	-1.763	-1.621
	PLEK2	-1.787	-1.605
	NETO2	-1.787	-1.591
	EMP3	-2.132	-1.534
	NXPE3	-1.52	-1.691
	MOB3B	-1.585	-1.52
	SLC7A2	-1.504	-2.241
	THSD4	-1.497	-1.543
	KIAA0040	-1.551	-1.462
	CPA4	-1.453	-1.555
	FHOD1	-1.441	-1.467
	UPP1	-1.433	-1.548
	AP2B1	-1.432	-2.223
	TIMP3	-1.535	-1.407
	TIMP4	-1.404	-1.461
	PI4K2A	-1.494	-1.4
	LURAP1L	1.743	2.035
	RAB40B	1.701	1.981
	PLD1	1.658	2.024
	ZNF117	1.627	2.633
	PRODH	1.829	1.593
	SLC12A2	1.574	2.286
	MYH14	1.572	1.73
	MANSC1	1.562	1.73
	KLHL24	1.742	1.546
	IDS	1.683	1.482
	DENND11	1.467	1.705
	ST6GALNAC2	1.457	1.567
	IGHG3	1.45	1.526
	ACP3	1.618	1.441
	PGLYRP4	1.435	2.226
	C11orf54	1.43	1.437
	TMEM45B	1.43	2.055
	IGLJ5	1.428	1.637
	LONP2	1.45	1.414
	TNKS	1.766	1.413
	IKZF2	1.41	1.446
	PCMTD2	1.409	1.481
	EEIG2	1.66	1.409
	ATOSA	1.405	1.463
	CNKSR3	1.405	1.917
	GOLGA8A	1.697	1.403

## Sheet: Fig 6B-C
NRF2 score	OCSCC_on	OCSCC off	LH_on	LH_off			CAF score	OCSCC_on	OCSCC off	LH_on	LH_off
	1533.11	1349.68	2610.57	1136.38				7972.37	5583.31	2511.51	8682.32
	2511.99	1974.15	3043	1949.43				746.421	5023.22	5673.06	7801.63
	1950.6	811.275	5070.48	1487.33				6880.58	3113.51	5543.86	4845.83
	1522.1	1783.01	1764.62	803.555				3733.03	7201.3	3714.93	6362.88
	466.135	1008.09	1406.78	1320.45				6155.17	6830.97	7058.77	7166.14
	2900.21	2466.72	3727.82	1788.18				6425.35	7541.66	6913.13	5070.73
		1404.41	4580.93	1790.52				6154.3	3686.83	6030.67	7667.63
		4195.08	3526.78	2470.52				2437.86	7726.64	7000.12	7382.46
		2809.7	2626.79					2960.87	8731.53	5856.78	6673.06
		1232.83	2944.79					5018.8	7828.64	4111.03	7640
		814.627	4383.61					6598.34	8004.64	8389.56	7618.95
		1090.78	1180.19					6427.8	6983.45	7473.11	7907.13
		807.936	3063.1					5120.84	7126.18	2683.65	7431.07
		1635.67	1523.99					5793.89	7145.34	6499.29	5431.58
		1262.44	730.454					6547.93	8204.85	7718.87	7566.81
		1310.03	2296.07					7005	4103.04	5881.48	8549.5
		1983.18						6287.35	6799.37	7092.95	7045.43
		1649.5						5053.72	5700.74	5340.77	7757.65
		931.071						3919.19	5359.57	4424.19	7307.76
		2077.94						7462.76	6220.22	6605.93	8077.36
		1764.28						5006.58	7684.65	6423.76	6551.74
		1104.81						1042.12	7395.76	7099.23	7129.35
		1479.28						6894.07	8061.08	8606.34	7444.14
		832.469						3481.64	8389.6	7697.32	4357.35
		445.611						7077.77	7593.02	5278.59	5634.65
		1690.29						6293.64	5023.66	6069.23	7967.72
		1560.52						6177.79	7738.33	4062.74	4189.27
		3200.52						6880.24	7313.97	5183.75	6148.67
		1105.08						7923.77	6028.06	6664.52	3889.6
		1417.83						6799.6	4863.55	6176.46	6070.27
		1306.42						7141.09	6780.65	6535.62	8723.63
		1026.6						5873.62	6701.85	6606.35	8698.54
		1782.28						7707.54	7408.21	8389.22	7987.96
		117.275						6241.72	7274.63	6411.27	2368.13
		2867.57						7673.17	6693.51	7877.48	7093.59
		1204.19						8267.19	6037.75	5442.54	4334.37
		1769.5						6702.82	8944.23	2484.45	6141.99
		243.695						4649.85	5053.66	8437.55	4007.25
		1259.83						4870.03	7641.01	7399.18	5017.36
		2509.13						7658.86	8493.88	6651.85	7112.19
		1739.46						8750.26	6813.6	6944.33	6286.49
		1385.22						7062.11	5681.02	8325.31	8022.63
		924.07						7697.34	7806.74	7361.23	6141.77
		814.538						6608.39	7920.14	6837.02	8467.04
		2650.23						4769.54	8848.24	6219.47	5559.74
		2542.11						7599.88	4832.69	6529.21	7199.69
		2184.64						3955.08	5478.49	7270.97	7261.26
		2588.84						3752.04	5160.85	7577.69	7932.21
		2906.72						1823.13	6425.09	8381.36	8542.67
		1173.15						5855.95	6533.3	7851.89	6331.37
		896.112						3662.37	8175.16	6624.99	8598.44
		972.637						6614.94	4500.26	5559.35	7874.89
		2893.31						5970.86	6429.78	4049.93	6897.28
		4418.82						5554.58	5972.74	6116.65	8125.58
		1654.21						6333.33	6805.14	6555.89	5561.85
		646.459						531.263	6800.98	7055.49	7775.27
		1697.46						4259.88	8955.68	6488.21	7533.14
		1570.79							7690.73	3615.42	7565.49
		598.618							8476.38	3704.52	7489.08
		1496.38							6401.81	4945.77
		1336.84							7607.64	5570.52
		702.685							8242.4	6502.22
		874.774							5992.13	5459.14
		895.981							7093.56	5006.52
		2164.1							7536.99	4114.66
		926.701							6352.36	6044.62
		2231.83							5220.62	5490.35
		2057.83							8420.88
		1262.83							7935.9
		1316.81							7601.3
		792.816							6909.35
		3429.16							8000.57
		1332.04							7257.15
		1512.02							4783.76
		1457.94							9170.35
		1376.03							6826.67
		2025.64							8709.14
		1483.49							3395.65
		2649.74							5932.11
		3205.02							6675.35
		785.425							8345.08
		1186.65							7261.13
		1127.17							8581.98
		1811.14							5526.17
		1778.5							4366.1
		2486.03							6547.05
		934.443							8922.62
		1474.07							8108.9
		4543.81							6036.59
		1824.08							7234.5
		1890.45							7424.68
		1275.37							7487.62
		2808.47							8306.18
		2534.42							6316.71
		2105.86							8241.98
		898.606							6913.22
		161.621							5219.19
		766.536							5779.17
		3884.95							6236.1
		2449.46							7971.52
		2392.13							7701.89
		2334.48							7402.22
		961.506							8114.78
		686.269							5759.82
		1676							7065.03
		1961.46							6966.05
		1745.6							7962.86
		591.677							5778.71
		842.412							7247.82
		2627.37							6739.16
		3742.66							5927.1
		2405.19							4507.28
		3889.17							6212.14
		1937.48							6403.5
		1997.28							7553.44
		2472.27							6700.4
		2155.07							7308.77
		1845.39							6296.5
		1345.85							8868.63
		2130.44							7897.04
		1013.52							5895.28
		737.647							8392.61
		1393.95							6551.14
		1332.72							4769.76
		1761.48							7968.99
		4513.93							5132.39
		1825.74							5535.17
		2042.42							7274.01
		1527.12							7721.89
		3428.17							8581.76
		1837.21							5986.77
		989.239							7914.37
		3021.52							8373.6
		1848.35							6903.97
		677.266							8006.6
		2047.26							7877.1
		819.981							7458.4
		775.25							7133.34
		1118.95							8688.67
		1470.34							4910.96
		1347							5516.05
		1297.13							7895.35
		1741.07							8741.81
		960.285							3173.03
		523.572							7634.81
		3797.16							7264.83
		1313.17							8247.25
		2188.27							8736.45
		1168.63							8064.98
		1475.79							5712.09
		2336.04							8263
		1897.64							4552.95
		2104.7							4550.65
		1467.06							6590.36
		222.415							5916.93
		1708.85							6567.06
		1831.38							7931.02
		852.949							8124.19
		1736.65							7962.07
		1543.04							6927.34
		1660.14							7211.9
		1185.75							7192.13
		1307.32							7873.12
		2586.05							8862.28
		1277.44							8341.79
		2233.7							8147.48
		1987.35							6979.42
		1082.85							6227.98
		1638.67							6740.68
		1455.91							6943.91
		1411.15							3490.48
		1453.16							5655.92
		1183.57							7001.26
		1515.74							8039.43
		1823.45							6150.35
		2242.48							6780.34
		2577.76							7571.26
		3844.14							7211.03
		851.829							7747.48
		1954.15							7078.04
		2354.94							6029.51
		4068.19							6630.27
		1668.08							7131.22
		1422.55							7099.23
		1443.91							7734.76
		1533.91							8058.71
		1619.16							4365.51
		1475.03							7647.22
		979.955							8788.07
		2462.94							8128.4
		1113.8							8106.8
		2063.63							6417.58
		2602.43							6221.36
		2001.84							7763.78
		1489.02							8628.89
		884.028							7415.32
		3692.47							6157.08
		1112.31							7144
		2471.86							8286.07
		2018.06							5777.3
		1974.68							7535.25
		1384.36							7895.5
		729.715							6362.71
		1130.99							7095.19
									6484.7
									8452.43
									5423.95
									6381.09
									8459.68
									7210.91
									7321.57
									5913.49
									7367.25
									8723.1
									7050.99
									4025.32
									6178.58
									8780.76
									4820.85
									8898.6
									5838.04
									8276.13
									8242.99
									5882.44
									6849.66
									6197.05
									8656.81
									5699.05
									7549.81
									7614.6
									6973.33
									6954.12
									6967.07
									7049.17
									6893.34
									7045.61
									4586.32
									7313.84
									7330.78
									7159.59
									6377.14
									6757.97
									7357.27
									6530.67
									8860.48
									8223.27
									4501.46
									8276.94
									8197.02
									7372.4
									7314.79
									7206.95
									7458.21
									5871.97
									6299.7

## Sheet: Fig 7B
OCSCC_on	OCSCC off	LH_on	LH_off
706.82	-1187.93	3095.3	-2219.17
1786.55	-1423.72	2809.72	-678.504
3047.9	-665.144	478.023	-1296.8
1871.9	-2568.25	2899.71	-2550.9
1405.41	-1515.48	1076.41	-982.072
1132.56	-208.16	1404.23	-1482.73
3118.76	-457.607	3575.14	-2853.83
1974.48	-1718.67	893.681	-1710.15
-41.0482	-736.234	3019.06	-1676.71
689.077	-2836.62	2294.54	-2043.63
1357.86	-3614.27	-183.363	-1007.99
214.715	174.229	1721.63	-487.389
488.688	154.025	603.979	-2768.87
3962.56	-29.8658	850.578	-1062.17
1887.39	-3218.06	1218.44	-193.507
-1005.98	-2299.31	2670.71	-1674.72
1577.37	-1069	2097.26	-1960.55
518.654	-3389.65	1797.3	-554.824
2923.79	-892.973	1515.45	-1563.9
589.225	-3660.18	1558.13	-1957.23
1859.8	-1164.23	3772.95	-2014.1
3818.16	-3647.39	1218.81	-2108.38
1504.78	-673.386	-257.292	-1320.8
1605.92	-2224.05	736.748	451.565
406.948	-1481.6	4174.88	-722.48
4303.52	-3387.82	2711.57	-292.023
289.54	-483.329	2607.13	698.377
2792.96	53.2428	2057.98	-1.86778
1152.45	-3736.97	531.509	-146.612
1336.41	-1905.03	1498.96	294.146
-105.14	-2229.29	3755.71	-3491.21
1416.04	-2440.75	3668.73	-1422.47
680.321	-868.329	617.755	-1087.18
-130.934	-3595.4	759.711	663.626
98.8983	-2282.25	-148.084	-2889.34
1065.41	-2091.86	1004.66	891.022
3542.82	-1503.75	1275.94	-1425.5
954.711	-238.13	1399.29	-594.796
1924.46	-1482.08	-258.968	321.453
-835.089	-944.377	2440.17	-3084.04
63.5831	-1877.71	626.32	-567.141
196.035	-2223.22	-373.726	-1425.54
25.6137	-2977.54	311.501	-360.288
2659.51	-1055.56	647.859	-2017.41
314.505	-2091.48	818.85	210.759
641.352	-1299.88	2042.83	-3521.21
2138.49	651.166	1589.67	-2549.19
2350.99	-4578.84	1051.41	-3756.84
3377.84	-1891.77	362.975	64.4664
1606.28	-2092.52	1294.06	-3620.58
4743.01	-1675.22	2232.05	-1087.02
968.946	-281.481	1380.85	-871.203
2324.63	-771.997	3087.82	1325.83
1460.43	-3629.86	1904.43	-3458.13
1338.01	-735.544	1953.37	-1364.52
524.911	-2442.63	1491.88	-1656.85
3094.32	-2401.47	2599.87	-1244.61
	-4905.62	4122.3	-365.49
	-473.115	2344.84	-248.545
	-973.637	2682.8
	-1034.58	3424.49
	-6260.84	1658.4
	-1487.61	586.535
	-2564.11	956.092
	1083.31	1311.33
	-3054.3	1234.42
	-1052.82	730.658
	-1308.07
	-652.51
	-1383.78
	-1849.36
	-565.499
	-322.405
	-876.56
	-3150.89
	-2784.27
	-4443.36
	-1471.96
	-1350.17
	-1795.42
	-1409.12
	-594.886
	-2559.53
	-1057.59
	-2545.85
	-3976.28
	-1373.61
	-3517.43
	-1019.17
	-1754.86
	-355.639
	-41.3159
	-2578.41
	-1332.8
	-472.431
	-846.753
	-921.279
	-1695.4
	-969.9
	-42.9542
	-2083.07
	-912.293
	-621.792
	-2977.76
	-3352.1
	-344.98
	-3735.68
	157.572
	-968.843
	-4425.14
	71.9613
	-3209.29
	-2333.26
	-506.331
	-412.788
	-2101.85
	-1682.23
	-1517.63
	-944.245
	-2121.65
	-2220.69
	-2904.97
	-172.399
	-1728.7
	-137.789
	-1321.41
	862.616
	-1018.8
	-2541.72
	-3261.38
	-114.723
	-2942.39
	-2172.56
	-1910.47
	-2128.32
	-629.931
	-2651.12
	-3687.93
	-858.207
	1219.92
	-1726.45
	-861.567
	-576.548
	-2409.33
	-86.1348
	-1046.64
	-2741.53
	-2771.64
	-1544.19
	-1823.07
	-1011.82
	-1554.52
	-1083.77
	-1392.7
	289.135
	-3635.36
	57.5625
	-2860.49
	-1964.16
	-4545.38
	-756.912
	-887.04
	-1485.4
	80.0913
	-1624.47
	-3033.12
	-1325.69
	-555.481
	-469.749
	-2666.01
	-779.616
	-2642.69
	-2539.98
	-1624.39
	-1640.18
	-985.298
	-2309.26
	-911.017
	-1568.61
	-2765.49
	-1072.45
	-717.049
	-5580.09
	-2045.62
	-1412.62
	-2244.91
	604.191
	-752.989
	-4131.06
	-1388.08
	-3107.97
	-1190.73
	-996.33
	-1122.97
	-1364.72
	-3018.65
	936.581
	-162.386
	-1281.31
	-797.215
	-849.437
	-1483.18
	-219.68
	-373.854
	-3530.63
	-1165.9
	-1227.49
	-2934.82
	-4269.34
	-2992.21
	-2701.07
	-217.951
	-3075.28
	-2992.44
	-3459.82
	337.439
	-1780.64
	-2161.96
	177.669
	-1760.33
	1290.11
	-3456.14
	-1188.59
	-1073.8
	-1051.29
	428.78
	-862.371
	-1496.27
	-5190.8
	-2701.16
	802.315
	-372.583
	632.564
	-1020.76
	-1242.46
	-552.985
	-184.678
	-764.253
	-1123.39
	-2475.18
	-2321.35
	-1906.75
	-598.344
	125.19
	-289.082
	-617.821
	-2609.05
	-2458.69
	-2272.44
	-1924.05
	304.311
	-2133.12
	-119.615
	-1533.38
	-1546.04

## Sheet: SF1C
	FC	FC	FC	JAG1	JAG1	JAG1
UM47/NFL1	50	85	61	12	13	16
UM47/MigR1	104	101	83	82	83	73
HN4/NFL	219	234	203	37	33	50
HN4/MigR1	250	200	241	206	246	282
HN31/NFL	138	135	137	59	70	89
HN31/MigR1	201	215	150	180	210	195
UM22A/NFL	195	196	162	125	123	95
UM22A/MigR1	296	295	328	298	294	330

## Sheet: SF2B
	HN4+MigR1/Fc	HN4+MigR1/Jag1	HN4+NFL1/Fc	HN4+NF1L/Jag1		HN31+MigR1/Fc	HN31+MigR1/Jag1	HN31+NFL1/Fc	HN31+NFL1/Jag1
	0	1.08108	0	9.83607		0.859599	1.59091	0.419287	8.67679
	0	0	0	5.4878		1.16054	0	0.199203	8.69565
	1.62162	0.925926	0.671141	8.14815		0.464037	0	0.819672	10.628
	1.23457	1.38249	1.31004	8.62944		0.440529	0.75	0	9.24092
	1.17647	0.485437	2.23464	7.9096		1.24378	0.582524	1.0453	7.69231

## Sheet: SF3B&D
	FC	FC	FC	JAG1	JAG1	JAG1				FC	FC	FC	JAG1	JAG1	JAG1
Parental	166	203	158	18	8	4			Parental	142	181	189	26	18	18
NOTCH1 KO	129	103	105	27	31	25			N1N2KO	207	220	213	223	224	214
NOTCH2 KO	94	88	116	48	50	45			NIN2KO + NFL1	163	169	172	83	45	42
N1N2KO	218	200	230	190	203	215

[truncated: 14 more sheets: SF4A, SF9B &C, SF10A &B, SF11D, SF12B, SF14A&B, SF15C&D, SF15E, SF15FX, SF16, SF20B, SF21A, SF21B, MDACC OC cohort]
